# Supplementary material for: Inferring Gene Regulatory Networks from RNA-seq Data Using Kernel Classification
Source: Biology (Basel). 2023 Mar 29;12(4):518. doi: 10.3390/biology12040518 (PMC10135911; doi:10.3390/biology12040518)
Supplement: Supplementary file 1 [file biology-12-00518-s001.zip]

Archive with 14 entries (13 files):
- biology-2211468-supplementary/Supplementary/
- biology-2211468-supplementary/Supplementary/Detailed Data of Networks.xlsx
- biology-2211468-supplementary/Supplementary/Figure S1.pdf
- biology-2211468-supplementary/Supplementary/Figure S2.pdf
- biology-2211468-supplementary/Supplementary/Figure S3.pdf
- biology-2211468-supplementary/Supplementary/Figure S4.pdf
- biology-2211468-supplementary/Supplementary/Figure S5.pdf
- biology-2211468-supplementary/Supplementary/Figure S6.pdf
- biology-2211468-supplementary/Supplementary/Figure S7.pdf
- biology-2211468-supplementary/Supplementary/FPKM-training-pca-36.csv
- biology-2211468-supplementary/Supplementary/Micro-training-pca-36.csv
- biology-2211468-supplementary/Supplementary/SRA List.xlsx
- biology-2211468-supplementary/Supplementary/Supplemental Document.pdf
- biology-2211468-supplementary/Supplementary/TPM-training-pca-36.csv
