# Supplementary material for: Inferring Gene Regulatory Networks from RNA-seq Data Using Kernel Classification
Source: Biology (Basel). 2023 Mar 29;12(4):518. doi: 10.3390/biology12040518 (PMC10135911; doi:10.3390/biology12040518)
Supplement: Supplementary file 1 [file biology-12-00518-s001.zip › biology-2211468-supplementary/Supplementary/Detailed Data of Networks.xlsx]

## Sheet: YEL009C
Shared	RNA-seq-Extra	Micro-Extra
YKL029C	YCL048W-A	YJL087C
YGL004C	YJR029W	YOR285W
YOR176W	YDR129C	YJR133W
YDL063C	YMR046C	YLR343W
YGR054W	YHL015W-A	YHR140W
YMR016C	YBL040C	YLR125W
YNL049C	YDL012C	YPL100W
YHL008C	YNL246W	YDL203C
YOR284W	YMR292W	YEL008W
YOR205C	YDL248W	YER006C-A
YER038C	YML056C	YNL273W
YJR074W	YFR024C-A	YJR031C
YLR328W	YDR040C	YPL194W
YGL111W	YHL048W	YFR019W
YGR270W	YGR161W-C
YJL168C	YGR161W-B
YKR078W	YBR302C
YGL082W	YER093C-A
YGL003C	YHR016C
YBR096W	YHR123W
YKL027W	YBL029C-A
YLR155C	YPR137C-B
YLR219W	YFR032C-B
YGL002W	YDR305C
YBR125C	YGL137W
YOR175C	YNR053C
YBR060C	YHR199C-A
YOR030W	YOR142W-B
YKL070W	YHR041C
YMR158W	YJL041W
YGL190C	YDR379C-A
YER145C	YOR221C
YIL119C	YPR158C-D
YPR034W	YBR230W-A
YDR422C	YPL031C
YGL254W	YBL005W-A
YGR052W
YBR268W
YGR088W
YLR154C
YJR101W
YDL060W
YER036C
YLR370C
YNR017W
YBR159W
YPL235W
YOL014W
YCR087C-A
YLR218C
YBR094W
YMR013C
YMR049C
YLR189C
YER143W
YNL219C
YLL029W
YMR012W
YJL057C
YDL232W
YGR007W
YNL045W
YHL004W
YDR348C
YKL025C
YJL165C
YLR260W
YER034W
YIL117C
YNL189W
YDR311W
YIL088C
YDL159W
YEL063C
YJL020C
YOL013C
YKR075C
YLR108C
YLR324W
YGL252C
YHL039W
YNL217W
YIR022W
YJL164C
YGR223C
YMR155W
YPL233W
YBL042C
YNL152W
YLR216C
YLR432W
YPR176C
YNL188W
YPR031W
YGR194C
YOR019W
YDL231C
YEL018W
YER141W
YGL143C
YDR238C
YOR171C
YBR092C
YDR237W
YHR197W
YKL059C
YHR118C
YGR149W
YPL268W
YLR215C
YER068W
YGR193C
YGR005C
YEL017W
YJL198W
YCL045C
YOR098C
YDR489W
YDR128W
YBR120C
YNL151C
YBR091C
YOR061W
YGR084C
YHR196W
YBR264C
YPL267W
YBL076C
YIL114C
YIL005W
YNL186W
YKL166C
YIL085C
YGR256W
YOL154W
YMR109W
YDR200C
YDR127W
YPL094C
YHR087W
YJL117W
YDR062W
YHL036W
YMR316C-A
YDR019C
YOR233W
YMR261C
YKL057C
YPL230W
YPL266W
YGL032C
YJR059W
YDR379W
YOR377W
YGR082W
YEL015W
YPL158C
YDL155W
YKR100C
YPR172W
YLR248W
YGL140C
YMR043W
YMR188C
YML101C
YOR016C
YBR298C
YDL010W
YPL049C
YDR515W
YPL012W
YBR218C
YMR216C
YOR095C
YMR187C
YDR060W
YPR200C
YNL212W
YGL174W
YNR010W
YNR046W
YGR145W
YLR247C
YGR080W
YHR113W
YEL013W
YOL151W
YHR084W
YOR267C
YIL002C
YBL101C
YNL247W
YDR405W
YMR185W
YDL153C
YLR073C
YOL042W
YDR376W
YBR079C
YJL193W
YLR181C
YLR072W
YCR047C
YLL021W
YHR083W
YPL263C
YNL182C
YGL129C
YBR107C
YIL036W
YBR294W
YLR389C
YKR023W
YCR010C
YCR046C
YDR404C
YBR041W
YHR003C
YMR321C
YHR190W
YOR264W
YLR071C
YMR104C
YLL056C
YHR110W
YDL150W
YMR212C
YKR058W
YDR266C
YDR157W
YKL195W
YGR178C
YER061C
YKL007W
YGL127C
YGR141W
YPL217C
YER017C
YPL043W
YCR044C
YGL018C
YJR118C
YMR182C
YIL034C
YCL029C
YNL243W
YOR371C
YPR158W
YOR219C
YJL002C
YCL028W
YJR052W
YNL026W
YDR047W
YGL125W
YOR327C
YDR091C
YKR056W
YGL060W
YDR264C
YGL233W
YDL040C
YPL150W
YMR029C
YER123W
YOR370C
YDR400W
YGR284C
YOR109W
YHR179W
YDR090C
YKR055W
YER014W
YLR449W
YKL113C
YLL009C
YBR246W
YOR260W
YBR102C
YGR283C
YOR108W
YKL112W
YLL008W
YMR309C
YMR071C
YLR059C
YBL022C
YER122C
YPR156C
YCR077C
YPR047W
YJR006W
YHR034C
YMR070W
YDL074C
YGR174C
YBR029C
YPR091C
YOL100W
YER157W
YHL019C
YIR002C
YDL073W
YGR173W
YMR308C
YPR011C
YOR151C
YKL053C-A
YKL003C
YJL034W
YBL021C
YFR017C
YOL136C
YPR155C
YDR152W
YJR005W
YML119W
YMR278W
YLR057W
YNL059C
YHR032W
YLL006W
YHR068W
YOR106W
YNL167C
YPL183C
YBR135W
YJL033W
YOL135C
YGL092W
YDR260C
YML054C
YGL013C
YJR113C
YDR541C
YDL028C
YPL247C
YGR019W
YBR070C
YOR322C
YGR063C
YLR020C
YBL055C
YDR107C
YBR026C
YPL181W
YMR276W
YBL054W
YGL120C
YHL016C
YDR078C
YML052W
YGL047W
YML009C
YOR249C
YOR212W
YGR062C
YJL176C
YDL135C
YLR055C
YKL209C
YFR014C
YDR294C
YDR358W
YGR018C
YBL089W
YBR169C
YMR022W
YCL057W
YLR335W
YGR061C
YML007W
YJL030W
YBR168W
YDL134C
YLR270W
YNL272C
YLR443W
YOL059W
YIL127C
YCR072C
YJR001W
YLL039C
YKL034W
YJL174W
YDL133W
YIL126W
YEL073C
YCR028C
YNR026C
YNL199C
YEL072W
YPR106W
YBR276C
YHR129C
YLR053C
YCR071C
YPR041W
YBR023C
YBR059C
YHR128W
YDL132W
YHL013C
YIR032C
YDR464W
YCL055W
YIL017C
YML114C
YPL026C
YER151C
YOL057W
YLR116W
YPR040W
YGL044C
YGR094W
YDR528W
YPL134C
YHR127W
YMR229C
YLR224W
YIL124W
YKR003W
YER107C
YPR105C
YOL021C
YCL054W
YLR332W
YHR170W
YOR028C
YNR023W
YGR122W
YOL020W
YKR082W
YBL086C
YOR100C
YML112W
YPL169C
YGR266W
YFR045W
YMR119W
YKR002W
YNL225C
YPR104C
YMR054W
YGR049W
YGL107C
YLR050C
YDL021W
YDR101C
YGL078C
YML111W
YHR061C
YGR092W
YLR194C
YOL163W
YMR227C
YDR072C
YER105C
YPR139C
YNR022C
YPL240C
YKR081C
YLR330W
YJR069C
YDR028C
YMR161W
YJL061W
YLR222C
YMR118C
YKR001C
YMR009W
YGL077C
YNL006W
YDR352W
YLL034C
YKL174C
YGR091W
YBR271W
YCL052C
YPL022W
YOL162W
YIL121W
YCR023C
YNL222W
YDR027C
YDR279W
YPR137W
YMR196W
YDR135C
YDR351W
YPR029C
YOR385W
YKL064W
YOR306C
YFR042W
YIL120W
YJL016W
YNR020C
YKL172W
YOR168W
YGR046W
YHL043W
YBL038W
YEL058W
YPL165C
YDR494W
YFL026W
YIL047C
YNL256W
YOR023C
YOR059C
YDL089W
YKL127W
YNL191W
YNL039W
YPR027C
YBR052C
YJL123C
YLR002C
YGL073W
YHR013C
YKL018W
YJL122W
YGL029W
YEL057C
YPL055C
YIL045W
YDR132C
YJR064W
YGR260W
YMR222C
YPL054W
YLR001C
YMR149W
YLR253W
YGR108W
YOR165W
YDL052C
YDL088C
YDL116W
YGL180W
YPR169W
YMR192W
YKL125W
YPL227C
YFL024C
YPL162C
YMR221C
YJL121C
YNR008W
YPL226W
YKR067W
YNL254C
YLR209C
YPR024W
YFL017W-A
YIL108W
YPR168W
YJL012C
YLR288C
YDR057W
YPL088W
YML032C
YDR411C
YNR051C
YGR041W
YPL160W
YMR039C
YML031W
YCR052W
YCR088W
YOR228C
YGL070C
YFL022C
YDR338C
YOR227W
YGR077C
YDL193W
YNR006W
YLR034C
YGR105W
YIL107C
YDR410C
YLL019C
YLR178C
YDR020C
YBL032W
YLR206W
YML030W
YMR110C
YOL003C
YJR060W
YLL062C
YIR012W
YEL052W
YLR069C
YNL251C
YOL147C
YLL061W
YOR197W
YMR001C
YGR248W
YHL029C
YPL050C
YPL086C
YKL157W
YOL002C
YOR161C
YNL315C
YMR253C
YBR146W
YGR103W
YDL148C
YER022W
YNL141W
YDR335W
YPL193W
YMR036C
YLR031W
YGR247W
YJL109C
YLR204W
YLR284C
YCL034W
YPL149W
YNL032W
YDR508C
YPL221W
YER130C
YOR195W
YBR037C
YLR312C
YOR051C
YGL022W
YDL190C
YNR039C
YGR101W
YKR061W
YMR315W
YPR163C
YJR013W
YPL003W
YPR198W
YNR002C
YOR259C
YLL014W
YNL066W
YHL025W
YDR333C
YKL046C
YGR245C
YLR065C
YGR136W
YDR116C
YHR104W
YLR310C
YDR087C
YPR009W
YKL189W
YPR053C
YPL190C
YMR285C
YDL144C
YLR201C
YPR161C
YIL137C
YDR476C
YOR149C
YOR004W
YER119C
YPR008W
YGR026W
YNL173C
YDR194C
YLR019W
YNL310C
YOR220W
YJR010W
YDR475C
YDR539W
YJL183W
YHR102W
YKL079W
YPL036W
YKL216W
YGR278W
YIR042C
YER118C
YML016C
YOR256C
YPL144W
YBR205W
YER053C
YER089C
YGL198W
YDR503C
YBL061C
YLR451W
YAL049C
YOR002W
YKL151C
YIL070C
YHR137W
YDL141W
YIL134W
YPL208W
YKR013W
YNL200C
YOL031C
YMR202W
YMR238W
YER088C
YOR363C
YNR033W
YMR282C
YEL037C
YJL073W
YOR037W
YKL077W
YMR281W
YLR060W
YCL064C
YNL062C
YER116C
YOR254C
YMR064W
YMR310C
YNL061W
YML013W
YNR032W
YEL036C
YDR363W
YBR066C
YHR070W
YKL184W
YHR027C
YKL105C
YDR190C
YOR361C
YML048W
YCR069W
YKL213C
YKR011C
YPL206C
YPR004C
YKL212W
YDR081C
YLR376C
YLL043W
YGR130C
YGR021W
YBR201W
YDL239C
YLR231C
YDR470C
YFL002C
YIR029W
YPL204W
YGL194C
YDR253C
YMR170C
YBL048W
YDR036C
YML046W
YPR190C
YKL073W
YDR208W
YGR229C
YPL203W
YKR044W
YHR024C
YER083C
YLR121C
YJR076C
YIL056W
YJR075W
YDR143C

## Sheet: YNL068C
Shared	RNA-seq-Extra	Micro-Extra
YGL169W	YLR154C-H	YJL087C
YOR019W	YLR154C-G	YOR285W
YCL043C	YDL125C	NMR032C
YKL224C	YLR342W-A	YJR133W
YMR181C	YMR230W-A	YMR293C
YLR301W	YBR119W	YKR082W
YNL159C	YLR312W-A	YNL289W
YCL042W	YLR390W-A	YLR126C
YOR128C	YDL012C	NMR031W
YDR011W	YPL189C-A	YLR343W
YJL141C	YOL127W	NDR075W
YDL233W	YPR204W	YHR140W
YGR055W	YLR367W	YLR125W
YHR138C	YOR122C	SNR7-L
YNL158W	YAR035C-A	YPL100W
YKR001C	YHR039C-A	AFFX-MURIL11
YHR029C	YBR111W-A	YOR067C
YGR273C	YDL133C-A	YIL137C
YDR120C	YHR021C	YJL086C
YJL140W	YPR010C-A	YOR284W
YGL168W	YDL079C	YJR132W
YHR137W	YGR169C-A	YDL202W
YGL059W	YDR119W-A	YNL288W
YKL114C	YGL041W-A	YOR066W
YMR180C	YHR214C-E	YIL136W
YNR044W	YHR214C-B	YJL085W
YKL005C	YIL156W-B	YMR074C
YGR163W	YOR020W-A	YGL144C
YMR071C	YOL121C	YLR342W
YNL049C	YGR271C-A	NMR030W
YDL232W	YOL120C	YKL129C
YDL015C	YDL075W	YMR291W
YGR054W	YAL030W	YLR124W
YNL157W	YBL113C	TS(GCU)L
YMR070W	YMR116C	YERCDELTA27
YDL123W	YOR316C-A	YPR109W
YNL048W	YOR394C-A	YERCDELTA25
YML075C	YBR298C-A	YGLCTAU4
YOR344C	YOR293W	YKR081C
YJL030W	YJL062W-A	YERCDELTA24
YGL058W	YOR074C	TLC1_1
YKL113C	YBL008W-A	TLC1_0
YDR299W	YJR029W	YOR283W
YCL040W	YCR039C	YJR131W
YOR126C	YDR447C	YDL201W
YGL167C	YDL007C-A	YKR080W
YHR136C	YPR043W	YOR065W
YJR097W	Q0070	YMR073C
YHR027C	YNL302C	YGL143C
YML074C	Q0065	YLR341W
YDL013W	YMR158C-A	YLRCTAU2
YHR026W	YHL009W-B	YKL128C
YOL129W	YKR106W	YDR429C
YNL156C	Q0055	YERCDELTA20
YKL003C	Q0050	YMR072W
YDR189W	YDL229W	YERCDELTA17
YDL230W	YLR406C	YPR108W
YOR233W	YJL136C	YERCDELTA15
YOR016C	YDR246W-A	YERCDELTA14
YHR135C	YDR005C	YKL127W
YNL155W	YIL052C	YIL135C
YKL002W	YJR021C	YERCDELTA11
YJR096W	YCR031C	YJL084C
YDR298C	YPR036W-A	YOR282W
YNL046W	YJL024C	YMR290C
YOR015W	YPL257W-A	NGR109C
YGR161C	YCL005W-A	YBR218C
YOR342C	YNL147W	YIL134W
YDR297W	YMR013C-A	YLR123C
YHR025W	YOL103W-B	YJL083W
YBR227C	YMR194C-B	NPL018C
YOR341W	YOL103W-A	YGL142C
YDR188W	YHR016C	YML119W
YDL121C	YML054C-A	YLR340W
YOR124C	YGL041C-B	NGR108W
YOR232W	YHL015W-A	YMRCDELTA19
YDL120W	YOR221C	TY2B_DR3_EX2_4
YGL056C	YKR057W	YDR428C
YNL045W	YER007C-A	YBR217W
YOL128C	YFR010W-A	YMRCDELTA14
YGL055W	YOL097W-A	YMRCDELTA13
YKL110C	YHR012W	YJR130C
YDR296W	YKL138C-A	YGL141W
YNL154C	YHR010W	GBR08_10
YKL001C	YDR064W	YDL200C
YLR368W	YMR001C-A	YMRCDELTA12
YOR123C	YDR034C-C	GBR08_9
YNL262W	YJL191W	NNL025C
YBR117C	YBR233W-A	YMRCDELTA11
YGL164C	YDL064W	GBR08_8
YAL039C	YBR196C-B	YKL126W
YOR231W	YMR105W-A	GBR08_7
YHR133C	YBL039W-B	YER159C
YBR008C	YKL023C-A	GBR08_6
YHL028W	YOR142W-B	GJL04_10
YHR024C	YLR307C-A	GBR08_5
YML071C	YNL096C	YDR427W
YDL010W	YER074W-A	GJL04_9
YAL038W	YDR210W-A	GBR08_4
YKR068C	YCR024C-B	GJL04_8
YOR340C	YDR379C-A	GBR08_2
YOL018C	YCL048W-A	GBR08_1
YDR179W-A	YLR410W-A	GBR08_0
YDR078C	YIL102C-A	GJL04_1
YGR050C	YGR146C-A	YNL285W
YJL098W	YPL143W	YLR122C
YNL153C	YDL219W	YLR344W_EX3
YAR033W	YDR524C-B	NPL017C
YNL261W	YOL164W-A	YML118W
YOR230W	YPL031C	NPL016W
YLR258W	YLR156C-A	YPR106W
YHR132C	YBL050W	YDR209C
YNL152W	YLR361C-A	YHR099W
YHL027W	YNL139C	YER158C
YPL208W	YML007C-A	YARWSIGMA2
YGL054C	YJR079W	NGR107C
YDR295C	YML056C	YDR208W
YGL162W	YPR158W-B	YER157W
YBR006W	YHR022C-A	YML117W
YGL053W	YMR051C	YDR426C
YLR149C	YNL130C-A	YBR215W
YBR115C	YNL246W	YOR280C
YDR076W	YKL018C-A	YPL276W
YLR257W	YCL054W-A	YKL124W
YPL207W	YLR157W-E	YNL284C
YJR092W	YJL189W	YOR062C
YOR120W	YPR145C-A	YJL081C
YLR148W	YFL062W	NGR106C
YNL042W	YDR059C	YOR061W
YBR005W	YFL061W	YLR120C
YDR185C	YFL060C	YLRWTY1-2_5
YHR021W-A	YER056C-A	YLRWTY1-2_4
YNL260C	YER159C-A	YML116W
YOL016C	YER138C	GDR07_4
YER049W	YDR381W	GDR07_3
YJL096W	YKL006C-A	GDR07_2
YNL151C	YNL130C	GDR07_1
YKL179C	YBL039C-A	GDR07_0
YGL161C	YLR344W	YBR214W
YHL025W	YAR010C	NPL014W
YKL069W	YGL030W	YKL123W
YOL124C	YGR038C-B	YIL131C
YKR065C	YKL156W	NGR105C
YDR184C	YHL001W	YDR206W
YJL095W	YDR374W-A	YNL282W
YBR222C	YDR210C-D	YIL130W
YOL123W	YOR293C-A	TY2B_LR1_EX1_1
YPL206C	YOL086W-A	TY2B_LR1_EX1_0
YLR364W	YER133W	YJR089W
YLR147C	YJR151W-A	YDL159W
YOL014W	YPL119C-A	YPL057C
YBL008W	YLR163W-A	YLR299W
YDL188C	YER044C-A	YPL274W
YDR074W	YNL138W-A	YOR293W_EX2
YLR038C	YFL010W-A	YOR293W_EX1
YBR004C	YPR028W	YERWDELTA26
YHL024W	YBR048W	YOR060C
YIL107C	YER014C-A	YOL107W
YDR292C	YHR132W-A	YERWDELTA22
YER048C	YPR132W	YERWDELTA21
YMR229C	YLR078C	YML115C
YNL040W	YGR027W-A	YNL064C
YBR003W	YLR185W	NGR104C
YIL106W	YDR424C	TY4A_P_4
YBR221C	YBL100W-C	NPL013C
YJR090C	YBL100W-B	YBR212W
YDR182W	YBL100W-A	YPL056C
YAL034C	YPR170W-B	NPL012W
YDR073W	YJL225C	YERWDELTA18
YLR037C	YPL241C	YKL121W
YER156C	YPR158C-C	YHR095W
YDL078C	YFL034C-A	YOL106W
YLR145W	YLR157C-C	YERWDELTA13
YPR200C	YMR045C	YERWDELTA12
YDL186W	YDR320W-B	YERWDELTA11
YOL122C	YHR218W	YML114C
YAL033W	YBR089C-A	YGL099W
YOR189W	YCL012C	YDL158C
YLR363C	YJL001W	NGR103C
YER046W	YPL198W	GNL02_5
YLR254C	YML045W	GNL02_4
YBR220C	YNL019C	GNL02_3
YKL176C	YHR215W	GNL02_2
YKR062W	YLR363W-A	GNL02_1
YBR111C	YOR312C	TY2B_OR2_EX2_4
YLR253W	YFR012W-A	GNL02_1
YMR009W	YER087C-B	YLR298C
YLR036C	YHR211W	YJR087W
YER155C	YJL077W-B	YML113W
YDL077C	YJL077W-A	YDRCTY2-1_6
YHR199C	YHR072W-A	YDR422C
YDL185W	YHR175W-A	NLR036W
YER154W	YHR101C	YGR145W
YMR118C	YKL068W-A	YKL120W
YBL006C	YBR302C	YNL280C
YDR072C	YLR146W-A	YCR028C-A_EX2
YJL092W	YPL081W	YCR028C-A_EX1
YKR061W	YLL006W-A	YPL054W
YDR180W	YOL159C-A	NGR102C
YBR001C	YFL041W-A	YDR203W
YDL076C	YGL087C	YBR211C
YHR198C	YJL052C-A	YILWSIGMA4
YER045C	YER093C-A	YJR086W
YMR226C	YHR055C	YML112W
YOR187W	YHR199C-A	YDL156W
YLR361C	YOL156W	YNL061W
YIL103W	YPL129W	YHR094C
YOR008C-A	YOL047C	NLR035W
YHR197W	YDL160C-A	YHR093W
YDR071C	YDR320C-A	YER152C
YMR008C	YIL002W-A	YDR420W
YKL174C	YIL105W-A	YML102C-A
YHR088W	YDR305C	NGR101C
YKR060W	YCR075W-A	2MIC_FLP1_EX2
YLR360W	YER074W	2MIC_FLP1_EX1
YOL010W	YIL133C	NPL010C
YBL004W	YNL042W-B	YML111W
YDL184C	YKR095W-A	NKL039C
YLR251W	YEL077C	NGR100W
YLR034C	YDR079C-A	GHR05_6
YER153C	YLL066C	GHR05_5
YGR209C	YPR187W	GHR05_4
YOR295W	YNL339C	YOL104C
YLR142W	YMR033W	GHR05_3
YER044C	YMR142C	GHR05_2
YJL091C	YAL044W-A	GHR05_1
YOR186W	YNL336W	GHR05_0
YLR033W	YEL070W	NPR019W
YGR208W	YDR367W	YPL270W
YLL038C	YBL005W-B	YGR143W
YDR070C	YDR182W-A	NKL038W
YHL020C	YJL047C-A	YDRCTY1-3_6
YPL201C	YBR012W-B	YER151C
YHR087W	YHR203C	YDRCTY1-3_5
YEL048C	YPL075W	YLR077W
YMR115W	YBR090C	YOL103W
YFR017C	YDR471W	YGL096W
YPR159W	YJR161C	YLR295C
YLR250W	YER117W	YJR084W
YKL172W	YGR296W	GGR10_5
YOR294W	YOR072W-B	GGR10_4
YDL074C	YDR170W-A	GGR10_3
YLR141W	YBL071W-A	GGR10_2
YIL102C	YBL059C-A	GGR10_1
YER043C	YPL096C-A	GGR10_0
YMR224C	YLR285C-A	NLR033W
YDL182W	YGR292W	YAL003W_EX2
YLR032W	YLR412C-A	YAL003W_EX1
YHR195W	YBL029C-A	NKL037W
YBL003C	YML094W	YPL051W
YER042W	YDR316W-B	YML110C
YEL047C	YER003C	GBL05_14
YFR016C	YDR316W-A	GBL05_13
YBR288C	YGL226C-A	GBL05_12
YBL002W	YNL024C-A	GBL05_11
YPR158W	YGL076C	GBL05_10
YDR034W-B	YDR261W-A	YER165C-A
YMR005W	YHR001W-A	YLR294C
YOR185C	YBR084C-A	YMR119W
YBR179C	YHL048W	YLR076C
YGR207C	YDR381C-A	NLR032W
YKL171W	YGR161W-C	YGL095C
YIL101C	YLR256W-A	NPR017W
YOR076C	YLR099W-A	YNR068C
YDL181W	YCR107W	YKL079W
YOR184W	YHR041C	YDL152W
YER150W	YIL018W	YGRWTY1-1_5
YGR206W	YLR275W	YGR288W	here
YMR114C	YPR111W
YOR075W	YBL027W
YHR194W	YBL026W
YHR085W	YDR092W
YEL046C	YHR007C-A
YMR113W	YBR072C-A
YFR015C	YLR159C-A
YMR004W	YHL048C-A
YKL170W	YJL205C
YPR048W	YKL183C-A
YML009C	YLR161W
YDL072C	YLR364C-A
YBR286W	YOR096W
YMR222C	YGR118W
YKL061W	YCL026C-B
YDL180W	YBR230W-A
YOR183W	YHR086W-A
YBL001C	YKL190W
YOR292C	YKL081W
YFR014C	YIL009C-A
YGL209W	YFL039C
YER145C-A	YBR296C-A
YMR003W	YHR073C-B
YOL078W	YNL284C-A
YEL044W	YGR035W-A
YOR291W	YDR098C-B
YML008C	YDR098C-A
YFR013W	YML026C
YBR285W	YOL155W-A
YBR068C	YFR031C-A
YMR221C	YPL060C-A
YPL269W	YML132W
YFL018C	YLL050C
YBR176W	YPR063C
YGR204W	YDR139C
YMR112C	YBR191W
YML007W	Q0275
YLL034C	YPL175W
YHR192W	YBL087C
YPR156C	YBR082C
YMR220W	YGR001C
YHR083W	YPL283C
YLL033W	YLR426W
YKL060C	Q0255
YMR002W	Q0250
YPR046W	YPL282C
YBR067C	YDL248W
YFL017C	YPL280W
YJR139C	YDR025W
YNL306W	YMR194W
YPR155C	YDL029W
YDR449C	YOR381W-A
YOL077C	YDL246C
YGL207W	YGR174W-A
YOL076W	YDL136W
YEL042W	YDR261C-D
YML006C	YJL041W
YHR191C	YGR161C-D
YBR066C	YGR161C-C
YFL016C	YER078W-A
YHR082C	YER102W
YMR110C	YML085C
YHR190W	YHR032W-A
YHR081W	YCR028C-A
YFR011C	YDR365W-B
YBR283C	YOL077W-A
YMR122W-A	YDL130W
YDR339C	YMR175W-A
YPR153W	YGR204C-A
YOR180C	YKL100W-A
YGR202C	YNL162W
YPL158C	YPL218W
YLR099C	YLR159W
YNL305C	YHR050W-A
YFR010W	YFR009W-A
YBR282W	YJR112W-A
YBR065C	YLR227W-B
YPL266W	YLR048W
YJR137C	YIL082W-A
YPL157W	YNL050C
YLL031C	YBR230C
YPL048W	YER053C-A
YOL075C	YDR118W-A
YFL014W	YKL106C-A
YCR038C	YIL004C
YBR173C	YOL052C-A
YDR446W	YDR500C
YEL040W	YBR189W
YBL068W	YHR097C
YDL085C-A	YIL111W
YHR080C	YDL083C
YOR304C-A	YPL249C-A
YLL030C	YGR240C-A
YDR119W	YDL191W
YCR037C	YJL133C-A
YBR281C	YKL180W
YBR172C	YEL009C-A
YGR200C	YBR078W
YLR409C	YGR214W
YDR228C	YMR230W
YPL156C	YJR094W-A
YCR036W	YDR003W-A
YBR063C	YDR461C-A
YIL166C	YPL278C
YBR171W	YFR032C-B
YDR227W	YML124C
YLR096W	YIL069C
YPR151C	YDR129C
YOL073C	YJR145C
YBL067C	YMR079W
YDR009W	YBR182C-A
YBR280C	Q0160
YPL264C	YGL103W
YMR178W	YPR137C-A
YDR444W	YBR255C-A
YLR408C	Q0144
YPR041W	YMR242W-A
YBR062C	YIL172C
YPL046C	YDR450W
YJR134C	YER180C-A
YLR407W	YCR040W
YML001W	Q0105
YGL203C	YKL006W
YJR025C
YCL039W
YMR286W
YPL263C
YGL202W
YMR177W
YBR170C
YOL071W
YPL154C
YJL029C
YCR034W
YBR061C
YPL262W
YIL164C
YDR225W
YJL028W
YNL300W
YIL055C
YGR269W
YJR024C
YDR007W
YBR060C
YIL163C
YFL010C
YMR285C
YLR405W
YPL152W
YGL201C
YDR115W
YBL064C
YDR333C
YIL053W
YPL261C
YBL091C-A
YMR175W
YJR022W
YKR105C
YLR093C
YCR032W
YGR268C
YPL260W
YKL218C
YLR404W
YGR159C
YDR006C
YLR092W
YGL200C
YDR441C
YIL161W
YKL217W
YCL036W
YDL119C
YKL108W
YGR049W
YDR440W
YDR331W
YGR267C
YDR114C
YJL134W
YNR039C
YGR158C
YLR403W
YDL227C
YKL216W
YNR038W
YGR157W
YKL107W
YDL009C
YOR229W
YMR064W
YDL117W
YDR330W
YJL133W
YDL008W
YIL160C
YCL035C
YMR282C
YDR221W
YIL051C
YDL226C
YCL034W
YBL061C
YOR337W
YGR156W
YDR003W
YIL050W
YKL106W
YDL225W
YMR172W
YMR063W
YDL116W
YJL132W
YPL040C
YKL215C
YNR037C
YNL259C
YGR047C
YER019C-A
YGR155W
YOR119C
YGR046W
YLR401C
YOR118W
YGR264C
YDR111C
YGL159W
YCL033C
YKL214C
YHR128W
YMR280C
YMR171C
YDL224C
YDR110W
YNL149C
YMR062C
YDL115C
YAR029W
YJL131C
YMR061W
YDL114W
YOR117W
YHR019C
YNL039W
YDR399W
YNR035C
YDL223C
YJR010C-A
YGR045C
YOR226C
YNL148C
YNR034W
YNL256W
YDL005C
YOR008C
YGL049C
YHR018C
YGL157W
YDL004W
YCL031C
YDR398W
YDL222C
YJR088C
YMR060C
YDL113C
YOR116C
YAR027W
YOR007C
YNL146W
YGL048C
YDL112W
YJL020C
YDR289C
YGR261C
YGL156W
YML064C
YDL003W
YKL211C
YCL030C
YGR152C
YGL047W
YNL255C
YKL102C
YDR288W
YGR260W
YNR032W
YOR332W
YOR115C
YBR109C
YKL101W
YNL037C
YNL145W
YGL155W
YOL119C
YHR124W
YGR151C
YDR179C
YDR287W
YLR359W
YDR178W
YDL111C
YDL002C
YGR041W
YOR005C
YGL263W
YJL199C
YOR113W
YOL118C
YOR004W
YDR395W
YGR150C
YJL198W
YGL045W
YKL100C
YOL117W
YBR216C
YDR177W
YJR085C
YDL110C
YNL035C
YDR068W
YLR249W
YAL029C
YGR040W
YGL262W
YHL018W
YBR106W
YDR286C
YML061C
YCR094W
YDR394W
YHR122W
YOR330C
YLR358C
YJL197W
YML060W
YOL116W
YNL143C
YDR176W
YLR248W
YOR220W
YNL142W
YHL017W
YGL044C
YOR111W
YHR013C
YNL033W
YER188C-A
YOR002W
YDR393W
YHR121W
YOL007C
YNL251C
YDR067C
YLR356W
YJR083C
YLR139C
YBR105C
YBR213W
YNL141W
YJL196C
YOR110W
YLR138W
YDR284C
YBR104W
YNL032W
YDL179W
YHR120W
YDR175C
YOL006C
YLR247C
YKR055W
YJR082C
YER038W-A
YAL026C
YDR065W
YLR029C
YCR092C
YHL015W
YLR137W
YER039C
YBR103W
YLR355C
YNL140C
YKL168C
YKL059C
YGL150C
YDR391C
YER147C
YOR289W
YDL069C
YDR282C
YER038C
YKL058W
YER146W
YBL107C
YDR173C
YER037W
YLR245C
YKL167C
YHL014C
YJR080C
YMR109W
YBR102C
YAL024C
YLR027C
YCR090C
YDR390C
YBR210W
YGL040C
YMR218C
YKR053C
YOL003C
YHR189W
YMR217W
YDR280W
YHL013C
YOR288C
YLR352W
YDR171W
YMR108W
YKL057C
YAL023C
YLR243W
YDR062W
YLR026C
YER145C
YDL067C
YHR143W-A
YFR009W
YOL111C
YLR025W
YDL066W
YOR069W
YOL002C
YER035W
YJL082W
YOR287C
YLL029W
YKL056C
YDL175C
YAL022C
YDR061W
YOR286W
YLR133W
YHR188C
YLR460C
YMR216C
YER143W
YKL053C-A
YHR187W
YER034W
YHR078W
YEL039C
YLR350W
YLL028W
YKL055C
YOR394W
YLR241W
YDR060W
YLR024C
YKL163W
YNL099C
YEL038W
YDL065C
YDL173W
YOR176W
YMR323W
YBL103C
YMR106C
YMR214W
YBL102W
YLR132C
YKL054C
YAL020C
YLR240W
YNL098C
YFR006W
YBR278W
YJL080C
YER141W
YMR105C
YER032W
YHR076W
YEL037C
YLR131C
YOR175C
YLR022C
YBR169C
YNL097C
YML108W
YOR174W
YLR021W
YBL101C
YBR168W
YMR104C
YPR148C
YFL009W
YLR130C
YDL171C
YMR321C
YKL160W
YFR004W
YMR212C
YER031C
YKL051W
YDL170W
YPR133W-A
YEL059C-A
YHR183W
YER030W
YMR211W
YHR074W
YBR276C
YML107C
YLR020C
YBR167C
YNL095C
YEL034W
YDL061C
YOR064C
YMR102C
YDL060W
YOR063W
YLL024C
YHR182W
YPR037C
YOR281C
YBR275C
YPR145W
YDR439W
YBR166C
YPR036W
YFR002W
YBR057C
YBR165W
YJR129C
YMR101C
YHR181W
YBR056W
YOL067C
YJR128W
YMR100W
YPL258C
YML105C
YLR199C
YOR171C
YDR438W
YEL032W
YFR001W
YLL022C
YPR144C
YPL039W
YIL158W
YFL005W
YHR071W
YBR273C
YPR143W
YML104C
YBR164C
YEL031W
YPR034W
YLR089C
YBR055C
YER099C
YBR163W
YJR127C
YLR088W
YBR054W
YPL038W
YER098W
YHR070W
YBR272C
YIL048W
YDR328C
YPL256C
YDR436W
YBL058W
YBR271W
YIL157C
YNL090W
YMR316C-A
YJR017C
YOL064C
YIL156W
YCR027C
YBR162C
YDR218C
YBR053C
YPL037C
YJR125C
YLR086W
YIL047C
YMR169C
YDR108W
YOL063C
YDR435C
YBL057C
YDR326C
YML101C
YJL129C
YLR195C
YJR015W
YIR042C
YDR434W
YDR217C
YPL145C
YBL056W
YMR059W
YBR052C
YDR325W
YFL002C
YPL144W
YJL019W
YMR168C
YOL062C
YFL001W
YER095W
YMR276W
YJR123W
YIL045W
YJL128C
YLR194C
YJR014W
YOL061W
YPR030W
YMR058W
YLR085C
YCL029C
YPL034W
YCL028W
YBL055C
YJR122W
YCR024C
YPL252C
YJR013W
YLR193C
YDR432W
YBL054W
YLR084C
YOL013W-A
YBR050C
YJL126W
YKL209C
YER094C
YDR214W
YIL044C
YMR166C
YKL208W
YCL027W
YGR149W
YCR023C
YEL017C-A
YLR192C
YLR083C
YGR258C
YDR105C
YCR073W-A
YLR191W
YER093C
YDR213W
YJL016W
YIL043C
YMR165C
YJR012C
YKL207W
YMR056C
YDL109C
YJR120W
YCR022C
YPL250C
YGR039W
YLR082C
YDR321W
YLR190W
YNR029C
YMR273C
YDR212W
YGR148C
YOR329C
YLR081W
YDL217C
YGR256W
YJR011C
YBL052C
YNR028W
YOR328W
YCR021C
YIL041W
YPR099C
YJL124C
YGR038W
YJR010W
YPL140C
YDL107W
YKL206C
YCL025C
YER091C
YDR211W
YGR147C
YML058W
YKL205W
YCL024W
YBL051C
YNR027W
YCR020C
YIL040W
YPR098C
YJL122W
YMR271C
YDR210W
YGR146C
YOR327C
YNL249C
YMR162C
YGR254W
YML057W
YKL204W
YOR326W
YDL106C
YDR525W-A
YOR108W
YDR101C
YGL149W
YNR026C
YGR036C
YDR100W
YGR144W
YNL247W
YPR096C
YJL121C
YNL138W
YJL012C
YOR107W
YCR089W
YDR389W
YAR019C
YDL213C
YGR252W
YOR216C
YGL257C
YNR024W
YDL104C
YDL212W
YPR095C
YBR209W
YJR078W
YHR008C
YPR094W
YCR088W
YPL099C
YAR018C
YGR251W
YDR279W
YOR215C
YNR023W
YGR142W
YGL147C
YDL102W
YJL010C
YML054C
YKL201C
YOR323C
YPL098C
YNL245C
YDL211C
YLR459W
YOR214C
YOL109W
YGR141W
YJR077C
YPL097W
YDR496C
YDL210W
YPR093C
YGL254W
YGL037C
YOR104W
YGR250C
YNL026W
YML053C
YCR086W
YNR022C
YDR169C
YOR322C
YNL244C
YOR213C
YML052W
YNL135C
YNR021W
YDR168W
YOR321W
YDL101C
YAR015W
YDR495C
YNL243W
YOR212W
YGL253W
YJR075W
YDR494W
YHR005C
YAL019W
YOL108C
YCR085W
YHR113W
YNL134C
YDR167W
YDL100C
YOR103C
YNL242W
YBR205W
YDR276C
YNR020C
YLR348C
YOR320C
YPL095C
YLR456W
YGR030C
YOR211C
YDR058C
YLR239C
YNL133C
YHL008C
YGL252C
YNL024C
YAL018C
YOR210W
YDR057W
YLR238W
YDR384C
YJL187C
YGL034C
YOR101W
YDR492W
YHR003C
YAL017W
YCR083W
YHR111W
YLR347C
YDR166C
YJL186W
YNL241C
YHL007C
YGL251C
YJR073C
YPL093W
YNL023C
YDR383C
YBR203W
YNL131W
YGL250W
YDR274C
YJL077C
YAL016W
YOL105C
YCR082W
YLR019W
YDR382W
YKR046C
YHR110W
YLR346C
YNL240C
YDR056C
YJL076W
YKL159C
YHL006C
YJR072C
YPL092W
YDL169C
YDR055W
YBR202W
YJL185C
YGL032C
YER029C
YDR164C
YJL184W
YDR272W
YHL005C
YKR044W
YDR163W
YLR127C
YPL091W
YDR490C
YGL140C
YAL015C
YLR018C
YER137C
YMR318C
YBR201W
YKL157W
YHL004W
YDL059C
YGL031C
YMR209C
YLR453C
YLR017W
YDR380W
YJL183W
YMR208W
YOR388C
YGR098C
YNL020C
YDL167C
YAL014C
YGR097W
YOR278W
YER027C
YAL013W
YOL102C
YKR043C
YDR162C
YHR179W
YLR451W
YHL003C
YDR161W
YDL166C
YLR016C
YER135C
YGR096W
YMR207C
YER026C
YDL165W
YAL012W
YOR168W
YMR315W
YER025W
YDR052C
YNL199C
YKL046C
YOR385W
YER134C
YOR276W
YJL072C
YHR069C
YLL019C
YER024W
YDR051C
YEL029C
YHR068W
YGR095C
YNL198C
YDL164C
YOR167C
YGR094W
YDL055C
YKL044W
YLR013W
YLL018C
YHR176W
YER023W
YDR050C
YLR231C
YGL098W
YHR067W
YBR269C
YAL010C
YER132C
YMR313C
YEL027W
YKL043W
YER131W
YMR312W
YNL087W
YHR175W
YPR139C
YMR203W
YOR383C
YGL097W
YKL152C
YHR066W
YLR121C
YEL026W
YDL053C
YOR056C
YBR267W
YLR011W
YNL086W
YHR174W
YER021W
YMR202W
YKL151C
YOR273C
YNL195C
YPR137W
YOL059W
YER130C
YMR311C
YKL150W
YGR091W
YOR272W
YKL041W
YOR163W
YHR065C
YNL085W
YDL051W
YER020W
YBR266C
YDR539W
YLL014W
YNL194C
YDL160C
YIR038C
YOL058W
YBR157C
YEL024W
YGR090W
YOR054C
YHR173C
YBR265W
YNL193W
YIR037W
YMR200W
YBR047W
YOR271C
YPR135W
YBR156C
YNL084C
YMR244C-A
YHR063C
YOR270C
YBR264C
YLL012W
YPR134W
YOR161C
YOL056W
YLR297W
YOR052C
YBR263W
YBR046C
YNL191W
YIL149C
YHR062C
YJR118C
YLR079W
YHR170W
YJR009C
YGL092W
YPR025C
YDR536W
YOL164W
YLL011W
YDR319C
YPL247C
YIR035C
YLR296W
YOR051C
YBR045C
YNL190W
YDR318W
YPL028W
YMR269W
YHR060W
YBR262C
YOL163W
YPL246C
YJR007W
YIR034C
YNL081C
YBL048W
YBR044C
YGL091C
YLR186W
YER088C
YBR152W
YIL038C
YPL027W
YER087W
YJR115W
YCR017C
YBR261C
YDR425W
YOL053W
YNL080C
YMR268C
YBR151W
YPL135W
YDR534C
YMR159C
YBL047C
YPR022C
YMR158W
YJR005W
YIR032C
YDR207C
YBL046W
YBR042C
YPL243W
YPL026C
YIL145C
YJL009W
YDR533C
YOL161C
YLR075W
YBR041W
YOL052C
YMR266W
YLR293C
YCR015C
YPL134C
YMR048W
YPR020W
YJL117W
YER085C
YDR205W
YIL035C
YMR157C
YGR249W
YDR423C
YCL018W
YER084W
YBL045C
YJR112W
YLR292C
YDR314C
YLR183C
YPL133C
YBL044W
YJL008C
YLR074C
YDR204W
YIL034C
YMR156C
YGR248W
YHR005C-A
YIL142W
YMR264W
YLR291C
YDR313C
YDL208W
YJR002W
YDR421W
YBL043W
YLR073C
YCR012W
YPL023C
YER083C
YFL017W-A
YPL131W
YIL033C
YGR247W
YMR263W
YNR019W
YOR319W
YPL240C
YDL207W
YJR001W
YGR029W
YPR198W
YDR311W
YPR089W
YFR055W
YER082C
YGR138C
YPL130W
YJL005W
YMR154C
YER081W
YCR011C
YDL206W
YMR153W
YDR202C
YBL041W
YLR071C
YGR246C
YBR126W-A
YDR201W
YOR209C
YML048W
YCL014W
YER080W
YNR017W
YGR136W
YCR010C
YNL239W
YPR088C
YMR152W
YOR208W
YFR054C
YPR196W
YGL249W
YJL004C
YMR043W
YGR245C
YJL112W
YPL020C
YMR261C
YHR109W
YDL130W-A
YDL205C
YGR027C
YJL221C
YGR135W
YGR026W
YFR053C
YDR200C
YDR489W
YGR244C
YPR086W
YGL139W
YFR052W
YNR016C
YOR316C
YOR207C
YPR195C
YGR134W
YGR025W
YGL247W
YJL002C
YHR216W
YPL199C
YCR079W
YGL029W
YMR150C
YDL203C
YPR194C
YGR133W
YMR041C
YOR314W
YJR069C
YAR008W
YFL055W
YGL138C
YHR107C
YNL127W
YMR040W
YJR068W
YCL011C
YHR106W
YGR024C
YGL246C
YPL088W
YDR487C
YOR204W
YGR023W
YDR378C
YGL245W
YGR241C
YCL010C
YHR105W
YNR013C
YGR132C
YOR313C
YAR007C
YFL054C
YLR449W
YPL196W
YIL098C
YGR131W
YDR159W
YJR067C
YPL087W
YDR486C
YFL053W
YNL234W
YGL136C
YIL097W
YPR191W
YJR066W
YGL027C
YGR240C
YDR376W
YHR104W
YJL179W
YMR251W-A
YPL195W
YNL125C
YKR039W
YDR158W
YDR485C
YPR082C
YCR076C
YOL038C-A
YGL026C
YDR484W
YDR267C
YNL015W
YAL009W
YHR103W
YNR011C
YGR130C
YPL086C
YNR010W
YPR190C
YDR157W
YJR065C
YPL085W
YPR081C
YIL095W
YDR375C
YJL178C
YDR266C
YLR447C
YNL014W
YPR080W
YJL069C
YGL133W
YML041C
YAL008W
YKR038C
YOR310C
YOR201C
YGR020C
YGL242C
YDR156W
YAR003W
YJR063W
YLR119W
YJL068C
YKR037C
YER129W
YLR228C
YIL094C
YNL122C
YAR002W
YHR210C
YDR482C
YAL007C
YCR073C
YGL240W
YBR162W-A
YLR336C
YPL083C
YER019W
YLR227C
YIL093C
YNL121C
YKL149C
YJR062C
YLR335W
YLR118C
YDR481C
YGR198W
YMR309C
YDR372C
YGR089W
YDR480W
YDR263C
YJL066C
YGL130W
YPL082C
YJL174W
YDR262W
YDR045C
YKR034W
YLR117C
YDR044W
YLR008C
YCR071C
YMR308C
YDL049C
YJR060W
YGR088W
YLR116W
YNL010W
YPL190C
YJL065C
YLR007W
YMR307W
YDR153C
YGR197C
YLR225C
YIL091C
YDR152W
YDL157C
YLR224W
YIL090W
YER126C
YKL146W
YJL173C
YGL020C
YLR115W
YLR442C
YMR306W
YPL080C
YJL172W
YNR077C
YER016W
YDR043C
YCR020W-B
YKR032W
YGR087C
YOR376W
YGR195W
YOR159C
YLR006C
YNL298W
YDR260C
YDL155W
YJL063C
YOR158W
YDR151C
YDL046W
YHR168W
YLR223C
YHR059W
YOR267C
YGR086C
YLR114C
YDR041W
YJL171C
YOR266W
YNL188W
YLR440C
YKL035W
YDL154W
YER123W
YKR031C
YLR331C
YGL198W
YLL009C
YER014W
YLR222C
YKL144C
YEL019C
YKR030W
YLR330W
YGR085C
YOR374W
YOR157C
YAR068W
YNL079C
YKL143W
YEL018W
YOR265W
YDL045C
YOR048C
YLR112W
YGL089C
YNL078W
YNR074C
YGR193C
YJL060W
YGR084C
YPR129W
YDL153C
YLR220W
YLR003C
YER122C
YMR303C
YEL017W
YOR264W
YOR047C
YNL186W
YKL033W
YBR149W
YHR057C
YNL077W
YGL196W
YLL007C
YNR073C
YER012W
YGR192C
YGR083C
YBR258C
YLL006W
YOR155C
YLR002C
YKL141W
YGR082W
YBR257W
YOR154W
YIR029W
YBR148W
YER120W
YGL195W
YOL159C
YOR045W
YPR128C
YGL086W
YNL294C
YEL016C
YLR110C
YKR099W
YPR127W
YLR001C
YNL293W
YOL049W
YMR301C
YKL140W
YOR262W
YDL150W
YOR153W
YIR028W
YBR147W
YOL158C
YOR044W
YLL005C
YNR071C
YHR163W
YLR399C
YBR256C
YLL004W
YNL184C
YNL292W
YMR300C
YGL194C
YGR080W
YER010C
YPL239W
YDR529C
YOR043W
YHR162W
YOR370C
YLR398C
YOL048C
YEL014C
YPR125W
YDR419W
YNL074C
YDL040C
YOR260W
YBR037C
YBR145W
YHR053C
YOR042W
YLR397C
YHR052W
YJR108W
YPR016C
YBR254C
YNL182C
YKR096W
YPR124W
YOR151C
YLR179C
YIR026C
YNL290W
YEL012W
YAL067C
YHR161C
YBR253W
YBR036C
YNL181W
YPL237W
YOR150W
YIR025W
YGL191W
YER188W
YGL082W
YHR051W
YER079W
YJR107W
YLR287C
YOL154W
YCR009C
YDR309C
YLR178C
YBR144C
YOL045W
YEL011W
YLR069C
YCR008W
YBR252W
YBR035C
YPL019C
YLR177W
YNL071W
YOR040W
YLR395C
YGL081W
YBL039C
YDR525W
YNL180C
YDR308C
YPR122W
YIR024C
YBR143C
YDR416W
YKL099C
YPL127C
YJL219W
YBR251W
YBR034C
YPL235W
YIR023W
YBR142W
YMR259C
YBR033W
YGL080W
YJR105W
YPR013C
YOL152W
YKR093W
YMR149W
YLR393W
YLR176C
YER186C
YBR250W
YIR022W
YMR258C
YDR524C
YLR066W
YIL027C
YBR032W
YDR415C
YOL151W
YDR306C
YPL234C
YMR148W
YJL109C
YBR141C
YOL042W
YPL233W
YLR174W
YFR049W
YIR021W
YER076C
YJR104C
YKL096W
YPL124W
YDR523C
YBR031W
YDR414C
YBL036C
YPR011C
YMR039C
YAR002C-A
YKR091W
YBR140C
YLR065C
YCL009C
YFR048W
YER075C
YMR256C
YBR030W
YPL014W
YMR255W
YMR038C
YCR004C
YDR304C
YKR090W
YJL107C
YLR390W
YDR412W
YPL123C
YER183C
YCR003W
YGR239C
YCL008C
YKL094W
YAL060W
YLR063W
YER182W
YOL040C
YBL034C
YER073W
YJR101W
YLR281C
YDR303C
YFR047C
YJL214W
YPL122C
YGR238C
YDR302W
YPL230W
YPL013C
YIL132C
YMR254C
YKL093W
YIL023C
YMR145C
YPL012W
YMR036C
YCR002C
YJL213W
YBL032W
YER181C
YJL104W
YFR045W
YLL018C-A
YJR100C
YGR128C
YPL120W
YDR410C
YCL005W
YNR008W
YPR188C
YIL021W
YLR170C
YHR209W
YER180C
YGR236C
YMR252C
YOR308C
YLR060W
YGR018C
YPL010W
YCL004W
YGR126W
YDR300C
YJL103C
YGR017W
YFR044C
YHR208W
YML038C
YNL229C
YIL020C
YGR234W
YBL030C
YNR006W
YMR250W
YFL047W
YFR043C
YJL210W
YGL238W
YMR032W
YML037C
YFR042W
YMR141C
YBR096W
YGR124W
YOR305W
YHR207C
YEL073C
YHR206W
YDR478W
YGR233C
YNL009W
YJL100W
YKR035W-A
YCR069W
YGL019W
YNL227C
YGR232W
YGR015C
YPL188W
YCL001W
YNL118C
YGL237C
[truncated: 1,193 more rows]
