# Supplementary material for: Inferring Gene Regulatory Networks from RNA-seq Data Using Kernel Classification
Source: Biology (Basel). 2023 Mar 29;12(4):518. doi: 10.3390/biology12040518 (PMC10135911; doi:10.3390/biology12040518)
Supplement: Supplementary file 1 [file biology-12-00518-s001.zip › biology-2211468-supplementary/Supplementary/FPKM-training-pca-36.csv]

-0.021822703	-0.413619624	0.021753638	0.019986677	0.00552811	-0.027388814	-0.182528251	-0.026973519	0.284153145	-0.134515989	-0.008974504	0.005065132	-0.01106956	-0.000589285	0.090698475	-0.121564977	-0.023499093	-0.0084125	0.013782754	0.001507334	-0.003275587	0.01138958	-0.013009485	-0.012547838	0.001569285	-0.001190765	0.001137512	0.001426885	0.000526282	0.001262959	-0.001081381	7.05E-05	-0.000147579	0.000146709	3.29E-05	0.000100557
-0.023516043	-0.492904831	-0.302711651	0.025865004	0.002051975	-0.017156829	-0.175207846	0.005037987	-0.177666579	-0.129260106	-0.003567507	-0.014788057	0.018964942	-0.000251894	-0.045508606	0.018399671	0.011662051	0.002438929	-0.005842054	0.000722855	0.000894834	-0.002548878	0.005139071	0.002895898	-0.000192195	0.000234163	-5.89E-05	-0.000285552	2.05E-05	-0.000242102	-0.000702092	0.000198883	0.000260654	-2.24E-06	-4.43E-06	-8.39E-06
-0.022125167	-0.434778249	-0.064865848	0.021263747	0.004731445	-0.014058511	-0.173065916	-0.018230585	0.159743923	-0.133030895	-0.007950755	-0.000481501	-0.002711657	-0.001140625	0.052915828	-0.082717434	-0.013422665	-0.00556461	0.008236032	0.001806458	-0.002072447	0.007144732	-0.007478393	-0.007853347	0.00117909	-0.000826452	0.000973983	0.000854516	0.000494736	0.000782881	-0.00107678	-1.71E-05	-3.19E-05	7.42E-05	2.93E-05	6.98E-05
-0.018006627	0.453353924	-0.531441019	0.010803975	-0.00983911	-0.082309024	-0.026744081	-0.044160201	-0.172147674	0.840200827	0.032395243	0.038277489	-0.051259149	0.000433887	0.102699154	0.167956547	-0.038991284	-0.002763986	0.021073942	-0.009172736	-0.005736542	-0.01604549	-0.009066237	0.000769024	-0.000627767	-0.000769166	-0.001042764	0.001193064	-0.000682202	0.00134067	0.00264434	-0.002219056	-0.000337135	-0.000109053	-5.06E-05	1.57E-05
-0.015792879	0.455384266	-0.52316158	0.005864968	-0.008680494	-0.093987562	-0.035008677	-0.043279385	-0.158031749	0.840872434	0.028254856	0.03674401	-0.048269196	-0.005610406	0.108844346	0.162148445	-0.035834125	-0.004137573	0.019610499	-0.00441762	-0.004683691	-0.013834155	-0.010401038	0.001724963	0.000414689	-0.001102268	0.000568298	0.000335554	0.000279976	0.000755793	0.002587313	-0.002211152	-0.000936147	-0.000303764	1.62E-05	2.27E-05
-0.021114128	-0.397384691	-0.202666535	0.019710212	0.003083717	-0.054141507	-0.028493835	-0.013187655	0.015625974	-0.022646952	-0.004215025	-0.002255238	0.00347555	-0.006157341	0.069639982	-0.018437656	-0.013595559	-0.004586914	0.006957171	0.002317015	-0.000655375	0.02038721	-0.00471383	-0.014873751	0.001387924	-0.000926148	0.001079211	0.000826371	0.000577208	0.00059096	0.000163517	0.003013745	-0.001408189	0.000285947	6.61E-05	0.000108738
-0.023538505	-0.423693097	-0.310338592	0.025743163	0.001392561	-0.104061593	-0.06383121	-0.002444899	-0.163620172	-0.021270669	0.000146306	-0.00827361	0.010760603	-0.002381436	-0.000926191	0.053382398	-0.00051781	0.000783375	0.000123815	-0.000860782	-0.000337711	0.004513728	0.012732852	-0.004601266	-0.00025905	-6.64E-05	-0.000539639	0.000580264	-0.000211377	0.000426283	-0.001246172	0.000947869	0.000321143	0.000180516	-1.68E-05	3.82E-05
-0.02277657	-0.424892588	-0.315154291	0.024146052	0.000443999	-0.103167319	-0.063192881	-0.001120005	-0.171110621	-0.021024752	0.002225126	-0.008750208	0.013292167	-0.000142846	-0.003383915	0.056439082	0.001466618	0.002498038	-0.001806377	-0.002587863	0.000614798	0.004449898	0.013396405	-0.003290346	-0.000983683	0.000260943	-0.001313241	0.000275926	-0.000658977	0.000146644	-0.001145816	0.000949753	0.000684713	0.000143028	-6.56E-05	-3.34E-07
-0.023518898	-0.494590586	-0.27279198	0.025854733	0.001985638	-0.024622362	-0.11961762	0.002800558	-0.132755512	-0.142784695	-0.003119182	-0.013200366	0.016914218	0.002035101	-0.035125136	-0.00439086	0.008713667	0.002069894	-0.004438876	-0.000533974	0.000661072	-0.001193577	-0.000333735	0.001589146	-0.000325765	0.000236233	-0.000365857	-4.99E-05	-0.000224102	-5.83E-05	-0.000104638	0.000176239	0.000184675	3.22E-05	-2.11E-05	-1.02E-05
-0.023732412	-0.494330005	-0.271746542	0.02630115	0.00215843	-0.029777983	-0.123270269	0.002437725	-0.131209079	-0.142854812	-0.00344952	-0.013060963	0.016329494	0.001733777	-0.034516806	-0.005132331	0.008187803	0.001752526	-0.003994138	-0.000319055	0.000452869	-0.00111564	-0.000562856	0.001232391	-0.000213488	0.000177605	-0.000259168	3.11E-05	-0.000168792	1.19E-05	-9.04E-05	0.0002171	0.000112576	4.62E-05	-1.53E-05	-3.11E-06
-0.002878933	-0.40248955	0.105595711	-0.016333456	-0.015005648	-0.043609111	-0.133041266	-0.025948401	0.419311009	-0.146139566	0.02805669	0.007889724	0.026300973	0.03811045	0.141642114	-0.177524715	-0.013507497	0.00848308	-0.009102996	-0.021059579	0.003895686	0.027732936	-0.027638974	-0.008153371	-0.003407098	0.004162319	-0.005469391	0.001550169	-0.002992397	-0.001847965	0.001578314	0.001853785	0.000631319	0.000915793	3.10E-07	-0.000455571
-0.024183774	-0.500639701	-0.297584575	0.027498783	0.002235596	0.024195023	-0.085040032	0.005387615	-0.171180253	-0.142477377	-0.00374376	-0.014568687	0.017636757	0.000893926	-0.049832521	0.010339486	0.011191765	0.002228923	-0.005242715	0.000296064	0.000379283	-0.004246643	0.002869502	0.003248854	-0.000164733	0.00022432	-0.000104193	-4.73E-05	-3.97E-05	-3.74E-05	-0.0003817	-0.00015708	0.000228655	1.82E-05	-1.98E-06	-5.44E-06
-0.023762311	-0.492709163	-0.246041728	0.027362825	0.003092901	0.017884994	0.630480193	0.002530334	-0.079091578	-0.134225118	-0.004374838	-0.009672295	0.010473635	0.000888077	-0.015405846	-0.023632287	0.002643441	-0.000345426	-0.000606281	0.00046885	-0.00035749	0.00230802	-0.005576015	-0.002114349	0.00040837	-0.000170582	0.000289687	0.000379065	0.000109227	0.000294029	0.000411436	0.000622168	-0.000470667	0.000106725	2.37E-05	3.36E-05
-0.023399367	-0.478019297	-0.185923937	0.026164476	0.003448818	-0.018309936	0.604832664	-0.003685701	0.006551834	-0.135207676	-0.004638728	-0.005988622	0.005392844	0.001775933	0.010065917	-0.049690045	-0.003787413	-0.0018798	0.002738826	-0.000155378	-0.000963873	0.004644501	-0.008603651	-0.004682556	0.000456269	-0.00033464	0.000187796	0.000671225	7.32E-06	0.000556826	0.000255244	0.000443159	-0.00030849	0.000121795	5.52E-06	4.05E-05
-0.023638465	-0.486641788	-0.221179465	0.026428357	0.003247455	-0.37237819	0.35406995	-0.00186322	-0.050126294	-0.134519097	-0.00471149	-0.008865728	0.009793215	0.000977066	-0.002422396	-0.036877999	-6.24E-05	-0.001098847	0.000709649	0.000376403	-0.000504438	0.005126482	-0.008801472	-0.004202934	0.000556097	-0.000281221	0.000350744	0.000539562	0.000110568	0.000411115	0.000690741	0.001015205	-0.000706853	0.000152157	2.76E-05	4.67E-05
-0.023042692	-0.463381139	-0.125989113	0.024490854	0.004237687	-0.379096821	0.34929056	-0.011182	0.08504809	-0.1360267	-0.006267816	-0.003121958	0.001186847	0.000866457	0.035973015	-0.07629726	-0.009873168	-0.004115678	0.006175415	0.000614381	-0.001687753	0.007707092	-0.012417979	-0.007671767	0.000969606	-0.000650586	0.000645822	0.000952504	0.000243822	0.000811774	0.000123784	0.000360963	-0.000451644	0.000134623	2.58E-05	6.47E-05
-0.022913082	-0.464167504	-0.069533638	0.023483736	0.004718168	-0.168491551	0.047679398	-0.014823742	0.149449702	-0.169338659	-0.007815617	-0.001998059	-0.001312643	0.001952344	0.037095216	-0.100260469	-0.010830224	-0.004786555	0.007046503	0.000703113	-0.002090943	0.004736529	-0.014203485	-0.006143942	0.000992964	-0.000670556	0.000710364	0.000941336	0.000259339	0.000846571	4.43E-07	-0.000252269	-0.00024182	8.56E-05	2.03E-05	5.66E-05
-0.021509749	-0.487437541	-0.164859164	0.021934749	0.004246781	0.525786811	0.539433262	-0.002594804	0.050078442	-0.167593808	-0.008492236	-0.007330336	0.008049062	-0.001307826	0.018149683	-0.08015577	-0.001599171	-0.003162059	0.001614383	0.003278232	0.000119981	0.009053001	-0.01722274	-0.00507469	0.001368176	-0.000604025	0.001479618	-1.58E-05	0.000708106	2.39E-05	0.001184124	0.001267249	-0.001330446	2.18E-05	6.50E-05	4.99E-05
-0.023276965	-0.484686418	-0.153521476	0.024820555	0.003939822	-0.178413094	0.040671758	-0.006974313	0.034387773	-0.167986838	-0.0068378	-0.007117285	0.00651277	0.001525145	0.005993991	-0.068273985	-0.002359297	-0.002389418	0.002324206	0.000924016	-0.001025441	0.002416961	-0.010906502	-0.002937388	0.000724339	-0.00038254	0.000599721	0.000514051	0.000237895	0.000472189	0.000131941	-0.000150127	-0.000254891	4.59E-05	2.11E-05	3.54E-05
-0.020923741	-0.403606503	0.178364511	0.017716631	0.006312536	-0.123117232	0.079767531	-0.034932431	0.461182291	-0.172764527	-0.009062667	0.01157679	-0.020905353	0.004467383	0.107547959	-0.172292795	-0.02941516	-0.009198814	0.016946059	-0.000946857	-0.003974834	0.006703899	-0.017670341	-0.01054483	0.000923979	-0.001055578	0.000341857	0.001506601	-1.79E-05	0.00138008	-0.000507027	-0.000874818	0.000298971	8.59E-05	-2.52E-05	6.52E-05
-0.023890269	-0.50529192	-0.237873893	0.026962195	0.003174509	0.012267853	0.175739986	0.0018254	-0.079296426	-0.16676078	-0.005637314	-0.0117244	0.013091087	0.001470493	-0.026665021	-0.034825401	0.005637751	-2.75E-05	-0.00201473	0.000867456	-0.000181504	-7.33E-05	-0.00760777	-2.30E-05	0.000442897	-9.96E-05	0.000421104	0.000214676	0.000171261	0.000180144	0.000455952	0.0002132	-0.000401919	5.53E-05	2.64E-05	2.16E-05
-0.023990294	-0.509431664	-0.254781289	0.027032252	0.003001419	-0.173485678	0.044182915	0.00302692	-0.1106476	-0.166386633	-0.005443424	-0.013231154	0.015361523	0.001321467	-0.036538696	-0.024690916	0.00821922	0.000699026	-0.003424949	0.000923065	8.60E-05	-0.001399674	-0.00595925	0.001267862	0.000334871	-2.12E-06	0.000367503	8.28E-05	0.000157328	6.77E-05	0.000469476	0.000207431	-0.000380234	4.25E-05	2.62E-05	1.45E-05
-0.023803188	-0.506614816	-0.229810481	0.026216502	0.003149159	-0.012629721	-0.142683536	0.000647709	-0.075343694	-0.179609776	-0.006169239	-0.012503554	0.014194993	0.001726961	-0.031086769	-0.039831348	0.006957948	0.000147041	-0.002667385	0.001012811	-8.81E-05	-0.00186516	-0.008336066	0.001438755	0.000415291	-5.16E-05	0.000460399	8.92E-05	0.000188038	0.000107624	0.000533179	-0.00026679	-0.000302764	-4.02E-06	2.37E-05	9.81E-06
-0.023360372	-0.516540186	-0.270464598	0.025583714	0.003091562	0.03028198	-0.112278504	0.005618631	-0.135320905	-0.178667695	-0.006797075	-0.015708196	0.019107061	-0.000241257	-0.050737914	-0.019509466	0.013321469	0.00131061	-0.006073745	0.002487761	0.000795648	-0.004161092	-0.005052827	0.004598631	0.000470862	8.14E-05	0.000801306	-0.000464114	0.000432759	-0.000338744	0.000476194	-0.000374704	-0.000363672	-9.73E-05	4.16E-05	-1.01E-05
-0.023689432	-0.510664752	-0.24638867	0.026125459	0.002654887	-0.017113016	-0.145852771	0.002319004	-0.099227233	-0.179298385	-0.005136564	-0.013611812	0.016545382	0.002635006	-0.037780048	-0.032765472	0.009160262	0.001272615	-0.004207571	0.000259784	0.00046213	-0.002097456	-0.007746984	0.002328396	5.88E-05	0.000124607	9.61E-05	-8.30E-05	-2.61E-05	-5.01E-05	0.000733488	-6.92E-05	-0.000240497	-9.75E-06	1.50E-06	-6.47E-06
-0.023880398	-0.51093399	-0.247506967	0.026571999	0.002907883	0.015530008	-0.122734351	0.00249776	-0.100797494	-0.179319565	-0.005718966	-0.013595971	0.015935396	0.001924272	-0.03916087	-0.031508737	0.009063343	0.000884657	-0.003884037	0.00082586	0.000201194	-0.002755548	-0.007169385	0.00243677	0.000254447	5.14E-05	0.000327792	-2.85E-05	0.000120678	5.47E-06	0.000583405	-0.000231611	-0.000264638	-1.33E-05	1.72E-05	1.47E-06
-0.024016852	-0.523257419	-0.297900559	0.027117074	0.002159446	-0.056233032	-0.173548462	0.008071759	-0.182669725	-0.1783598	-0.004335306	-0.017125221	0.021415911	0.002497125	-0.06850991	-0.001289206	0.016494846	0.00343792	-0.00809358	0.00025385	0.001086082	-0.007885194	-0.000930206	0.007076178	-0.000378452	0.000440641	-0.000159322	-0.000489782	-0.000108264	-0.000361118	0.000296743	-0.000724476	0.000222078	-9.88E-05	-1.42E-05	-3.87E-05
-0.023824287	-0.510033169	-0.243822328	0.026404163	0.003019079	0.00401501	-0.130890652	0.002144647	-0.096021515	-0.179352308	-0.006002402	-0.013458245	0.015662814	0.001608175	-0.037951086	-0.032761107	0.008832192	0.000675142	-0.00370311	0.001085725	0.000145537	-0.002796551	-0.007139113	0.002425638	0.000335082	1.91E-05	0.000429999	-3.48E-05	0.000184668	6.72E-06	0.00050575	-0.000322003	-0.000258713	-2.38E-05	2.26E-05	2.99E-06
-0.022503249	-0.449613669	0.003462548	0.021932207	0.005342066	-0.012403714	-0.142572449	-0.019203119	0.219935822	-0.182967163	-0.008934383	0.000434747	-0.005957657	0.002322195	0.033389827	-0.106164433	-0.011228175	-0.00508047	0.00774086	0.000812951	-0.002651467	-0.003315712	-0.008434597	-0.001603341	0.000723657	-0.00058817	0.000610245	0.000728677	0.000249121	0.00079096	-0.000910638	-0.002048503	0.000640318	-8.50E-05	-4.24E-06	2.48E-05
-0.023616646	-0.511614038	-0.296350672	0.026185778	0.002250285	-0.067736315	-0.141515609	0.006846534	-0.175141257	-0.159121216	-0.004395725	-0.016123385	0.02043486	0.000923571	-0.056794333	0.004088436	0.014387798	0.002802376	-0.007101391	0.000843377	0.001098392	-0.004813011	0.00095134	0.004982146	-0.000183307	0.000305679	3.30E-05	-0.000462701	3.37E-05	-0.000358523	-0.000105458	-0.000149007	0.000123882	-6.05E-05	-2.59E-06	-2.10E-05
-0.023583722	-0.499968203	-0.248727602	0.025833953	0.003045152	-0.029667695	-0.114565606	0.001502143	-0.099796787	-0.160025579	-0.005893694	-0.012854196	0.015111606	0.000154796	-0.030658647	-0.022898772	0.007523333	0.000319699	-0.003099245	0.001552902	0.000146843	-0.000794873	-0.004098045	0.000988356	0.000447268	-6.89E-05	0.00054635	-1.48E-05	0.000290367	8.04E-06	-2.25E-05	7.73E-05	-0.000231359	6.23E-06	2.91E-05	1.58E-05
-0.023775306	-0.511068015	-0.29415867	0.026549277	0.002642539	-0.040755216	-0.122407414	0.006509485	-0.171120631	-0.159185131	-0.005341938	-0.015975881	0.019588518	-0.000192237	-0.055761087	0.002856033	0.013836254	0.00209492	-0.006478517	0.00174193	0.000774909	-0.004887285	0.00086833	0.004673731	0.000152117	0.000176395	0.000415641	-0.000389167	0.000267759	-0.000290907	-0.000220882	-0.000245697	-3.17E-06	-5.95E-05	2.38E-05	-7.42E-06
-0.024044887	-0.51078941	-0.292991205	0.027126455	0.002494911	-0.036597034	-0.119464499	0.00624956	-0.169402338	-0.159323034	-0.004768514	-0.015570028	0.01886722	0.000716251	-0.055382768	0.002391025	0.013030173	0.00221171	-0.006074501	0.001005909	0.000579463	-0.005056899	0.000852852	0.004346737	-2.76E-06	0.000216733	0.000165696	-0.000228916	0.000109438	-0.000172895	-0.000216964	-0.000251981	9.83E-05	-2.38E-05	1.11E-05	-8.69E-06
-0.023337967	-0.493083348	-0.220548036	0.025081186	0.003266588	-0.057881174	-0.134553617	-0.001435258	-0.059098654	-0.160460453	-0.006219868	-0.011193826	0.012854036	0.000286311	-0.017893634	-0.035944196	0.004510618	-0.000516499	-0.001518816	0.001490856	-0.000106276	0.000689183	-0.00590742	-0.000382735	0.00054534	-0.000173263	0.000591622	0.000102194	0.000296492	0.00011551	-5.23E-05	5.91E-05	-0.000229807	1.19E-05	2.63E-05	2.18E-05
-0.023339158	-0.485140446	-0.188057344	0.024885366	0.003640048	-0.056097018	-0.133297709	-0.004710054	-0.014253317	-0.161024872	-0.006726518	-0.009150904	0.009531613	0.000347454	-0.006062174	-0.048184284	0.001016388	-0.001579972	0.000513097	0.001484187	-0.00066917	0.001090268	-0.006734572	-0.001517042	0.000685569	-0.000298798	0.000670607	0.000314966	0.000331088	0.000304068	-0.000263404	-0.000181332	-0.000135131	2.18E-05	2.78E-05	3.01E-05
-0.024187488	-0.491689933	-0.306019155	0.027421037	0.002114115	-0.022565105	-0.133525907	0.004988501	-0.182380095	-0.128506509	-0.003371245	-0.014399644	0.017452597	0.000448909	-0.05039716	0.018038675	0.011202455	0.002288326	-0.00522745	0.000340596	0.000297656	-0.005281073	0.003525898	0.003827944	-0.000153677	0.000222816	-6.53E-05	-6.50E-05	-8.79E-06	-2.82E-05	-0.000119384	-0.000519491	0.000181523	-1.97E-05	4.39E-06	-7.82E-06
-0.023632265	-0.482060872	-0.306067413	0.026147062	0.001879548	-0.004623596	-0.122306049	0.004272446	-0.178002897	-0.111791536	-0.002714788	-0.013651232	0.017352292	-0.000196758	-0.040293178	0.024777939	0.009793581	0.002311882	-0.004888388	0.000191335	0.000622689	-0.002290837	0.006217165	0.002123659	-0.000279324	0.000209789	-0.000224604	-0.000121527	-7.64E-05	-9.48E-05	-0.000645087	8.30E-05	0.00031176	1.21E-05	-1.25E-05	-4.34E-06
-0.023119268	-0.458092672	-0.319959743	0.024962464	0.001404407	-0.011384287	-0.143537823	0.002739736	-0.191355274	-0.068653205	-0.001151561	-0.012395712	0.016821628	-0.001726262	-0.027455892	0.04953064	0.007543737	0.002477282	-0.004217429	-0.000151271	0.000824573	0.000587768	0.013586922	7.00E-05	-0.000525521	0.000208415	-0.000532169	-0.000100183	-0.000189672	-9.49E-05	-0.001660642	0.000543517	0.00069692	5.21E-05	-3.66E-05	-5.31E-07
-0.022971962	-0.45310595	-0.299505153	0.024684831	0.000775594	0.10168105	-0.063463117	0.000576735	-0.151966464	-0.069195638	0.000776066	-0.010273497	0.014952073	0.001322055	-0.010372551	0.032279549	0.003367477	0.002572387	-0.00267886	-0.002493574	0.000902331	0.005345408	0.008234939	-0.003269203	-0.000937026	0.000283287	-0.001265211	0.000204232	-0.000693249	6.21E-05	-0.000796053	0.001627615	0.000424959	0.000187647	-7.10E-05	9.77E-07
-0.024215889	-0.500269788	-0.301215711	0.027512524	0.00213944	-0.034172075	-0.116404786	0.005584617	-0.178512564	-0.140659795	-0.003496501	-0.01477196	0.017965771	0.001050271	-0.052350499	0.013562644	0.011712419	0.002478264	-0.005545573	0.000126961	0.000409557	-0.005052828	0.003541528	0.003806029	-0.000252871	0.000269187	-0.000186656	-7.17E-05	-8.39E-05	-5.09E-05	-0.000394606	-0.000338009	0.000317497	2.91E-06	-7.31E-06	-1.14E-05
-0.022141633	-0.485155154	-0.239388951	0.022542466	0.003357362	-0.022505105	-0.108148522	-0.000291768	-0.074289665	-0.141196307	-0.007056475	-0.011979252	0.015263587	-0.002773278	-0.009737251	-0.029599935	0.005392992	-0.000868061	-0.002321764	0.003277121	0.000706797	0.005520944	-0.007627329	-0.00204791	0.000987481	-0.000302822	0.001198116	-0.000235643	0.00063973	-0.000199137	0.000631272	0.001148678	-0.001005965	1.70E-05	6.31E-05	3.15E-05
-0.024200675	-0.502385637	-0.309899487	0.027694942	0.002059267	0.070766994	-0.042078542	0.006985534	-0.189775982	-0.140519163	-0.003352743	-0.015210159	0.018578191	0.001012151	-0.057333734	0.018690954	0.012966244	0.002849721	-0.006217024	0.000158343	0.000549147	-0.006161912	0.004869515	0.004754827	-0.000337853	0.000324761	-0.000226633	-0.000175781	-9.28E-05	-0.000125572	-0.000518683	-0.000517974	0.000436267	-2.53E-05	-1.16E-05	-1.88E-05
-0.024032569	-0.501020008	-0.3042839	0.027177753	0.001918316	-0.017718743	-0.104749412	0.006091309	-0.182609238	-0.140565419	-0.003030113	-0.015024175	0.018793763	0.001502664	-0.053581384	0.0149648	0.012436129	0.00293887	-0.006144053	-0.000230896	0.000695284	-0.005004632	0.003671799	0.004171122	-0.000427389	0.000348145	-0.000360755	-0.000175726	-0.000186778	-0.000140722	-0.000317167	-0.0002698	0.00036692	-8.26E-06	-1.97E-05	-2.05E-05
-0.024170897	-0.498994288	-0.296014337	0.027392477	0.002222079	-0.036003011	-0.117702198	0.004835649	-0.16921662	-0.140752958	-0.003686763	-0.014447982	0.017568998	0.000927114	-0.048007482	0.009122477	0.0108086	0.00215296	-0.005071447	0.000238409	0.000369196	-0.003745872	0.002076723	0.00290597	-0.000142765	0.000209633	-9.94E-05	-2.17E-05	-4.57E-05	-2.13E-05	-0.000185151	-4.60E-05	0.000118918	2.81E-05	4.75E-07	-2.81E-06
-0.023522985	-0.506367865	-0.302861246	0.026019647	0.002042346	-0.040215842	-0.148998281	0.006858152	-0.183416441	-0.149534834	-0.003827185	-0.016050416	0.020621661	0.000844591	-0.057038236	0.011733544	0.014540672	0.003114352	-0.007298736	0.000587878	0.001178448	-0.00536352	0.003001414	0.005343876	-0.000334556	0.000349673	-0.000115944	-0.000496633	-3.68E-05	-0.000364134	-0.000298163	-0.000378882	0.000319209	-8.27E-05	-1.44E-05	-2.69E-05
-0.024179162	-0.50710407	-0.305863595	0.027457364	0.002088911	-0.026846959	-0.139532996	0.006843972	-0.188485233	-0.14969258	-0.003632046	-0.015727784	0.019340776	0.001316271	-0.059582489	0.014055746	0.013693422	0.002953049	-0.006603912	0.000187154	0.000651571	-0.006371304	0.003703396	0.005118527	-0.000339566	0.000347113	-0.000212759	-0.000224968	-9.58E-05	-0.000166926	-0.000404863	-0.000500018	0.000397484	-3.11E-05	-1.20E-05	-2.18E-05
-0.024343342	-0.508468514	-0.311486995	0.02793774	0.002143181	0.012608083	-0.11158729	0.007443495	-0.197077098	-0.149628525	-0.003747534	-0.016041133	0.019511559	0.001080215	-0.063587742	0.018081518	0.014389081	0.003036558	-0.006853244	0.000362875	0.000577177	-0.00751422	0.004922214	0.005775018	-0.00032556	0.000358332	-0.000168495	-0.000234019	-5.59E-05	-0.000165593	-0.000581082	-0.000727409	0.000495682	-4.52E-05	-8.88E-06	-2.34E-05
-0.023483925	-0.477234878	-0.183656397	0.025156452	0.003296153	-0.015449562	-0.131487991	-0.006692328	0.002504229	-0.151855967	-0.005563831	-0.007670133	0.007940766	0.001561453	0.008150133	-0.055374034	-0.002747165	-0.001929401	0.002200189	0.000228779	-0.00086089	0.00541184	-0.010341766	-0.004927941	0.000600849	-0.00035461	0.000341945	0.000675519	8.48E-05	0.00054124	0.000402204	0.000740367	-0.000505096	0.000149268	1.79E-05	4.76E-05
-0.024204005	-0.518616214	-0.280245371	0.028177085	0.002759438	0.496226936	0.229771209	0.007446937	-0.135594349	-0.178278458	-0.005367462	-0.014524388	0.016691223	0.00176195	-0.051443047	-0.018542571	0.011468616	0.001503852	-0.005006294	0.000961792	0.000309655	-0.004056683	-0.005562674	0.003463329	0.000228972	0.000112328	0.000343954	-9.19E-05	0.000149698	-6.51E-05	0.0007229	-4.98E-05	-0.000391766	1.71E-06	2.80E-05	2.63E-06
-0.023705147	-0.499786459	-0.203092251	0.025906215	0.003448176	0.035067157	-0.096865295	-0.002458499	-0.029078064	-0.179425315	-0.006634663	-0.010448033	0.011262358	0.001757535	-0.012444939	-0.058467259	0.002400148	-0.001220682	-0.000226005	0.001038042	-0.000493372	0.002323497	-0.013148927	-0.001934461	0.000737744	-0.000267008	0.000651245	0.000385081	0.00025191	0.000321426	0.000997263	0.000406264	-0.000757055	7.94E-05	4.00E-05	3.64E-05
-0.024055212	-0.511687102	-0.251805079	0.026940523	0.003003531	-0.025921501	-0.140049249	0.00261909	-0.107744026	-0.178543605	-0.005946863	-0.01383553	0.016006915	0.001554245	-0.040754283	-0.029475667	0.009211812	0.000752912	-0.00383493	0.001088256	7.75E-05	-0.002875713	-0.007015189	0.002358111	0.000364197	1.88E-05	0.000443634	2.27E-05	0.000193638	4.11E-05	0.000590288	-0.000199123	-0.000344869	4.99E-07	2.88E-05	7.71E-06
-0.024048479	-0.508702665	-0.256363366	0.02697295	0.002802827	-0.000195401	-0.11526567	0.002555438	-0.10980361	-0.172230054	-0.005360288	-0.013524941	0.015880837	0.001851406	-0.03693304	-0.028448186	0.008343338	0.000809986	-0.003543656	0.000652977	0.000134932	-0.001077395	-0.007969521	0.001151724	0.000311265	1.52E-05	0.000312679	0.000106702	0.000101375	8.01E-05	0.000932837	0.00032097	-0.000560969	5.33E-05	2.67E-05	1.45E-05
-0.024124731	-0.518886224	-0.29801162	0.027361564	0.00227531	-0.04609906	-0.147766675	0.007566385	-0.180721434	-0.171379302	-0.004451844	-0.016604348	0.020415731	0.001938934	-0.065349281	0.000756858	0.015390993	0.003021052	-0.007387539	0.000490886	0.000824512	-0.007473524	-0.000425205	0.006394745	-0.000235132	0.000367592	-3.51E-05	-0.000371463	-2.61E-05	-0.000270758	0.000223912	-0.000710955	0.000161361	-7.80E-05	-1.13E-06	-2.88E-05
-0.024276396	-0.517325982	-0.291640318	0.027684882	0.002517864	-0.006981205	-0.120064129	0.006786366	-0.168757014	-0.171565328	-0.004930525	-0.015982895	0.019107208	0.001565305	-0.060617104	-0.004221401	0.013859556	0.002350121	-0.006384249	0.000804638	0.000509782	-0.006425602	-0.001790703	0.005258896	-7.30E-06	0.000251101	0.000160902	-0.000217268	7.68E-05	-0.000151789	0.000342087	-0.00051318	-4.38E-05	-4.18E-05	1.47E-05	-1.35E-05
-0.02424658	-0.515844761	-0.285598541	0.027605902	0.002581458	-0.003729683	-0.117761998	0.005991637	-0.158698172	-0.17167744	-0.005039069	-0.015593339	0.018604415	0.001566826	-0.056672251	-0.008257099	0.012963579	0.002081395	-0.005917764	0.000814684	0.000446245	-0.005584602	-0.002762929	0.00461135	5.27E-05	0.000209729	0.000197682	-0.00016787	8.88E-05	-0.000114953	0.000418526	-0.000402246	-0.000119249	-2.92E-05	1.70E-05	-8.98E-06
-0.024252967	-0.520894838	-0.306249865	0.027698809	0.002295159	-0.053444663	-0.152967298	0.008453475	-0.195327368	-0.171226729	-0.004541201	-0.017227464	0.021069133	0.001643793	-0.071766903	0.007275017	0.016768468	0.003299106	-0.008011554	0.000697209	0.000835322	-0.009242823	0.001547463	0.007596026	-0.000273078	0.000408349	-1.40E-05	-0.000445603	6.73E-06	-0.000311185	-4.81E-05	-0.001074854	0.000349909	-0.000113458	-2.71E-06	-3.54E-05
-0.023954897	-0.469627527	-0.304194368	0.026796344	0.001815402	-0.025773828	-0.108649617	0.002265917	-0.170650719	-0.093367	-0.001998812	-0.012080586	0.014975839	-0.000272153	-0.030336344	0.029027117	0.006459422	0.001751784	-0.003116214	-0.000347038	0.000101273	-0.000572289	0.007237425	-4.48E-05	-0.00025872	0.000126122	-0.000357761	0.000228772	-0.000153478	0.000159987	-0.000766989	0.000366866	0.00029302	9.67E-05	-1.19E-05	1.18E-05
-0.024045891	-0.471744259	-0.312877326	0.027061649	0.001738445	-0.042411074	-0.120430349	0.003128382	-0.185940676	-0.093200859	-0.001860851	-0.012754394	0.015898514	-0.000298842	-0.036667245	0.035503903	0.007930319	0.002186307	-0.003883203	-0.000353797	0.000195608	-0.002132098	0.009024841	0.001120653	-0.000363684	0.00019649	-0.000420479	0.000144905	-0.000172562	0.000102321	-0.00096435	8.95E-05	0.000471378	6.83E-05	-1.72E-05	3.00E-06
-0.023609931	-0.47019641	-0.306526849	0.026054193	0.001841848	-0.029728745	-0.111448302	0.002802991	-0.174312948	-0.093195277	-0.002291615	-0.012554987	0.015969056	-0.000871459	-0.031483988	0.030334553	0.007549209	0.00187541	-0.003761034	0.000138656	0.000405508	-0.000545812	0.007466258	0.000495647	-0.000212525	0.000126593	-0.000222934	3.44E-05	-6.41E-05	1.86E-05	-0.00076821	0.000359002	0.000254322	5.55E-05	-8.22E-06	8.48E-06
-0.022825535	-0.45066145	-0.226552568	0.023902797	0.001855691	-0.00495736	-0.093919227	-0.005822986	-0.047802596	-0.094604284	-0.001620582	-0.007125259	0.009624869	0.001687291	0.014133731	-0.016071458	-0.002952069	-0.000103968	0.00116732	-0.001728166	-2.60E-05	0.007817899	-0.002168297	-0.005914508	-0.000237647	-8.62E-05	-0.000627989	0.000540718	-0.000416538	0.000382017	-4.32E-05	0.001325824	-6.43E-05	0.00018176	-3.82E-05	2.67E-05
-0.023845601	-0.514241317	-0.280670285	0.026667656	0.002848973	0.033221391	-0.130537067	0.005668227	-0.150100508	-0.171355231	-0.00594106	-0.015611683	0.018767916	0.000264533	-0.052811499	-0.010543906	0.01290577	0.001601254	-0.005854982	0.001802599	0.000576137	-0.004474806	-0.002742909	0.004239042	0.000303916	0.000122064	0.000538872	-0.000290565	0.000300148	-0.000217154	0.000207265	-0.000260796	-0.000210864	-4.71E-05	3.31E-05	-4.53E-06
-0.024008303	-0.518615807	-0.298526562	0.027057693	0.002515266	-0.01149032	-0.162201254	0.007721471	-0.18112482	-0.171040775	-0.005202129	-0.016789787	0.020469362	0.000815712	-0.065013621	0.001968875	0.015601988	0.002658942	-0.007355558	0.001324689	0.000808586	-0.007206838	0.00039535	0.006298166	-2.03E-05	0.000292402	0.000251677	-0.000427862	0.000159077	-0.000314302	-5.32E-05	-0.000653145	0.000124656	-8.62E-05	1.39E-05	-2.22E-05
-0.02394853	-0.515101579	-0.284159295	0.026971148	0.002347338	0.057392963	-0.11341673	0.006076968	-0.154852092	-0.171384873	-0.004555396	-0.015515533	0.019097292	0.002032383	-0.054487965	-0.00872466	0.013019637	0.002425765	-0.006229646	0.000393089	0.000753493	-0.004720512	-0.002461924	0.004421261	-0.000140141	0.000273852	-1.39E-05	-0.000257758	-3.62E-05	-0.00019751	0.000299948	-0.000199538	-3.44E-06	-2.85E-05	-1.64E-06	-1.70E-05
-0.024104383	-0.52078779	-0.3074119	0.02737586	0.002343784	0.019405196	-0.140317458	0.008893727	-0.195466298	-0.170907151	-0.004781121	-0.017281058	0.021147678	0.001166671	-0.071319378	0.008429363	0.016919991	0.00321015	-0.008084226	0.001028715	0.000903457	-0.008862362	0.002266048	0.007474142	-0.000210359	0.000387008	7.99E-05	-0.000494706	7.39E-05	-0.000356754	-0.000264509	-0.000959177	0.000366117	-0.000112697	1.24E-06	-3.34E-05
-0.023692703	-0.520151612	-0.3048366	0.026421583	0.002713219	-0.003369835	-0.156446577	0.008790464	-0.191599652	-0.170772942	-0.005979851	-0.017622366	0.021681637	-0.000503156	-0.069468831	0.006597776	0.017456508	0.002688117	-0.008256368	0.002355541	0.001049152	-0.008201268	0.001757774	0.007520453	0.00013494	0.000283758	0.000559855	-0.000664548	0.000363332	-0.000488181	-0.000258624	-0.000917163	0.000152983	-0.000149501	2.74E-05	-2.88E-05
-0.02295266	-0.465256591	-0.080162208	0.023388624	0.004549525	0.015628111	-0.14304299	-0.013215394	0.123029007	-0.174565885	-0.007878826	-0.003469063	0.000393102	0.001762017	0.019233477	-0.0845921	-0.006785554	-0.003731224	0.005049445	0.000896299	-0.00190955	-0.00090242	-0.008425153	-0.002108843	0.000706994	-0.000478403	0.000590725	0.000642554	0.000247351	0.000653272	-0.000682716	-0.001295482	0.000358553	-2.70E-05	5.55E-06	2.78E-05
-0.024186833	-0.524732552	-0.286328234	0.027658255	0.002650668	0.085354518	-0.058827298	0.007579267	-0.161565577	-0.185226703	-0.005457623	-0.016422928	0.019618695	0.001886942	-0.064569643	-0.011584158	0.015054041	0.002439593	-0.006945413	0.001035526	0.000648407	-0.007614365	-0.003280035	0.006415495	9.81E-06	0.000277222	0.000248032	-0.000358345	0.000116942	-0.000241964	0.000423335	-0.000848732	2.81E-06	-9.53E-05	1.36E-05	-2.31E-05
-0.024269271	-0.528359265	-0.301134118	0.02773323	0.002548059	-0.047471385	-0.152899008	0.008956458	-0.189910131	-0.184888014	-0.005392863	-0.017734219	0.021423295	0.001597325	-0.075105169	-0.000803457	0.017637162	0.003097705	-0.008280002	0.001212653	0.000832047	-0.009840084	-0.000681873	0.008188831	-9.71E-05	0.000374983	0.000221829	-0.000506246	0.000129505	-0.000351468	0.000195898	-0.001169588	0.000187141	-0.000134235	1.17E-05	-3.42E-05
-0.024130289	-0.526536236	-0.293642776	0.027368918	0.002423833	-0.043779272	-0.150285835	0.008174607	-0.176510041	-0.185032319	-0.005033281	-0.017126689	0.020923416	0.002224971	-0.069003203	-0.00696275	0.016352596	0.003005104	-0.007782502	0.000736825	0.000892223	-0.008048127	-0.002651731	0.007033305	-0.000153833	0.000365846	8.95E-05	-0.000443849	2.73E-05	-0.000320423	0.00050942	-0.000765587	2.86E-05	-9.76E-05	5.07E-06	-3.05E-05
-0.024032112	-0.525552937	-0.289669393	0.027374358	0.00254693	0.121354365	-0.033329153	0.008245103	-0.165067449	-0.185141783	-0.005291422	-0.016614176	0.020124929	0.001970417	-0.065325434	-0.010724568	0.015565218	0.002658693	-0.007319577	0.000977427	0.0008442	-0.007329173	-0.003458791	0.006525628	-4.41E-05	0.000304384	0.000207216	-0.000437122	9.15E-05	-0.000308638	0.000540165	-0.000709212	-4.89E-05	-9.99E-05	1.05E-05	-2.55E-05
-0.023597662	-0.517627379	-0.257196196	0.025963521	0.002931231	-0.027827242	-0.138994898	0.004181117	-0.11538355	-0.185599091	-0.006212592	-0.014866559	0.017979462	0.001427895	-0.044554445	-0.031923269	0.011294518	0.001160731	-0.005096769	0.001467281	0.000637076	-0.002462838	-0.008935481	0.003106802	0.000379574	5.70E-05	0.000556911	-0.000259759	0.000247801	-0.000182118	0.001058071	3.53E-05	-0.000596797	-3.99E-05	3.25E-05	1.43E-06
-0.023560909	-0.418442916	-0.329865525	0.025891442	0.001014164	-0.085701892	-0.045369065	-0.000859474	-0.192006231	-0.008680667	0.001122807	-0.008728578	0.011505888	-0.002173934	-0.010263668	0.068036376	0.001460959	0.001656846	-0.000981946	-0.001260589	-0.000209331	0.001188947	0.015374425	-0.002241884	-0.000531992	7.68E-05	-0.000749869	0.000425596	-0.000311752	0.000340123	-0.001212264	0.000172881	0.000599021	9.80E-05	-3.07E-05	1.68E-05
-0.023632903	-0.414168506	-0.312391032	0.025925421	0.001273021	-0.095380901	-0.052228926	-0.00320026	-0.163037427	-0.009056091	0.000677456	-0.007449485	0.009506003	-0.002253978	0.001541185	0.055855173	-0.001639626	0.000648144	0.000756766	-0.001164856	-0.000588178	0.003851393	0.01216865	-0.004562463	-0.000266548	-8.31E-05	-0.000579215	0.000674215	-0.000243647	0.000520387	-0.000908547	0.000622422	0.000269103	0.000164992	-1.48E-05	3.77E-05
-0.022749736	-0.379915855	-0.172204226	0.023046406	0.002517435	-0.100865242	-0.056144871	-0.018310059	0.052539187	-0.011487776	-0.001178395	0.001704623	-0.003348052	-0.001581478	0.075786257	-0.020204127	-0.019715713	-0.004524872	0.010366485	-0.001437046	-0.002231195	0.015722686	-0.002074669	-0.014912995	0.000601734	-0.000796154	-0.000130748	0.001620425	-0.00013221	0.001282377	-0.000296698	0.001599848	-0.00043142	0.000328269	1.56E-06	0.000102042
-0.021765619	-0.081940945	-0.411849354	0.020605331	-0.003218019	0.038462988	-0.105601407	-0.026710343	-0.189987794	0.435556292	0.016747921	0.014681092	-0.017269328	-0.007847492	0.108787203	0.190027709	-0.031623692	-0.002027391	0.015236345	-0.006275609	-0.003715973	0.006657347	0.025104233	-0.012811751	-0.000803096	-0.000633121	-0.00170049	0.001929603	-0.000801003	0.001730485	0.000505242	-0.001107966	0.0002582	0.000118605	-4.55E-05	7.26E-05
-0.024007263	-0.516346931	-0.290710575	0.02700408	0.002661826	-0.026434786	-0.175021602	0.006496713	-0.168287993	-0.170598422	-0.005506436	-0.016295023	0.019750475	0.000566308	-0.059296113	-0.003218225	0.014276747	0.002167146	-0.006614079	0.001512948	0.000677484	-0.005804411	-0.000946551	0.005191934	0.000133001	0.000206321	0.000377068	-0.000341578	0.000222529	-0.000252179	5.36E-05	-0.000400681	-4.71E-05	-5.87E-05	2.37E-05	-1.09E-05
-0.024016237	-0.51859815	-0.299895415	0.027080664	0.002517753	-0.010460309	-0.163706084	0.007831977	-0.183386367	-0.170424968	-0.00521848	-0.01686779	0.020558658	0.000703322	-0.065688807	0.003347744	0.015767346	0.002683352	-0.007428943	0.001390775	0.000813154	-0.007374596	0.000876341	0.006412367	-1.61E-05	0.000292329	0.000266148	-0.000440679	0.000175008	-0.000322131	-0.000142892	-0.000684153	0.000157801	-9.02E-05	1.48E-05	-2.19E-05
-0.023751956	-0.518946836	-0.301326313	0.026514537	0.00253048	-0.011333748	-0.164322892	0.008218051	-0.185725769	-0.170300922	-0.005410394	-0.017200746	0.02128965	0.000299507	-0.066555993	0.004339454	0.016580957	0.0027979	-0.007926549	0.001710625	0.001041178	-0.007441697	0.001145735	0.006876779	-2.32E-06	0.000304759	0.000344055	-0.000585759	0.000226908	-0.000431199	-0.000171231	-0.000730179	0.000164242	-0.000122371	1.53E-05	-2.71E-05
-0.024257503	-0.515540311	-0.297628644	0.027727464	0.002363426	-0.054695909	-0.09004705	0.00709439	-0.178385757	-0.164458179	-0.004394965	-0.016044156	0.019452727	0.001586323	-0.061700504	0.003130104	0.014179593	0.002709899	-0.006686251	0.00052005	0.000615589	-0.006704935	0.000553795	0.005477802	-0.000176862	0.000311136	-1.70E-05	-0.000248081	-7.94E-06	-0.000178646	-5.65E-06	-0.000548779	0.000180931	-4.35E-05	9.30E-07	-1.96E-05
-0.023613493	-0.49319666	-0.167470853	0.025423924	0.003747915	-0.035346124	-0.142018717	-0.006086453	0.018803556	-0.183362801	-0.007037558	-0.008549117	0.008403613	0.002244058	-0.000467079	-0.074014825	-0.000876092	-0.002127316	0.001592416	0.000815911	-0.000938463	0.002585296	-0.01479839	-0.00278992	0.000796418	-0.000358086	0.000648516	0.000552412	0.000227907	0.000485962	0.000854824	3.33E-06	-0.000593236	6.67E-05	3.23E-05	3.76E-05
-0.023009033	-0.520602682	-0.279513956	0.024863407	0.00142198	-0.065583275	-0.163402067	0.006809934	-0.151132453	-0.181144451	-0.002675876	-0.016229074	0.022311329	0.004928674	-0.055584694	-0.01664334	0.015251005	0.004195733	-0.008403407	-0.001482798	0.001961494	-0.003971818	-0.005666792	0.005685189	-0.000879577	0.000605532	-0.000795424	-0.000661198	-0.000535046	-0.000543934	0.001102676	4.49E-06	7.90E-05	-8.25E-05	-5.58E-05	-5.85E-05
-0.023606455	-0.478816986	-0.255865102	0.025804638	0.002345534	0.012332105	-0.134893934	-0.000452577	-0.100816138	-0.129039294	-0.003639117	-0.011018251	0.013301357	0.001125852	-0.019621209	-0.01287941	0.004335243	0.000572393	-0.001839407	-0.000102163	-2.24E-05	0.000808674	-0.00331602	-0.000720107	8.22E-05	-1.68E-05	-1.95E-05	0.000238723	-5.53E-05	0.000200147	0.000386314	0.000209487	-0.000207715	5.57E-05	2.39E-06	1.47E-05
-0.024118031	-0.491090781	-0.306111111	0.027254233	0.001975234	-0.002020078	-0.145048077	0.004991132	-0.182061088	-0.12817752	-0.003050641	-0.014361193	0.017620871	0.00081357	-0.050082822	0.018220053	0.011233584	0.002494118	-0.005360645	2.87E-05	0.000396278	-0.005194437	0.003600278	0.003869416	-0.000269083	0.000263074	-0.000198847	-8.53E-05	-9.08E-05	-4.59E-05	-0.000111171	-0.000506755	0.000244787	-2.15E-05	-5.84E-06	-1.28E-05
-0.024075845	-0.489436501	-0.299334133	0.027102562	0.002133723	0.005866919	-0.139464269	0.004302291	-0.170750069	-0.12829805	-0.003412598	-0.013889894	0.016815064	0.00050336	-0.045786139	0.013783754	0.010184668	0.002028669	-0.00472458	0.000298481	0.000254704	-0.004349416	0.002588531	0.00314171	-0.000114634	0.000185116	-5.19E-05	-2.36E-05	-1.08E-05	3.60E-06	-6.35E-05	-0.000418615	0.000130352	-1.01E-05	4.08E-06	-4.52E-06
-0.024026136	-0.488521479	-0.295614213	0.026988882	0.002147427	-0.005505538	-0.147518558	0.003731633	-0.165116896	-0.128348024	-0.003431522	-0.013733585	0.016729953	0.000544225	-0.043621284	0.011597993	0.009812006	0.001946924	-0.004570169	0.000267471	0.000272807	-0.00391249	0.002117964	0.002879426	-0.000110097	0.000174219	-5.55E-05	-2.13E-05	-1.81E-05	6.03E-06	-3.01E-05	-0.000374833	0.000112323	-9.19E-06	2.61E-06	-4.06E-06
-0.023491437	-0.484829203	-0.280458395	0.025678642	0.001904404	-0.031538435	-0.165958021	0.00213106	-0.138740994	-0.128535322	-0.002879852	-0.012821133	0.016503793	0.001464621	-0.031188008	-0.000840521	0.007848614	0.001846477	-0.003989693	-0.000419865	0.000625446	-7.49E-05	-0.001909958	0.000817257	-0.000208025	0.000162166	-0.000253009	-2.68E-05	-0.000179992	-3.06E-05	0.000611832	0.000444847	-0.000225884	3.77E-05	-1.03E-05	-4.25E-07
-0.024040663	-0.491041424	-0.305894769	0.027092281	0.001932295	0.014991688	-0.132999527	0.0051558	-0.181201362	-0.128170386	-0.002962617	-0.014320688	0.017656049	0.00090557	-0.049830006	0.017997111	0.011276788	0.002558854	-0.00542904	-3.72E-05	0.000456119	-0.005132397	0.003571786	0.003912801	-0.000302668	0.000274619	-0.000230807	-0.000111066	-0.000110168	-6.49E-05	-0.000107631	-0.000508803	0.000263858	-2.71E-05	-9.11E-06	-1.48E-05
-0.023679751	-0.488294052	-0.294619569	0.026161106	0.00172404	-0.042440847	-0.173677299	0.003804265	-0.163280334	-0.128300356	-0.002472078	-0.013725407	0.017627386	0.001693886	-0.041538515	0.009721489	0.009988966	0.002579937	-0.005101537	-0.000641443	0.000709816	-0.002721209	0.001055229	0.002646099	-0.000421954	0.000290198	-0.000425444	-0.000115407	-0.000254595	-9.17E-05	0.000278325	-2.58E-05	0.000102027	1.36E-06	-2.19E-05	-1.58E-05
-0.023927313	-0.490746168	-0.304678277	0.026753633	0.001863843	-0.053772755	-0.181701634	0.004812636	-0.180974596	-0.128135098	-0.002853702	-0.014449802	0.018128387	0.00102066	-0.049148226	0.017375988	0.011436648	0.002686506	-0.005623709	-0.000137463	0.000596151	-0.004770802	0.003266621	0.003881336	-0.00035309	0.000294812	-0.000280615	-0.000158707	-0.000143594	-0.000105615	-2.89E-05	-0.000417157	0.000242974	-3.03E-05	-1.37E-05	-1.73E-05
-0.023990929	-0.516913891	-0.290011224	0.027104716	0.002254339	-0.03676833	-0.111197932	0.00670812	-0.166563552	-0.170798885	-0.004294878	-0.016001691	0.019858892	0.002264063	-0.059466221	-0.004837429	0.014203608	0.002844207	-0.006886871	0.000233159	0.000860642	-0.00607489	-0.001910295	0.005490369	-0.000255094	0.000344482	-0.000100313	-0.00033676	-8.38E-05	-0.00024798	0.000401138	-0.000485767	7.49E-05	-6.19E-05	-7.28E-06	-2.67E-05
-0.024309006	-0.517228899	-0.291328362	0.027838847	0.00250142	-0.010495975	-0.092591753	0.006664772	-0.168071251	-0.170862584	-0.004807898	-0.015915907	0.01907421	0.001700247	-0.060344246	-0.004138995	0.013768689	0.002397559	-0.006364313	0.000679752	0.000510765	-0.006459664	-0.00171166	0.005258134	-4.58E-05	0.000262373	0.000111844	-0.00020895	4.70E-05	-0.000144203	0.000328045	-0.000540711	-8.37E-06	-4.19E-05	1.12E-05	-1.49E-05
-0.023345828	-0.49749171	-0.210487241	0.025119432	0.002813513	-0.05889873	-0.126889865	-0.001912355	-0.042610439	-0.172169085	-0.005076949	-0.01077132	0.012864849	0.002958424	-0.015128578	-0.050174825	0.003702847	-2.64E-05	-0.001459469	-0.000133364	3.48E-05	0.001703641	-0.011072082	-0.000907222	0.000223962	-4.45E-05	0.00010349	0.000218529	-5.41E-05	0.000171459	0.000924668	0.00029628	-0.00043114	5.42E-05	5.38E-06	1.09E-05
-0.024219224	-0.520520508	-0.304771038	0.027640757	0.00224976	-0.076606623	-0.139411024	0.00827838	-0.192984901	-0.170529279	-0.004368123	-0.017088753	0.021013669	0.001856399	-0.070475453	0.006339841	0.016517224	0.003339853	-0.007947082	0.000513112	0.000870593	-0.008888298	0.001218422	0.007386695	-0.000318374	0.000418448	-7.94E-05	-0.000437009	-3.79E-05	-0.000308035	1.75E-05	-0.000999803	0.000338742	-0.000106885	-7.11E-06	-3.63E-05
-0.024249068	-0.52061191	-0.305141928	0.027765055	0.002272242	-0.022617386	-0.101173473	0.008539889	-0.19193682	-0.17055662	-0.004393567	-0.016951728	0.020694184	0.001839531	-0.070287916	0.006119138	0.016331613	0.003263666	-0.00780828	0.000537352	0.000812812	-0.00886381	0.001152031	0.007284158	-0.000292999	0.000405756	-5.93E-05	-0.000411986	-2.64E-05	-0.000289442	2.27E-05	-0.000987348	0.000320048	-0.000101457	-4.83E-06	-3.45E-05
-0.023445619	-0.489487191	-0.177760824	0.025118772	0.003423704	-0.044440822	-0.11665894	-0.005694373	0.008416978	-0.172811777	-0.006191225	-0.008511001	0.008992161	0.002379186	0.002239409	-0.068164569	-0.001082582	-0.001770602	0.001403695	0.000359339	-0.000683412	0.004139339	-0.014243455	-0.003569508	0.000641866	-0.000316036	0.000446421	0.000534493	0.000110394	0.000451088	0.000926939	0.000380095	-0.000624227	9.15E-05	2.05E-05	3.65E-05
-0.024336416	-0.520268229	-0.303984081	0.029742486	0.002617848	1.267585407	0.81261804	0.012467941	-0.150304759	-0.17116721	-0.004686658	-0.014015065	0.015348399	0.001749972	-0.058994694	-0.005642953	0.012465586	0.001953181	-0.005399476	0.00084258	0.000263006	-0.00642562	-0.001899356	0.004872337	6.74E-05	0.000181576	0.00022784	-0.000162926	0.00011746	-0.000100801	0.00030988	-0.000540809	-6.38E-05	-4.10E-05	1.87E-05	-8.29E-06
-0.024211008	-0.509346314	-0.307618011	0.027567133	0.002219903	-0.056145807	-0.130388991	0.007260868	-0.192710387	-0.152321223	-0.004020036	-0.016110629	0.019672779	0.001004445	-0.063062013	0.014078658	0.01453983	0.002929173	-0.006921297	0.000575271	0.000641759	-0.0074286	0.003433368	0.005921199	-0.000246981	0.000337497	-5.91E-05	-0.000291811	-2.72E-06	-0.000203449	-0.000310106	-0.000765944	0.0003601	-6.57E-05	-2.39E-06	-2.35E-05
-0.023264268	-0.487721569	-0.219219843	0.025724816	0.003200783	0.549693002	0.298680502	-0.000247825	-0.034061255	-0.154027141	-0.00568761	-0.00918347	0.009866891	0.000777826	-0.006973171	-0.043302452	0.0014394	-0.00111641	7.90E-05	0.001053691	-0.000325556	0.003263819	-0.008987901	-0.002494563	0.000625381	-0.000278012	0.000560281	0.000292625	0.000241283	0.000257919	0.000536807	0.000497657	-0.000571756	6.32E-05	2.97E-05	3.58E-05
-0.023506502	-0.479822332	-0.186803078	0.025217585	0.003444633	-0.039718631	-0.118782556	-0.006570381	0.003174442	-0.154536375	-0.006084315	-0.007860707	0.008146281	0.001155528	0.011336279	-0.06216726	-0.003250407	-0.002413915	0.002546527	0.000714458	-0.000879296	0.007555818	-0.014156479	-0.006219532	0.000907119	-0.000467447	0.000638273	0.000738627	0.000229302	0.000571202	0.00104567	0.001227065	-0.001022331	0.000186065	4.44E-05	6.44E-05
-0.023475232	-0.488788775	-0.223491514	0.025437061	0.002914057	-0.038798364	-0.118120124	-0.001661424	-0.06215615	-0.153730006	-0.00509821	-0.010713386	0.012394293	0.001368344	-0.017828096	-0.032160309	0.003988878	-6.72E-05	-0.001411372	0.000457588	-0.00016118	-4.02E-05	-0.005270614	-0.000172275	0.00024751	-7.95E-05	0.000208059	0.000187639	6.48E-05	0.000191194	6.39E-05	-0.000180342	-4.93E-05	1.29E-05	4.34E-06	1.22E-05
-0.022845864	-0.379716915	-0.215344574	0.023378872	0.001874653	-0.011331166	-0.150554598	-0.013426602	-0.016269853	-0.010626286	-0.000279045	-0.001142835	0.000338982	-0.000684658	0.039412841	0.001046873	-0.011401562	-0.002250134	0.006179459	-0.001554779	-0.001727103	0.004828176	-4.01E-05	-0.006588502	0.000148698	-0.000424428	-0.000268072	0.000990382	-0.000187342	0.000888922	0.000207519	-0.000500294	1.91E-05	7.09E-05	-1.27E-05	4.27E-05
-0.023574268	-0.408256993	-0.33213439	0.025684112	0.000820738	-0.049212575	-0.177358481	-0.001292911	-0.192924475	-0.008630751	0.001251626	-0.008689941	0.011100375	-0.001205067	-0.018362975	0.060254627	0.002859445	0.00183293	-0.001465599	-0.001353451	-0.000352739	-0.003237841	0.009809221	0.000847555	-0.000478724	0.0001215	-0.00059319	0.000279862	-0.000270841	0.000294245	-1.36E-05	-0.000921282	0.00036428	-2.56E-05	-1.93E-05	-1.93E-06
-0.023585521	-0.405411731	-0.320505572	0.025671902	0.00097882	-0.021571257	-0.15778435	-0.002712794	-0.172437794	-0.008887046	0.000990391	-0.007775621	0.009720981	-0.001219136	-0.010023276	0.051670986	0.000736612	0.001167291	-0.000298208	-0.001315026	-0.00057372	-0.001272144	0.007481945	-0.000780739	-0.000309219	1.41E-05	-0.000488207	0.000435578	-0.000233148	0.000406335	0.000228202	-0.000571938	0.000123479	1.96E-05	-9.86E-06	1.21E-05
-0.023739166	-0.408201514	-0.331935039	0.026084914	0.00093495	-0.029981999	-0.163738743	-0.001463386	-0.192165505	-0.00868357	0.001039663	-0.008588379	0.010665673	-0.001405431	-0.018297041	0.060093851	0.002524948	0.001613105	-0.001161428	-0.001197382	-0.00052695	-0.003357567	0.00982417	0.000674192	-0.000391163	8.41E-05	-0.000511616	0.000350224	-0.000222112	0.000350879	-4.79E-05	-0.000948155	0.000334584	-1.45E-05	-1.21E-05	3.24E-06
-0.023622955	-0.4083959	-0.332737763	0.025855038	0.000789897	-0.038624255	-0.16985807	-0.001389369	-0.19364241	-0.008635895	0.001357766	-0.008732972	0.01121926	-0.001067217	-0.018705409	0.060610685	0.002922813	0.001914491	-0.001525855	-0.00147074	-0.000339965	-0.003325468	0.00990521	0.000904391	-0.00051888	0.000137833	-0.000642021	0.000283893	-0.000300247	0.000296048	-1.68E-05	-0.000931134	0.000391052	-2.41E-05	-2.23E-05	-3.54E-06
-0.023625777	-0.408318892	-0.33244318	0.026020347	0.000812292	0.078690394	-0.086769549	-0.001056018	-0.189401955	-0.008696426	0.001356235	-0.008444058	0.010724207	-0.001035909	-0.017368707	0.059229702	0.00251065	0.001797064	-0.001286583	-0.001475659	-0.00038003	-0.00296066	0.00947311	0.000599459	-0.000491389	0.000116608	-0.00062594	0.000308841	-0.00029572	0.000314084	4.56E-05	-0.000843691	0.000335834	-1.53E-05	-2.09E-05	-7.13E-07
-0.023491334	-0.404315439	-0.316031429	0.025437794	0.001041435	-0.030325944	-0.163985181	-0.003275356	-0.165241759	-0.008939629	0.000822053	-0.00757124	0.009527513	-0.00136718	-0.007080643	0.048684668	0.000237428	0.000962838	-4.78E-05	-0.001185795	-0.000567978	-0.000581434	0.006734366	-0.001202085	-0.000242586	-2.23E-05	-0.000421184	0.000437264	-0.000198896	0.000408513	0.000290508	-0.000481391	4.81E-05	2.18E-05	-6.31E-06	1.56E-05
-0.02276065	-0.399143442	-0.294852572	0.023771358	0.000878526	-0.002143675	-0.144026246	-0.005296789	-0.128315169	-0.009193111	0.001155287	-0.006339402	0.008969231	-0.000680378	0.008404362	0.033171687	-0.00215208	0.000649512	0.000753116	-0.001652407	-0.000193309	0.003485123	0.002488469	-0.003348961	-0.000278375	-7.06E-05	-0.000531552	0.00039383	-0.000304301	0.000359702	0.000819892	0.000198124	-0.000246448	4.56E-05	-1.68E-05	2.01E-05
-0.023166878	-0.404898725	-0.318401793	0.024803782	0.000630832	-0.008629819	-0.148615939	-0.00274655	-0.167542672	-0.008840655	0.001741985	-0.007765615	0.010678267	-0.00035485	-0.007161152	0.049023374	0.00096626	0.001706402	-0.000846448	-0.001987683	-8.97E-05	1.22E-05	0.006368673	-0.00096483	-0.000568241	0.000108157	-0.000775279	0.000293059	-0.000417801	0.000279219	0.000505524	-0.000258907	0.000101818	1.46E-05	-3.16E-05	1.02E-06
-0.023874088	-0.508527483	-0.311814133	0.026845721	0.002339126	0.008230174	-0.136464474	0.007840473	-0.197935184	-0.149683562	-0.004572935	-0.016557637	0.020479163	-0.000224741	-0.063597007	0.018590786	0.015466474	0.002868804	-0.007415705	0.001397994	0.000871024	-0.007208399	0.005235266	0.00621212	-0.000126081	0.000308832	0.000165617	-0.00046569	0.000156756	-0.000339181	-0.000696666	-0.000728589	0.000413033	-9.51E-05	5.63E-06	-2.40E-05
-0.02360005	-0.503983902	-0.293162969	0.026070136	0.002012042	-0.028862779	-0.162739475	0.005593104	-0.166575781	-0.150036597	-0.003616494	-0.015163131	0.019414992	0.001418767	-0.049521448	0.004386825	0.012458667	0.002723134	-0.006277816	0.000143506	0.000993033	-0.003301136	0.000920468	0.003648148	-0.000303734	0.000307802	-0.000200092	-0.00030566	-0.000110936	-0.00025535	-4.96E-05	9.81E-05	0.000128423	-1.32E-05	-1.27E-05	-1.80E-05
-0.023151939	-0.497658622	-0.267295408	0.024974563	0.002186854	-0.012314169	-0.151022485	0.002893436	-0.125009998	-0.150413066	-0.003968752	-0.013638178	0.017700618	0.001414704	-0.034453076	-0.010911775	0.009478603	0.001870434	-0.00482288	0.000213649	0.000943188	-0.000558592	-0.002130145	0.001781717	-0.000153894	0.000178006	-9.26E-05	-0.000248738	-7.45E-05	-0.0001946	8.23E-05	0.000293758	-6.75E-06	-9.18E-06	-1.26E-05	-8.37E-06
-0.024023407	-0.507653193	-0.308220276	0.027101829	0.00225387	-0.02412606	-0.159382653	0.007153457	-0.192700918	-0.149810804	-0.004234769	-0.016179429	0.019948927	0.000374124	-0.06113096	0.016034699	0.014531209	0.002826298	-0.006964533	0.000926846	0.000754784	-0.006583882	0.004422016	0.005537234	-0.000185537	0.000309243	3.06E-05	-0.000347271	6.50E-05	-0.000256508	-0.000566133	-0.000558202	0.000369685	-6.05E-05	7.70E-07	-2.01E-05
-0.023953808	-0.505384499	-0.298964903	0.027120416	0.002354672	0.145969416	-0.038913892	0.006572991	-0.171506237	-0.150063476	-0.004352266	-0.015141406	0.01844329	0.000477318	-0.05285753	0.007557422	0.012496587	0.002246405	-0.00588523	0.000898701	0.000612241	-0.004480118	0.001996556	0.003932061	-4.79E-05	0.000213211	0.000106232	-0.000225598	8.52E-05	-0.000173472	-0.00027477	-0.000150646	0.000112679	-1.79E-05	8.19E-06	-7.40E-06
-0.02332748	-0.522521115	-0.302840233	0.025639618	0.002829752	-0.034357822	-0.148583756	0.009208215	-0.189588507	-0.174716019	-0.006475537	-0.018044811	0.022540018	-0.000897432	-0.070406101	0.003426032	0.018436255	0.002713707	-0.008836356	0.002794674	0.001291053	-0.008288424	0.000611311	0.008129141	0.000195867	0.000307446	0.000694585	-0.000814881	0.000425702	-0.000615401	-3.78E-05	-0.000995976	6.45E-05	-0.000181478	3.15E-05	-3.96E-05
-0.024184273	-0.519366323	-0.289918118	0.027452039	0.002598795	-0.020605058	-0.138850528	0.006881378	-0.167573966	-0.175318087	-0.005258339	-0.016250938	0.019500241	0.001362988	-0.061527746	-0.005922911	0.014343712	0.002323353	-0.006617896	0.001077194	0.000591676	-0.006546895	-0.001985073	0.005531953	4.25E-05	0.0002445	0.000249909	-0.000285499	0.000131012	-0.00020173	0.000286233	-0.000549103	-4.22E-05	-5.78E-05	1.76E-05	-1.47E-05
-0.024133015	-0.519556514	-0.290725711	0.027487922	0.002624251	0.073670041	-0.072078916	0.007252533	-0.165686431	-0.175324458	-0.005327591	-0.016163072	0.019380347	0.001244986	-0.060865284	-0.006585284	0.014288788	0.002259342	-0.006586175	0.001189487	0.000625872	-0.006212703	-0.002319569	0.005386655	8.20E-05	0.000227631	0.000298553	-0.000305352	0.000158387	-0.000219788	0.000357412	-0.000451593	-0.000115387	-5.66E-05	2.10E-05	-1.26E-05
-0.023553315	-0.444585806	-0.270516923	0.025581494	0.001974817	-0.026356971	-0.130877195	-0.003330486	-0.109820826	-0.073689242	-0.00194639	-0.008570434	0.010400629	-0.000478218	-0.002279438	0.009820066	-0.00022443	-1.72E-05	0.000355241	-0.000475623	-0.000460382	0.003757693	0.001107337	-0.00372242	0.000102684	-0.000148377	-0.000135242	0.000545837	-8.30E-05	0.00042874	9.66E-05	0.000620959	-0.000233188	0.000131006	5.58E-06	3.66E-05
-0.023848339	-0.45583745	-0.316569008	0.026558434	0.001515282	-0.021934773	-0.127734231	0.002006976	-0.185142753	-0.072845096	-0.00114916	-0.011722956	0.014750413	-0.000524222	-0.031613863	0.039871081	0.006711307	0.002071102	-0.00331738	-0.000544191	0.000105429	-0.002414339	0.008310547	0.001182058	-0.000365852	0.000171138	-0.000421134	0.000140629	-0.000179947	0.000128417	-0.000489406	-0.000233564	0.000355626	2.67E-05	-1.49E-05	6.01E-07
-0.023380093	-0.43149593	-0.216966363	0.025025758	0.002560075	0.107579253	-0.036029099	-0.008215463	-0.029697045	-0.074653302	-0.002744253	-0.004897393	0.004629224	-0.000339616	0.020164695	-0.013304138	-0.006437691	-0.001870251	0.00388186	-0.000485646	-0.001309804	0.005212911	-0.001075757	-0.005993106	0.000346344	-0.000376061	5.96E-06	0.000873778	-2.77E-05	0.000728232	-0.00022271	0.000261208	-9.06E-05	0.000139567	4.56E-06	5.01E-05
-0.023622363	-0.454907721	-0.312723367	0.025985117	0.001347862	-0.048407125	-0.146483883	0.001705744	-0.179126429	-0.07286716	-0.000778185	-0.011525463	0.014930882	-3.01E-05	-0.028692238	0.037010448	0.006399627	0.002231051	-0.003363875	-0.000923105	0.000290635	-0.001493064	0.007404651	0.000816777	-0.000476138	0.00020543	-0.00056312	0.000108496	-0.000274689	9.14E-05	-0.000330222	-4.54E-05	0.000324584	3.34E-05	-2.44E-05	-3.25E-06
-0.022550803	-0.455638426	-0.315748913	0.023652559	0.002201921	-0.019629785	-0.126097686	0.003210005	-0.183370855	-0.072366702	-0.003644138	-0.012848759	0.016761099	-0.004245841	-0.030738183	0.039250901	0.009196361	0.001366012	-0.004526045	0.002370196	0.000729558	-0.001744659	0.008279908	0.002274988	0.000244769	2.91E-05	0.000542657	-0.000394724	0.000403162	-0.000280062	-0.000605379	-0.000345739	6.55E-05	-9.21E-05	2.87E-05	-5.29E-06
-0.024080121	-0.497482978	-0.301839353	0.027144681	0.002047106	-0.027059692	-0.175267595	0.005114373	-0.17860186	-0.138279355	-0.003393905	-0.014839906	0.018371663	0.000989263	-0.051146859	0.013728265	0.011795686	0.002553561	-0.005688904	0.000116856	0.00054093	-0.004699152	0.003069396	0.003788092	-0.00026713	0.000274464	-0.000189815	-0.00012864	-8.95E-05	-9.36E-05	-0.00021066	-0.000282567	0.000239396	-8.08E-06	-7.69E-06	-1.26E-05
-0.02373903	-0.491323084	-0.276636124	0.026284164	0.002496212	0.040841461	-0.12718209	0.002684123	-0.135506802	-0.138689277	-0.004427474	-0.013159827	0.015913224	0.000167535	-0.03490164	-0.002910979	0.008268722	0.001132103	-0.003711459	0.000845292	0.000256086	-0.001350772	-0.000761794	0.001287685	0.000163949	4.35E-05	0.000216027	8.67E-06	0.000118532	1.31E-05	3.84E-05	0.00011047	-0.000143238	2.28E-05	1.63E-05	9.31E-06
-0.02363513	-0.489148511	-0.267732989	0.025926933	0.002606888	-0.010951568	-0.163866478	0.001514168	-0.122604325	-0.138808711	-0.004688407	-0.012726215	0.015376912	4.60E-06	-0.029738654	-0.008183809	0.007205113	0.000747355	-0.00314956	0.000986317	0.000192434	-0.000265945	-0.001992781	0.000502586	0.000270171	-1.86E-05	0.000307349	5.19E-05	0.000161434	4.69E-05	0.000130577	0.000247913	-0.000255201	3.40E-05	2.16E-05	1.56E-05
-0.021108944	-0.400043963	0.097006589	0.018211699	0.005191824	0.013191896	-0.146840748	-0.02846809	0.334777254	-0.143940854	-0.006931023	0.007388034	-0.014499474	0.003361586	0.070336084	-0.11072201	-0.020222519	-0.005948233	0.011831058	-0.001230486	-0.003000868	-0.000714804	-0.003719416	-0.00449088	0.000121623	-0.000614471	-0.00021903	0.000908189	-0.000216333	0.0009517	-0.001449269	-0.001754224	0.00113678	-5.01E-05	-6.43E-05	2.17E-05
-0.024283591	-0.500227928	-0.313058173	0.02767141	0.002034929	0.001227382	-0.155232167	0.006614049	-0.19723138	-0.138113691	-0.003378961	-0.015467191	0.018843967	0.000796409	-0.059491824	0.022173322	0.013343393	0.002903858	-0.006356479	0.000248484	0.000480956	-0.007022327	0.005599424	0.005233517	-0.000328454	0.000332554	-0.000198576	-0.000174948	-6.83E-05	-0.000115267	-0.000553734	-0.000740323	0.000484864	-4.06E-05	-8.78E-06	-2.05E-05
-0.023803428	-0.48952659	-0.269280306	0.026357781	0.002431989	0.016092898	-0.144712208	0.00158469	-0.123960731	-0.138867548	-0.00413422	-0.01257572	0.015203484	0.000769783	-0.030088303	-0.007838627	0.006924416	0.000982131	-0.003077944	0.000375794	0.000156851	-0.000268756	-0.002067823	0.000337509	0.000117657	2.79E-05	8.93E-05	0.00012734	2.59E-05	9.92E-05	0.000192008	0.000312132	-0.00020176	5.65E-05	1.01E-05	1.38E-05
-0.024209695	-0.516886539	-0.287101196	0.02751078	0.002533673	0.028757851	-0.132565159	0.006418715	-0.162161232	-0.173226459	-0.005001335	-0.015819183	0.018923443	0.001613254	-0.059286957	-0.006001723	0.013621353	0.002295087	-0.006277822	0.000792428	0.000511397	-0.006470855	-0.001462262	0.005280255	-3.13E-05	0.000252276	0.000140057	-0.000229349	6.79E-05	-0.000154537	0.000124189	-0.000627691	8.79E-05	-5.29E-05	8.92E-06	-1.63E-05
-0.024143713	-0.503014075	-0.295619681	0.027343674	0.002314697	-0.037948824	-0.119672005	0.00543452	-0.17105082	-0.14726905	-0.004058364	-0.014909133	0.018060002	0.000881762	-0.052299724	0.007683248	0.011919825	0.002251758	-0.005566835	0.000513441	0.000425459	-0.00509399	0.001959092	0.00399415	-0.000118521	0.000230008	-9.72E-06	-0.000123697	1.02E-05	-8.22E-05	-0.000218153	-0.000408321	0.000197129	-1.82E-05	2.45E-06	-9.84E-06
-0.024070242	-0.501522464	-0.289520174	0.027109634	0.002380987	-0.066351042	-0.139789007	0.00452959	-0.160860054	-0.14736555	-0.004220849	-0.014567527	0.017701295	0.000807205	-0.047314315	0.002600201	0.010920278	0.001923462	-0.005068266	0.000585506	0.000403916	-0.003557094	0.000250684	0.002966742	-1.26E-05	0.000169771	6.67E-05	-7.11E-05	3.92E-05	-5.29E-05	3.16E-05	-6.44E-05	-2.42E-05	1.07E-05	9.69E-06	-8.84E-07
-0.023195589	-0.501426816	-0.28905537	0.025295433	0.00142537	-0.035099772	-0.11765032	0.005270959	-0.158163752	-0.147212587	-0.002095017	-0.014668789	0.019929735	0.003213712	-0.045373428	0.001215028	0.012091414	0.003491763	-0.006660952	-0.001268994	0.001413065	-0.002361661	-0.000446896	0.003516041	-0.000731694	0.000471849	-0.000730466	-0.000360324	-0.000439944	-0.000325792	0.000332718	0.000200201	0.0002151	-1.05E-05	-4.20E-05	-3.63E-05
-0.024105432	-0.500394066	-0.284955653	0.027539115	0.00246205	0.202584443	0.050684721	0.004932273	-0.146773878	-0.147571836	-0.00422284	-0.013675918	0.016144281	0.00096122	-0.044231227	-0.000612166	0.009773618	0.001619979	-0.004376568	0.000512256	0.000206575	-0.00360088	0.000159486	0.002674943	9.64E-06	0.000134624	6.69E-05	3.24E-07	3.72E-05	1.44E-05	-0.000103747	-0.000232658	6.77E-05	7.66E-06	7.36E-06	1.71E-08
-0.024215614	-0.508449899	-0.303491255	0.027913249	0.002266621	0.156408784	0.049370789	0.007413534	-0.179032944	-0.151231502	-0.003915886	-0.015248523	0.01838712	0.001142951	-0.057554279	0.010588706	0.013037909	0.002609041	-0.006141261	0.000422139	0.000529505	-0.006001459	0.002976053	0.004731541	-0.000218907	0.000287851	-8.93E-05	-0.000187229	-2.73E-05	-0.000133758	-0.000383977	-0.000466942	0.000320822	-2.63E-05	-4.13E-06	-1.58E-05
-0.024062599	-0.500057261	-0.269100557	0.027048613	0.002605382	-0.04407977	-0.092634824	0.002896182	-0.130397793	-0.151778103	-0.004537105	-0.013329875	0.015728323	0.001117569	-0.039053307	-0.008389096	0.008601425	0.001249078	-0.003766623	0.000477262	9.49E-05	-0.002676999	-0.000992339	0.001893494	6.43E-05	9.17E-05	8.35E-05	8.27E-05	3.34E-05	7.61E-05	-0.000172254	-0.000135275	6.70E-05	2.78E-05	6.06E-06	4.13E-06
-0.023984199	-0.509365306	-0.307187632	0.027162662	0.00199695	-0.049784396	-0.096664085	0.007370733	-0.191278385	-0.151008615	-0.003452447	-0.01607001	0.020212544	0.001509375	-0.061348376	0.014653125	0.014619515	0.003310606	-0.007240963	9.68E-05	0.000923193	-0.006630132	0.003931088	0.005712411	-0.000448366	0.000405754	-0.000289623	-0.000357091	-0.000135961	-0.000267876	-0.00042175	-0.000561511	0.000473167	-5.85E-05	-1.98E-05	-3.03E-05
-0.024355846	-0.510501972	-0.311851542	0.028048133	0.002162372	-0.000990613	-0.062106883	0.007881098	-0.198016905	-0.151034931	-0.003735688	-0.01609661	0.019545743	0.001188924	-0.064714891	0.017894978	0.014616633	0.003101361	-0.006965649	0.000334728	0.000594525	-0.007734929	0.00492607	0.005952245	-0.000344791	0.00037105	-0.00018387	-0.000246343	-6.54E-05	-0.000175193	-0.000588297	-0.000755008	0.000515645	-4.82E-05	-1.03E-05	-2.51E-05
-0.024342985	-0.522151016	-0.300809536	0.027891742	0.002420811	-0.061330505	-0.124553353	0.008145161	-0.186745921	-0.174230534	-0.004762947	-0.016890455	0.0203677	0.001724343	-0.069181439	0.00245754	0.015899389	0.002967197	-0.007469814	0.000733437	0.00067867	-0.008451464	0.000316801	0.006845289	-0.000173487	0.000355971	4.92E-05	-0.000344103	3.12E-05	-0.000241772	4.63E-05	-0.000862255	0.000222845	-8.00E-05	4.00E-06	-2.71E-05
-0.02380986	-0.506725772	-0.237701872	0.026398195	0.002856909	-0.016963426	-0.093142986	0.001142403	-0.084189537	-0.175356739	-0.005353691	-0.012617077	0.014820602	0.002350361	-0.030990833	-0.036554896	0.007070195	0.000594824	-0.002965981	0.000379209	0.000100138	-0.001002937	-0.008323262	0.001024665	0.000228498	1.73E-05	0.000210137	0.000106703	3.65E-05	9.76E-05	0.00067489	3.96E-05	-0.000323574	2.81E-05	1.22E-05	7.31E-06
-0.023830213	-0.517665138	-0.282443839	0.026756534	0.002173611	-0.009230467	-0.087654725	0.006290249	-0.153138923	-0.174522612	-0.004113442	-0.015597834	0.019616111	0.002864695	-0.054585808	-0.012199611	0.013302686	0.002761102	-0.00657345	-0.000108004	0.000958907	-0.004354502	-0.004053995	0.004485089	-0.000278758	0.000339368	-0.000184933	-0.000297441	-0.000155003	-0.000243593	0.000678288	-5.41E-05	-9.60E-05	-2.36E-05	-9.45E-06	-2.33E-05
-0.024273978	-0.520870881	-0.295577395	0.027794496	0.00240612	0.000144113	-0.081014635	0.007715144	-0.175727627	-0.17435621	-0.004665996	-0.016373151	0.01976103	0.00197883	-0.064641206	-0.002159437	0.014867662	0.002772137	-0.006990443	0.000554906	0.000662199	-0.007224898	-0.001061324	0.005988364	-0.000156366	0.000326628	2.23E-05	-0.000288694	-1.49E-07	-0.000208383	0.000236005	-0.000609285	9.80E-05	-5.54E-05	3.61E-06	-2.25E-05
-0.024329265	-0.519922212	-0.291696615	0.027854996	0.002518767	-0.021575899	-0.096399294	0.007165365	-0.170515554	-0.174431596	-0.004897765	-0.016142624	0.019260713	0.001792007	-0.062972396	-0.003924049	0.014308097	0.002504318	-0.006607975	0.000705515	0.000518872	-0.007148559	-0.00123716	0.005737696	-7.40E-05	0.000285455	0.000100719	-0.000234857	4.53E-05	-0.000160581	0.00017396	-0.000674889	9.63E-05	-5.26E-05	8.40E-06	-1.86E-05
-0.022440508	-0.517176498	-0.280372852	0.023568442	0.002067704	-0.082484946	-0.139532611	0.007128685	-0.150999627	-0.174091843	-0.004556196	-0.016537097	0.022481074	0.001748933	-0.052573976	-0.01369911	0.015727006	0.003240407	-0.008321799	0.000795779	0.002060531	-0.003045554	-0.004635349	0.005492073	-0.000301984	0.000373697	7.22E-06	-0.00089017	-3.67E-05	-0.000673459	0.000811037	7.34E-05	-0.000180214	-0.000140535	-1.78E-05	-3.97E-05
-0.024214751	-0.518165462	-0.284511436	0.02757672	0.002551802	-0.009668416	-0.087966952	0.006306373	-0.15720067	-0.174561684	-0.004958071	-0.015629788	0.018726302	0.001872107	-0.056822399	-0.0101768	0.013058512	0.002173541	-0.006017889	0.000664284	0.000517609	-0.005296069	-0.003286363	0.004518184	9.88E-06	0.000227221	0.000141134	-0.000176205	4.85E-05	-0.000129617	0.000476573	-0.000265069	-0.000143133	-1.87E-05	1.32E-05	-9.84E-06
-0.023738627	-0.498112548	-0.2024595	0.026002336	0.003272144	-0.022487737	-0.097063976	-0.002360172	-0.035350188	-0.175945505	-0.005967931	-0.010447077	0.011333866	0.002312097	-0.017998127	-0.049969034	0.003393112	-0.000553227	-0.000832362	0.000448783	-0.000459371	-0.000619294	-0.009123112	-8.59E-05	0.000375922	-0.000120892	0.000310131	0.000297741	8.18E-05	0.000281868	0.000392121	-0.000294957	-0.000178207	2.30E-05	1.04E-05	1.42E-05
-0.024341621	-0.523241893	-0.305288295	0.028051539	0.002308348	0.025555128	-0.063014739	0.008976833	-0.191713159	-0.174181345	-0.004472989	-0.017012908	0.02059737	0.001994159	-0.071678464	0.005043798	0.01646685	0.003264547	-0.007822599	0.000521185	0.000767089	-0.009078195	0.001057372	0.007357875	-0.000289312	0.000408309	-6.12E-05	-0.000390038	-2.86E-05	-0.000274958	-2.43E-05	-0.000973709	0.000335132	-9.32E-05	-4.52E-06	-3.37E-05
-0.023379837	-0.377371027	-0.335698903	0.025271829	0.000386724	0.032756517	-0.109755823	-0.005095614	-0.183605852	0.046388033	0.003344851	-0.005493005	0.007823437	-0.002764901	0.011896111	0.083731683	-0.004268549	0.001093186	0.001664708	-0.002328872	-0.000635125	0.004645013	0.0179357	-0.005617992	-0.000661109	-2.48E-05	-0.001081069	0.000771871	-0.000492983	0.00059748	-0.001315843	0.000662786	0.000597921	0.000184064	-4.41E-05	3.33E-05
-0.023533369	-0.452067749	-0.220580189	0.025493596	0.002663051	0.017957845	-0.034162416	-0.006164706	-0.043759974	-0.097111525	-0.003252422	-0.006726893	0.007200398	1.91E-05	0.010773473	-0.013633103	-0.003803503	-0.001251767	0.002434845	-0.000403862	-0.000940752	0.005275464	0.00071571	-0.005519859	0.000215519	-0.000274933	-0.00010495	0.000770646	-7.59E-05	0.000607605	-0.00083528	0.000668438	0.000122283	0.000175495	-6.89E-06	4.54E-05
-0.02338506	-0.468311363	-0.287002128	0.025490263	0.001813364	-0.05166889	-0.083459131	0.00088088	-0.142290555	-0.09583156	-0.002055829	-0.011299315	0.014713627	-5.54E-05	-0.018253031	0.016415896	0.004699082	0.001381411	-0.002508561	-0.000438599	0.000402489	0.003111105	0.004037394	-0.002011201	-0.000205654	6.47E-05	-0.000352502	0.000195625	-0.000178793	0.000107043	-0.000437353	0.001089501	5.09E-06	0.000132174	-1.36E-05	1.94E-05
-0.023520942	-0.46286818	-0.264783629	0.025772422	0.00239172	0.047590719	-0.013164267	-0.001479391	-0.105242868	-0.09631065	-0.00318864	-0.009603627	0.011541958	-0.000902381	-0.006193863	0.003844778	0.001182336	-0.000116396	-0.000278117	0.000274606	-0.000254371	0.00462566	0.001955145	-0.003909552	0.000226851	-0.000165734	4.50E-05	0.000457141	3.58E-05	0.000327004	-0.000509886	0.001073148	-0.00016596	0.000162239	1.02E-05	4.10E-05
-0.02384229	-0.475397606	-0.316029682	0.026871855	0.001526276	0.070114541	0.002800323	0.004556473	-0.188170765	-0.095423547	-0.001338931	-0.01287963	0.016460747	0.000307474	-0.038304623	0.036835643	0.00866825	0.002702513	-0.004495295	-0.000792	0.000501303	-0.002073794	0.009800137	0.001468307	-0.00058776	0.000289163	-0.000650302	3.78E-05	-0.000302792	8.00E-06	-0.001097098	0.000166884	0.000630089	6.04E-05	-3.55E-05	-7.80E-06
-0.02378177	-0.466763026	-0.28068755	0.026310652	0.002070487	-0.05017799	-0.082406789	-0.000207578	-0.132480393	-0.096068588	-0.002450845	-0.010637108	0.013094879	-0.00023287	-0.014986599	0.012843757	0.00301842	0.000719528	-0.001346064	-0.000304095	-9.18E-05	0.003372874	0.003395437	-0.002945838	-1.97E-05	-3.77E-05	-0.00022229	0.000428401	-0.000112139	0.000292074	-0.000469202	0.001090994	-7.12E-05	0.000172179	-1.77E-06	3.31E-05
-0.024353185	-0.536816549	-0.293398231	0.028904019	0.002838822	-0.435482025	0.517635465	0.010881098	-0.178829724	-0.178171436	-0.004673163	-0.016307995	0.019312477	0.00251858	-0.071134932	-0.005595418	0.016100323	0.002980979	-0.007505837	0.000587533	0.000702138	-0.009062451	-0.002268955	0.007398192	-0.000179242	0.000372166	5.58E-05	-0.000391317	8.96E-06	-0.000270061	0.000442868	-0.001003026	0.000121623	-0.000103626	3.63E-06	-3.29E-05
-0.024225128	-0.531026645	-0.269697791	0.028384766	0.003152603	-0.47932388	0.486578341	0.007914002	-0.140465545	-0.178595607	-0.00530667	-0.014762825	0.017117776	0.002269051	-0.055339176	-0.021800506	0.012408919	0.001745546	-0.005503138	0.000833404	0.000383907	-0.005405929	-0.006514299	0.004548534	0.000154012	0.000170305	0.000299813	-0.000167395	0.000111599	-0.000106991	0.000850267	-0.000410764	-0.000309014	-3.86E-05	2.15E-05	-8.66E-06
-0.024274372	-0.537554878	-0.296400027	0.028718637	0.002717864	-0.456912142	0.502458433	0.011296414	-0.184518702	-0.178084056	-0.004438341	-0.016583329	0.019890526	0.00270441	-0.073349187	-0.00326931	0.016794535	0.003288018	-0.00796099	0.000438028	0.000838701	-0.009546798	-0.00164347	0.007910926	-0.000280017	0.000426229	-3.29E-05	-0.00045568	-3.61E-05	-0.000321758	0.000388958	-0.001092351	0.000212009	-0.000118059	-2.44E-06	-3.95E-05
-0.024388412	-0.537431937	-0.295911672	0.028943192	0.002850179	-0.471494774	0.492129676	0.011063261	-0.184223217	-0.178109177	-0.004731871	-0.016566928	0.019617758	0.002383185	-0.073241574	-0.003453687	0.016587498	0.003068462	-0.00773023	0.000680551	0.000714765	-0.009584888	-0.00167854	0.007771607	-0.000184644	0.000382997	7.18E-05	-0.00041934	2.43E-05	-0.000286309	0.000371625	-0.001098148	0.000166729	-0.000114589	3.58E-06	-3.45E-05
-0.023688604	-0.517905025	-0.215989507	0.026867857	0.003538632	-0.475405099	0.489342946	0.002442535	-0.059207696	-0.179454689	-0.00585914	-0.011416441	0.0126764	0.002619416	-0.028652926	-0.049041519	0.006239963	7.16E-05	-0.002320487	0.000658666	-6.01E-05	-0.001744633	-0.010857716	0.001443677	0.000360224	-4.55E-05	0.000387378	6.79E-05	0.000116619	0.000102705	0.000883917	-0.000324717	-0.000369908	-2.02E-05	1.63E-05	4.97E-06
-0.02437586	-0.536631969	-0.292641784	0.028975519	0.002981468	-0.393495266	0.547371705	0.010981094	-0.176164642	-0.178203338	-0.005020733	-0.016158727	0.018847664	0.002107905	-0.070173022	-0.00663919	0.015768435	0.002683505	-0.007208197	0.000926822	0.000593369	-0.008820932	-0.002590101	0.007122055	-4.33E-05	0.000313777	0.000206651	-0.000364693	9.76E-05	-0.000245751	0.000463502	-0.000954053	2.53E-05	-9.90E-05	1.38E-05	-2.61E-05
-0.024365633	-0.53802595	-0.298348498	0.028918078	0.002882724	-0.464508046	0.497078804	0.01140374	-0.188055492	-0.178047172	-0.004862899	-0.016777845	0.019874296	0.002135664	-0.074804844	-0.001853568	0.017047667	0.00310212	-0.007939613	0.000876542	0.00075116	-0.009916852	-0.001271639	0.008077057	-0.000157046	0.000381723	0.00013022	-0.000463686	6.54E-05	-0.000316278	0.000325618	-0.001156635	0.000173837	-0.0001271	6.58E-06	-3.50E-05
-0.024227114	-0.537256694	-0.295211002	0.028877577	0.002636629	-0.268349542	0.636009003	0.011744168	-0.176313009	-0.178192143	-0.004130553	-0.016060692	0.019250402	0.003164861	-0.070436468	-0.006206835	0.016072631	0.003287017	-0.007667314	9.23E-05	0.000884035	-0.008655218	-0.002623871	0.007331398	-0.000351664	0.000426806	-0.00014571	-0.000434324	-0.000120283	-0.00030861	0.000569097	-0.000866194	0.000146465	-0.00010197	-1.18E-05	-3.92E-05
-0.024346391	-0.537131624	-0.294661508	0.028818519	0.002828252	-0.473474237	0.490726963	0.011018874	-0.182120613	-0.178128036	-0.004677731	-0.016456328	0.019504477	0.002474978	-0.072322399	-0.004379893	0.01639266	0.003053512	-0.007653364	0.000612708	0.00072521	-0.009337964	-0.001948215	0.007615342	-0.000194603	0.000381665	5.21E-05	-0.000413022	9.19E-06	-0.000282913	0.000409768	-0.001049555	0.000150159	-0.000110758	2.20E-06	-3.43E-05
-0.024021029	-0.532124969	-0.274171449	0.027933021	0.00293972	-0.506389941	0.467410849	0.008494472	-0.147732836	-0.17844981	-0.00491473	-0.015201577	0.018221301	0.002580965	-0.057235068	-0.019711807	0.013387139	0.002226524	-0.006230718	0.000579713	0.000710953	-0.005270317	-0.0064462	0.004935055	2.59E-06	0.000244314	0.000161095	-0.000293557	2.95E-05	-0.000215244	0.000983597	-0.000267414	-0.000315756	-4.90E-05	1.17E-05	-1.64E-05
-0.024187313	-0.537151049	-0.29474771	0.028466346	0.002690891	-0.500466331	0.471611378	0.010949196	-0.182717125	-0.178074036	-0.004405627	-0.016620396	0.020154848	0.002752368	-0.072075012	-0.004515473	0.016757752	0.003325472	-0.008019157	0.000388786	0.000945514	-0.009018719	-0.002156097	0.007719657	-0.00030277	0.000427646	-5.62E-05	-0.000490342	-5.79E-05	-0.000349153	0.000497623	-0.00095652	0.000156754	-0.000117997	-6.28E-06	-3.99E-05
-0.024026357	-0.535594142	-0.288367166	0.028135804	0.002564028	-0.466007402	0.496016308	0.010386839	-0.170864784	-0.178193732	-0.004063224	-0.016095672	0.019772673	0.003300827	-0.067301592	-0.009314642	0.015800151	0.003285156	-0.00768632	-6.85E-06	0.00099348	-0.007852347	-0.003425596	0.006989815	-0.000357255	0.000439095	-0.000169715	-0.000442699	-0.00013527	-0.000333603	0.000648357	-0.000766649	0.000101609	-9.42E-05	-9.43E-06	-4.01E-05
-0.022927344	-0.454694608	-0.250460237	0.024187884	0.002002906	-0.002975897	-0.112865709	-0.00331494	-0.084073671	-0.092301336	-0.002315382	-0.008727308	0.011370493	0.00014281	0.00193781	-0.002780193	7.58E-05	0.000147382	-0.000127865	-0.000568168	6.98E-05	0.005485388	0.000373448	-0.004069445	-4.03E-05	-0.000102663	-0.000261241	0.000349685	-0.000160802	0.000267055	-0.000256039	0.000914328	-5.58E-05	0.000117351	-1.58E-05	2.80E-05
-0.02372199	-0.465003395	-0.292697091	0.026185944	0.001894034	-0.033186695	-0.134254834	0.000671929	-0.151623671	-0.091680493	-0.002193834	-0.011376815	0.014268739	-0.000425065	-0.022377069	0.021859727	0.004967126	0.001295044	-0.002397977	-0.000237759	9.25E-05	0.001004847	0.005335543	-0.001062007	-0.000149187	5.14E-05	-0.000264203	0.000249745	-0.000115267	0.000181542	-0.000549131	0.000513423	0.000134277	9.84E-05	-7.78E-06	1.78E-05
-0.024033898	-0.47138826	-0.318821646	0.02709786	0.001690593	0.01814589	-0.097893554	0.003916808	-0.193876623	-0.091260266	-0.00178933	-0.012957163	0.016104522	-0.000451579	-0.039893577	0.039711074	0.008655652	0.002369895	-0.004234092	-0.000270232	0.000227537	-0.003173871	0.010038535	0.001874394	-0.00039638	0.000223603	-0.000415364	8.34E-05	-0.000157942	6.68E-05	-0.001036601	-0.000166123	0.00056196	3.88E-05	-1.79E-05	-2.20E-06
-0.024033805	-0.471079556	-0.317569222	0.027180145	0.001669882	0.079520842	-0.054424656	0.003939717	-0.189824212	-0.091318837	-0.001688316	-0.01271213	0.015772221	-0.000273612	-0.038448345	0.038235974	0.008251051	0.002323737	-0.00404248	-0.000399935	0.000208144	-0.00281596	0.009620097	0.0015878	-0.00040892	0.000218795	-0.000449645	0.000111889	-0.000183846	8.56E-05	-0.000979687	-9.19E-05	0.000536387	4.86E-05	-1.96E-05	-1.16E-06
-0.02382836	-0.467269118	-0.301953072	0.026447949	0.00185097	-0.037817869	-0.137533728	0.001741611	-0.16646118	-0.091527926	-0.002150342	-0.011949246	0.014921378	-0.000554749	-0.027744039	0.027317612	0.006114936	0.001571039	-0.002951597	-0.000151793	0.000132961	6.93E-05	0.006400488	-0.000372532	-0.000175269	8.80E-05	-0.000262075	0.000209172	-0.000102448	0.000146337	-0.000588123	0.000457179	0.000157627	9.31E-05	-5.31E-06	1.55E-05
-0.020487375	-0.454429385	-0.312118736	0.019070609	0.001529339	0.015584969	-0.17417005	0.003738732	-0.176387503	-0.063852856	-0.002720966	-0.013466894	0.020985031	-0.005127162	-0.016470234	0.047489509	0.010200845	0.002474896	-0.006464564	0.00223181	0.002460768	0.005245594	0.014488384	-1.19E-05	-0.000246443	0.00022921	6.70E-05	-0.00091563	0.000202897	-0.000827105	-0.00219262	0.001308324	0.000569224	-3.13E-05	-1.54E-05	-2.39E-05
-0.024176399	-0.512434003	-0.307663242	0.02756618	0.002099215	0.004004929	-0.122702698	0.007678592	-0.192640266	-0.157623452	-0.003820805	-0.016364838	0.020206369	0.00157776	-0.065002193	0.012407505	0.015132933	0.00323966	-0.007332184	0.000270765	0.00079196	-0.007697469	0.003112169	0.006307579	-0.000373377	0.00039668	-0.000192147	-0.000341552	-8.69E-05	-0.000244253	-0.000272039	-0.00078308	0.000425429	-7.24E-05	-1.25E-05	-3.05E-05
-0.023994701	-0.510584444	-0.300067302	0.027013386	0.002116011	-0.057059441	-0.165953362	0.006697268	-0.181124304	-0.157707054	-0.003894002	-0.01600632	0.019979587	0.001611422	-0.059459166	0.006805774	0.014176158	0.002992384	-0.006927209	0.000253756	0.000855297	-0.006044278	0.001333542	0.005326934	-0.000316314	0.000353491	-0.000162155	-0.000325975	-8.82E-05	-0.000243305	-1.09E-05	-0.00043451	0.000230042	-5.14E-05	-1.09E-05	-2.49E-05
-0.023939068	-0.506572859	-0.283678326	0.026846002	0.00233215	-0.024029191	-0.142563029	0.004712393	-0.152635118	-0.158038582	-0.004290134	-0.014808447	0.018256244	0.001511681	-0.048008388	-0.004951583	0.011418859	0.00209808	-0.00542891	0.000379338	0.000597967	-0.003418309	-0.00173888	0.003228816	-7.77E-05	0.000209869	2.20E-06	-0.000143225	-1.95E-05	-0.000112627	0.000278667	-1.17E-05	-7.76E-05	1.07E-06	3.41E-06	-6.97E-06
-0.024263121	-0.512645801	-0.308529294	0.02770923	0.00210927	-0.036195397	-0.15117483	0.00756706	-0.195405918	-0.157612608	-0.003828768	-0.016472459	0.020280046	0.001575776	-0.06602	0.013417352	0.015245042	0.003263982	-0.007361112	0.000256156	0.000747417	-0.00798515	0.003394783	0.006422498	-0.000380086	0.000402525	-0.000201045	-0.000323686	-9.11E-05	-0.000229891	-0.000307169	-0.000828706	0.000452057	-7.08E-05	-1.29E-05	-3.09E-05
-0.022871518	-0.501583531	-0.263185267	0.024429279	0.001698575	-0.030361137	-0.147047236	0.003284312	-0.120943333	-0.158174957	-0.002887204	-0.013822283	0.018786867	0.003354223	-0.036849744	-0.015816841	0.010443106	0.002758711	-0.005733445	-0.000967947	0.001315599	-0.001389979	-0.003527229	0.002843303	-0.000543292	0.000366202	-0.00053681	-0.000342231	-0.000345332	-0.00028043	0.000379378	3.51E-05	0.000165123	-3.37E-05	-3.52E-05	-3.00E-05
-0.022359068	-0.5004049	-0.233513512	0.023015302	0.003557141	-0.074065017	-0.122696175	0.00112629	-0.075179853	-0.165977789	-0.007801155	-0.013139272	0.016267283	-0.001943771	-0.022007196	-0.037142229	0.007975602	-0.000506723	-0.003421912	0.003450358	0.000735262	0.002062483	-0.008391866	0.000458935	0.000946548	-0.000226272	0.001251398	-0.000382801	0.00067114	-0.000275143	0.000493262	0.000431433	-0.000766478	-5.73E-05	5.98E-05	1.76E-05
-0.022146619	-0.42917374	0.057956868	0.020999658	0.00591781	0.110174959	0.007724307	-0.02606087	0.318637151	-0.170994084	-0.009596199	0.005387712	-0.012793211	0.001884295	0.077297732	-0.139606961	-0.021818791	-0.008063709	0.013302728	0.000843593	-0.003545151	0.005893043	-0.015733892	-0.009145327	0.001335948	-0.001046727	0.000936825	0.001369285	0.000365694	0.001257797	-0.000581501	-0.000779567	5.22E-06	8.43E-05	1.85E-05	7.72E-05
-0.01522906	-0.339507965	-0.319104819	0.007781329	-0.00444894	-0.056574941	-0.101289111	-0.005730962	-0.143666358	0.114211808	0.012852449	-0.004149347	0.020562539	0.000738832	0.064989791	0.105921825	-0.002835259	0.006462563	-0.005184476	-0.00699695	0.004662755	0.021590218	0.029191166	-0.009128964	-0.002767839	0.001240107	-0.003478037	-0.00052722	-0.001581632	-0.001113873	-0.00332986	0.003188671	0.001848021	0.000301834	-0.000109347	-9.81E-05
-0.014806566	-0.336781649	-0.307942869	0.006948165	-0.004507155	-0.00611033	-0.065548094	-0.006674102	-0.124012116	0.114063164	0.012734905	-0.003407941	0.019999227	0.000588893	0.072326746	0.098474674	-0.004204972	0.005857625	-0.004619624	-0.006640568	0.004464183	0.023166513	0.027452587	-0.010176945	-0.002455782	0.001215449	-0.003204075	-0.000380713	-0.001402065	-0.001112947	-0.003225701	0.003370682	0.001583906	0.000357024	-7.08E-05	-9.45E-05
-0.023890604	-0.510328394	-0.257538496	0.026763464	0.002853932	0.114845438	-0.05241115	0.003419529	-0.110067881	-0.174280794	-0.005598804	-0.013693923	0.01610364	0.001534179	-0.03869521	-0.0274808	0.009039182	0.000868916	-0.003891176	0.000966202	0.000256745	-0.001544687	-0.007109423	0.00169384	0.000326713	2.01E-05	0.000387023	-5.50E-06	0.000159473	4.97E-07	0.000710007	0.000221016	-0.000470864	2.54E-05	2.69E-05	1.13E-05
-0.022839934	-0.456711321	-0.038095697	0.022871339	0.004962923	-0.015172861	-0.144546204	-0.018237315	0.191952969	-0.177761317	-0.008541617	-0.000638173	-0.003564735	0.002155183	0.046047865	-0.114562158	-0.013314102	-0.00565299	0.008516663	0.000769994	-0.002471878	0.005192624	-0.016397847	-0.006965474	0.001146235	-0.000776078	0.000824597	0.001078444	0.000302408	0.000968089	0.000168531	-0.000293881	-0.00035118	9.67E-05	2.71E-05	6.52E-05
-0.022616324	-0.445326005	0.008508115	0.02212038	0.005400053	-0.005939682	-0.138016122	-0.020875262	0.236304396	-0.178278153	-0.008935858	0.001460129	-0.007345265	0.002264232	0.045689433	-0.114310504	-0.014314598	-0.005903836	0.00934345	0.000702546	-0.002930452	0.000398557	-0.011398059	-0.004547135	0.00094179	-0.000733569	0.000696175	0.001009308	0.000268718	0.000977209	-0.000603266	-0.001325445	0.000271379	1.09E-05	8.75E-06	4.82E-05
-0.023504224	-0.489326221	-0.171575551	0.025230731	0.003667167	0.044225428	-0.102448707	-0.006680661	0.025625974	-0.175852956	-0.006872265	-0.007929169	0.007997862	0.00191898	0.012120043	-0.079591332	-0.003375767	-0.002747476	0.002718445	0.000819173	-0.000888241	0.008083803	-0.0185465	-0.006406184	0.001040278	-0.000505781	0.000766337	0.000747151	0.000262403	0.000575277	0.001459243	0.001343455	-0.001242756	0.000191409	5.08E-05	6.68E-05
-0.024265435	-0.517714099	-0.287764538	0.027629314	0.002610451	-0.019164635	-0.147317615	0.006331525	-0.164746092	-0.173705846	-0.00519405	-0.016023802	0.019133006	0.001385158	-0.060409146	-0.005319093	0.013891132	0.00225416	-0.006363809	0.000983378	0.000488589	-0.006716285	-0.001241209	0.005437854	1.78E-05	0.000241626	0.000208065	-0.000237465	0.000112668	-0.000159144	7.34E-05	-0.000666655	8.37E-05	-5.64E-05	1.36E-05	-1.50E-05
-0.023702103	-0.495220057	-0.195687982	0.02584197	0.003457305	0.04503658	-0.10186836	-0.002843314	-0.025861197	-0.175286988	-0.006408096	-0.009974276	0.010326402	0.001782318	-0.01621148	-0.050646481	0.002763176	-0.000947795	-0.000340518	0.000842205	-0.000658079	-0.00108769	-0.008239035	-3.90E-05	0.00049391	-0.000178619	0.000457952	0.00031889	0.000182267	0.000313368	0.000115808	-0.000509073	-9.20E-05	7.94E-06	1.75E-05	1.76E-05
-0.024112397	-0.518173134	-0.289614153	0.027275076	0.002519349	-0.022391741	-0.149602774	0.00670691	-0.166887824	-0.173636477	-0.00506067	-0.01617564	0.01959223	0.001462204	-0.060384442	-0.005262389	0.014217977	0.002413131	-0.006641526	0.000928187	0.000664688	-0.006218657	-0.001667781	0.005381015	-1.87E-05	0.000259728	0.00017733	-0.000299837	9.06E-05	-0.000215803	0.000222529	-0.000481665	2.04E-06	-5.53E-05	1.16E-05	-1.61E-05
-0.019026101	-0.489339838	-0.276693106	0.016351957	-0.002085085	-0.003982804	-0.166472471	0.005762162	-0.133650295	-0.132188	0.005119342	-0.014387947	0.028024649	0.009691575	-0.026848194	0.000595755	0.014824878	0.008152547	-0.011779522	-0.006423081	0.00478642	0.003815735	0.001099565	0.00411751	-0.002678197	0.001445099	-0.002944594	-0.001224238	-0.001614193	-0.001306597	5.61E-05	0.001063777	0.001164488	-1.46E-05	-0.000134546	-0.000135818
-0.02369597	-0.423397947	-0.317698135	0.026214575	0.001239564	-0.089185309	-0.005001942	-0.001262357	-0.174351266	-0.021343424	0.000579443	-0.008458217	0.010718287	-0.001567328	-0.009308346	0.054698057	0.000877793	0.001245478	-0.000496028	-0.001217218	-0.000404358	0.001178839	0.011548099	-0.002384039	-0.000384264	2.50E-05	-0.000620541	0.00050434	-0.000273937	0.000406635	-0.000756893	0.000143197	0.000379396	0.000104598	-2.08E-05	2.10E-05
-0.023301176	-0.406202254	-0.247346241	0.02487572	0.00194851	-0.098477386	-0.011598981	-0.009515918	-0.060406228	-0.022632386	-0.000616445	-0.003702855	0.004131634	-0.001464579	0.03434726	0.009964846	-0.009512805	-0.001866168	0.0050172	-0.001153435	-0.001278648	0.010078126	0.00111891	-0.009553258	0.000289719	-0.000444862	-0.000217554	0.001109726	-0.000142753	0.000860082	5.99E-05	0.001339666	-0.000443642	0.000254671	6.49E-06	7.27E-05
-0.023740126	-0.424153879	-0.320834245	0.026465132	0.001314992	-0.010142536	0.050981767	-0.00076228	-0.177104498	-0.02131416	0.000388492	-0.008566826	0.010711923	-0.001874393	-0.010722139	0.056111831	0.001173586	0.001190465	-0.000570918	-0.000966253	-0.000430184	0.000866419	0.011892394	-0.002180446	-0.000321445	8.30E-06	-0.000530258	0.000486028	-0.000214046	0.000396051	-0.000801287	9.39E-05	0.000364106	9.75E-05	-1.46E-05	2.27E-05
-0.023424795	-0.424038844	-0.320304716	0.025625598	0.000949232	-0.115234842	-0.023449111	-0.00088871	-0.178701686	-0.021220182	0.001174415	-0.008797719	0.011882754	-0.000975356	-0.010203378	0.055815654	0.001741203	0.001831617	-0.001255727	-0.00169197	-7.55E-06	0.001469436	0.011480903	-0.0020245	-0.000611453	0.000123318	-0.000849244	0.000364361	-0.000412434	0.000287277	-0.000619108	0.000279869	0.000420998	9.11E-05	-3.78E-05	9.69E-06
-0.023752791	-0.424224933	-0.321084707	0.026374195	0.001287915	-0.071621472	0.007438023	-0.000816263	-0.17930775	-0.021294192	0.000438489	-0.008643248	0.010808269	-0.001811697	-0.011273501	0.056668858	0.001250689	0.001237589	-0.000615157	-0.001024076	-0.000437637	0.000773909	0.01198392	-0.00214093	-0.000338512	1.71E-05	-0.000553279	0.000495642	-0.000227576	0.000401762	-0.000798151	9.62E-05	0.000371121	0.00010086	-1.54E-05	2.24E-05
-0.022771397	-0.387399384	-0.17037124	0.023165164	0.002583557	-0.12107234	-0.027619202	-0.017364121	0.052566965	-0.023896001	-0.001492276	0.001116297	-0.002702584	-0.001006328	0.069826873	-0.026373318	-0.018292289	-0.004308868	0.009702243	-0.001387547	-0.002132108	0.014268237	-0.004093278	-0.013646884	0.000596836	-0.000752192	-8.56E-05	0.001516774	-0.000124318	0.001214605	6.08E-06	0.001337749	-0.000478409	0.000290117	2.57E-06	9.35E-05
-0.024376256	-0.519437804	-0.308506737	0.02811714	0.002320751	0.059010705	-0.073533904	0.008755846	-0.195022739	-0.167857999	-0.004460379	-0.016847789	0.020293895	0.001503043	-0.070590888	0.00945204	0.016109578	0.003139544	-0.007594204	0.000682697	0.000673905	-0.009005431	0.002375249	0.007131172	-0.000245324	0.00038041	-1.44E-05	-0.000356822	1.41E-05	-0.000247287	-0.000221229	-0.00099474	0.000380513	-8.88E-05	-7.21E-07	-2.99E-05
-0.023380842	-0.476764147	-0.13387521	0.024878741	0.003980156	0.12474178	-0.027018738	-0.008858265	0.063299333	-0.170800909	-0.00687097	-0.005706199	0.004013419	0.002070379	0.010330041	-0.073561875	-0.004311881	-0.002806664	0.00350828	0.00053749	-0.001466902	0.001230576	-0.010383186	-0.002899933	0.000665092	-0.000404184	0.000487939	0.000665421	0.000168509	0.000615031	-2.99E-05	-0.000550162	-5.19E-05	4.22E-05	1.27E-05	3.41E-05
-0.023008676	-0.474624629	-0.125084067	0.023844814	0.003766769	-0.011628432	-0.123603301	-0.009951655	0.071896845	-0.170803145	-0.006415851	-0.005614345	0.004668081	0.00267919	0.013485024	-0.076571668	-0.004323648	-0.002464159	0.003191646	4.85E-05	-0.001131879	0.001928124	-0.010940952	-0.002904552	0.000460419	-0.000334556	0.000268961	0.000551499	2.98E-05	0.000522603	9.42E-05	-0.000426806	-2.73E-06	2.79E-05	-5.96E-06	2.41E-05
-0.023962194	-0.510904784	-0.297671861	0.027007568	0.00226101	-0.027501301	-0.1188425	0.006645323	-0.175960621	-0.157856548	-0.004222933	-0.015817561	0.019618207	0.001188178	-0.056917266	0.005120391	0.013653195	0.00267966	-0.006596468	0.000576299	0.00080755	-0.005075435	0.001183835	0.004636658	-0.000186722	0.000293743	-3.14E-05	-0.000296975	-7.62E-06	-0.000233347	-0.000120172	-0.000165925	0.00013947	-2.67E-05	-1.63E-06	-1.62E-05
-0.02090333	-0.507986592	-0.285711914	0.020124717	0.003562076	-0.06015858	-0.141963831	0.007903616	-0.156095017	-0.156975134	-0.009085202	-0.017671288	0.023805591	-0.005941462	-0.048179095	-0.003083008	0.017744199	0.001236158	-0.00884547	0.00608524	0.002278926	-0.001935045	-0.000723082	0.005957175	0.000943406	3.90E-05	0.001761732	-0.001372375	0.001041789	-0.001076309	-0.000116547	-0.000105716	-0.000505051	-0.000241083	7.20E-05	-3.55E-05
-0.018512494	-0.255661726	0.74709005	0.00880245	0.012075226	-0.048003362	-0.133573845	-0.060119088	0.891354106	-0.170039754	-0.014280207	0.0327022	-0.061029314	0.003229708	0.08968847	-0.146732218	-0.03724853	-0.011781517	0.024631187	-0.000264169	-0.007702196	-0.023290426	0.015633666	0.00315094	0.000154235	-0.001098481	3.31E-05	0.00122623	7.50E-05	0.00140734	-0.002640288	-0.003187185	0.001722078	-0.000104274	-3.78E-05	5.33E-05
-0.022598443	-0.461675852	-0.319503832	0.023729425	0.001933615	-0.027623104	-0.154413247	0.003540683	-0.19241161	-0.071383588	-0.002900683	-0.013199723	0.017914005	-0.004278263	-0.02673106	0.05106817	0.008731739	0.001863052	-0.004694695	0.001826747	0.00110009	0.002026331	0.015509456	-0.000191787	-7.66E-05	7.28E-05	0.00010381	-0.000352879	0.000229723	-0.000318295	-0.002393253	0.000961019	0.000607358	3.58E-05	-4.49E-06	1.11E-05
-0.023081355	-0.319089358	-0.353294406	0.024413038	-0.000124056	-0.064060297	-0.083125955	-0.008669679	-0.190866082	0.121037882	0.005410621	-0.001910638	0.002931726	-0.004028899	0.023418917	0.102048345	-0.008050823	0.000416868	0.003805566	-0.002460855	-0.00133666	0.001905889	0.017037177	-0.004782586	-0.000499198	-0.00016017	-0.000876853	0.000846487	-0.00037362	0.000751353	-0.000447175	-0.00047519	0.000395684	7.37E-05	-2.43E-05	3.32E-05
-0.022672454	-0.309175945	-0.312700522	0.023257667	6.58E-05	-0.045106448	-0.069710832	-0.013258052	-0.122326752	0.120292935	0.005216273	0.000964727	-0.000587354	-0.003358426	0.051275132	0.07363626	-0.014331766	-0.001164623	0.00690539	-0.002893883	-0.001626074	0.008463564	0.009568897	-0.00958551	-0.000220474	-0.000396841	-0.000806019	0.001185161	-0.000411016	0.000980778	0.000351603	0.000624516	-0.000226134	0.000188312	-1.62E-05	6.23E-05
-0.022385763	-0.287666004	-0.224710395	0.022082005	0.001088896	-0.045620242	-0.070094418	-0.022068484	0.001133193	0.118841658	0.003641771	0.006333035	-0.009027697	-0.003551249	0.085071561	0.038805559	-0.023536953	-0.004074157	0.012192121	-0.002617877	-0.002945676	0.010014461	0.006982769	-0.012601725	0.000197049	-0.000754996	-0.000503842	0.001645274	-0.000264831	0.001421222	-0.000305099	-0.000141267	7.34E-05	0.00017719	-1.47E-05	8.17E-05
-0.022998829	-0.315215224	-0.337439289	0.024172824	1.50E-05	-0.023021433	-0.05406399	-0.010375342	-0.163498614	0.120716613	0.005218698	-0.000690574	0.001219046	-0.003884307	0.034005002	0.091198165	-0.010642897	-0.0003117	0.005171885	-0.002534251	-0.00155281	0.004164011	0.014387482	-0.006608256	-0.000352117	-0.000269606	-0.00080726	0.001007766	-0.000360549	0.000869456	-0.000218476	-0.000146493	0.000186232	0.000116219	-1.87E-05	4.59E-05
-0.021739506	-0.258419248	-0.105037898	0.02005151	0.002262466	0.04712948	-0.004429393	-0.032062553	0.156639531	0.117061196	0.002133515	0.013223838	-0.019830662	-0.003319111	0.119920505	0.002937027	-0.033370836	-0.006952557	0.01783762	-0.002642564	-0.004324452	0.009846466	0.006255735	-0.01462675	0.000425995	-0.001066959	-0.000368961	0.002013329	-0.000205375	0.001797338	-0.000936811	-0.000899991	0.000443764	0.000151968	-2.34E-05	9.49E-05
0.023972698	-0.145179389	0.361859546	-0.068370844	-0.04219171	-0.037252478	-0.064046137	-0.058892537	0.826107621	0.11567228	0.078456184	0.037831956	0.036813018	0.074965995	0.331819469	-0.197168497	-0.040815603	0.016943161	-0.016043852	-0.044530482	0.003358239	0.047383312	-0.023147811	-0.014711152	-0.006283413	0.009461442	-0.010296558	0.004850398	-0.005389429	-0.003412399	0.001036766	0.00050843	0.001777254	0.001962028	8.59E-05	-0.001075433
-0.021127621	-0.265049614	-0.132096566	0.018749377	0.001307547	-0.058511224	-0.079240963	-0.030669586	0.133720053	0.117511384	0.003759675	0.011746534	-0.015422107	-0.001820787	0.125914471	-0.002632273	-0.032467755	-0.005891473	0.016384523	-0.003802884	-0.0032106	0.01574987	0.000443352	-0.016905912	0.000159456	-0.000933609	-0.000763528	0.001873448	-0.000489364	0.001598418	9.17E-05	0.00038253	-5.88E-05	0.000221206	-4.02E-05	8.98E-05
-0.022855148	-0.439312481	-0.288700636	0.024180529	0.000846561	-0.048407951	-0.130457443	-0.00235991	-0.133639794	-0.053957166	0.000855393	-0.008859367	0.013155292	0.000822831	0.00160059	0.028243063	0.00046586	0.00175145	-0.001148823	-0.002396345	0.000568548	0.007042796	0.006094912	-0.0048565	-0.000705875	0.000152304	-0.001092014	0.000382118	-0.000604693	0.000201739	-0.0003531	0.00165979	0.000129092	0.000206392	-5.05E-05	1.49E-05
-0.024083499	-0.485898811	-0.305787432	0.027162972	0.002034201	0.000773313	-0.12321937	0.004315988	-0.179210081	-0.118144395	-0.003004394	-0.013747222	0.016814069	5.47E-05	-0.043643712	0.022677506	0.009712383	0.002119021	-0.004592209	0.000192561	0.000278366	-0.003290697	0.005644987	0.002295339	-0.000193561	0.000191134	-0.000168571	2.88E-05	-5.10E-05	1.92E-05	-0.000594099	-6.35E-05	0.000283328	3.52E-05	-2.87E-06	1.66E-07
-0.023370102	-0.48650303	-0.308224998	0.025603672	0.00159114	-0.033576705	-0.147543211	0.005085309	-0.183980945	-0.117883069	-0.002227576	-0.01438406	0.019008502	0.000678666	-0.045029188	0.024508597	0.011576259	0.00309995	-0.006099362	-0.000291551	0.001074201	-0.003176872	0.006062597	0.003389452	-0.000551791	0.000348309	-0.000467834	-0.00032207	-0.000221842	-0.000246891	-0.000547011	-7.82E-05	0.000460592	-3.15E-05	-3.22E-05	-2.26E-05
-0.023439202	-0.476902739	-0.268997187	0.0257082	0.002246204	0.13060459	-0.031271636	0.000637306	-0.113638888	-0.118767812	-0.003386411	-0.011177558	0.013902427	0.000278663	-0.017468675	-0.003920036	0.004383542	0.000670648	-0.002021258	0.000135049	0.000219323	0.002958084	-0.001290266	-0.001893545	0.000104809	-4.33E-05	-5.04E-07	0.000203597	-1.91E-05	0.000138879	0.000134919	0.000938492	-0.000315602	0.000107896	6.14E-06	2.61E-05
-0.023547813	-0.482093691	-0.290203174	0.025958176	0.001743843	0.021692493	-0.108403755	0.002758256	-0.151693911	-0.118351877	-0.002296088	-0.012766294	0.016555347	0.00117172	-0.031791801	0.010851054	0.007853642	0.002136365	-0.00410255	-0.000642168	0.000635436	-2.52E-05	0.002249148	0.00060101	-0.000363065	0.000212829	-0.000437814	1.11E-05	-0.000247664	-2.38E-05	-0.00011053	0.000537768	9.66E-05	6.69E-05	-2.12E-05	-2.27E-06
-0.024184673	-0.527385845	-0.29949113	0.027608849	0.002382035	-0.014292518	-0.118540827	0.008855029	-0.185455302	-0.183750764	-0.004914798	-0.017427673	0.021305564	0.002157355	-0.072684321	-0.00221274	0.017165557	0.003257025	-0.008198616	0.000741522	0.000930963	-0.009106068	-0.001171102	0.007774908	-0.000222792	0.000407602	4.85E-05	-0.000493923	1.88E-05	-0.000351851	0.000301571	-0.000995143	0.000186283	-0.000119135	1.03E-06	-3.65E-05
-0.021140913	-0.384349249	0.285942337	0.017291039	0.007924731	-0.03551011	-0.133691804	-0.037311032	0.512500637	-0.191746603	-0.011501358	0.013590715	-0.028013015	0.00358397	0.067821161	-0.146996846	-0.024203756	-0.008636422	0.015825005	0.000214098	-0.0050428	-0.011463861	-0.002561991	-3.15E-05	0.000581504	-0.000858834	0.000427801	0.001062032	0.000162886	0.001192115	-0.001636229	-0.00325628	0.001283032	-0.000139632	-2.69E-05	2.99E-05
-0.023954247	-0.513237601	-0.241608305	0.026695244	0.003122902	-0.014408627	-0.118637355	0.001821381	-0.088678238	-0.184863606	-0.00630062	-0.013369475	0.015457099	0.001808795	-0.03345782	-0.042483397	0.007741347	0.000212503	-0.003084955	0.001148413	7.18E-05	-0.000115615	-0.011677812	0.000617926	0.000566975	-8.13E-05	0.000588845	0.000112578	0.000233607	8.62E-05	0.001314388	0.000474969	-0.000859609	5.52E-05	4.38E-05	2.33E-05
-0.021741856	-0.435368704	-0.275478083	0.021535738	0.001699901	-0.044503656	-0.156884978	-0.002682072	-0.112153516	-0.056619036	-0.001963575	-0.009155158	0.013444916	-0.002521533	0.006215465	0.016498966	0.001459807	0.000449643	-0.001240344	0.000573012	0.000872921	0.007162347	0.00228713	-0.003884383	7.97E-05	-0.000153109	5.60E-05	-8.98E-05	5.50E-05	-3.80E-05	0.000111348	0.001152518	-0.000385751	3.18E-05	-2.50E-06	2.77E-05
-0.024190205	-0.525791646	-0.29952678	0.027572681	0.002479739	0.010701855	-0.130581608	0.00870018	-0.184552464	-0.181869801	-0.005177195	-0.017309484	0.020978557	0.001678291	-0.071394561	-0.001561022	0.016814625	0.00300633	-0.007930676	0.001042695	0.000839786	-0.00878318	-0.000910809	0.007444306	-0.000113997	0.00035902	0.000167738	-0.0004661	9.38E-05	-0.000331042	0.000224875	-0.000928862	0.000136859	-0.000110931	9.02E-06	-3.06E-05
-0.02312053	-0.445947781	-0.199552693	0.024271084	0.002917937	-0.047464123	-0.113896579	-0.00927539	-0.003419741	-0.099121902	-0.004099318	-0.005478559	0.005900658	-0.000302095	0.029936581	-0.038053965	-0.007446216	-0.002661434	0.004295524	0.000120678	-0.001008031	0.010806618	-0.008369243	-0.009018794	0.000743606	-0.000530998	0.000352631	0.000917844	0.000112382	0.00069987	0.000485783	0.001577395	-0.000824446	0.000234382	2.91E-05	7.45E-05
-0.023748664	-0.473141465	-0.310822747	0.02635849	0.001921586	-0.06202726	-0.124185726	0.003538568	-0.18341779	-0.097067584	-0.002571747	-0.01309994	0.016384255	-0.000928721	-0.038005114	0.031539931	0.008850484	0.002010336	-0.004282064	0.000387408	0.000347896	-0.002574348	0.007363309	0.001882673	-0.000173214	0.000155602	-0.00012146	-2.83E-05	-2.86E-06	-1.49E-05	-0.000658418	-0.000100049	0.000285032	1.16E-05	-1.11E-06	1.02E-06
-0.023826247	-0.472678962	-0.308954319	0.026692093	0.00189637	0.055138003	-0.041203436	0.003608724	-0.177015242	-0.097187662	-0.00238133	-0.012639725	0.01563796	-0.00058229	-0.036190601	0.029653772	0.008125779	0.001926618	-0.003892453	0.000133661	0.000246356	-0.002349759	0.007020875	0.001526277	-0.000203671	0.000147464	-0.000191709	4.22E-05	-5.01E-05	4.21E-05	-0.000650028	-8.80E-05	0.000305312	2.44E-05	-5.05E-06	2.78E-06
-0.022735755	-0.455188768	-0.237353935	0.023667621	0.002425924	-0.070419985	-0.130143251	-0.004510354	-0.064842094	-0.098229995	-0.003490767	-0.008521554	0.010938722	-0.000669312	0.007220387	-0.014500667	-0.000687315	-0.000663355	0.000450587	0.000350755	1.18E-05	0.006801784	-0.003208775	-0.004778441	0.000334286	-0.000250373	0.000173235	0.000319921	6.63E-05	0.000253447	0.000194151	0.00110163	-0.0004624	0.000108191	9.72E-06	4.05E-05
-0.023648982	-0.465664908	-0.280302377	0.026533592	0.002171498	0.361089271	0.175481351	0.001239706	-0.120374474	-0.097860347	-0.002702244	-0.009963666	0.011788791	-0.000261115	-0.015024036	0.007962146	0.002880192	0.00046165	-0.001114027	-7.12E-06	-0.000168562	0.002305217	0.001583686	-0.002187241	9.47E-05	-7.68E-05	-4.59E-05	0.00035122	-2.12E-05	0.000264613	-0.000127358	0.000655045	-0.00016256	0.000112122	6.91E-06	2.91E-05
-0.024345106	-0.518441472	-0.304344019	0.027907512	0.002297368	-0.028410184	-0.141526719	0.007889839	-0.190587741	-0.168193761	-0.004416285	-0.016773099	0.020371313	0.001675682	-0.068369865	0.006785047	0.015709684	0.003089097	-0.007448154	0.000552161	0.000692341	-0.00840638	0.001476596	0.006757149	-0.0002505	0.000375324	-4.34E-05	-0.000333595	-1.38E-05	-0.00023393	-6.75E-05	-0.000881845	0.000307634	-7.83E-05	-1.75E-06	-2.87E-05
-0.02162038	-0.512641144	-0.280582194	0.021810467	0.003360131	0.04711361	-0.088032917	0.007794048	-0.147709257	-0.167751918	-0.008279768	-0.017090282	0.022389224	-0.003711828	-0.050705981	-0.010603964	0.016765599	0.001431963	-0.00821998	0.00476523	0.001881109	-0.003264085	-0.002948307	0.006089034	0.000718845	9.51E-05	0.00139182	-0.001132159	0.000794775	-0.000872572	0.000277725	-0.000375456	-0.000445083	-0.000218757	5.55E-05	-3.63E-05
-0.024153583	-0.51742742	-0.300152789	0.027409828	0.002220243	-0.03980129	-0.14959568	0.007616565	-0.183583822	-0.168232636	-0.004257873	-0.01651128	0.020284655	0.001921905	-0.065178764	0.003605804	0.015240132	0.003082806	-0.007327491	0.000371918	0.00080428	-0.007470225	0.000513225	0.006293323	-0.000287451	0.000375832	-0.000100814	-0.000350946	-5.88E-05	-0.000253088	7.78E-05	-0.000699515	0.000241603	-7.20E-05	-6.67E-06	-2.89E-05
-0.021964646	-0.446746355	-0.276437209	0.022167756	0.001270575	-0.051730564	-0.131595581	-0.001732737	-0.12006099	-0.06563937	-0.000716121	-0.009658131	0.014712377	-0.000893628	0.00335276	0.023710776	0.00200592	0.00151889	-0.001986091	-0.000877558	0.001172208	0.008090884	0.008162957	-0.004524466	-0.000524767	6.57E-05	-0.000704948	-1.60E-05	-0.000339901	-5.80E-05	-0.001370519	0.001742011	0.000391382	0.00013048	-5.36E-05	1.64E-05
-0.022876248	-0.452674346	-0.300729524	0.024465954	0.001071378	0.049430212	-0.059945907	0.0006392	-0.155803627	-0.065501223	1.74E-05	-0.010490699	0.015015082	-0.000143365	-0.010217426	0.037309727	0.003588251	0.002198014	-0.002605415	-0.001525491	0.000845097	0.005359207	0.010886786	-0.003349295	-0.000718296	0.00018714	-0.000963134	0.000158656	-0.000473822	4.92E-05	-0.001489492	0.001573509	0.000555255	0.000175029	-5.65E-05	1.26E-05
-0.023476777	-0.493921626	-0.184459227	0.025282775	0.00373128	0.021204277	-0.100258926	-0.003673808	-0.011071567	-0.177086062	-0.007116954	-0.009650321	0.009814789	0.001111558	-0.012753393	-0.055565169	0.002299584	-0.001415192	-5.25E-06	0.001458398	-0.000685611	-0.00081941	-0.008748358	-0.000131781	0.000675332	-0.000253422	0.000697663	0.000258163	0.000325942	0.000277627	4.07E-05	-0.000577086	-0.000145359	-1.67E-05	2.85E-05	2.11E-05
-0.02406716	-0.516919044	-0.278584093	0.027194647	0.002748079	0.004634233	-0.111973347	0.005596885	-0.147896902	-0.175554776	-0.005554285	-0.0155014	0.018542932	0.001206471	-0.053526306	-0.013711208	0.012634847	0.001760844	-0.005731736	0.001218921	0.000506033	-0.004586349	-0.003811384	0.004128487	0.000189572	0.000153273	0.000360375	-0.000207462	0.000179943	-0.000151281	0.000397358	-0.000210552	-0.000221523	-2.70E-05	2.45E-05	-4.12E-06
-0.023991567	-0.53977334	-0.295326263	0.029138695	0.003620826	-1.032921954	1.27243661	0.013484726	-0.18406844	-0.152305887	-0.005070257	-0.015191835	0.017608498	0.000200248	-0.065888171	0.004165206	0.015275001	0.002302383	-0.006932268	0.001895666	0.000683234	-0.007759941	0.000730531	0.006582194	0.000143734	0.00022494	0.000488682	-0.000487541	0.000307664	-0.000347448	-0.000130278	-0.000782383	7.90E-05	-0.000113377	2.65E-05	-2.01E-05
-0.023607786	-0.484829362	-0.299590041	0.026384049	0.001543372	0.211071609	-0.003367749	0.004297639	-0.162014178	-0.118079192	-0.00177017	-0.01300718	0.016981545	0.001515165	-0.035112233	0.017257704	0.008560727	0.002628322	-0.004593057	-0.001038162	0.000786855	-0.000173373	0.004572525	0.000773974	-0.000574626	0.00029307	-0.000672018	-1.47E-05	-0.000368306	-6.00E-05	-0.000495165	0.000705818	0.000314586	8.69E-05	-3.82E-05	-7.65E-06
-0.024114938	-0.48747444	-0.310436296	0.027427528	0.001860397	0.120552044	-0.067478448	0.004984453	-0.184094908	-0.117923598	-0.002537404	-0.01386403	0.017181803	0.000410875	-0.044752039	0.026835069	0.009996783	0.002494917	-0.004887373	-0.000215785	0.00041047	-0.003081485	0.007560737	0.002204979	-0.000386699	0.000257253	-0.000395212	2.28E-05	-0.000170488	-9.31E-07	-0.00098111	0.000104645	0.000499274	5.70E-05	-1.99E-05	-4.28E-06
-0.022488111	-0.487620807	-0.310898908	0.023648651	0.001216808	-0.035789219	-0.178201105	0.006155461	-0.18913071	-0.117378602	-0.001747272	-0.015131294	0.02135081	0.000676755	-0.045570356	0.028458108	0.013502453	0.003946458	-0.007604978	-0.000368053	0.001905954	-0.002534772	0.008026504	0.004149624	-0.000823748	0.000463101	-0.000656561	-0.000685443	-0.000300669	-0.00052033	-0.000946937	3.86E-05	0.000715778	-8.57E-05	-5.46E-05	-3.71E-05
-0.02441597	-0.529700144	-0.306623614	0.028141354	0.002447203	-0.000522872	-0.12412133	0.00972734	-0.19802838	-0.184970898	-0.005094945	-0.017903783	0.021516325	0.001918998	-0.078913596	0.002949723	0.018192761	0.003384091	-0.008554835	0.000952326	0.000801676	-0.010909398	0.000408474	0.008794325	-0.000210808	0.00042791	0.000100862	-0.000498247	6.60E-05	-0.000340982	7.32E-05	-0.001359391	0.000334052	-0.000140632	4.35E-06	-3.97E-05
-0.024391934	-0.529264743	-0.30483794	0.028022255	0.002432116	-0.045758154	-0.15615955	0.00933874	-0.196302286	-0.18498316	-0.005065008	-0.017885926	0.021596745	0.00198871	-0.077896029	0.001928227	0.018037657	0.003375302	-0.008511621	0.000891942	0.000823761	-0.010600137	7.79E-05	0.008616845	-0.000218216	0.000427362	8.33E-05	-0.000492583	5.15E-05	-0.000339493	0.000125367	-0.001292377	0.00030649	-0.000135326	3.38E-06	-3.92E-05
-0.024051745	-0.516947497	-0.285102472	0.027181312	0.002456033	-0.067868905	-0.113147599	0.006196268	-0.159712089	-0.172024888	-0.004747301	-0.015765488	0.019257026	0.001880143	-0.057090685	-0.007929908	0.013492916	0.002416846	-0.006376761	0.000572216	0.000690779	-0.005529943	-0.002476456	0.004915971	-9.18E-05	0.000270231	6.15E-05	-0.00026737	9.06E-06	-0.000194766	0.000364158	-0.000384335	-1.95E-05	-4.46E-05	3.94E-06	-1.76E-05
-0.023954572	-0.509116446	-0.253070902	0.026743248	0.002944749	-0.066567765	-0.112234109	0.00235631	-0.107039607	-0.172632656	-0.005706289	-0.013560997	0.015914817	0.001433449	-0.036505166	-0.029106036	0.008449548	0.000661621	-0.003555866	0.000999289	0.000146432	-0.001187009	-0.007623445	0.001298573	0.000385829	-8.89E-06	0.000426601	6.00E-05	0.000176269	4.97E-05	0.000768417	0.000230835	-0.000520564	3.64E-05	3.09E-05	1.45E-05
-0.023915565	-0.470264679	-0.31832074	0.026781004	0.001673325	-0.0346356	-0.133285744	0.003487744	-0.194189166	-0.088540669	-0.001764627	-0.01301542	0.016474303	-0.000745271	-0.037780807	0.041611652	0.008529433	0.00238534	-0.004273713	-0.00020333	0.000345006	-0.002276519	0.011045065	0.001405437	-0.00041346	0.000219467	-0.000433749	5.73E-05	-0.000157075	3.51E-05	-0.001281255	5.95E-05	0.000610759	5.25E-05	-2.12E-05	-1.92E-07
-0.023988888	-0.470132764	-0.317799189	0.027088329	0.001724374	0.078583252	-0.053098657	0.00374339	-0.189815108	-0.088625174	-0.001806095	-0.01267038	0.015780978	-0.000730422	-0.036489121	0.040236792	0.007959683	0.002197106	-0.003906173	-0.000195613	0.000224037	-0.002011602	0.010666222	0.001042794	-0.00036277	0.000189392	-0.000402746	0.000119803	-0.00014293	8.11E-05	-0.001243624	0.00012041	0.000558656	6.74E-05	-1.74E-05	4.11E-06
-0.023948886	-0.467994791	-0.309040797	0.026809468	0.001798985	-0.0224906	-0.124686531	0.002290975	-0.177978662	-0.088751381	-0.001965999	-0.012280018	0.015350212	-0.000735262	-0.030995108	0.034618464	0.006762082	0.001835987	-0.003299741	-0.000190404	0.000149244	-0.000607152	0.009061336	8.55E-06	-0.000269972	0.000131265	-0.000349685	0.000199187	-0.000128044	0.000134034	-0.001055781	0.000382946	0.000391544	9.59E-05	-1.22E-05	1.21E-05
-0.023868228	-0.469834987	-0.316537047	0.026615713	0.001660885	-0.052754357	-0.146119372	0.003331619	-0.191623519	-0.088561929	-0.001740138	-0.012902128	0.01636421	-0.000681531	-0.036547294	0.040363687	0.008279259	0.002341808	-0.004166926	-0.00024998	0.000352644	-0.001924167	0.010658517	0.001179791	-0.000411321	0.000212818	-0.000442204	6.69E-05	-0.000166592	4.01E-05	-0.00122509	0.000133471	0.000575334	5.83E-05	-2.17E-05	8.39E-07
-0.020360279	-0.31416064	0.320603831	0.015035751	0.00753691	-0.051101033	-0.145080696	-0.046662921	0.567332139	-0.097202237	-0.008570029	0.020704872	-0.036565936	0.001205177	0.118356132	-0.119096616	-0.03663794	-0.010381959	0.021688411	-0.001079968	-0.005820466	-0.002170003	0.006792067	-0.00836335	0.000441191	-0.001155276	-9.55E-05	0.001725902	-7.15E-05	0.001653573	-0.002744701	-0.001565332	0.001384361	8.45E-05	-4.95E-05	7.91E-05
-0.023942231	-0.467316651	-0.306309173	0.027336529	0.001875399	0.410314857	0.181848088	0.003512855	-0.160051425	-0.089006986	-0.001941404	-0.011046764	0.013233182	-0.000546039	-0.025569029	0.029005461	0.005017159	0.001356717	-0.002288882	-0.000254192	-5.32E-05	0.000603051	0.00758007	-0.001112406	-0.000171369	5.39E-05	-0.000301333	0.000314373	-0.000114991	0.000218467	-0.000898406	0.000611024	0.000241668	0.000126794	-7.14E-06	2.16E-05
-0.021693796	-0.147331529	-0.285543648	0.020062873	-0.000916552	-0.017240921	-0.123347903	-0.030207859	-0.029159434	0.298753367	0.010068405	0.014467023	-0.01890687	-0.005444722	0.121091853	0.085667968	-0.033909563	-0.00509586	0.01731358	-0.004282073	-0.004072629	0.011328348	0.00619863	-0.015538245	0.00024466	-0.001013661	-0.000643666	0.002081957	-0.000352436	0.001826114	0.001054453	-0.00027695	-0.000500691	0.000190062	-9.96E-07	0.000104696
-0.022252555	-0.170874201	-0.381903817	0.021951432	-0.001805537	-0.012326573	-0.119844917	-0.019763103	-0.177931665	0.300446305	0.011415518	0.008112217	-0.009884541	-0.005847678	0.069554797	0.138496617	-0.021255765	-0.001432577	0.010546182	-0.004143358	-0.002873868	0.003077333	0.016137039	-0.008262311	-0.000390514	-0.000505607	-0.000983605	0.001396909	-0.000446555	0.001274345	0.000653917	-0.000930228	-1.30E-05	7.34E-05	-1.46E-05	5.84E-05
-0.021931183	-0.170923771	-0.382147433	0.021700861	-0.002039944	0.291385356	0.095262682	-0.018487272	-0.169190558	0.300398847	0.012017039	0.008614009	-0.010134211	-0.005167809	0.071674519	0.136504661	-0.021358912	-0.001119011	0.010358376	-0.004618239	-0.002599976	0.00356716	0.015769384	-0.0082247	-0.000576736	-0.000445138	-0.001183389	0.001297897	-0.000567934	0.001195552	0.000706015	-0.000896095	7.14E-05	5.58E-05	-3.09E-05	4.90E-05
-0.022040214	-0.164387582	-0.355356674	0.02134477	-0.001560033	0.022181346	-0.095410657	-0.02264531	-0.133636927	0.299957896	0.0110081	0.009984891	-0.012436145	-0.005767742	0.086462048	0.121196039	-0.025211302	-0.002592417	0.01261946	-0.00414173	-0.003167066	0.006560569	0.012090153	-0.01099417	-0.000147617	-0.000680546	-0.0008416	0.001609394	-0.000403992	0.001433323	0.000971789	-0.000469022	-0.000321395	0.000126796	-5.86E-06	7.71E-05
-0.023833851	-0.520359954	-0.27985816	0.026579076	0.002525262	-0.027788094	-0.189216943	0.006089531	-0.152256993	-0.18189535	-0.005306892	-0.016185787	0.019998717	0.001846055	-0.057081417	-0.015530792	0.014086518	0.002319887	-0.006703219	0.000933685	0.000880249	-0.005012034	-0.004829936	0.005026546	2.69E-05	0.000249286	0.000225919	-0.000374196	9.07E-05	-0.000283862	0.000687971	-0.000242394	-0.000235757	-5.88E-05	1.43E-05	-1.67E-05
-0.024167714	-0.525523124	-0.30101681	0.027499723	0.002579638	0.008784364	-0.163310402	0.008623408	-0.187528839	-0.181542319	-0.005528397	-0.017580351	0.021300129	0.001122309	-0.072449043	4.72E-05	0.017241214	0.002914863	-0.008085076	0.001459601	0.000850911	-0.009078668	-0.00032876	0.007717568	-2.21E-05	0.000334485	0.000307607	-0.000516809	0.000187977	-0.000363839	0.000101739	-0.001020236	0.000143011	-0.00012833	1.67E-05	-2.92E-05
-0.024150403	-0.525217256	-0.299737414	0.027414441	0.002584728	0.004587021	-0.16628438	0.008592379	-0.185534643	-0.181566861	-0.005534888	-0.017451279	0.021079825	0.001146568	-0.071652785	-0.000775323	0.017000735	0.002848575	-0.007950131	0.001446365	0.000820033	-0.008917974	-0.000528629	0.007562535	-9.32E-06	0.000324824	0.000312293	-0.00049782	0.000188545	-0.000349713	0.000116972	-0.000997307	0.000127724	-0.00012393	1.73E-05	-2.80E-05
-0.024203651	-0.522751472	-0.300451714	0.02781211	0.002316873	-0.07459173	-0.006530135	0.008552589	-0.184911385	-0.172287794	-0.004329705	-0.016704579	0.020456099	0.002143763	-0.068286911	0.002245177	0.015936794	0.003218345	-0.007652791	0.000389504	0.000852437	-0.008236036	0.000188647	0.006918882	-0.000309939	0.000401228	-9.80E-05	-0.000402682	-5.99E-05	-0.000286024	0.000108167	-0.0008452	0.000275827	-9.10E-05	-8.18E-06	-3.35E-05
-0.024129885	-0.521956978	-0.297192561	0.027782541	0.002351374	0.063878298	0.09154031	0.008802912	-0.175142092	-0.172400733	-0.004356712	-0.016138966	0.019573413	0.002195866	-0.06488688	-0.001238711	0.015051921	0.002966099	-0.007171157	0.000387957	0.00078803	-0.007440927	-0.000731912	0.006299307	-0.000253046	0.000360226	-6.29E-05	-0.000358925	-4.77E-05	-0.000255203	0.000204462	-0.000708422	0.000185673	-7.73E-05	-5.22E-06	-2.88E-05
-0.024247755	-0.523182059	-0.302194417	0.027868617	0.002341688	-0.092709528	-0.019362638	0.00877276	-0.188471524	-0.172256015	-0.004403707	-0.016823049	0.020490552	0.00201971	-0.069746677	0.003705764	0.01617225	0.003223855	-0.007723083	0.000483424	0.000812936	-0.00863337	0.000605795	0.007133109	-0.000291894	0.000401058	-6.82E-05	-0.000401783	-3.74E-05	-0.000283232	4.97E-05	-0.000918531	0.000299808	-9.48E-05	-5.88E-06	-3.35E-05
-0.023240954	-0.480151654	-0.126119493	0.024561494	0.004053506	-0.07728578	-0.008477087	-0.008840383	0.065556978	-0.17513438	-0.006925449	-0.005949899	0.00447156	0.002375005	0.006451396	-0.074485064	-0.003184202	-0.002485683	0.002884945	0.000488992	-0.001319149	-0.000521052	-0.009782844	-0.001466839	0.000538253	-0.000332282	0.000420651	0.000517626	0.000134624	0.000522408	-0.000126384	-0.000969822	0.000146707	-1.46E-05	2.27E-06	2.01E-05
-0.024393322	-0.525042146	-0.309891297	0.02889476	0.002346591	0.378536772	0.314401046	0.01115236	-0.187041931	-0.172351341	-0.004221463	-0.016248397	0.019181849	0.002196428	-0.071366449	0.005277101	0.015941045	0.003188501	-0.007472807	0.000403883	0.000671196	-0.009161753	0.00108412	0.007239976	-0.000299233	0.000396033	-8.53E-05	-0.000358097	-4.38E-05	-0.000247434	-6.93E-06	-0.000988508	0.000338402	-9.03E-05	-5.60E-06	-3.28E-05
-0.024022873	-0.493283762	-0.31048051	0.027075919	0.001836454	-0.042292376	-0.133531247	0.005716912	-0.190641168	-0.127154574	-0.002700264	-0.014707956	0.018397148	0.000914941	-0.052071665	0.023518004	0.011965626	0.00291401	-0.005906201	-0.000188573	0.00060606	-0.005166439	0.005840916	0.004059363	-0.000441056	0.000334442	-0.000372373	-0.000150481	-0.000171999	-0.000111524	-0.000546576	-0.000396229	0.000473928	-1.47E-05	-2.02E-05	-1.92E-05
-0.023211466	-0.48877747	-0.292018851	0.025144189	0.002028807	-0.049701893	-0.138780548	0.004143975	-0.159545185	-0.127266311	-0.003418152	-0.013946739	0.01807118	0.000122301	-0.039033967	0.010432342	0.010396894	0.002200559	-0.005265063	0.00050647	0.000929449	-0.001748017	0.00235781	0.002441245	-0.000185991	0.000192656	-6.83E-05	-0.000295471	-1.77E-05	-0.000215384	-0.000184072	0.000101426	0.000102773	-2.99E-05	-9.30E-06	-8.51E-06
-0.024038059	-0.488729885	-0.291891768	0.027129531	0.00216109	0.05348768	-0.065699028	0.00355322	-0.156082501	-0.127579513	-0.003296221	-0.013174735	0.016008674	0.000666709	-0.038040367	0.009063684	0.008424582	0.00170117	-0.00391465	6.38E-05	0.000224407	-0.001761153	0.001824386	0.001271817	-9.46E-05	0.000132108	-0.000119749	0.000102401	-6.22E-05	6.96E-05	-0.000116534	0.000230341	1.32E-05	6.12E-05	1.12E-06	7.01E-06
-0.021814718	-0.440153033	-0.092995179	0.020941793	0.002968812	-0.026496326	-0.122386513	-0.016379022	0.136394876	-0.130653933	-0.003866445	-0.001078136	0.00089667	0.003634584	0.056079151	-0.086785968	-0.013103753	-0.003384545	0.006686099	-0.001839463	-0.001080304	0.011250685	-0.013448776	-0.009422419	0.000266882	-0.00042198	-0.000290469	0.000948048	-0.000313839	0.00072335	0.000312249	0.000883893	-0.00021379	0.000184464	-2.40E-05	4.02E-05
-0.022718115	-0.451703895	-0.013534018	0.022557333	0.005121105	-0.040122403	-0.111777191	-0.018807626	0.206434192	-0.17838628	-0.00842518	0.000124116	-0.005148158	0.002550344	0.037324756	-0.106643807	-0.012021333	-0.005104866	0.0079913	0.000477666	-0.002599151	-0.000455162	-0.010660858	-0.003495401	0.000771999	-0.00062066	0.00055475	0.000884684	0.000191592	0.000873722	-0.000539965	-0.001395953	0.000340823	-8.62E-06	-4.08E-08	3.71E-05
-0.024242443	-0.521666104	-0.299838241	0.027669476	0.002375233	-0.073170912	-0.135121519	0.007940548	-0.185341231	-0.173904297	-0.004685253	-0.016920937	0.020638353	0.001779572	-0.068340431	0.001913011	0.015966376	0.00304455	-0.00758857	0.0006804	0.000787229	-0.008180441	0.000149238	0.006828392	-0.000207917	0.000367628	1.92E-05	-0.000387106	1.21E-05	-0.000275339	7.78E-05	-0.000821895	0.000222181	-8.67E-05	4.88E-07	-2.91E-05
-0.024373813	-0.534508507	-0.301861179	0.029808366	0.002980611	-0.897378277	1.112322675	0.012653652	-0.192158135	-0.147872387	-0.003446405	-0.014942962	0.017559545	0.001951212	-0.066520864	0.010540778	0.01459811	0.003061333	-0.006851501	0.000221589	0.000612794	-0.008073972	0.002536881	0.006302399	-0.00034283	0.000374078	-0.000167752	-0.000297883	-8.12E-05	-0.000211395	-0.0002728	-0.000739155	0.00040455	-6.09E-05	-1.17E-05	-2.89E-05
-0.0224917	-0.529092204	-0.279558837	0.025763187	0.001427847	-0.889553886	1.117869143	0.011383784	-0.154575902	-0.14793104	-0.000177282	-0.013873128	0.019973647	0.005847485	-0.051032035	-0.004282459	0.013910217	0.004686831	-0.008212222	-0.002517931	0.001913381	-0.003970713	-0.001105193	0.005492369	-0.001129743	0.000788198	-0.00117006	-0.000513873	-0.000657107	-0.000559521	0.000238093	-0.000216317	0.000547943	-2.45E-05	-4.50E-05	-7.29E-05
-0.024113274	-0.506461298	-0.258534625	0.02711967	0.002788064	-0.020277452	-0.119252213	0.002573952	-0.115862943	-0.167418011	-0.005197186	-0.013509321	0.015743051	0.001641003	-0.039567166	-0.02145869	0.008716612	0.000988428	-0.003700818	0.000627312	5.32E-05	-0.002729564	-0.004878089	0.002047395	0.0002021	5.83E-05	0.000231144	8.36E-05	8.34E-05	8.26E-05	0.000366401	-0.000161729	-0.00018601	1.93E-05	1.66E-05	5.86E-06
-0.024027505	-0.505114122	-0.252996877	0.026850712	0.002804652	-0.037500164	-0.131451846	0.002141828	-0.108863336	-0.167484348	-0.00520615	-0.013209895	0.015346266	0.001714253	-0.037915868	-0.023132865	0.00833175	0.000911859	-0.003511038	0.000577535	2.55E-05	-0.002851061	-0.004761153	0.002079663	0.000180579	5.69E-05	0.000209226	8.05E-05	7.09E-05	8.81E-05	0.000276622	-0.00028233	-0.000105822	7.85E-06	1.24E-05	3.49E-06
-0.024029005	-0.505213997	-0.253400391	0.026836002	0.002815042	-0.04232203	-0.134867279	0.001931413	-0.106535333	-0.167509446	-0.005269808	-0.01313179	0.015319027	0.00167273	-0.034619715	-0.026502278	0.007673733	0.00069048	-0.003191854	0.000618645	3.31E-05	-0.001108643	-0.006684148	0.000954752	0.000290752	3.70E-06	0.000280518	0.000146712	9.44E-05	0.000117802	0.000632477	0.000201409	-0.000406068	5.20E-05	2.23E-05	1.44E-05
-0.024231456	-0.51286715	-0.284740549	0.027524513	0.002527595	-0.03738633	-0.131363652	0.005478585	-0.157500891	-0.16693393	-0.004800157	-0.015303462	0.01832213	0.001545337	-0.054292612	-0.006350361	0.012371713	0.002061769	-0.005669268	0.000651166	0.000416388	-0.005166201	-0.001935828	0.004208985	4.23E-06	0.000209586	0.000121589	-0.000127711	4.98E-05	-8.66E-05	0.00025359	-0.000349382	-3.93E-05	-1.70E-05	1.15E-05	-8.28E-06
-0.024142755	-0.523089844	-0.293546293	0.027392841	0.002664642	-0.013788148	-0.156464115	0.007593355	-0.174782049	-0.180107165	-0.005628497	-0.016957609	0.020451082	0.001074075	-0.06626082	-0.004958886	0.015754776	0.002488366	-0.007304948	0.001463341	0.000733731	-0.007477739	-0.001750366	0.006468113	8.38E-05	0.000262206	0.000365089	-0.000414318	0.000207843	-0.000294434	0.000254811	-0.000698798	-3.29E-05	-9.17E-05	2.28E-05	-1.86E-05
-0.023829703	-0.510737159	-0.242988072	0.026338347	0.003149674	-0.025250637	-0.164594373	0.001730111	-0.092734829	-0.181030705	-0.00644057	-0.01351604	0.015713338	0.001205293	-0.03463588	-0.037353099	0.008249777	0.000268107	-0.003341815	0.001466653	0.000120361	-0.000996482	-0.009331811	0.001277089	0.000556539	-7.22E-05	0.000639364	1.97E-05	0.000292057	3.06E-05	0.000840189	0.000156912	-0.000614096	1.53E-05	4.10E-05	1.79E-05
-0.02408733	-0.519824656	-0.280166289	0.027165735	0.002755837	-0.011264846	-0.154680751	0.006088466	-0.152730979	-0.18037262	-0.005724211	-0.015960324	0.019060681	0.00128584	-0.057662627	-0.013773514	0.01360595	0.001923776	-0.006182969	0.00132374	0.000548849	-0.005680331	-0.003875412	0.004980564	0.000181512	0.000180304	0.000391506	-0.000272074	0.000199721	-0.000189814	0.000434979	-0.000441555	-0.000184936	-5.52E-05	2.54E-05	-8.94E-06
-0.024227953	-0.526328859	-0.279551786	0.027747002	0.002788477	-0.153268519	0.018924423	0.007170998	-0.154433787	-0.184421347	-0.005449763	-0.015971196	0.018932642	0.002091284	-0.061069193	-0.016251891	0.014048089	0.002168326	-0.006399674	0.000926642	0.000535462	-0.006581712	-0.004956388	0.005561952	7.80E-05	0.000234129	0.000268296	-0.000260511	0.000110059	-0.000176435	0.00068931	-0.000594254	-0.000181677	-6.18E-05	1.88E-05	-1.55E-05
-0.024303197	-0.527251823	-0.283330013	0.02794814	0.002790299	-0.141519488	0.027246191	0.007634945	-0.160435854	-0.184369617	-0.005458888	-0.016178093	0.019089464	0.002012862	-0.063617662	-0.013677336	0.014515271	0.002263224	-0.006594958	0.000982383	0.000512806	-0.007231503	-0.00425257	0.005959194	6.92E-05	0.000248224	0.000274538	-0.000270095	0.000121398	-0.000180544	0.000601264	-0.000710424	-0.000124553	-6.91E-05	1.95E-05	-1.71E-05
-0.024323559	-0.530677838	-0.297383073	0.028351867	0.002578003	0.035247944	0.152446585	0.009902766	-0.178479398	-0.184170496	-0.004969702	-0.016792653	0.019991723	0.002312206	-0.071646908	-0.005409997	0.016403114	0.002978475	-0.007656021	0.000739904	0.000733498	-0.009036488	-0.002118767	0.007443808	-0.000149355	0.000364814	9.97E-05	-0.000409565	3.73E-05	-0.000282861	0.000420683	-0.000985345	0.00010695	-0.000105994	5.72E-06	-3.16E-05
-0.024289795	-0.505493933	-0.310473237	0.027812848	0.002087315	-0.064697631	-0.100884735	0.006918996	-0.195593888	-0.144108164	-0.00345704	-0.015734393	0.019303205	0.001122621	-0.060847089	0.019002993	0.013815951	0.003032095	-0.0066429	0.000175215	0.00058977	-0.006971189	0.004939346	0.005384702	-0.000366022	0.000358169	-0.000234244	-0.000211847	-9.69E-05	-0.000150177	-0.000513109	-0.000659655	0.000478853	-3.88E-05	-1.25E-05	-2.32E-05
-0.024293984	-0.504351265	-0.305780536	0.027801107	0.002211497	-0.027312905	-0.074409203	0.006566372	-0.186361746	-0.144224411	-0.003717508	-0.015263316	0.018443965	0.000927238	-0.057096251	0.015110578	0.012778115	0.002611616	-0.006010193	0.000355104	0.000437029	-0.006042853	0.003818246	0.00456782	-0.00022499	0.000285422	-0.000114501	-0.000129282	-3.55E-05	-9.05E-05	-0.000394146	-0.000478565	0.000321902	-1.53E-05	-2.30E-06	-1.36E-05
-0.024232425	-0.501536441	-0.294278373	0.027577191	0.002317149	-0.053236503	-0.092771704	0.004972027	-0.167626257	-0.144432332	-0.003903588	-0.01454233	0.017546771	0.000962784	-0.049126303	0.006960125	0.01098421	0.002087257	-0.005091508	0.000345695	0.000326026	-0.00407427	0.001564648	0.003105215	-9.93E-05	0.000201416	-4.46E-05	-2.03E-05	-1.74E-05	-1.61E-05	-0.00014342	-0.000127514	0.000100083	2.21E-05	3.99E-06	-2.68E-06
-0.024300307	-0.504513706	-0.306449109	0.0278354	0.002204036	-0.018348679	-0.068060008	0.006670659	-0.187305294	-0.144215257	-0.003697494	-0.015295761	0.0184827	0.000937599	-0.057604814	0.015630989	0.012886508	0.002649006	-0.006066415	0.000345999	0.00044247	-0.006208597	0.004004751	0.004683284	-0.000237888	0.00029235	-0.000123784	-0.000136714	-3.92E-05	-9.48E-05	-0.000424057	-0.000519893	0.000348896	-1.91E-05	-3.30E-06	-1.47E-05
-0.024264553	-0.505736017	-0.311438002	0.027769126	0.002091544	-0.031456666	-0.077342445	0.007328045	-0.196228704	-0.144098409	-0.003477704	-0.015692429	0.019158234	0.001070685	-0.061305603	0.019463527	0.013873563	0.003021931	-0.006647707	0.000226873	0.000579817	-0.007108909	0.005089604	0.005468634	-0.000355983	0.000355191	-0.000216393	-0.00021935	-8.40E-05	-0.000154056	-0.000537935	-0.000690725	0.000487623	-4.28E-05	-1.16E-05	-2.32E-05
-0.023908918	-0.50093365	-0.291780952	0.026866016	0.002174301	-0.030550101	-0.076703591	0.005126663	-0.162797911	-0.144405404	-0.003639421	-0.014445342	0.017880649	0.001238649	-0.047280285	0.005229906	0.011107415	0.002300439	-0.005356203	0.000146063	0.000589088	-0.003570543	0.00118892	0.003158269	-0.000210305	0.000238166	-0.00014621	-0.000129398	-8.14E-05	-9.83E-05	-9.20E-05	-8.46E-05	0.000138548	1.18E-06	-7.47E-06	-9.58E-06
-0.022217358	-0.477148756	-0.19444126	0.022479715	0.003273389	-0.061789293	-0.098845647	-0.004476015	-0.014521455	-0.145684734	-0.006133987	-0.009129926	0.011217689	-0.000349843	0.003508946	-0.046455801	0.001063324	-0.001264627	-0.000118215	0.001597335	0.000193968	0.004782686	-0.008161553	-0.002673934	0.00061419	-0.00030133	0.000650599	1.22E-05	0.000304758	7.22E-05	0.000226514	0.000451382	-0.000431322	-5.29E-06	1.77E-05	2.71E-05
-0.023902995	-0.491958731	-0.255066594	0.0266644	0.00259951	0.016413006	-0.043451353	0.000936992	-0.102705855	-0.145155635	-0.00427358	-0.01172588	0.013747288	0.001366842	-0.025250445	-0.017450944	0.005326951	0.000561516	-0.002170102	0.00011969	-7.98E-05	0.00046302	-0.003736043	-0.000526048	0.000152215	-1.54E-05	5.54E-05	0.000272411	-1.53E-05	0.000208465	0.000209463	0.000384804	-0.000211465	8.67E-05	7.49E-06	1.83E-05
-0.023907864	-0.445223399	-0.325942691	0.026806266	0.001304765	0.06238442	-0.05885222	0.001759879	-0.193533441	-0.051652835	-0.000236292	-0.010833062	0.013657759	-0.001036757	-0.026477284	0.053650898	0.005133701	0.002078854	-0.002613335	-0.000920235	-5.05E-05	-0.001468239	0.012529741	3.21E-05	-0.000497568	0.000166639	-0.000628316	0.000281794	-0.0002659	0.000226723	-0.001071348	-8.26E-05	0.000600508	6.89E-05	-2.61E-05	5.58E-06
-0.023287357	-0.416725113	-0.209328012	0.024560556	0.002462858	-0.033111144	-0.126513487	-0.011393511	-0.016324359	-0.05366215	-0.002106518	-0.003420751	0.003115363	-0.000866338	0.035254622	-0.009650994	-0.009942245	-0.002423523	0.005497371	-0.000854885	-0.001511889	0.008534813	0.000488651	-0.008764966	0.000343378	-0.000467799	-0.000127476	0.001105872	-9.68E-05	0.000888284	-0.000545143	0.000772569	-6.82E-05	0.000214126	-2.06E-06	6.52E-05
-0.023688668	-0.435032986	-0.284225262	0.02588995	0.001728821	-0.047599273	-0.136758446	-0.003376658	-0.129989609	-0.052366277	-0.000988021	-0.0082527	0.010075687	-0.00105458	-0.002419158	0.028988021	-0.000600312	0.000329384	0.00044788	-0.00083902	-0.000571438	0.003084608	0.007147302	-0.003740943	-0.000124604	-9.19E-05	-0.000396637	0.000616354	-0.000183998	0.00048468	-0.000734014	0.000429665	0.000223821	0.0001411	-1.20E-05	3.25E-05
-0.023200616	-0.498338235	-0.281656577	0.025190427	0.001505682	-0.044526743	-0.13594772	0.004139063	-0.145565405	-0.145094022	-0.002195569	-0.013975629	0.018921784	0.003082788	-0.038602976	-0.002775022	0.010358603	0.003006193	-0.005743316	-0.0012669	0.001235783	-0.000562359	-0.001268307	0.00201694	-0.000619594	0.000395617	-0.000682166	-0.000215123	-0.000420054	-0.00023407	0.000331481	0.000585062	8.12E-05	4.26E-05	-3.56E-05	-2.44E-05
-0.022772743	-0.443173919	-0.055974785	0.022753123	0.004496215	-0.043702433	-0.135417925	-0.018292522	0.169192246	-0.148861995	-0.007019451	-0.000119621	-0.00366767	0.001703314	0.048904806	-0.093174888	-0.014011704	-0.005121407	0.008562564	0.000108437	-0.002397978	0.005589243	-0.010472362	-0.007478813	0.000825392	-0.000697742	0.000443805	0.001118358	0.000128996	0.000990116	-0.000551737	-0.00026431	6.55E-05	0.000115047	2.04E-06	5.97E-05
-0.023988862	-0.49402617	-0.264127831	0.02703787	0.002611246	0.161117143	0.009691876	0.002302471	-0.114777229	-0.14566101	-0.0043899	-0.012199478	0.014143458	0.001015542	-0.031005188	-0.01118422	0.006552005	0.000781223	-0.002710597	0.000381269	-6.48E-05	-0.000973072	-0.001651143	0.000459327	0.000136829	1.47E-05	9.63E-05	0.00020185	3.33E-05	0.000161609	-0.00011875	0.000139458	-4.28E-05	6.23E-05	8.54E-06	1.41E-05
-0.022103262	-0.502554311	-0.298917497	0.022973318	0.00148534	-0.006115734	-0.10873306	0.007401275	-0.173471301	-0.144359775	-0.002898595	-0.016136577	0.022870125	0.001221295	-0.050262342	0.009588457	0.015650077	0.004008762	-0.008694214	0.000192544	0.002355327	-0.002984226	0.002281186	0.00549806	-0.000686724	0.000468762	-0.00039345	-0.000978661	-0.000198997	-0.000724357	-0.000100464	-3.30E-05	0.000355784	-0.000157929	-4.65E-05	-4.64E-05
-0.02372138	-0.484324039	-0.224428425	0.026039876	0.003001279	0.038560357	-0.07711774	-0.002764213	-0.054121621	-0.14631657	-0.005116258	-0.009847179	0.011051999	0.00095986	-0.007360268	-0.035379111	0.001159153	-0.000864942	0.000114766	0.000487284	-0.000472898	0.003839583	-0.007239373	-0.003303399	0.000501281	-0.000234469	0.000328865	0.00049413	0.000114525	0.000381993	0.000304366	0.000759407	-0.000475739	0.000134303	2.29E-05	4.07E-05
-0.014202894	-0.135977936	1.201586263	-0.003256056	0.016776323	-0.035527992	-0.129860337	-0.073884966	1.194191124	-0.159761127	-0.019202013	0.046585865	-0.085760146	-0.000616078	0.087600072	-0.134402525	-0.040394924	-0.013707685	0.02800221	0.00241129	-0.008292324	-0.03030505	0.025634156	0.007181871	0.000449626	-0.001331858	0.000756569	0.000539362	0.000595604	0.000874398	-0.002109602	-0.002238668	0.000963302	-0.000165528	1.56E-05	6.30E-05
-0.024175594	-0.52049887	-0.30514784	0.027488306	0.002324369	-0.031346118	-0.173534106	0.008295429	-0.193205023	-0.171440132	-0.004693163	-0.01723179	0.021136042	0.001404278	-0.07041407	0.006819048	0.016641434	0.003201495	-0.007957086	0.000859709	0.000874813	-0.008671112	0.001688913	0.007280406	-0.000229341	0.00038593	3.66E-05	-0.000458569	4.09E-05	-0.0003268	-0.00015449	-0.000922734	0.000331086	-0.00010487	-5.05E-07	-3.20E-05
-0.023975057	-0.520485993	-0.305080403	0.027149656	0.002145156	0.042744913	-0.121058117	0.008756723	-0.190738323	-0.17143136	-0.004278989	-0.017106089	0.021311282	0.001872942	-0.069649335	0.006152957	0.016747198	0.003470767	-0.008186401	0.000511318	0.001065479	-0.008412826	0.001518564	0.007354209	-0.000365273	0.000435068	-0.000111952	-0.000518356	-4.88E-05	-0.000375687	-0.000108595	-0.000886705	0.000384516	-0.000112741	-1.14E-05	-3.82E-05
-0.024247428	-0.520534845	-0.305302889	0.027705046	0.002256697	0.001272337	-0.150431946	0.008325875	-0.192490028	-0.171482991	-0.004454843	-0.017096652	0.020950409	0.001750633	-0.070277857	0.006671342	0.016427349	0.003281947	-0.007876024	0.000581614	0.000844576	-0.008673795	0.001647959	0.007186957	-0.000297557	0.00040665	-6.29E-05	-0.000418098	-2.22E-05	-0.000299148	-0.000136963	-0.000907155	0.000364348	-9.40E-05	-6.05E-06	-3.35E-05
-0.023995416	-0.519037012	-0.29915608	0.027064575	0.002188149	-0.033733111	-0.175225065	0.007621033	-0.182633497	-0.171530096	-0.004343196	-0.016834397	0.021029967	0.001953534	-0.065533999	0.001941474	0.015815456	0.003228361	-0.007728765	0.000436213	0.001015121	-0.007191008	0.000126376	0.006465298	-0.000312856	0.000396475	-0.000100135	-0.000448828	-5.97E-05	-0.000333676	0.000104226	-0.000598066	0.000222942	-8.29E-05	-9.31E-06	-3.21E-05
-0.024346183	-0.521202712	-0.301854107	0.027936304	0.002418225	-0.083617897	-0.095447186	0.008231819	-0.188205067	-0.171517405	-0.004666533	-0.016784947	0.020208379	0.001671185	-0.069175658	0.003949662	0.015836119	0.002977564	-0.00743203	0.000715996	0.000654998	-0.008663931	0.000638395	0.006940422	-0.00018342	0.000357268	4.19E-05	-0.000343443	3.01E-05	-0.000235685	3.76E-05	-0.000953218	0.000249124	-8.79E-05	3.55E-06	-2.80E-05
-0.023840013	-0.500091293	-0.215473726	0.026323787	0.003256426	-0.025376283	-0.054217238	-0.001527229	-0.046702184	-0.17312548	-0.006019803	-0.010773963	0.011844673	0.001946791	-0.015532409	-0.051013687	0.002983008	-0.000807989	-0.000622154	0.000688312	-0.000420252	0.002204489	-0.012109641	-0.001843685	0.000611226	-0.00021063	0.000496288	0.000401939	0.000166662	0.00032186	0.001049774	0.000523747	-0.000747961	9.79E-05	3.45E-05	3.46E-05
-0.023491349	-0.48196508	-0.141290191	0.025058268	0.003979901	-0.054849455	-0.07510779	-0.00810272	0.047620368	-0.174215999	-0.006958125	-0.006624464	0.005257935	0.002101699	0.004026901	-0.071181159	-0.002766833	-0.002485593	0.002734151	0.000645288	-0.001370076	0.000122265	-0.010437245	-0.001951798	0.000652741	-0.000358781	0.000515654	0.000597457	0.0001861	0.000565698	7.41E-05	-0.000726375	-5.59E-05	2.09E-05	1.57E-05	2.89E-05
-0.024373625	-0.520691923	-0.299783412	0.028032219	0.002489984	-0.055481321	-0.075519675	0.007971399	-0.183691748	-0.171577569	-0.004811465	-0.016583124	0.019843538	0.001554315	-0.067308302	0.002010764	0.015336525	0.00276513	-0.007125937	0.000818616	0.000581053	-0.008160275	3.60E-05	0.006511312	-0.000107117	0.000319499	0.000107496	-0.000301137	6.39E-05	-0.000206236	0.000111877	-0.000842526	0.000156529	-7.42E-05	9.44E-06	-2.27E-05
-0.024427884	-0.522081239	-0.305479201	0.028186811	0.002411431	-0.073122143	-0.088012056	0.008534702	-0.194094319	-0.171464976	-0.004647761	-0.017037837	0.020503904	0.00162712	-0.071726306	0.006540659	0.016366574	0.003113092	-0.007684214	0.000739178	0.000658872	-0.009322889	0.001368724	0.007379606	-0.000209831	0.000379028	3.08E-05	-0.000362716	3.10E-05	-0.000247448	-4.98E-05	-0.001071976	0.000316652	-9.69E-05	2.85E-06	-3.05E-05
-0.023422841	-0.484019663	-0.149694056	0.024967195	0.003782974	-0.059449484	-0.078363101	-0.007274502	0.036260755	-0.174058295	-0.006593462	-0.007173242	0.006371669	0.002364622	0.001245422	-0.068238659	-0.001766111	-0.002039049	0.002052356	0.00042357	-0.0011196	0.000126827	-0.010282202	-0.001599389	0.000528553	-0.000293408	0.000397852	0.00051217	0.000116879	0.000491558	0.000148883	-0.000653138	-3.76E-05	1.39E-05	7.47E-06	2.24E-05
-0.021175452	-0.473730739	-0.107465491	0.019877425	0.002669021	-0.073938808	-0.088624447	-0.011283687	0.113270201	-0.174433342	-0.004379518	-0.00487386	0.007322793	0.005428564	0.036968247	-0.103658777	-0.006178044	-0.001750984	0.002677844	-0.001715629	0.000317925	0.010289714	-0.020569998	-0.006259647	0.000106854	-0.000204583	-0.000268849	0.000316618	-0.000345802	0.000241949	0.001434012	0.000936884	-0.000565834	7.64E-05	-2.60E-05	1.52E-05
0.042103221	8.83030539	-2.51517738	-0.136213073	-0.117849108	-0.002718379	-0.072465674	0.099113173	-0.058378327	1.763073537	0.1173833	0.134180867	-0.21680013	0.098254486	-0.287007921	-0.310593072	0.007990629	0.014601092	0.003515856	-0.021915058	0.003859926	0.018164531	0.011702283	-0.008780718	-0.006013855	0.002991543	-0.007445052	0.000731796	-0.004032667	-0.001663625	-0.00184736	0.003565643	0.00273105	0.000854028	-0.000166711	-0.000281917
-0.022288999	-0.289662104	-0.326822193	0.022589595	-0.000598104	-0.150063521	0.047891796	-0.014051794	-0.137095459	0.161936696	0.007582322	0.002399409	-0.001217747	-0.003609633	0.062304832	0.096671873	-0.016514946	-0.000582828	0.007402483	-0.004083456	-0.001410174	0.01067073	0.015492469	-0.011203724	-0.000664595	-0.000304665	-0.001377379	0.001247527	-0.000695655	0.001002751	-0.000168131	0.000903696	0.000125871	0.000224169	-4.83E-05	5.68E-05
-0.022642354	-0.294471352	-0.346531547	0.023452965	-0.000129143	-0.132010109	0.060680276	-0.011743959	-0.169302661	0.162289224	0.006256378	0.001002523	-0.000426705	-0.005694527	0.049188206	0.109820513	-0.013849034	-0.000751235	0.006571956	-0.002484855	-0.001627396	0.007589051	0.018842759	-0.009284775	-0.000321825	-0.000377124	-0.000844824	0.001134392	-0.000339933	0.000949835	-0.000594068	0.000393558	0.000159748	0.000168849	-1.69E-05	6.24E-05
-0.02292136	-0.513318225	-0.255865036	0.024625157	0.001649106	0.048114844	-0.115510303	0.004017912	-0.109013073	-0.179963391	-0.002994127	-0.014277422	0.019536224	0.004974999	-0.038801753	-0.031936549	0.011086992	0.003008675	-0.006189943	-0.00153095	0.001575769	-0.000476853	-0.009123496	0.002768414	-0.000632841	0.000428079	-0.00067043	-0.00038979	-0.000496173	-0.000348336	0.001322411	0.000505435	-0.000206305	-1.09E-05	-4.50E-05	-3.75E-05
-0.024248017	-0.51958457	-0.281591577	0.027609301	0.002637055	0.038560747	-0.122278125	0.006281081	-0.154675391	-0.179710934	-0.005287174	-0.015796127	0.018730499	0.001847717	-0.059510393	-0.011553387	0.013584194	0.002160166	-0.006182574	0.000847489	0.000453966	-0.006743391	-0.002872577	0.005445376	2.00E-05	0.000238446	0.000196948	-0.000221874	8.75E-05	-0.000140946	0.000282773	-0.00073632	3.50E-05	-6.23E-05	1.19E-05	-1.67E-05
-0.023934293	-0.513182702	-0.255385538	0.026730674	0.00278062	0.01939303	-0.135858733	0.003409565	-0.113832725	-0.180127665	-0.005491759	-0.01417447	0.016774099	0.002103293	-0.0445865	-0.026750853	0.010328443	0.001315081	-0.004576507	0.00070049	0.00030794	-0.003964104	-0.006043051	0.003384668	0.00014195	0.00012235	0.000238953	-9.43E-05	8.00E-05	-4.29E-05	0.00049391	-0.000437315	-0.000134916	-3.35E-05	1.19E-05	-6.57E-06
-0.024510403	-0.53339089	-0.338575351	0.032710568	0.002326689	3.03912339	2.002896953	0.023028978	-0.157089609	-0.179976656	-0.003670507	-0.013012056	0.012653376	0.003084954	-0.072975943	0.002033924	0.01434067	0.00278221	-0.006165439	0.00027207	0.000317037	-0.009883927	0.000476552	0.007170305	-0.000248959	0.000321283	-4.34E-05	-0.000307354	-2.16E-05	-0.000193852	6.13E-05	-0.001056938	0.000302648	-9.50E-05	-2.66E-06	-2.81E-05
-0.023946356	-0.522813296	-0.294768729	0.027003691	0.002068032	-0.00676751	-0.154376627	0.0078475	-0.176052741	-0.179381492	-0.004105015	-0.016863798	0.021249002	0.002926964	-0.066195602	-0.004413291	0.016031994	0.003466393	-0.007952089	-3.95E-05	0.001135603	-0.00725845	-0.001879567	0.006709926	-0.000433335	0.000452887	-0.000249539	-0.000470578	-0.00017245	-0.000354103	0.000447951	-0.000603518	0.000177972	-8.71E-05	-1.87E-05	-3.95E-05
-0.023824633	-0.433272687	-0.330379336	0.026744831	0.001170758	0.155308493	0.020321435	0.001108798	-0.192922278	-0.032345248	0.000402826	-0.009766685	0.012370707	-0.001556025	-0.019649001	0.061149442	0.003402823	0.001870442	-0.001796109	-0.001077874	-0.000175225	-0.000379147	0.014263674	-0.001023501	-0.0005134	0.000123035	-0.000688732	0.000369322	-0.000285504	0.000293696	-0.001236013	3.86E-05	0.000635818	8.88E-05	-2.82E-05	1.17E-05
-0.023477133	-0.427238281	-0.305653427	0.025616538	0.001300045	0.01058819	-0.082182136	-0.002220282	-0.155173814	-0.032698354	0.000112699	-0.008447587	0.011063725	-0.001435894	-0.00296382	0.044184578	5.94E-05	0.000950188	-0.000210326	-0.001132316	-0.000222117	0.003929851	0.009474661	-0.003914485	-0.000302628	-2.45E-05	-0.000577999	0.000515132	-0.000267508	0.00038186	-0.000665425	0.000819446	0.000170186	0.000154635	-1.87E-05	3.04E-05
-0.022145412	-0.407044482	-0.222987263	0.022063795	0.002418187	-0.017091969	-0.101802866	-0.01018788	-0.030547523	-0.033792061	-0.002433636	-0.003901851	0.004897686	-0.003299433	0.038507276	0.001876149	-0.008427892	-0.002320988	0.004413296	0.000496358	-0.000765008	0.010010682	0.002540944	-0.008451734	0.000502903	-0.000513265	0.000240179	0.000661861	0.000153841	0.000558618	-0.000655144	0.000951065	-0.000200342	0.000131148	9.25E-06	6.10E-05
-0.023026239	-0.403632374	-0.209035595	0.0240016	0.002256519	0.035983212	-0.064218903	-0.012083548	-0.011657334	-0.034366175	-0.001280927	-0.002172301	0.001711572	-0.001136552	0.041957012	-0.001957336	-0.011533624	-0.002454443	0.006161387	-0.001205182	-0.001545651	0.009110174	0.002848892	-0.00936898	0.000211067	-0.000469639	-0.000293689	0.001127584	-0.000175307	0.000910895	-0.000776085	0.000786904	8.03E-05	0.000214237	-1.43E-05	6.42E-05
-0.024305763	-0.515942235	-0.288037558	0.027745855	0.002568452	-0.04648542	-0.121803056	0.006112709	-0.164387673	-0.16977813	-0.004939776	-0.015741067	0.018787735	0.00147537	-0.058521962	-0.004221451	0.013312013	0.002227451	-0.006098692	0.000785858	0.000437633	-0.006225367	-0.001078496	0.004970583	-1.21E-05	0.000237771	0.00014158	-0.000177425	7.20E-05	-0.000119144	8.50E-05	-0.00054537	7.03E-05	-3.58E-05	1.12E-05	-1.26E-05
-0.024101907	-0.509191926	-0.260414128	0.027354873	0.002813554	0.153786898	0.020033551	0.003877068	-0.114763547	-0.170356337	-0.005234467	-0.013404864	0.015379613	0.001746406	-0.041330473	-0.021842128	0.008984881	0.001024951	-0.003786233	0.000664257	5.37E-05	-0.003185443	-0.004704864	0.002366952	0.000192864	6.64E-05	0.00023773	5.64E-05	8.99E-05	6.44E-05	0.000291202	-0.000233111	-0.000136639	1.03E-05	1.55E-05	3.81E-06
-0.024324436	-0.518139473	-0.297032536	0.027985621	0.00247341	0.065378892	-0.042572893	0.007598503	-0.175346004	-0.169658393	-0.004741847	-0.016086954	0.019217225	0.001532987	-0.062915123	0.000284576	0.014312138	0.002554071	-0.006631307	0.000744011	0.000541413	-0.0069664	-0.000190306	0.0056093	-8.47E-05	0.000284295	9.24E-05	-0.000241311	5.19E-05	-0.000170537	6.45E-05	-0.000585695	0.000112879	-4.59E-05	8.68E-06	-1.70E-05
-0.023181612	-0.473043913	-0.112452254	0.024119812	0.004162093	-0.032007112	-0.111588384	-0.011859358	0.097260231	-0.172723085	-0.00727757	-0.004550178	0.002731746	0.002155082	0.025737752	-0.090581832	-0.007565062	-0.003786566	0.005131021	0.00055813	-0.001608261	0.00520661	-0.015096022	-0.005706087	0.000911156	-0.000562062	0.000634627	0.000849495	0.000208535	0.000741341	0.000399525	5.98E-05	-0.000438217	0.000103124	2.27E-05	5.28E-05
-0.023392934	-0.504347606	-0.290943789	0.025626335	0.002361363	-0.056027831	-0.142956617	0.005748561	-0.164418767	-0.150871966	-0.004606965	-0.015401773	0.019495179	0.000190659	-0.050350588	0.003391898	0.01307311	0.00232199	-0.006377052	0.001194347	0.000993853	-0.004049545	0.000900309	0.00432714	-4.58E-05	0.000216762	0.000186029	-0.000438685	0.000124805	-0.000313878	-0.000128013	-0.000262578	8.46E-05	-7.65E-05	3.91E-06	-1.50E-05
-0.02305064	-0.454498596	-0.086992876	0.023693186	0.004355287	0.017849985	-0.090680138	-0.014745364	0.125704127	-0.154443171	-0.007045721	-0.002269899	-0.000829451	0.001515834	0.033007053	-0.082494587	-0.010130942	-0.004259935	0.006605445	0.000443791	-0.002100656	0.003334927	-0.009421344	-0.005423231	0.000789542	-0.000591838	0.000509276	0.000935398	0.000184819	0.000845103	-0.000462493	-0.000485968	6.17E-05	7.80E-05	9.81E-06	5.04E-05
-0.023406474	-0.471808094	-0.15781099	0.02486652	0.003684977	0.017644779	-0.090811745	-0.009401682	0.045501142	-0.153522865	-0.006299108	-0.005842545	0.005089349	0.001354586	0.023488844	-0.07261659	-0.006626049	-0.00328031	0.004400395	0.000519525	-0.001321147	0.008125161	-0.014206423	-0.00734558	0.000945364	-0.000559965	0.0006096	0.000917521	0.000206718	0.000735567	0.000624929	0.000944823	-0.000777542	0.000188404	3.49E-05	6.78E-05
-0.023410616	-0.47923323	-0.188211824	0.025230023	0.0033158	0.119492205	-0.018669844	-0.005663539	0.002065647	-0.152990252	-0.005680882	-0.007701101	0.007974827	0.001426393	0.008522511	-0.057183194	-0.002652124	-0.002014644	0.002162224	0.000428768	-0.00079127	0.005984547	-0.011479974	-0.005137418	0.000686527	-0.00038348	0.000443813	0.000645349	0.000138404	0.000517314	0.000571729	0.000821829	-0.000634441	0.000144726	2.48E-05	5.04E-05
-0.02355701	-0.485532835	-0.213954318	0.025518849	0.002967916	-0.030728255	-0.12505815	-0.002996038	-0.046145126	-0.152437386	-0.005054285	-0.009818774	0.011060967	0.001581516	-0.010532389	-0.037631533	0.00192988	-0.000540784	-0.000328322	0.000217356	-0.00039124	0.001697904	-0.006480587	-0.001741656	0.000309207	-0.000145557	0.00017922	0.000370067	3.04E-05	0.000313618	0.000140667	0.000189258	-0.000172891	7.10E-05	5.64E-06	2.29E-05
-0.023836964	-0.51378081	-0.285197527	0.026797222	0.002855925	-0.130736539	-0.015582626	0.006223901	-0.158528461	-0.162856413	-0.005610089	-0.015495966	0.018696948	4.16E-06	-0.052893848	-0.004334791	0.012916005	0.00172288	-0.005906859	0.001770248	0.000608856	-0.004373835	-0.000998827	0.004140405	0.000253777	0.000130781	0.000488488	-0.00030065	0.000289656	-0.000227724	-3.61E-05	-0.000188864	-0.000121435	-4.15E-05	2.99E-05	-3.43E-06
-0.023613973	-0.500130299	-0.229342692	0.025946707	0.003400394	-0.120802172	-0.008559973	-0.000359317	-0.06698745	-0.163929834	-0.006455576	-0.01156141	0.013159155	0.000280419	-0.017478708	-0.040659553	0.004260074	-0.000802233	-0.001304124	0.001664729	-0.000167113	0.002990877	-0.009682441	-0.001902432	0.000787479	-0.000247737	0.000772321	0.000249849	0.000365707	0.000178446	0.000685195	0.000860145	-0.000818686	9.96E-05	5.19E-05	4.02E-05
-0.023678044	-0.493583109	-0.267234467	0.026127725	0.002448493	-0.038870793	-0.117901158	0.001978756	-0.122944181	-0.143515384	-0.004220766	-0.012853771	0.015773793	0.000910689	-0.030994559	-0.009936914	0.007477957	0.001119254	-0.003442228	0.000402085	0.000323564	-6.93E-05	-0.002322473	0.000487214	8.97E-05	5.34E-05	7.65E-05	5.82E-05	1.90E-05	3.50E-05	0.000148122	0.000415148	-0.000190971	5.49E-05	8.10E-06	1.09E-05
-0.023827294	-0.487682788	-0.243114374	0.026293221	0.00276523	-0.050371824	-0.126053204	-0.00115055	-0.084676292	-0.14403415	-0.0046758	-0.011099559	0.012978325	0.001004582	-0.016691106	-0.024720684	0.003503185	-8.86E-05	-0.00120221	0.000358306	-0.000209675	0.00261404	-0.005672122	-0.002116291	0.000349881	-0.000126703	0.000213504	0.000377804	6.12E-05	0.000278545	0.000392615	0.000791652	-0.000466148	0.000126956	1.99E-05	3.29E-05
-0.024226375	-0.503934815	-0.309605521	0.027590782	0.002182758	-0.053084747	-0.127959934	0.00669444	-0.193695082	-0.142799421	-0.00376827	-0.015664125	0.019124812	0.000609711	-0.059272457	0.018869469	0.013551106	0.002780777	-0.006442259	0.00053274	0.000548403	-0.006527292	0.004962799	0.005071629	-0.000244456	0.000307679	-9.29E-05	-0.000210843	-8.45E-06	-0.000150874	-0.000563462	-0.000574037	0.000406913	-3.52E-05	-3.10E-06	-1.73E-05
-0.023895707	-0.519099729	-0.291212376	0.026774812	0.002647921	0.025276543	-0.165604355	0.007185892	-0.168649404	-0.175429609	-0.005640252	-0.016576843	0.020171337	0.000676059	-0.061382061	-0.005199295	0.014996254	0.002290497	-0.006997648	0.001611879	0.000813567	-0.006117842	-0.001683709	0.005672713	0.000133266	0.000220279	0.000413126	-0.000432616	0.000239519	-0.000315872	0.000194827	-0.000442358	-9.44E-05	-8.14E-05	2.41E-05	-1.38E-05
-0.023917041	-0.520713336	-0.297800865	0.02683011	0.00258248	0.008813097	-0.177263424	0.008024307	-0.180539575	-0.175289499	-0.00554005	-0.017078081	0.020840965	0.000632315	-0.066451375	-6.45E-06	0.016190669	0.002635684	-0.007619174	0.001629884	0.000896768	-0.007445808	-0.000155968	0.006675087	4.76E-05	0.000276955	0.000367777	-0.000512269	0.000228481	-0.000368889	4.11E-06	-0.000708144	7.20E-05	-0.000110376	1.92E-05	-2.18E-05
-0.024290418	-0.527642564	-0.282506947	0.028709434	0.003003888	-0.505431186	0.566991943	0.008708691	-0.157997208	-0.16553741	-0.004679504	-0.014782157	0.017280022	0.001902322	-0.056636785	-0.009630655	0.012609368	0.002054119	-0.005696487	0.000667325	0.000424601	-0.005365318	-0.003435842	0.004426089	3.76E-05	0.000205989	0.000167919	-0.000155637	6.22E-05	-0.000111179	0.000529479	-0.000252549	-0.000183798	-1.65E-05	1.56E-05	-7.99E-06
-0.023214588	-0.481873652	-0.095195747	0.025107928	0.004689251	-0.540643095	0.542012084	-0.009787787	0.106621024	-0.168545156	-0.006975913	-0.003399771	0.000555739	0.002717014	0.019986727	-0.088240336	-0.007070185	-0.003537186	0.005045142	0.000299251	-0.001769034	0.001503217	-0.012512236	-0.003514159	0.000695539	-0.000474621	0.000478165	0.000750879	0.00013509	0.000703411	8.27E-05	-0.000681986	-4.41E-05	3.51E-05	6.48E-06	3.48E-05
-0.023777316	-0.503596203	-0.184127269	0.027086865	0.003969479	-0.403239665	0.639347391	-0.00138391	-0.007111338	-0.167275693	-0.006095996	-0.008226796	0.007689868	0.002229394	-0.007781925	-0.0597639	0.000276657	-0.001556081	0.001009986	0.000596421	-0.000879382	0.001111402	-0.011477155	-0.001840751	0.000616792	-0.000276609	0.000491528	0.00049119	0.000165601	0.000433981	0.000580092	-6.46E-05	-0.000409338	6.13E-05	2.40E-05	3.07E-05
-0.023831196	-0.470874522	-0.268203791	0.026400999	0.00226581	-0.009242514	-0.100587228	-0.000512577	-0.116919808	-0.111838537	-0.00312436	-0.010736896	0.012775169	0.000505741	-0.01997533	-0.00016985	0.00392183	0.000607252	-0.001570723	-0.000143722	-0.000228363	0.000249685	-0.000344396	-0.000791166	5.61E-05	-2.26E-05	-6.16E-05	0.000327376	-5.27E-05	0.000272669	0.000100568	8.52E-05	-8.07E-05	6.65E-05	3.48E-06	1.77E-05
-0.024117139	-0.48279135	-0.316956739	0.02729736	0.001824907	-0.043717123	-0.12499309	0.005050373	-0.197066128	-0.110925539	-0.002446759	-0.014138439	0.017442814	0.000235658	-0.050497096	0.031088858	0.011211232	0.002700366	-0.005401672	-3.62E-05	0.000357972	-0.005971167	0.006939218	0.004207549	-0.000365834	0.000289634	-0.000283327	-9.50E-05	-0.000107526	-4.27E-05	-0.000481221	-0.000758297	0.000471228	-3.95E-05	-1.15E-05	-1.67E-05
-0.024056011	-0.482220129	-0.314597542	0.027162022	0.00180678	-0.012936238	-0.103193526	0.005001987	-0.191930457	-0.110979803	-0.0023846	-0.013865148	0.017102272	0.000369557	-0.048340962	0.028899547	0.010716794	0.002612543	-0.005173757	-0.000127982	0.000356734	-0.005359606	0.006257318	0.003791007	-0.00036048	0.000276066	-0.000298888	-7.17E-05	-0.000124632	-2.95E-05	-0.000380255	-0.000624502	0.000406275	-2.76E-05	-1.20E-05	-1.46E-05
-0.023338474	-0.471496578	-0.270721865	0.025564745	0.001927477	0.166553628	0.023923338	0.000765489	-0.113526402	-0.111764894	-0.002447869	-0.010625179	0.013424015	0.001167303	-0.017590632	-0.002343667	0.004222899	0.001055892	-0.002105279	-0.000604981	0.000242413	0.001741081	-0.0016717	-0.001080656	-0.000115059	5.07E-05	-0.000249921	0.000186142	-0.000173038	0.000133928	0.000427401	0.000475538	-0.000196405	6.93E-05	-6.96E-06	1.03E-05
-0.023889861	-0.480762069	-0.308660614	0.026897985	0.001754139	0.061280511	-0.050628907	0.00449287	-0.179319043	-0.111092939	-0.002222015	-0.013373255	0.016740108	0.000681092	-0.043167393	0.023696411	0.009791975	0.002497961	-0.00482758	-0.000349039	0.000448953	-0.003932066	0.0047343	0.002967496	-0.000378066	0.00025968	-0.000353422	-6.30E-05	-0.000173485	-3.19E-05	-0.000168066	-0.000350721	0.000289028	-1.16E-05	-1.61E-05	-1.25E-05
-0.021609594	-0.501392484	-0.279764579	0.021745774	0.00196186	-0.096263228	-0.109515762	0.005918422	-0.145291933	-0.148765049	-0.004205492	-0.015594401	0.022146815	0.000143571	-0.041399284	-0.004026846	0.014400802	0.003038908	-0.007904863	0.001257084	0.002355436	-0.001224068	-0.001125472	0.00456656	-0.000295308	0.000293956	7.54E-05	-0.001039622	4.89E-05	-0.00074162	0.000195584	5.14E-05	2.93E-05	-0.000184377	-2.47E-05	-3.48E-05
-0.024172602	-0.507615701	-0.305316803	0.027522574	0.002167779	-0.078838503	-0.097179725	0.006846944	-0.188145156	-0.149037691	-0.003744354	-0.015727768	0.019332427	0.001170175	-0.05952373	0.013502841	0.013740963	0.002884084	-0.006601054	0.000326567	0.00064904	-0.006422175	0.00331987	0.005190833	-0.000290322	0.000332162	-0.000147628	-0.000240981	-5.92E-05	-0.000175212	-0.000301875	-0.000539107	0.000336975	-3.99E-05	-7.21E-06	-2.09E-05
-0.023568054	-0.412860007	-0.329057262	0.025730771	0.000873486	-0.012289412	-0.147858844	-0.0017688	-0.188500706	-0.005814808	0.001351238	-0.008428768	0.011164906	-0.001976225	-0.007929713	0.067335973	0.000795039	0.001598747	-0.000669305	-0.001485417	-0.000271604	0.001602525	0.014996984	-0.00265601	-0.000555959	7.06E-05	-0.000810937	0.000484634	-0.00035363	0.000379817	-0.001203378	0.000304332	0.000586558	0.000119706	-3.36E-05	1.91E-05
-0.022596503	-0.406567188	-0.303258821	0.023516388	0.000208889	-0.004817737	-0.142567546	-0.004399143	-0.143006183	-0.006148874	0.002953829	-0.006804783	0.011078737	0.000404812	0.012476889	0.047034479	-0.002303608	0.001867398	-2.08E-05	-0.003283902	0.00044715	0.007574373	0.008817597	-0.005683316	-0.000948278	0.000156507	-0.001409944	0.000459433	-0.00077602	0.00028841	-0.000237194	0.001498483	0.000234902	0.000192711	-6.94E-05	1.18E-05
-0.023661736	-0.413884737	-0.33329882	0.026334888	0.000840456	0.250036608	0.03793558	-0.000477479	-0.187613323	-0.005876678	0.001558984	-0.008085315	0.010445562	-0.001730854	-0.008767543	0.068153086	0.000627308	0.001633675	-0.000537744	-0.001650353	-0.000340722	0.001335811	0.015231116	-0.002618436	-0.000595479	8.01E-05	-0.000866996	0.000515896	-0.000386909	0.000402942	-0.001219872	0.000280057	0.000621236	0.000125316	-3.65E-05	1.82E-05
-0.023755228	-0.510510421	-0.310095501	0.026552126	0.002483549	-0.045200401	-0.143540906	0.007928443	-0.197059717	-0.152146295	-0.005018732	-0.016804558	0.02084159	-0.000674986	-0.063716841	0.017234576	0.015821838	0.002738391	-0.007582314	0.001808292	0.000936191	-0.006930664	0.005084517	0.006225674	-2.63E-05	0.000293431	0.000302583	-0.000516145	0.000238493	-0.000394766	-0.000760521	-0.000638599	0.000364255	-9.48E-05	1.35E-05	-2.44E-05
-0.023512973	-0.505461792	-0.289410071	0.02596762	0.002477767	0.030549996	-0.089895293	0.005831918	-0.159213926	-0.152569366	-0.00483583	-0.015113092	0.018833966	4.21E-05	-0.047890007	0.00111952	0.012230466	0.00198416	-0.005860492	0.001315132	0.000840878	-0.002861503	0.000477999	0.003309849	6.94E-05	0.000166519	0.00025862	-0.000323463	0.000163599	-0.000258569	-0.00018185	0.000143133	-4.15E-05	-2.02E-05	1.34E-05	-5.13E-06
-0.023672626	-0.505272423	-0.288672477	0.026236732	0.002727148	-0.040410456	-0.140153447	0.005244811	-0.160433732	-0.152570651	-0.005452698	-0.015268969	0.018705243	-0.000691866	-0.048333163	0.001457682	0.012166409	0.0016115	-0.005636392	0.001873621	0.000641213	-0.003120864	0.00067085	0.003280919	0.000265175	0.000108731	0.000484223	-0.000275596	0.000301712	-0.000227563	-0.000264995	6.40E-05	-0.000103321	-1.61E-05	3.01E-05	4.54E-08
-0.024043313	-0.507286727	-0.248243827	0.026889465	0.00283996	-0.030159783	-0.127060824	0.002061291	-0.103165098	-0.172675559	-0.005302602	-0.013188643	0.015245962	0.002045288	-0.038522389	-0.026688737	0.008400395	0.000921061	-0.003526456	0.00048611	1.08E-05	-0.003273179	-0.005304892	0.002357589	0.000152215	7.10E-05	0.000181091	7.45E-05	4.69E-05	8.98E-05	0.000280985	-0.000404988	-5.37E-05	-2.04E-06	8.34E-06	-8.74E-08
-0.024095135	-0.519837522	-0.299584876	0.02736181	0.00210723	-0.026036973	-0.124127764	0.007933136	-0.182801291	-0.171715335	-0.004002761	-0.016645419	0.020701065	0.002478226	-0.066177812	0.001827367	0.015635352	0.003358502	-0.007654816	4.93E-05	0.000953023	-0.007508505	-4.22E-07	0.006528776	-0.000406701	0.000430834	-0.000232762	-0.000394053	-0.000144332	-0.000293804	0.000166921	-0.000662882	0.000272322	-7.42E-05	-1.58E-05	-3.54E-05
-0.024178013	-0.519288006	-0.297364642	0.02757197	0.002205135	-0.010482114	-0.113111317	0.007538285	-0.178648052	-0.171785369	-0.004192898	-0.016454077	0.020280499	0.002322859	-0.064602449	0.000160671	0.015108865	0.003112145	-0.007301468	0.00017802	0.000827649	-0.007199082	-0.000423827	0.006150246	-0.000318358	0.000389512	-0.000155525	-0.00033351	-0.000101624	-0.000248166	0.000191424	-0.00061411	0.000205975	-6.09E-05	-9.01E-06	-2.99E-05
-0.024099623	-0.509723968	-0.25823398	0.027128751	0.002744911	-0.005195546	-0.109377099	0.00314217	-0.117462256	-0.172513408	-0.005148898	-0.013799731	0.016143815	0.002028742	-0.043242487	-0.021843047	0.009591402	0.001276454	-0.004176473	0.000484483	0.000142223	-0.003880194	-0.004545376	0.002957572	9.37E-05	0.000118266	0.000146903	1.03E-05	3.51E-05	3.54E-05	0.000281325	-0.000416756	-3.40E-05	-9.42E-06	7.41E-06	-3.88E-06
-0.024431763	-0.522971192	-0.312529873	0.028896587	0.002295969	0.480285078	0.234479218	0.010905684	-0.189714589	-0.171746734	-0.00427028	-0.016386738	0.019344368	0.002000441	-0.071929413	0.007500139	0.016055506	0.003196176	-0.007513278	0.00048176	0.00064645	-0.009356037	0.001849717	0.00731691	-0.000292249	0.000394944	-7.17E-05	-0.000353749	-2.68E-05	-0.000243008	-0.000137181	-0.001036628	0.000389557	-9.12E-05	-4.56E-06	-3.24E-05
-0.021556343	-0.468752245	-0.250242335	0.021199966	0.002354637	-0.026681363	-0.156410225	-0.000920976	-0.08671618	-0.112703509	-0.004383872	-0.011225778	0.015930572	-0.001799574	-0.00357815	-0.011569891	0.004783768	0.000403319	-0.002769784	0.001573047	0.001312616	0.006511432	-0.002290033	-0.002380429	0.000274535	-0.000135847	0.000394582	-0.00037176	0.000217801	-0.00026151	-1.03E-06	0.001215386	-0.000418718	-5.70E-06	3.03E-06	1.92E-05
-0.0236308	-0.483945576	-0.312454443	0.026189898	0.001745377	3.58E-05	-0.137480795	0.004986752	-0.189229697	-0.112115075	-0.002457883	-0.014191432	0.018261889	-5.88E-05	-0.044771238	0.029990159	0.010980274	0.002773081	-0.005593432	3.80E-05	0.000785856	-0.00323699	0.007972215	0.002946511	-0.000431471	0.000287712	-0.000353746	-0.000206274	-0.000136269	-0.000160153	-0.000913767	-5.68E-05	0.000519576	-5.52E-06	-2.37E-05	-1.35E-05
-0.02394363	-0.484278421	-0.313834888	0.027004144	0.001668093	0.076322957	-0.083450857	0.005096044	-0.189279825	-0.112233804	-0.002061841	-0.013863257	0.017536055	0.000574871	-0.045183206	0.030309448	0.010356915	0.00281504	-0.00522701	-0.000470544	0.000573272	-0.003462075	0.008026841	0.002675308	-0.000518137	0.000310658	-0.000515433	-5.94E-05	-0.000238434	-5.70E-05	-0.000898304	-3.90E-05	0.000566816	2.91E-05	-2.93E-05	-1.27E-05
-0.023873817	-0.484780845	-0.315870039	0.026736509	0.001778464	0.003699937	-0.134886293	0.005283345	-0.19520183	-0.112119117	-0.00246094	-0.014269935	0.018007579	-5.12E-05	-0.047554206	0.032725284	0.011117767	0.002774496	-0.005536532	2.24E-05	0.000603915	-0.004133549	0.008827035	0.003242809	-0.000424752	0.000291867	-0.000355596	-0.000137662	-0.000129167	-0.000104252	-0.001046087	-0.000222796	0.000598052	-8.67E-08	-2.10E-05	-1.26E-05
-0.02435058	-0.530125391	-0.304863564	0.02804221	0.002415969	-0.092603654	-0.100602263	0.009510237	-0.19681885	-0.184127426	-0.004916683	-0.017888198	0.021745946	0.002116529	-0.0780207	0.002213607	0.018188893	0.003496176	-0.008651999	0.000787342	0.00090335	-0.010614504	0.000149341	0.008732788	-0.00027199	0.000447945	3.15E-05	-0.000525802	2.08E-05	-0.000364069	0.000126399	-0.001300514	0.000338163	-0.000142253	-1.39E-06	-4.22E-05
-0.023913195	-0.508279449	-0.215445153	0.02646578	0.003333748	-0.084938363	-0.095194933	-0.000115106	-0.058895863	-0.185718222	-0.006368169	-0.01193445	0.013043003	0.002259404	-0.030621929	-0.046441534	0.006328566	-6.35E-05	-0.00220164	0.000845702	-0.000328445	-0.003165691	-0.008916175	0.001960203	0.000394065	-5.20E-05	0.000430101	0.000145249	0.000160591	0.000176411	0.000472595	-0.000713338	-0.000147636	-2.85E-05	1.85E-05	4.73E-06
-0.024282404	-0.524020171	-0.279883107	0.027737634	0.002730461	-0.072753026	-0.086549505	0.006533539	-0.154378226	-0.184630441	-0.005476366	-0.016049064	0.019048188	0.002035933	-0.060847866	-0.01543169	0.01396039	0.002155031	-0.006349842	0.000912482	0.000495247	-0.006658238	-0.004499785	0.005528163	7.18E-05	0.000234018	0.000255436	-0.000237602	0.000106812	-0.000157869	0.000587125	-0.000632947	-0.000130532	-5.89E-05	1.80E-05	-1.52E-05
-0.024327676	-0.525669783	-0.286631604	0.027879309	0.002664701	-0.073611524	-0.087156065	0.007320746	-0.165430984	-0.184507572	-0.005363735	-0.016506122	0.019668909	0.002025595	-0.065120852	-0.011057104	0.014959939	0.002453116	-0.006875676	0.000905712	0.000572927	-0.007544975	-0.003467533	0.006227407	6.84E-06	0.000279236	0.000216324	-0.00029369	9.41E-05	-0.000199673	0.000506269	-0.000750838	-5.00E-05	-7.30E-05	1.54E-05	-2.01E-05
-0.023170459	-0.476687293	-0.086170265	0.024072081	0.004562214	-0.035950489	-0.060527498	-0.012915405	0.129158444	-0.187856144	-0.008128612	-0.003828792	0.001148231	0.00265543	0.026691617	-0.105241153	-0.008204771	-0.004293917	0.005721675	0.000748604	-0.001864675	0.003799535	-0.01764931	-0.004988744	0.001026258	-0.000606335	0.000780179	0.000855078	0.000268563	0.000775967	0.000644466	-0.000352122	-0.000478079	6.55E-05	2.86E-05	5.05E-05
-0.023959111	-0.520812817	-0.266787672	0.027449845	0.002673289	0.300155221	0.177562297	0.006615928	-0.122543269	-0.184971783	-0.005132884	-0.01441031	0.016962855	0.002740091	-0.050669657	-0.025738498	0.011632229	0.001785502	-0.005279139	0.000450986	0.000492239	-0.004764284	-0.006610844	0.004216681	2.45E-05	0.000193987	0.000138462	-0.000187178	1.33E-05	-0.000119675	0.000745994	-0.00043022	-0.000174522	-4.65E-05	6.44E-06	-1.42E-05
-0.023489677	-0.489359005	-0.138045516	0.025293413	0.004060567	0.091969593	0.030084119	-0.006887184	0.053275571	-0.187018025	-0.007273441	-0.006902544	0.005418897	0.002647677	-0.000265382	-0.077622445	-0.001782251	-0.002357515	0.002295591	0.000677689	-0.001292395	-0.000951623	-0.012016411	-0.001006692	0.000642132	-0.000326918	0.00054341	0.000511367	0.000187324	0.000508528	0.0002722	-0.000912982	-7.50E-05	-8.77E-06	1.48E-05	2.20E-05
-0.024312105	-0.52947625	-0.302211209	0.028023641	0.002405009	-0.030172281	-0.056385575	0.009407377	-0.190162278	-0.184206773	-0.004845971	-0.017543163	0.021307401	0.002280978	-0.075322367	-0.000533881	0.017546003	0.003374699	-0.0083471	0.000674605	0.000888369	-0.009848901	-0.000714026	0.008190885	-0.00025981	0.000429397	1.54E-05	-0.00048891	1.53E-06	-0.000342704	0.000255428	-0.001128293	0.000251526	-0.000125156	-1.22E-06	-3.91E-05
-0.023004699	-0.308646234	-0.354233248	0.024146857	-0.000332068	0.019649538	-0.123409836	-0.010080839	-0.18706569	0.137524939	0.006125947	-0.000913137	0.001946444	-0.00437895	0.033001291	0.108808744	-0.010314375	0.00021882	0.004786718	-0.002873817	-0.001438164	0.00398706	0.018863918	-0.006544634	-0.000572065	-0.00019735	-0.001044901	0.000996256	-0.000461399	0.000858078	-0.000544948	-0.00021357	0.000412724	0.000114659	-3.15E-05	4.09E-05
-0.022829255	-0.304644742	-0.33784842	0.023673787	-0.000313995	0.031565547	-0.114973643	-0.011913306	-0.159481744	0.137222086	0.006203993	0.000259536	0.00058914	-0.003913059	0.044013015	0.097598576	-0.012791354	-0.000312166	0.005963031	-0.003202742	-0.001526637	0.006478518	0.016031388	-0.008361187	-0.000517886	-0.000269857	-0.001082317	0.001127	-0.000514276	0.000946562	-0.000259365	0.000173285	0.00022281	0.000157085	-3.29E-05	4.96E-05
-0.024114315	-0.518380569	-0.295025141	0.027431056	0.002242326	0.017447641	-0.091613439	0.007424952	-0.173550586	-0.171193335	-0.00427359	-0.01618705	0.019898061	0.002213188	-0.062208737	-0.001630735	0.014582113	0.002927962	-0.007020111	0.000257879	0.000798981	-0.006549683	-0.00090902	0.005687539	-0.000259961	0.00035718	-0.000106461	-0.000309874	-7.55E-05	-0.000235006	0.000233001	-0.000485392	0.00013189	-4.95E-05	-4.81E-06	-2.57E-05
-0.024048345	-0.515504258	-0.283235844	0.027094488	0.002439456	-0.046010975	-0.136561623	0.005941562	-0.156577148	-0.171372278	-0.004710899	-0.015541667	0.018893658	0.001910441	-0.055726578	-0.00830041	0.013053196	0.002328981	-0.00613641	0.000513327	0.00062321	-0.005394905	-0.002291308	0.004693665	-9.21E-05	0.000258935	4.48E-05	-0.00022817	1.10E-06	-0.000162485	0.000277999	-0.000397553	1.98E-05	-3.84E-05	2.87E-06	-1.60E-05
-0.024270558	-0.51578772	-0.28442634	0.027593468	0.002571043	-0.056053756	-0.143674655	0.005750015	-0.158763498	-0.171400872	-0.004974565	-0.015579477	0.018602233	0.001628941	-0.056511387	-0.007612822	0.012870777	0.002112313	-0.005885614	0.000724217	0.000427753	-0.005619176	-0.002173372	0.004565446	1.40E-05	0.000220202	0.000147321	-0.00014911	6.35E-05	-0.000101864	0.000249534	-0.000413645	-2.79E-05	-2.35E-05	1.26E-05	-9.93E-06
-0.024342847	-0.519901458	-0.301259429	0.027939004	0.002393411	0.003687111	-0.101359167	0.008010082	-0.184824588	-0.171106786	-0.004646031	-0.016607952	0.019991327	0.001652356	-0.067120183	0.003261293	0.015355762	0.002878182	-0.007201763	0.000680489	0.000637877	-0.007938103	0.000532166	0.006402131	-0.000167811	0.000338705	3.42E-05	-0.00030538	2.40E-05	-0.00021611	1.79E-05	-0.000750527	0.000205417	-6.54E-05	4.04E-06	-2.38E-05
-0.023788178	-0.511770919	-0.267977055	0.026482551	0.002778528	0.010549123	-0.096505763	0.004376421	-0.128289789	-0.17161965	-0.005555045	-0.014518879	0.017449325	0.001134855	-0.043673531	-0.020632223	0.010612235	0.001260715	-0.004774577	0.00117986	0.000485433	-0.002160776	-0.005906625	0.002478622	0.000287926	6.87E-05	0.000406517	-0.000133516	0.000183866	-0.000101987	0.00069026	0.000198998	-0.000458901	4.95E-06	2.76E-05	5.66E-06
-0.024356467	-0.521413596	-0.307439292	0.028009929	0.002286328	0.004283486	-0.100935309	0.008830479	-0.195557588	-0.170983759	-0.00442187	-0.017041429	0.020634455	0.001779779	-0.071828806	0.00810236	0.016469343	0.003278764	-0.007819757	0.000563198	0.000741605	-0.009203588	0.001996045	0.007373505	-0.000294605	0.00040816	-6.35E-05	-0.000382698	-2.02E-05	-0.000268284	-0.000164489	-0.001011455	0.000393823	-9.32E-05	-4.68E-06	-3.34E-05
-0.023914544	-0.511798865	-0.26814629	0.027051289	0.002842503	0.205093776	0.041281443	0.004925559	-0.123623458	-0.171726968	-0.005568307	-0.014087847	0.016523968	0.001181532	-0.043448093	-0.020937837	0.010140553	0.001108078	-0.004421569	0.001170034	0.000320026	-0.002552623	-0.005590428	0.002473878	0.000309174	5.07E-05	0.000417909	-7.81E-05	0.000193653	-5.26E-05	0.000579059	6.16E-05	-0.000394127	4.88E-06	2.85E-05	6.78E-06
-0.023326848	-0.496769587	-0.206599598	0.025017854	0.003473758	-0.034811976	-0.128645812	-0.00213	-0.038253434	-0.172584953	-0.006810861	-0.010875154	0.012173081	0.000755192	-0.015175298	-0.049845611	0.003783776	-0.000959983	-0.001017293	0.001582121	-0.000233388	0.001010897	-0.009857027	-0.000634427	0.000692797	-0.000229263	0.000728958	0.000152763	0.000335301	0.000165444	0.000476747	-5.80E-06	-0.00046634	6.91E-06	3.49E-05	2.42E-05
-0.022646262	-0.494165759	-0.195910453	0.023452882	0.003292078	-0.053831118	-0.142115423	-0.002652077	-0.023930532	-0.17256839	-0.006517132	-0.010632175	0.012737931	0.001071744	-0.011046002	-0.053768055	0.003967008	-0.000649155	-0.001449795	0.001363088	0.000245005	0.001637289	-0.010220442	-0.000350882	0.000511266	-0.000180438	0.000587654	-7.36E-05	0.000249976	1.32E-05	0.000514789	3.57E-06	-0.000378987	-4.28E-05	1.56E-05	1.37E-05
-0.023716379	-0.413435795	-0.32790631	0.026065583	0.00100357	-0.010144042	-0.148408012	-0.00142419	-0.187111653	-0.013954198	0.000869098	-0.008671255	0.010902184	-0.001482976	-0.015484722	0.058807236	0.00209093	0.001533529	-0.001022035	-0.001202878	-0.000450881	-0.001698744	0.010718768	-0.000405526	-0.000402814	7.03E-05	-0.000563197	0.000395566	-0.000245201	0.000359998	-0.000365833	-0.000516405	0.0003723	3.12E-05	-1.64E-05	9.35E-06
-0.023377903	-0.409353853	-0.311248192	0.025671103	0.000993567	0.307588781	0.07662545	-0.002175744	-0.14978826	-0.014347601	0.001084317	-0.006916732	0.008777067	-0.000853159	-0.001897658	0.045022723	-0.000883626	0.000941019	0.00036481	-0.001606579	-0.000462135	0.001404375	0.007266136	-0.002515348	-0.00036658	-1.43E-05	-0.000620751	0.000490696	-0.000316419	0.000423426	-2.91E-06	-3.31E-05	0.000147987	6.84E-05	-2.19E-05	1.77E-05
-0.023718371	-0.414302769	-0.331478989	0.026248328	0.000975003	0.09390458	-0.074713897	-0.000674065	-0.189894062	-0.01392579	0.000948477	-0.008716538	0.01092484	-0.001459033	-0.017059493	0.060424424	0.002436372	0.001648289	-0.001200741	-0.001211616	-0.000413539	-0.002057447	0.011142066	-0.000114019	-0.000433312	8.76E-05	-0.000581077	0.00036444	-0.000251132	0.0003376	-0.000403413	-0.000571349	0.000410903	2.27E-05	-1.81E-05	6.97E-06
-0.023291692	-0.412288512	-0.323186956	0.025108826	0.000706459	-0.021187854	-0.156228582	-0.001759573	-0.178725122	-0.013948204	0.00150437	-0.008505599	0.011572983	-0.000704781	-0.011242781	0.054727372	0.00194532	0.001915338	-0.001339645	-0.001803261	-2.90E-05	-0.000175866	0.009303405	-0.000830784	-0.000613944	0.000139101	-0.00080756	0.000281208	-0.000407261	0.000255834	-8.12E-05	-0.000185185	0.000321058	3.08E-05	-3.53E-05	9.70E-07
-0.023127661	-0.405675017	-0.296158426	0.02459358	0.001268376	-0.002281594	-0.142844242	-0.004846935	-0.134576679	-0.014413762	0.000259258	-0.006788733	0.008825044	-0.001702661	0.005195509	0.037800526	-0.001913682	0.000290131	0.000938817	-0.000944657	-0.000488504	0.002916051	0.005626961	-0.003437865	-0.000109434	-0.00013166	-0.000332844	0.000487501	-0.000155703	0.000430831	7.51E-05	0.000103758	-4.45E-05	6.53E-05	-6.47E-06	2.85E-05
-0.023433924	-0.412835875	-0.325437752	0.025531829	0.000774144	0.059073083	-0.099383917	-0.00128314	-0.180213113	-0.013976978	0.001404784	-0.00840454	0.01110221	-0.000817863	-0.012380797	0.055805329	0.001844706	0.001803061	-0.001165791	-0.001706946	-0.000176458	-0.000586896	0.009657098	-0.000779131	-0.000564711	0.000120723	-0.00075962	0.000332209	-0.000375219	0.000297515	-0.000146753	-0.000259446	0.000332502	3.63E-05	-3.06E-05	3.62E-06
-0.023692192	-0.43346299	-0.316527738	0.026127912	0.001241041	-0.030100283	-0.09585696	-0.000781229	-0.176247003	-0.03493253	0.000250501	-0.00937127	0.012184291	-0.001501796	-0.010894209	0.05410342	0.001712386	0.001487351	-0.001063086	-0.001200522	-0.000152947	0.002536393	0.013219653	-0.003004511	-0.00046634	6.39E-05	-0.000723145	0.000480667	-0.000318901	0.000348665	-0.001300873	0.00068455	0.000513745	0.000155903	-3.03E-05	2.33E-05
-0.022719314	-0.424003992	-0.277752286	0.023819324	0.000830621	0.012734633	-0.065524216	-0.004635921	-0.109230338	-0.035531889	0.001362236	-0.006728964	0.010318628	0.000584446	0.017027005	0.026015662	-0.003469577	0.000969057	0.00084188	-0.002731695	0.000250042	0.009691267	0.005528942	-0.007260975	-0.000648445	2.51E-05	-0.001144033	0.000597284	-0.000650863	0.000377171	-0.000309615	0.001950961	4.22E-05	0.000249265	-5.56E-05	2.86E-05
-0.023485365	-0.431800689	-0.309717887	0.025640025	0.001405119	-0.000351159	-0.074788561	-0.001318078	-0.163308227	-0.035017184	-0.000210172	-0.008942458	0.011618855	-0.001993673	-0.005253444	0.048356756	0.000720728	0.000985156	-0.000511927	-0.000776253	-0.000161617	0.004154131	0.011461175	-0.004004844	-0.000266924	-3.23E-05	-0.000515543	0.000488891	-0.000208906	0.000350934	-0.001084431	0.000995636	0.000257296	0.000170075	-1.67E-05	3.41E-05
-0.023631196	-0.411452286	-0.321321227	0.025809143	0.001035961	-0.038768982	-0.1545452	-0.002036639	-0.176487303	-0.015781046	0.000767895	-0.00831367	0.010398688	-0.00116446	-0.013511809	0.051575316	0.001635797	0.001332023	-0.00074984	-0.001221614	-0.000493076	-0.001732098	0.007926264	-0.000333742	-0.000331327	4.28E-05	-0.000487894	0.00038947	-0.000228027	0.000367934	0.000112316	-0.000613871	0.000186758	1.29E-05	-1.12E-05	9.01E-06
-0.023597262	-0.413271507	-0.32878084	0.025877627	0.000914893	0.014916212	-0.116519869	-0.000953944	-0.187247404	-0.01564242	0.001004113	-0.008771452	0.011152652	-0.001066444	-0.018036719	0.056255913	0.002840812	0.001754311	-0.001442655	-0.001303716	-0.000327208	-0.00271523	0.009125411	0.00055591	-0.000447335	0.00010981	-0.000570394	0.000289795	-0.000263823	0.000293972	8.99E-06	-0.000771321	0.000312072	-1.19E-05	-1.78E-05	6.54E-07
-0.020705147	-0.403969096	-0.290507866	0.019703798	-0.001485215	0.020343767	-0.11266902	-0.003477539	-0.124097172	-0.015822238	0.005988195	-0.006839906	0.014433435	0.00489129	0.007141338	0.031997778	0.001181387	0.003947862	-0.003186728	-0.005371313	0.001387409	0.003497355	0.003492749	-0.0009349	-0.001494888	0.000737464	-0.001978136	0.000106335	-0.001053372	-0.000176411	0.000707253	-5.04E-05	0.000481909	7.69E-05	-4.85E-05	-6.35E-05
-0.022901595	-0.46220012	-0.023798136	0.023126928	0.005197994	-0.05151887	-0.064988246	-0.016859161	0.191202405	-0.189659086	-0.008835166	-0.001037766	-0.003853617	0.002710016	0.028163315	-0.10799748	-0.009909874	-0.004825679	0.007036995	0.000777198	-0.002520907	-0.002160124	-0.011843278	-0.002081863	0.000829078	-0.000582278	0.000680772	0.000790431	0.000259013	0.000812119	-0.000335747	-0.001735616	0.000302385	-4.80E-05	8.35E-06	3.06E-05
-0.024393551	-0.527922137	-0.292763027	0.028147181	0.002642399	-0.019192013	-0.042034297	0.00837586	-0.174379388	-0.185501649	-0.005330816	-0.016852045	0.019995017	0.002022196	-0.069694086	-0.007488143	0.015908039	0.002687566	-0.00732201	0.00094905	0.000597918	-0.008726101	-0.002501292	0.0070603	-3.81E-05	0.000317246	0.000203807	-0.000344491	9.71E-05	-0.000231457	0.000403819	-0.000976834	5.40E-05	-9.50E-05	1.39E-05	-2.56E-05
-0.024288863	-0.523785522	-0.27584267	0.027751049	0.00281896	-0.067489757	-0.076244845	0.006130135	-0.147595253	-0.185793256	-0.005669919	-0.015817887	0.018649507	0.001976616	-0.05861255	-0.018829523	0.013399224	0.001910534	-0.00601075	0.001014208	0.0004211	-0.006141976	-0.005474339	0.005105774	0.000154698	0.000193417	0.000328413	-0.000198042	0.000141057	-0.00012809	0.000704553	-0.000548764	-0.000233419	-4.91E-05	2.37E-05	-1.04E-05
-0.024258368	-0.527628003	-0.291532087	0.027746177	0.002480172	-0.092730737	-0.094118024	0.008093786	-0.174352476	-0.185469272	-0.004976771	-0.016945122	0.020526538	0.00245116	-0.069135753	-0.007954019	0.016086853	0.002965265	-0.007595562	0.000597149	0.000779745	-0.008430062	-0.002722059	0.007096448	-0.000173737	0.000369135	5.13E-05	-0.000392213	1.15E-06	-0.000274124	0.000478268	-0.000903488	9.00E-05	-9.75E-05	2.45E-06	-3.17E-05
-0.024382119	-0.52960883	-0.299641205	0.028121139	0.002551054	-0.037134124	-0.054740677	0.009261448	-0.186227916	-0.185353725	-0.005186894	-0.017358925	0.020742763	0.002023634	-0.074244006	-0.002807257	0.017059052	0.003044353	-0.007952923	0.000934159	0.000722211	-0.009658865	-0.001383845	0.007863122	-0.000121349	0.00037186	0.000153171	-0.000425679	7.87E-05	-0.00029244	0.000321827	-0.001100496	0.000144909	-0.000114181	9.98E-06	-3.19E-05
-0.021680342	-0.433018868	-0.263105211	0.021264442	0.003205836	0.025763889	-0.144733501	-0.004068482	-0.095063882	-0.050907428	-0.005609833	-0.008596069	0.011252006	-0.007885304	0.017444967	0.022113852	-0.00114522	-0.00206056	0.000742519	0.003924496	-7.75E-06	0.010321989	0.009049813	-0.006902053	0.001063485	-0.000435386	0.001128	0.000232433	0.000744539	2.74E-05	-0.001991768	0.001788952	-0.00022349	0.000184494	6.62E-05	4.79E-05
-0.022133132	-0.433734337	-0.266095789	0.022632457	0.002903537	0.253442666	0.016521064	-0.003783158	-0.089956949	-0.051153239	-0.004557774	-0.007824176	0.010087163	-0.006381042	0.020938918	0.018476674	-0.002813225	-0.001972808	0.001560742	0.0028352	-0.000144709	0.012034558	0.006936017	-0.008497708	0.000930367	-0.0004631	0.000838085	0.000441441	0.000555385	0.000192602	-0.001544538	0.002378649	-0.000454448	0.000256959	5.74E-05	6.58E-05
-0.022355549	-0.44329671	-0.305217896	0.023296157	0.002518319	0.180913714	-0.034838605	0.000534971	-0.156310305	-0.050393912	-0.00393588	-0.010688246	0.014105334	-0.006503633	-0.004637747	0.044684801	0.003321423	-0.000154946	-0.001705397	0.002815635	0.000353308	0.006631157	0.013252504	-0.004179191	0.000527484	-0.000175149	0.000595695	9.11E-05	0.000473574	-7.43E-05	-0.002070734	0.001612261	7.03E-05	0.000168132	4.04E-05	3.27E-05
-0.023586439	-0.425422565	-0.322674318	0.026039165	0.001208023	0.045172718	-0.002012069	-0.000742744	-0.179766088	-0.019219048	0.000562733	-0.008707787	0.011353743	-0.002327042	-0.006375786	0.062265344	0.000668138	0.001294296	-0.000553474	-0.001048056	-0.00021526	0.003502022	0.015376558	-0.003839858	-0.000428297	1.50E-05	-0.000694031	0.000518984	-0.000278598	0.000374006	-0.001570044	0.000855218	0.000540292	0.000172956	-2.76E-05	3.03E-05
-0.023769728	-0.427259893	-0.33017682	0.026393614	0.001044163	-0.032548341	-0.0570571	-0.000190619	-0.195212267	-0.019093564	0.000979822	-0.00928318	0.012134997	-0.001923132	-0.012728264	0.068744584	0.001888169	0.001830717	-0.001221145	-0.001409825	-0.000181504	0.001780832	0.017269816	-0.002725033	-0.000622378	0.000113212	-0.000885544	0.000493262	-0.000377374	0.000359842	-0.001790498	0.000538686	0.000792999	0.000155448	-4.04E-05	1.94E-05
-0.023571219	-0.425504825	-0.323016491	0.025907196	0.001160416	-0.052105914	-0.07090901	-0.001108777	-0.183491015	-0.019160325	0.000634184	-0.009005324	0.011949932	-0.002277594	-0.007587975	0.063542325	0.001126857	0.001470309	-0.00085112	-0.001106957	-0.000131903	0.003175546	0.015790933	-0.003507066	-0.000484533	4.47E-05	-0.000739418	0.000478197	-0.000301016	0.000345903	-0.001625976	0.00077131	0.000608703	0.000160871	-3.18E-05	2.65E-05
-0.024182523	-0.51075983	-0.288778629	0.027466317	0.002509544	-0.046098845	-0.101632928	0.005678881	-0.1621408	-0.161345869	-0.004695686	-0.015251831	0.018328177	0.001209085	-0.053644624	-0.002847509	0.012318926	0.002058707	-0.005664924	0.000753114	0.00044644	-0.004829535	-0.001351099	0.004015958	2.61E-05	0.000197015	0.000150298	-0.00013942	7.45E-05	-9.98E-05	0.000253724	-0.000241539	-8.72E-05	-1.23E-05	1.49E-05	-5.49E-06
-0.024299723	-0.515207909	-0.306984786	0.027885659	0.002314588	-0.022674031	-0.085037846	0.007989498	-0.192668171	-0.161008416	-0.004320973	-0.016488106	0.019976563	0.0012501	-0.066799908	0.010623142	0.015334342	0.002992772	-0.007245651	0.000679142	0.000653924	-0.008206878	0.002520748	0.006536679	-0.000221947	0.000351442	-8.08E-06	-0.000327579	1.94E-05	-0.000226459	-0.000203193	-0.000884003	0.000334915	-7.94E-05	4.52E-07	-2.61E-05
-0.024285815	-0.515959952	-0.310117599	0.028517548	0.00232723	0.464003912	0.259653943	0.010113405	-0.182940872	-0.161162961	-0.004178418	-0.015581703	0.018327605	0.001438725	-0.064971747	0.0087126	0.014487248	0.002791267	-0.006720444	0.000613245	0.000548013	-0.007837791	0.002038031	0.006116812	-0.00019268	0.000317513	1.16E-06	-0.000283892	2.01E-05	-0.000192866	-0.000149103	-0.000804795	0.000285605	-6.92E-05	1.66E-06	-2.25E-05
-0.023972369	-0.504938149	-0.264961265	0.02706779	0.002592518	0.114213982	0.011904153	0.003747087	-0.120764314	-0.161826512	-0.004612052	-0.013307331	0.015692271	0.00184802	-0.040158578	-0.0166159	0.008962625	0.001332923	-0.003973485	0.000314126	0.000208868	-0.002908195	-0.0036594	0.002322181	4.16E-05	0.000114871	6.95E-05	1.74E-05	-2.29E-06	3.11E-05	0.000282026	-0.000194076	-6.50E-05	6.03E-06	4.23E-06	-1.44E-06
-0.02427701	-0.512387697	-0.295428875	0.027691469	0.002449518	-0.058557252	-0.110455663	0.006501544	-0.174466683	-0.161225675	-0.004565759	-0.015712972	0.018841801	0.001229148	-0.059299803	0.002912524	0.013472468	0.002407836	-0.006232846	0.000716144	0.000463883	-0.006522248	0.000527936	0.005144203	-7.60E-05	0.00025984	8.29E-05	-0.000194349	5.29E-05	-0.000130113	-1.90E-05	-0.000614986	0.000145275	-4.30E-05	8.36E-06	-1.46E-05
-0.024201506	-0.514893376	-0.305682616	0.027653772	0.002187647	-0.030625311	-0.090669236	0.007888427	-0.190553779	-0.161016569	-0.004013053	-0.016411023	0.020143852	0.001647811	-0.065727995	0.009601354	0.01525421	0.00316568	-0.007338052	0.000364377	0.000769664	-0.007838716	0.002175715	0.006427379	-0.000324114	0.000385837	-0.000133072	-0.000346537	-6.09E-05	-0.000246801	-0.000125987	-0.000799998	0.000349912	-7.64E-05	-8.36E-06	-2.99E-05
-0.024268526	-0.513411884	-0.299622002	0.027689865	0.002414721	-0.069520866	-0.11821944	0.006958568	-0.181551097	-0.161131322	-0.004538576	-0.016058749	0.019366809	0.001147973	-0.061894608	0.005585524	0.014189474	0.002596159	-0.006621587	0.000771625	0.000548764	-0.006981985	0.001099579	0.005586714	-0.000105178	0.00028548	7.81E-05	-0.00024917	5.69E-05	-0.000171997	-4.76E-05	-0.000659678	0.000172557	-5.41E-05	7.83E-06	-1.75E-05
-0.024071219	-0.504677948	-0.263880957	0.027091466	0.002746129	-0.005071872	-0.072581875	0.003017331	-0.120898023	-0.161833157	-0.005038052	-0.013409731	0.015665834	0.001371262	-0.038420052	-0.018470749	0.008506912	0.000961424	-0.003621228	0.00068269	8.05E-05	-0.001974894	-0.004762226	0.001568283	0.000237565	3.79E-05	0.000257696	9.60E-05	0.000101614	8.09E-05	0.000464727	7.76E-05	-0.000306947	3.80E-05	2.16E-05	1.11E-05
-0.023628584	-0.483175751	-0.175926009	0.025675206	0.003591309	0.052670441	-0.031704097	-0.005502806	0.004376228	-0.163276358	-0.006185366	-0.007967097	0.007495939	0.001675824	-0.003902774	-0.053925297	-0.000587016	-0.00166352	0.001422604	0.000576036	-0.001043557	-2.72E-05	-0.00767033	-0.001459273	0.000515017	-0.00026797	0.000400274	0.000503539	0.000148027	0.000471316	-7.88E-05	-0.000564736	3.19E-06	2.73E-05	1.24E-05	2.49E-05
-0.022427195	-0.463826466	-0.096690183	0.02236693	0.004325758	-0.035311185	-0.094032671	-0.013270712	0.120145627	-0.164332827	-0.007693194	-0.00362781	0.002021187	0.001089481	0.034971694	-0.093497085	-0.008619616	-0.004237226	0.005536212	0.001180062	-0.001386926	0.006591559	-0.015128153	-0.006186392	0.001035269	-0.000634341	0.000835575	0.000679043	0.000331704	0.000617563	0.000416434	0.000161863	-0.000538424	6.47E-05	2.83E-05	5.25E-05
-0.020780691	-0.365491449	0.359992125	0.016089824	0.008599032	-0.044345844	-0.137922132	-0.041550478	0.579592111	-0.191242028	-0.012048287	0.016746328	-0.033424584	0.003725234	0.072557726	-0.150836847	-0.026621493	-0.009254393	0.017426295	8.79E-05	-0.005555137	-0.013922633	0.000145325	0.000739607	0.000500071	-0.000896065	0.000353586	0.001098429	0.000138181	0.001246616	-0.001832464	-0.003444622	0.001427334	-0.000148051	-3.14E-05	3.09E-05
-0.022691925	-0.453410967	0.000139628	0.022352528	0.005373878	-0.051441154	-0.142876775	-0.019207392	0.219806159	-0.187130385	-0.00907874	0.000292582	-0.005842763	0.002540405	0.035470898	-0.112286295	-0.011832683	-0.005349741	0.008099731	0.000803321	-0.002745232	-0.001885114	-0.011271451	-0.002644203	0.000863764	-0.000643345	0.000697391	0.000850527	0.000272625	0.000868819	-0.000510865	-0.001735181	0.000357379	-4.28E-05	7.08E-06	3.51E-05
-0.018798462	-0.270075353	0.750622268	0.009485301	0.012192804	-0.044699421	-0.138247935	-0.058776745	0.891310323	-0.194805469	-0.014838754	0.03165303	-0.060124352	0.004467681	0.078773135	-0.157917973	-0.035094994	-0.011467238	0.023720204	-0.000353857	-0.007707281	-0.026001859	0.012041954	0.005163035	0.000144524	-0.001025179	6.89E-05	0.001156497	5.84E-05	0.001374852	-0.002036659	-0.003701305	0.001628682	-0.000152663	-3.46E-05	4.11E-05
-0.024067087	-0.513361335	-0.250006513	0.026981673	0.00301705	-0.017922034	-0.128247401	0.002858241	-0.106591398	-0.181740408	-0.005981816	-0.01389234	0.015987643	0.001764049	-0.042706874	-0.030289236	0.009572124	0.000846292	-0.003993084	0.001036973	7.12E-05	-0.003732261	-0.006840636	0.002931402	0.0003195	4.41E-05	0.000414466	-6.30E-06	0.000177365	2.91E-05	0.000528537	-0.000416431	-0.00024553	-1.98E-05	2.47E-05	2.52E-06
-0.020563901	-0.36318978	0.364630009	0.015487327	0.008746041	-0.049383552	-0.150657559	-0.044984561	0.620905276	-0.189973447	-0.012780105	0.01823133	-0.034757472	0.003193441	0.102168624	-0.179439989	-0.032572365	-0.011222418	0.020391033	0.000538163	-0.005827069	-0.006082931	-0.008163442	-0.004748084	0.001085364	-0.001232988	0.000783056	0.001448449	0.000316224	0.001502337	-0.001351264	-0.002611537	0.000833083	-6.06E-05	-7.48E-06	6.65E-05
-0.0237055	-0.505249697	-0.216821192	0.02594041	0.003342317	-0.042600437	-0.145732564	-0.001210057	-0.050710502	-0.182309442	-0.006649924	-0.0117449	0.013334277	0.001636011	-0.019070028	-0.054419464	0.004482082	-0.00072666	-0.001392939	0.001217682	-0.000171297	0.002135159	-0.013473886	-0.00125199	0.000724011	-0.000214784	0.000688007	0.000248091	0.000274431	0.000202567	0.001239269	0.000581879	-0.000902135	7.16E-05	4.48E-05	3.37E-05
-0.024089023	-0.518310576	-0.308422369	0.027245175	0.002405465	-0.018013476	-0.195756048	0.008390575	-0.197756052	-0.167058174	-0.004969343	-0.017333027	0.021235065	0.000576332	-0.070180339	0.01118043	0.016784588	0.003060755	-0.007983768	0.001335002	0.000881218	-0.008527195	0.003236783	0.007215837	-0.000131955	0.000350382	0.000176874	-0.000497658	0.000145547	-0.000359863	-0.000465447	-0.000887713	0.000373165	-0.000108858	7.08E-06	-2.84E-05
-0.023896908	-0.515996594	-0.298963484	0.026813841	0.002513487	0.019930399	-0.168883577	0.007453431	-0.180370176	-0.167209102	-0.005230703	-0.016692537	0.020491448	0.000414202	-0.062949405	0.003826861	0.015384093	0.002582861	-0.00728218	0.001500301	0.000869001	-0.006644387	0.00116605	0.005996746	9.08E-06	0.000267265	0.000295866	-0.000461092	0.000197889	-0.000338756	-0.000227735	-0.000555941	0.0001455	-8.81E-05	1.49E-05	-1.90E-05
-0.023696279	-0.510983795	-0.278460562	0.026177386	0.002858285	-0.019846095	-0.197059754	0.004930988	-0.147565753	-0.167529906	-0.006029019	-0.015499385	0.01881663	-0.000180712	-0.049679473	-0.009768945	0.012516208	0.001456727	-0.005696342	0.002019382	0.000641761	-0.003641286	-0.002266998	0.003769988	0.00035894	7.93E-05	0.000608824	-0.000325965	0.000353848	-0.000239619	6.79E-05	-0.00011301	-0.000230233	-4.92E-05	3.57E-05	1.52E-06
-0.021769931	-0.507900828	-0.265666021	0.022256782	0.000795062	0.088533573	-0.120292409	0.00531132	-0.122882375	-0.167479549	-0.001510399	-0.014692788	0.022030741	0.005074295	-0.039914503	-0.018620864	0.013042324	0.004032432	-0.007983765	-0.001759027	0.002152482	-0.000918894	-0.004292248	0.004058359	-0.00081373	0.000683645	-0.000832578	-0.000572859	-0.000463069	-0.000639063	0.000455809	0.000191185	0.000212305	-1.39E-05	-1.89E-05	-6.13E-05
-0.02406756	-0.511469117	-0.283878174	0.027754158	0.002716673	-0.282832559	0.309367099	0.006505385	-0.153570132	-0.149550081	-0.00427321	-0.014003067	0.016647564	0.001099075	-0.046879068	-0.002339963	0.010585124	0.001768653	-0.004826348	0.000592145	0.000370391	-0.003183307	-0.000787957	0.002702135	2.25E-05	0.000153225	9.24E-05	-5.45E-05	4.26E-05	-5.04E-05	4.44E-05	9.45E-05	-7.08E-05	2.67E-05	1.01E-05	4.83E-07
-0.023904168	-0.505714846	-0.260338475	0.027280164	0.002859289	-0.265715733	0.32148538	0.003894445	-0.115809314	-0.149977996	-0.004412877	-0.012396795	0.014535683	0.001445194	-0.033295096	-0.016221851	0.007356394	0.000952248	-0.003178169	0.000365504	0.000138813	-0.000820731	-0.00357119	0.000757926	0.000125174	4.22E-05	0.000105363	0.000111097	1.94E-05	8.28E-05	0.000178855	0.000293863	-0.000177423	5.66E-05	7.90E-06	1.04E-05
-0.024166194	-0.517359264	-0.307989311	0.02809959	0.0024998	-0.321204523	0.282196362	0.009309417	-0.19581226	-0.14904805	-0.003958692	-0.015874863	0.019246959	0.00087657	-0.064462567	0.015686724	0.01485839	0.002979988	-0.007068164	0.000708827	0.000706125	-0.007519737	0.004248502	0.006083177	-0.000254616	0.000344988	-4.16E-05	-0.000343879	1.71E-05	-0.000249538	-0.00053028	-0.000711779	0.000431843	-6.79E-05	-4.03E-06	-2.53E-05
-0.023479426	-0.485782833	-0.178763247	0.025734557	0.003845037	-0.311412023	0.289102033	-0.004142106	-0.002463562	-0.15125335	-0.0060839	-0.00758366	0.007021122	0.000923346	-0.00191869	-0.048519949	-0.000881329	-0.001792786	0.001556369	0.000900142	-0.000998816	0.00087892	-0.006167753	-0.002013821	0.000581147	-0.000302296	0.000484842	0.000482749	0.000216182	0.000440073	-0.000366813	-0.000328405	1.16E-05	4.22E-05	1.68E-05	2.93E-05
-0.023712687	-0.492811452	-0.276514775	0.026142238	0.002553792	-0.012583359	-0.164785453	0.002565569	-0.136657782	-0.139611808	-0.004636121	-0.013364523	0.016269364	-0.000174612	-0.03369668	-0.002580194	0.008216044	0.00103403	-0.003704228	0.001062881	0.000318624	-0.000212726	-0.000305307	0.000608552	0.000228023	1.31E-05	0.000275922	1.33E-05	0.000163512	-4.46E-06	-0.000166058	0.000508226	-0.000195392	5.62E-05	2.08E-05	1.74E-05
-0.023551047	-0.488951486	-0.260733498	0.02572899	0.00263031	-0.001223822	-0.156742459	0.00092585	-0.112726191	-0.139865535	-0.004693211	-0.012391649	0.015053393	5.73E-05	-0.026187754	-0.01022542	0.006507063	0.000636966	-0.00285721	0.000906231	0.000213582	0.000565826	-0.001241356	-8.63E-05	0.000234043	-2.87E-05	0.000248095	6.69E-05	0.000135938	5.06E-05	-0.000250686	0.000400872	-0.000113883	4.97E-05	1.37E-05	1.73E-05
-0.024220625	-0.524304063	-0.274473216	0.027634371	0.002854126	-0.084805387	-0.031364861	0.006300648	-0.144689725	-0.185723337	-0.005708977	-0.015665173	0.018458536	0.001953114	-0.057118956	-0.020635215	0.013127356	0.001810071	-0.005878863	0.001060403	0.000440691	-0.00553872	-0.006201331	0.004754827	0.000195742	0.000172627	0.000363813	-0.00019439	0.000155489	-0.000131246	0.000825165	-0.000391948	-0.000334965	-3.94E-05	2.68E-05	-7.34E-06
-0.024070079	-0.517907542	-0.248290594	0.027110486	0.003145164	-0.086379733	-0.032486353	0.003314079	-0.102271319	-0.186201925	-0.00622895	-0.013876426	0.015909378	0.001894407	-0.040978342	-0.037188948	0.009249293	0.000600879	-0.003790003	0.001165261	8.66E-05	-0.002342672	-0.009967804	0.002132712	0.000470716	-1.05E-05	0.000545192	3.25E-05	0.000225206	4.15E-05	0.001081853	-4.83E-06	-0.000623732	1.20E-05	3.86E-05	1.21E-05
-0.022952521	-0.388574693	-0.222198628	0.023668079	0.002063819	-0.05249071	-0.157489655	-0.012682818	-0.02995587	-0.012243974	-0.000754693	-0.001996286	0.001580006	-0.001943297	0.0400296	0.010925676	-0.011147761	-0.002296511	0.005990914	-0.001022198	-0.001615089	0.007161866	0.004968277	-0.008164999	0.000200739	-0.00045812	-0.000233957	0.001046611	-0.000113322	0.000882006	-0.000870172	0.000221806	0.00021708	0.000152796	-1.10E-05	5.75E-05
-0.0236081	-0.416206339	-0.335284444	0.025928452	0.001038717	0.010316886	-0.112980648	-0.000449536	-0.199145115	-0.0103273	0.000771016	-0.009153302	0.011747119	-0.002413993	-0.016345019	0.068709457	0.002742541	0.001701221	-0.001450983	-0.000837892	-0.000264653	-0.000991879	0.014901419	-0.000711094	-0.000437975	8.02E-05	-0.000566647	0.000325742	-0.000200925	0.000287309	-0.001149068	-0.000276295	0.00061209	4.58E-05	-2.06E-05	1.15E-05
-0.02170154	-0.361708116	-0.112217214	0.020305794	0.002576514	-0.018599891	-0.133507469	-0.023626491	0.136171011	-0.013985991	-0.001245748	0.004882516	-0.007035385	-0.000495867	0.095589411	-0.045674728	-0.023752796	-0.005410753	0.012225205	-0.001900087	-0.002325546	0.01635274	-0.005665409	-0.015338447	0.000560893	-0.000836197	-0.000199016	0.001571274	-0.000196408	0.001258254	-0.000156592	0.001231651	-0.000325804	0.000274808	-9.23E-06	9.02E-05
-0.023839991	-0.52098285	-0.302817202	0.026781011	0.002171455	-0.046708693	-0.146045027	0.008544439	-0.189322713	-0.172137323	-0.004387593	-0.017232959	0.021668493	0.001786567	-0.069048209	0.004618829	0.016937116	0.003480341	-0.008331389	0.000614984	0.001178854	-0.008139263	0.000984869	0.00737714	-0.000351376	0.000430121	-7.76E-05	-0.000575976	-3.34E-05	-0.000415331	-1.79E-05	-0.00083946	0.000332282	-0.000123497	-1.16E-05	-3.87E-05
-0.023878739	-0.505269944	-0.238546024	0.026433214	0.003046827	-0.044420276	-0.144440822	0.001140389	-0.089845927	-0.17337572	-0.005836908	-0.012813091	0.014668459	0.001519963	-0.034743976	-0.03077915	0.007729738	0.000490875	-0.003102445	0.0009336	-5.53E-05	-0.002932175	-0.005598862	0.002112344	0.000296135	4.81E-06	0.00035905	5.51E-05	0.000154321	8.44E-05	0.000159383	-0.000477357	-6.45E-05	-1.77E-05	1.61E-05	3.32E-06
-0.02426818	-0.521687796	-0.305716025	0.027790174	0.002256441	0.00086349	-0.112353403	0.008730813	-0.193015974	-0.172230003	-0.004400966	-0.017052205	0.020799767	0.00189298	-0.071041421	0.006461272	0.016477626	0.003314607	-0.007885099	0.000512507	0.000823598	-0.008874856	0.001531961	0.007287838	-0.000313603	0.000415265	-8.37E-05	-0.000409231	-3.71E-05	-0.000292458	-0.000103779	-0.000934573	0.000368146	-9.34E-05	-6.95E-06	-3.45E-05
-0.024295839	-0.521062165	-0.303180581	0.027918596	0.002400266	0.06132823	-0.069529671	0.008553572	-0.186873955	-0.17230658	-0.004720265	-0.016766159	0.020196147	0.001565473	-0.068794733	0.004108524	0.015848206	0.002963068	-0.007452144	0.000790382	0.000697917	-0.008367194	0.000902913	0.006806076	-0.000175523	0.000353041	5.50E-05	-0.000360475	4.14E-05	-0.000255583	-5.78E-05	-0.000851396	0.000257928	-8.21E-05	3.42E-06	-2.73E-05
-0.0232299	-0.515491051	-0.280309159	0.025344412	0.001733436	-0.049737899	-0.148192375	0.006045469	-0.150203523	-0.172487972	-0.003258674	-0.015712359	0.021015649	0.00361074	-0.051713944	-0.012752351	0.0138386	0.003430213	-0.00738099	-0.000754734	0.001539564	-0.003260044	-0.004213166	0.004581345	-0.00057395	0.000465269	-0.000492571	-0.000489109	-0.000334243	-0.000417473	0.000751485	0.000130622	2.21E-06	-4.18E-05	-3.10E-05	-3.93E-05
-0.024308492	-0.521909367	-0.306665024	0.028121371	0.002387627	0.172607075	0.009284855	0.009361427	-0.189386966	-0.172285953	-0.004673487	-0.016770948	0.02009921	0.00155492	-0.070388673	0.005730884	0.016139545	0.003040914	-0.007577687	0.000812999	0.000706705	-0.008790695	0.001379101	0.007098734	-0.000192557	0.000363442	5.19E-05	-0.000384146	4.53E-05	-0.000269764	-0.000116538	-0.000931212	0.000302312	-9.15E-05	2.68E-06	-2.89E-05
-0.024250706	-0.521535494	-0.305117522	0.027786168	0.002250709	0.005593917	-0.109002232	0.008563875	-0.191813998	-0.172235978	-0.004386413	-0.017054226	0.020892734	0.001915796	-0.070509346	0.005937506	0.016449369	0.003324405	-0.007899522	0.000493306	0.000856965	-0.008707351	0.001369433	0.007227089	-0.000320336	0.000416556	-9.15E-05	-0.000418592	-4.34E-05	-0.000300591	-7.79E-05	-0.000902573	0.000356118	-9.34E-05	-7.78E-06	-3.48E-05
-0.024349333	-0.522055216	-0.307249062	0.027974087	0.002316586	-0.025189659	-0.130804718	0.008648479	-0.196585137	-0.172197957	-0.004555528	-0.017260294	0.020992288	0.001669235	-0.072552575	0.007972204	0.016783883	0.00330028	-0.007983292	0.000678676	0.00078416	-0.00932906	0.002015509	0.007548657	-0.000278353	0.000410009	-2.91E-05	-0.000414314	1.93E-06	-0.000291628	-0.000186297	-0.001037096	0.000396989	-0.000100717	-3.32E-06	-3.42E-05
-0.023579898	-0.468442781	-0.250690385	0.025687817	0.002352578	-0.049636918	-0.11682105	-0.002478208	-0.089973997	-0.111305571	-0.003205343	-0.009672308	0.01170957	0.00042402	-0.006427905	-0.008084909	0.001143242	-3.19E-06	-0.000309121	-0.000281585	-0.000236504	0.004254691	-0.000797382	-0.003610288	0.000112895	-0.000118149	-0.000112257	0.000477647	-8.86E-05	0.000351375	-0.000231012	0.000930853	-0.000144572	0.000154604	-1.85E-06	3.41E-05
-0.023786022	-0.47139	-0.262761228	0.026213728	0.002350162	-0.049750511	-0.116899494	-0.0012899	-0.108631815	-0.111127746	-0.003260797	-0.01040959	0.012483247	0.00014299	-0.012898152	-0.001537248	0.002461666	0.000246554	-0.000897376	-8.60E-05	-0.000238181	0.003174657	0.000400753	-0.002878198	0.000124032	-9.10E-05	-6.68E-05	0.000451881	-4.87E-05	0.000328496	-0.000291029	0.000853507	-0.000131697	0.000151276	3.92E-06	3.33E-05
-0.023765802	-0.468943997	-0.252747233	0.02611405	0.002400026	-0.046952232	-0.114919843	-0.0020976	-0.096571144	-0.111283254	-0.003229352	-0.009818484	0.01153234	0.000371078	-0.011494263	-0.002996438	0.001846196	0.0001592	-0.000538919	-0.000261732	-0.000386724	0.002052026	0.001531876	-0.002400883	3.84E-05	-7.48E-05	-0.000152864	0.000467598	-9.17E-05	0.000364783	-0.000627586	0.000403503	0.000157383	0.000120402	-7.65E-06	2.56E-05
-0.023093955	-0.442428488	-0.144246137	0.023972895	0.003397466	-0.041252868	-0.110906179	-0.012504586	0.054914585	-0.11298653	-0.004610352	-0.003329028	0.001948477	0.000712947	0.030573674	-0.046149741	-0.008967207	-0.002950693	0.005397684	-0.000370671	-0.001610074	0.005190186	-0.002752416	-0.006358366	0.000388223	-0.000447134	3.26E-05	0.000922788	-3.51E-05	0.000788505	-0.00095955	5.19E-05	0.000292778	0.000131709	-1.33E-05	4.71E-05
-0.0243437	-0.512816144	-0.307892606	0.027996743	0.002272382	-0.079502661	-0.069959669	0.00766471	-0.19417477	-0.155513444	-0.004040593	-0.016242109	0.019709445	0.001235651	-0.065169468	0.013381935	0.014831421	0.002998567	-0.007026679	0.000501632	0.000603705	-0.007889751	0.003337255	0.006170022	-0.000267353	0.000353888	-8.42E-05	-0.000274952	-2.02E-05	-0.000190613	-0.00031667	-0.000818957	0.000387978	-6.30E-05	-3.47E-06	-2.49E-05
-0.024235609	-0.510100747	-0.296764614	0.027647455	0.002346589	-0.096145288	-0.081749667	0.00634054	-0.175765646	-0.155710897	-0.004164211	-0.015486483	0.018766046	0.001331889	-0.057371446	0.005419195	0.01308103	0.002516049	-0.006145412	0.000450402	0.000514385	-0.005953959	0.001133799	0.004757204	-0.000161482	0.000277384	-3.38E-05	-0.000176531	-1.32E-05	-0.000124351	-6.71E-05	-0.00047289	0.000178641	-2.80E-05	1.17E-06	-1.50E-05
-0.022295073	-0.480709208	-0.176395388	0.02271839	0.002581996	-0.034826613	-0.038342153	-0.005765585	0.016750138	-0.157590141	-0.004182105	-0.007789151	0.010245585	0.003508358	0.012899261	-0.06589004	-0.001618555	-0.000802026	0.000709485	-0.000932326	0.00024222	0.007482673	-0.013920448	-0.004618756	0.00015022	-0.000149979	-0.00012464	0.000304982	-0.000209515	0.000224827	0.00101238	0.000999993	-0.000528945	9.91E-05	-1.25E-05	2.10E-05
-0.023531819	-0.505643564	-0.27848873	0.026021316	0.002132174	-0.080334464	-0.070552863	0.004722019	-0.144269879	-0.15591101	-0.003721565	-0.014435361	0.018426562	0.002091833	-0.044217832	-0.00771394	0.011159513	0.002368692	-0.005592237	-7.65E-05	0.000900232	-0.00253213	-0.002392191	0.003048628	-0.000246208	0.000261876	-0.0001853	-0.0002371	-0.000134683	-0.000187845	0.000367074	7.42E-05	-2.81E-05	-1.28E-05	-1.12E-05	-1.46E-05
-0.024233105	-0.508412541	-0.289852551	0.027581048	0.002469583	-0.097743346	-0.082883589	0.005568545	-0.164949881	-0.155841462	-0.004405423	-0.015009999	0.017965325	0.001192094	-0.05356622	0.001483401	0.012063556	0.002134226	-0.00554231	0.00057673	0.000362735	-0.005386719	0.000410554	0.004170671	-6.02E-05	0.000219225	5.13E-05	-0.000107172	3.08E-05	-6.68E-05	-7.00E-05	-0.000457918	0.000131672	-1.90E-05	6.41E-06	-9.39E-06
-0.022488496	-0.501986535	-0.263413523	0.023661382	0.001126925	-0.09205743	-0.078854401	0.003582907	-0.116809235	-0.156028373	-0.001396648	-0.013495234	0.019629342	0.005102294	-0.030621573	-0.020945089	0.00979749	0.003447525	-0.006059653	-0.002376641	0.00188002	0.002113076	-0.00693907	0.001253255	-0.000899659	0.000499752	-0.001040651	-0.000366416	-0.000690415	-0.000384482	0.001248067	0.001111267	-0.000184337	4.55E-05	-5.91E-05	-3.84E-05
-0.024153139	-0.507524661	-0.286256929	0.027623494	0.002408094	0.05543213	0.025603882	0.00558105	-0.15403608	-0.155969081	-0.00416227	-0.014444693	0.017332612	0.001599157	-0.049592767	-0.002531101	0.011171786	0.002056067	-0.005169736	0.000282531	0.000393807	-0.004344284	-0.00073781	0.003488259	-0.000100942	0.000211396	-3.25E-05	-7.59E-05	-3.37E-05	-4.99E-05	9.57E-05	-0.00024599	5.81E-05	-1.47E-06	7.49E-07	-8.11E-06
-0.02410562	-0.502968013	-0.267579174	0.027176956	0.002642644	-0.089772578	-0.077243008	0.003092863	-0.129896429	-0.156243531	-0.004626255	-0.013514167	0.01591339	0.001410131	-0.041224701	-0.011152064	0.009061555	0.001323101	-0.00397154	0.000444353	0.000104211	-0.003354892	-0.002018831	0.002419342	5.96E-05	0.000109656	9.29E-05	5.57E-05	2.83E-05	6.34E-05	3.15E-05	-0.000299258	3.26E-05	9.36E-06	6.76E-06	2.87E-07
-0.024224635	-0.521186598	-0.291546934	0.027680244	0.002424033	-0.032258129	-0.085648081	0.007310943	-0.170673757	-0.175954929	-0.004700467	-0.016304397	0.01977398	0.002108451	-0.063547148	-0.004638822	0.014731137	0.002746053	-0.006952554	0.000512737	0.000688185	-0.0071358	-0.00147038	0.0059804	-0.000167156	0.000329256	1.03E-05	-0.000299744	-1.07E-05	-0.000214233	0.000225158	-0.000661046	0.000127526	-6.24E-05	1.18E-06	-2.44E-05
-0.023914462	-0.522224416	-0.295756611	0.027029764	0.002065292	-0.044178625	-0.094088303	0.008079691	-0.177774291	-0.175799181	-0.003976472	-0.01670849	0.021047625	0.00279234	-0.066072211	-0.001848196	0.015930302	0.003452058	-0.007907155	-3.51E-06	0.001072999	-0.007474124	-0.000839324	0.0067551	-0.000417571	0.000462065	-0.000238925	-0.000440051	-0.0001456	-0.000345053	0.000227056	-0.000705748	0.00026611	-8.13E-05	-1.22E-05	-3.97E-05
-0.023624722	-0.515912502	-0.269919315	0.026198039	0.002266504	-0.055396432	-0.102038713	0.005155355	-0.135684873	-0.176230862	-0.004321244	-0.015043165	0.018971018	0.002904563	-0.049528376	-0.018717884	0.012325753	0.002448927	-0.006081166	-5.10E-05	0.000926171	-0.003875075	-0.004926926	0.004140076	-0.00023293	0.000298414	-0.000140362	-0.00029447	-0.000133261	-0.000223567	0.000592533	-0.000194167	-3.96E-05	-4.08E-05	-1.11E-05	-2.26E-05
-0.015731017	-0.173564019	-0.24463418	0.006902895	0.003020995	-0.049365097	-0.166508277	-0.025175804	0.016158723	0.248266258	-0.003364684	0.008212789	-0.008637121	-0.020453838	0.116365126	0.054569553	-0.021065196	-0.008253297	0.010877047	0.008203235	-0.001605276	0.011991025	0.002070873	-0.009040762	0.002716305	-0.001220959	0.003258224	4.11E-05	0.00184757	1.15E-05	0.000631817	-0.001008637	-0.001403532	-0.000180838	0.000166043	9.88E-06
-0.022606935	-0.208833034	-0.389016267	0.02372285	-0.001515445	0.55902357	0.264395446	-0.012966102	-0.187192789	0.248268995	0.010126741	0.005676945	-0.007660695	-0.004310267	0.044785953	0.126729513	-0.015753554	-0.000516171	0.008019304	-0.003808488	-0.002536216	-0.001259664	0.01472008	-0.004590781	-0.00048876	-0.000332909	-0.000935984	0.00110862	-0.000428723	0.001054023	0.000510665	-0.001415299	0.000211564	9.70E-06	-1.98E-05	3.56E-05
-0.0218077	-0.198667135	-0.347305705	0.020961075	-0.001615234	0.000989413	-0.130840817	-0.019543988	-0.132832546	0.247854719	0.010242132	0.007129118	-0.007930864	-0.00346785	0.070834118	0.100460439	-0.020177554	-0.001349161	0.009715781	-0.004461969	-0.002220091	0.005770372	0.00714619	-0.008781805	-0.000410251	-0.000454503	-0.001029271	0.001221493	-0.000562302	0.001094519	0.001484795	-0.000133547	-0.000417597	9.97E-05	-2.48E-05	5.22E-05
-0.024014536	-0.513243233	-0.234306865	0.026823881	0.003228335	-0.049006856	-0.091374688	0.001298094	-0.079238579	-0.186617929	-0.006410311	-0.01295575	0.014686566	0.001988375	-0.031944917	-0.045982337	0.007095706	6.85E-06	-0.002670488	0.001092012	-9.17E-05	-0.000513106	-0.011970257	0.000638473	0.000582095	-9.83E-05	0.000591554	0.000167248	0.000231008	0.000142218	0.001231358	0.000238495	-0.000769453	4.56E-05	4.20E-05	2.22E-05
-0.023502242	-0.490032808	-0.139313406	0.025101758	0.004117052	-0.045216617	-0.088710959	-0.007309952	0.047637538	-0.188071395	-0.007567063	-0.007392682	0.006121516	0.002302605	-0.001682445	-0.077102158	-0.001260801	-0.002384954	0.002060634	0.000966897	-0.001266706	-0.001074698	-0.012132736	-0.000824743	0.0007201	-0.000340238	0.000651025	0.000483322	0.00025369	0.000487755	0.000294537	-0.00094011	-0.000127024	-1.62E-05	2.24E-05	2.36E-05
-0.023552206	-0.492034199	-0.147516667	0.02530137	0.004052541	-0.02566659	-0.074862478	-0.006485048	0.036596948	-0.187946233	-0.007482649	-0.007869582	0.006816402	0.002247532	-0.004981	-0.073718905	-0.000412008	-0.002152506	0.001602625	0.001000598	-0.001176271	-0.001442579	-0.011663155	-0.000438733	0.00069317	-0.000311595	0.000642551	0.000440646	0.000254552	0.000452014	0.000283868	-0.000960724	-0.00011311	-2.23E-05	2.25E-05	2.13E-05
-0.024042651	-0.512789675	-0.232472025	0.026930364	0.003244342	-0.035038162	-0.081480754	0.001612773	-0.082904199	-0.186587539	-0.006343356	-0.013061046	0.01459223	0.002019567	-0.038677323	-0.039121155	0.008363012	0.000407533	-0.003248357	0.001048876	-0.00014883	-0.004191117	-0.007938563	0.002953379	0.000372159	2.38E-06	0.000462974	4.19E-05	0.000193701	9.15E-05	0.000489945	-0.00076526	-0.000156467	-4.42E-05	2.30E-05	7.67E-07
-0.021606779	-0.402614152	0.112836207	0.019285582	0.006106853	-0.149403438	-0.009399928	-0.033641747	0.402004374	-0.148451513	-0.009081546	0.010067083	-0.01873505	0.002173088	0.112252323	-0.15836965	-0.030307437	-0.009829667	0.017539184	1.27E-05	-0.004243715	0.009489483	-0.016843229	-0.012853495	0.00134228	-0.001256687	0.000749832	0.001738988	0.000232098	0.001600706	-0.001023761	-0.001108731	0.000333216	9.05E-05	-8.29E-06	8.67E-05
-0.023954181	-0.516066438	-0.243523944	0.026678276	0.002963636	0.007781216	-0.159053526	0.00249337	-0.095486135	-0.190038957	-0.006032184	-0.013890583	0.016230089	0.002431034	-0.040360293	-0.039824422	0.0093221	0.000811633	-0.003962272	0.00081356	0.000199631	-0.0026717	-0.010137946	0.00249365	0.000327831	4.25E-05	0.000393952	-1.45E-05	0.000130607	1.43E-05	0.001054674	-0.000193753	-0.000478367	-1.10E-05	2.44E-05	2.64E-06
-0.024373904	-0.528394776	-0.293992376	0.027945991	0.00262011	0.010466388	-0.157140529	0.008185537	-0.177273399	-0.189138466	-0.005557898	-0.017311805	0.020672882	0.001911482	-0.071593025	-0.007913278	0.016555826	0.002753254	-0.00764973	0.001119323	0.000670434	-0.008997907	-0.002810598	0.007408003	-7.72E-06	0.000322984	0.000263034	-0.000395942	0.000131388	-0.000270064	0.000486414	-0.001003389	6.69E-06	-0.000106493	1.78E-05	-2.65E-05
-0.024243627	-0.52540905	-0.28176789	0.027546343	0.00269663	-0.012382489	-0.173325895	0.006670647	-0.157228047	-0.189346937	-0.005688355	-0.01652624	0.019748947	0.002014285	-0.063097701	-0.016575065	0.014713264	0.002252056	-0.006738951	0.001062793	0.000598976	-0.006885829	-0.005196256	0.005906544	9.94E-05	0.000243144	0.000313308	-0.000301686	0.000136294	-0.000207014	0.000757514	-0.000629482	-0.000215969	-7.13E-05	2.20E-05	-1.64E-05
-0.024278779	-0.52720139	-0.289106222	0.027692766	0.002604455	-0.00364904	-0.16713845	0.007584898	-0.169445133	-0.189208588	-0.005508234	-0.017032617	0.020466969	0.002064234	-0.068262126	-0.011276024	0.015934445	0.002648265	-0.007396866	0.00100638	0.000702331	-0.008157392	-0.003722591	0.006890612	-8.36E-06	0.000308371	0.00023939	-0.000381156	0.000107123	-0.000262541	0.000596824	-0.000859254	-5.68E-05	-9.69E-05	1.57E-05	-2.49E-05
-0.024417864	-0.531262064	-0.305739699	0.028223702	0.002476914	0.076011501	-0.110714758	0.009845942	-0.195391956	-0.188934393	-0.005262155	-0.018019617	0.021648536	0.002002881	-0.079625375	0.000329395	0.018431381	0.003368346	-0.008655328	0.001028302	0.000830309	-0.011046358	-0.000440085	0.008982898	-0.000181525	0.000424985	0.000144688	-0.000525714	8.46E-05	-0.000358894	0.000213166	-0.001392374	0.000274328	-0.000150248	6.97E-06	-4.03E-05
-0.024204045	-0.526758505	-0.28728079	0.027605371	0.002623069	0.085609609	-0.103921701	0.007832364	-0.16348377	-0.189268911	-0.00553391	-0.016689725	0.019946152	0.002071448	-0.066104667	-0.013477257	0.015421128	0.002495155	-0.007123401	0.001027501	0.000683663	-0.0075924	-0.004355591	0.006496613	3.03E-05	0.000281697	0.000268217	-0.000365097	0.000118401	-0.000252306	0.000674173	-0.00075167	-0.000126974	-8.94E-05	1.77E-05	-2.18E-05
-0.024148966	-0.50802133	-0.296771722	0.027520232	0.00226558	-0.022404201	-0.046600942	0.006363089	-0.172779832	-0.153191014	-0.003944788	-0.015196912	0.018501586	0.001442592	-0.055398498	0.00524995	0.012685073	0.002520331	-0.006008817	0.000305364	0.000546146	-0.005518144	0.00090497	0.00449362	-0.000190869	0.000279521	-8.00E-05	-0.000172395	-4.30E-05	-0.000125018	1.38E-05	-0.000407553	0.000151229	-2.43E-05	-8.30E-07	-1.53E-05
-0.024051169	-0.510243539	-0.305835784	0.027263871	0.002178126	-0.078469836	-0.08630749	0.00751031	-0.189805537	-0.152942552	-0.003896999	-0.016045853	0.019805129	0.001209726	-0.06218219	0.012253721	0.014604949	0.003027923	-0.007054329	0.000463576	0.000779655	-0.007083131	0.002813732	0.005910652	-0.000295226	0.000355634	-0.000105243	-0.000345135	-3.74E-05	-0.000246715	-0.000191089	-0.000700847	0.000331957	-7.31E-05	-7.23E-06	-2.69E-05
-0.024238036	-0.508749673	-0.299752855	0.027646486	0.002324483	-0.08664827	-0.092101663	0.006439785	-0.179892019	-0.153116819	-0.004124425	-0.01555106	0.018848788	0.001152203	-0.058148383	0.00801883	0.013261219	0.002557887	-0.006229641	0.000514708	0.000513344	-0.006237636	0.001687397	0.004942603	-0.000160244	0.000280026	-1.94E-05	-0.000191453	1.78E-06	-0.000132126	-9.41E-05	-0.000544561	0.000196664	-3.62E-05	2.46E-06	-1.56E-05
-0.023832776	-0.491068705	-0.227409367	0.026347942	0.003030573	-0.032537746	-0.053794302	-0.001540876	-0.063428216	-0.154447114	-0.00523546	-0.010569307	0.011805694	0.001386058	-0.015851726	-0.035338607	0.002974484	-0.000467954	-0.000736822	0.000482377	-0.00042145	0.001401196	-0.007392675	-0.001509569	0.000427219	-0.000157788	0.000314837	0.000389537	0.000104329	0.00032197	0.000418153	0.000241085	-0.000367495	8.06E-05	2.04E-05	2.78E-05
-0.023496841	-0.503244211	-0.277177449	0.025892978	0.00202154	-0.081153755	-0.08821229	0.004199593	-0.140475847	-0.153413308	-0.003407937	-0.014138178	0.018257515	0.002392924	-0.040803209	-0.00935019	0.010435412	0.002364989	-0.005340091	-0.000399013	0.000947296	-0.00133664	-0.003463707	0.002285988	-0.00029386	0.000263844	-0.000282926	-0.000196975	-0.000210259	-0.000175133	0.000650862	0.000402776	-0.000173542	1.58E-05	-1.58E-05	-1.30E-05
-0.023502293	-0.503260111	-0.277249702	0.025921167	0.002023238	-0.075192876	-0.083990265	0.004194911	-0.140417225	-0.153415001	-0.003408213	-0.014139091	0.018261229	0.002392507	-0.040805368	-0.009348067	0.010437162	0.002365454	-0.005340992	-0.000398781	0.000947579	-0.001337697	-0.003462451	0.00228693	-0.000293911	0.000263851	-0.000282912	-0.000197091	-0.000210231	-0.000175186	0.000650724	0.000402585	-0.000173444	1.58E-05	-1.58E-05	-1.30E-05
-0.023487687	-0.503217516	-0.277056146	0.025845652	0.002018688	-0.091161221	-0.095300468	0.004207454	-0.140574264	-0.153410467	-0.003407472	-0.014136646	0.018251281	0.002393625	-0.040799582	-0.009353756	0.010432475	0.00236421	-0.005338577	-0.000399403	0.000946821	-0.001334867	-0.003465815	0.002284405	-0.000293775	0.000263833	-0.00028295	-0.000196782	-0.000210305	-0.000175044	0.000651095	0.000403095	-0.000173706	1.59E-05	-1.58E-05	-1.30E-05
-0.023771065	-0.494582385	-0.218104757	0.026123771	0.00310468	0.043285072	-0.090870217	-0.001643607	-0.051411789	-0.165808375	-0.005619504	-0.010607729	0.011707737	0.0018289	-0.016922971	-0.043214121	0.003238148	-0.00052802	-0.000814555	0.000509436	-0.000409987	0.000823183	-0.009100503	-0.001010248	0.00044431	-0.000152206	0.000351907	0.000345882	0.000108734	0.000297103	0.000628683	0.000121386	-0.000417473	6.11E-05	2.06E-05	2.42E-05
-0.020491877	-0.414828421	0.108371648	0.016939182	0.004957661	0.030193595	-0.100204198	-0.030655913	0.390024373	-0.170461926	-0.007220965	0.007893847	-0.013135794	0.005420734	0.10304603	-0.16547759	-0.02535411	-0.007310385	0.013759264	-0.001842745	-0.002374963	0.012197561	-0.023033075	-0.011809886	0.000587322	-0.000867339	-3.03E-05	0.001141592	-0.000294215	0.001034893	0.000854261	0.000493197	-0.00033902	0.000111962	-4.88E-05	5.58E-05
-0.02420813	-0.509528476	-0.279289242	0.027444507	0.002560482	-0.011737093	-0.129825506	0.004638346	-0.147661184	-0.164729877	-0.004803862	-0.014755531	0.017557528	0.001543631	-0.050154116	-0.009178974	0.011311481	0.001788546	-0.005106413	0.000605853	0.000303423	-0.004603132	-0.002619451	0.003657125	4.87E-05	0.000170397	0.000140351	-6.57E-05	5.31E-05	-3.40E-05	0.000329606	-0.000349345	-8.23E-05	-1.12E-05	1.29E-05	-4.95E-06
-0.023933534	-0.499395861	-0.237828059	0.026578622	0.002930966	-0.00533099	-0.125297566	-5.86E-05	-0.080952803	-0.165477432	-0.005387551	-0.011957653	0.013736937	0.001734301	-0.025298338	-0.034624335	0.005417412	9.06E-05	-0.002011191	0.000540008	-0.000170631	0.000145231	-0.008192545	-0.000194113	0.000375388	-7.73E-05	0.000316175	0.000256875	9.87E-05	0.000213852	0.000697137	0.000194773	-0.000447733	6.00E-05	2.23E-05	2.01E-05
-0.024251724	-0.513893754	-0.297125245	0.027659131	0.002390075	0.015848895	-0.110284304	0.006994693	-0.175739794	-0.164399524	-0.004544172	-0.01589444	0.019102081	0.001446286	-0.060953981	0.0018932	0.013912485	0.002536698	-0.006477392	0.000658352	0.000535345	-0.006739287	-9.39E-05	0.005424873	-9.98E-05	0.000279841	6.70E-05	-0.000230159	3.68E-05	-0.000157917	0.000149627	-0.000614538	9.34E-05	-4.98E-05	7.87E-06	-1.70E-05
-0.024046502	-0.507350447	-0.270358525	0.027065336	0.002604706	0.03274774	-0.098321207	0.003912148	-0.131324107	-0.164890668	-0.004871382	-0.014050801	0.016687502	0.001638372	-0.043676388	-0.01576952	0.009921781	0.001421421	-0.004425024	0.000564408	0.00027143	-0.003054903	-0.004350744	0.00258989	0.000119398	0.000112381	0.000174457	-1.39E-05	5.56E-05	9.26E-07	0.000515945	-9.35E-05	-0.000231745	8.92E-06	1.47E-05	1.47E-06
-0.024082318	-0.505331191	-0.262094269	0.027104675	0.002713076	0.050579646	-0.08569422	0.003034282	-0.11811265	-0.165069631	-0.005020347	-0.013404461	0.015613572	0.001670121	-0.03933411	-0.020268537	0.008637005	0.001027688	-0.003682614	0.000555741	7.08E-05	-0.002537445	-0.005063532	0.001936973	0.000192675	5.92E-05	0.000214206	8.62E-05	7.09E-05	8.26E-05	0.000490167	-0.000110474	-0.00024238	2.19E-05	1.70E-05	6.41E-06
-0.023879286	-0.511875613	-0.288839836	0.026725892	0.002093461	-0.05287371	-0.158956985	0.005942945	-0.163269194	-0.164460911	-0.003860741	-0.015559027	0.019564341	0.002395475	-0.054892215	-0.004063551	0.013239176	0.00282795	-0.006533748	-8.69E-05	0.000889169	-0.00486149	-0.001960402	0.004639931	-0.000314385	0.000342085	-0.000212493	-0.000285234	-0.000152915	-0.000221622	0.00047363	-0.000229459	2.61E-05	-3.49E-05	-1.20E-05	-2.40E-05
-0.024069401	-0.511862283	-0.288829092	0.027245321	0.002302026	0.013660005	-0.11183469	0.005925582	-0.161411886	-0.164528613	-0.004298034	-0.015391412	0.01886533	0.001912608	-0.054638026	-0.004456064	0.012792115	0.002439016	-0.006085114	0.000303393	0.000648877	-0.004978291	-0.001980089	0.004396026	-0.000143602	0.00027019	-3.25E-05	-0.000206219	-4.40E-05	-0.000153443	0.000420763	-0.000267358	-4.31E-05	-2.54E-05	1.42E-06	-1.51E-05
-0.024149255	-0.520404981	-0.266581897	0.027361033	0.002903402	-0.021959253	-0.083046173	0.004991943	-0.130503882	-0.185084061	-0.005878948	-0.01510078	0.017740422	0.001827407	-0.050936305	-0.025486471	0.011749934	0.001397693	-0.005167064	0.001115569	0.000346466	-0.004175828	-0.007265855	0.003706085	0.000290556	0.000106744	0.000424864	-0.000119633	0.00018147	-7.78E-05	0.000881472	-0.000188909	-0.000440039	-1.70E-05	3.09E-05	3.90E-07
-0.019132376	-0.306824798	0.607663927	0.01120446	0.010619201	0.022388992	-0.051811658	-0.052899068	0.794973487	-0.195568247	-0.013403609	0.026716026	-0.050220864	0.004956783	0.085066228	-0.165887153	-0.033167674	-0.010691984	0.021690716	-0.000653092	-0.006663038	-0.019864743	0.0053627	0.00279236	0.00016472	-0.00096058	2.43E-05	0.001077127	-2.42E-05	0.00127668	-0.001709051	-0.003412153	0.001504324	-0.000155579	-4.67E-05	3.21E-05
-0.023140315	-0.47869989	-0.095898249	0.024022457	0.00445126	-0.050214433	-0.103095041	-0.011451911	0.10667293	-0.187769319	-0.007982728	-0.004888071	0.002606368	0.00247698	0.014852639	-0.092994812	-0.005308771	-0.003468737	0.004205744	0.000847773	-0.001627388	0.000479669	-0.013737136	-0.002427346	0.000812398	-0.000467862	0.000678462	0.000621685	0.000249223	0.00061227	0.000255047	-0.000881151	-0.000134582	-3.46E-06	1.84E-05	3.18E-05
-0.024087435	-0.526873482	-0.293025486	0.027341366	0.00241655	-0.078157277	-0.12284119	0.008138715	-0.176084755	-0.184512315	-0.004956938	-0.017138078	0.021077291	0.002286097	-0.068831963	-0.00699879	0.016450928	0.003079596	-0.007884685	0.00068397	0.000956739	-0.008043734	-0.002589835	0.007123217	-0.000189063	0.00037979	5.86E-05	-0.00047337	9.59E-06	-0.000341902	0.000490031	-0.000790647	6.25E-05	-0.000105285	1.59E-06	-3.31E-05
-0.023246247	-0.499902499	-0.182643811	0.024753439	0.003397135	-0.076239987	-0.121507792	-0.004184347	0.0004408	-0.186453648	-0.006556619	-0.009800136	0.011151703	0.002674298	-0.002935183	-0.074418837	0.001040517	-0.001393185	0.000177709	0.000608481	-0.000198341	0.004982958	-0.017769265	-0.003198803	0.000702153	-0.000283412	0.000561687	0.000337534	0.000149639	0.000269954	0.001682441	0.000938496	-0.001080025	9.57E-05	3.19E-05	3.71E-05
-0.024243144	-0.524726683	-0.284265162	0.027650147	0.002745656	-0.051057903	-0.10365115	0.007025091	-0.161090685	-0.184729107	-0.005643544	-0.016428449	0.019557934	0.001689952	-0.063335368	-0.012785434	0.014716392	0.002241293	-0.006717732	0.00118072	0.000569689	-0.007093711	-0.003881435	0.005974104	0.000103687	0.000238728	0.000330946	-0.000306906	0.000161538	-0.000209243	0.000523484	-0.000693545	-0.000122852	-7.53E-05	2.22E-05	-1.64E-05
-0.023820009	-0.493850594	-0.305583585	0.026686944	0.002118607	0.047116633	-0.092572732	0.005485292	-0.180492506	-0.127835329	-0.003485381	-0.01452265	0.018143361	-0.000240051	-0.046116657	0.021561849	0.011081463	0.002323694	-0.005413467	0.000586136	0.000629837	-0.002669641	0.006638154	0.002467925	-0.000203191	0.000226771	-0.000121793	-0.000130177	-9.33E-06	-0.000135568	-0.001052429	0.000271768	0.000388866	4.28E-05	-6.48E-06	-4.22E-06
-0.023597564	-0.488694476	-0.284481881	0.025956502	0.002453092	-0.01891595	-0.139345176	0.002845833	-0.147447871	-0.128153858	-0.004263024	-0.013335957	0.016524809	-0.000792501	-0.032603383	0.007726064	0.00818607	0.001214556	-0.003839125	0.001055113	0.000412055	0.000407565	0.003129303	0.000206762	0.000129414	4.92E-05	0.0001674	1.10E-05	0.000128271	-3.74E-05	-0.000742312	0.000729769	1.92E-05	8.58E-05	1.24E-05	1.43E-05
-0.023699037	-0.491346553	-0.295342373	0.026246855	0.002359026	-0.029783243	-0.147039362	0.003997206	-0.165461607	-0.127958456	-0.004107204	-0.014098252	0.017550502	-0.000836958	-0.039478943	0.014757057	0.009782265	0.001674983	-0.004667089	0.001067464	0.00052511	-0.001002952	0.00476345	0.001303207	3.77E-05	0.000115858	0.000117293	-7.41E-05	0.000116275	-9.94E-05	-0.000869789	0.000546196	0.000137777	6.39E-05	9.50E-06	7.61E-06
-0.023665171	-0.495869259	-0.313838473	0.026339143	0.002300903	0.026294335	-0.107318175	0.006712831	-0.195330365	-0.127570141	-0.004172831	-0.015393627	0.019187084	-0.001426707	-0.05242719	0.028019237	0.012994611	0.002399039	-0.006279458	0.001505713	0.000754733	-0.004252345	0.008556738	0.003873928	-7.19E-05	0.000229497	0.000147682	-0.000316546	0.000176734	-0.000269191	-0.00133657	-9.41E-05	0.000480893	-1.56E-05	6.36E-06	-1.08E-05
-0.023505043	-0.492767465	-0.301154245	0.025857266	0.002513748	-0.008147578	-0.131714187	0.005069374	-0.174619093	-0.127759272	-0.004694869	-0.014688491	0.018280705	-0.001836754	-0.043413739	0.018804803	0.011158876	0.00167218	-0.005293756	0.001858507	0.000653923	-0.001903881	0.005921943	0.002245656	0.00016929	0.000104662	0.00036163	-0.000233941	0.00028009	-0.000216957	-0.001040622	0.000330314	0.000158307	1.89E-05	2.18E-05	3.88E-06
-0.023896772	-0.505126744	-0.305393577	0.027080848	0.002132337	0.165153173	-0.027396684	0.007288179	-0.181156222	-0.148308919	-0.00383539	-0.015464696	0.019138053	0.000944677	-0.057236723	0.011543396	0.013634843	0.002795918	-0.006596788	0.000532562	0.000791597	-0.005957017	0.002536143	0.005163222	-0.000244808	0.000307869	-6.45E-05	-0.000337716	-1.43E-05	-0.000240373	-0.000145476	-0.000531729	0.000250261	-6.66E-05	-5.30E-06	-2.17E-05
-0.024090586	-0.505726884	-0.30783087	0.027340757	0.002047546	0.025134001	-0.126565886	0.006944975	-0.189768719	-0.148263101	-0.003594046	-0.015810022	0.019595449	0.001253071	-0.060312875	0.014649803	0.014085401	0.003051964	-0.006841187	0.000246255	0.000743067	-0.00680395	0.003410552	0.00559249	-0.000349934	0.000359933	-0.0001904	-0.000301042	-8.42E-05	-0.000213684	-0.000240919	-0.000668991	0.000373773	-6.26E-05	-1.18E-05	-2.63E-05
-0.019680362	-0.433493	-0.011761129	0.015739701	0.004614529	-0.060945357	-0.105406714	-0.022901702	0.266327296	-0.149153302	-0.008549104	0.001789503	-0.002359591	-0.000132181	0.101297997	-0.14494088	-0.019836426	-0.007224041	0.01042123	0.001787777	-0.000758759	0.021703041	-0.026227296	-0.015230251	0.001603776	-0.001148465	0.001268963	0.00067168	0.000497083	0.000632513	0.000914472	0.002017658	-0.001320694	0.000118664	2.76E-05	9.63E-05
-0.02414122	-0.504233226	-0.301321588	0.02744852	0.002188741	-0.015329991	-0.073047003	0.006200837	-0.178879942	-0.145006928	-0.003684893	-0.015065195	0.018436262	0.000988145	-0.053435515	0.012528948	0.012240293	0.002548195	-0.005847496	0.000277437	0.000546967	-0.00471111	0.003625512	0.003807632	-0.00024525	0.000274891	-0.000159022	-0.000131646	-6.40E-05	-0.000107986	-0.000515084	-0.000146229	0.000314568	9.32E-06	-7.60E-06	-1.09E-05
-0.018253684	-0.344562532	0.167171201	0.011473068	0.007957544	-0.121320719	0.068524959	-0.034169488	0.412999982	-0.075312322	-0.012801772	0.012073084	-0.021864432	-0.008941249	0.10503506	-0.087757969	-0.025442652	-0.010438405	0.015391394	0.005994425	-0.003572422	0.002799227	0.009185215	-0.006865207	0.001861622	-0.001289501	0.002114405	0.000510904	0.001290124	0.000587951	-0.00370016	-0.001478263	0.000905016	-0.000116159	5.70E-05	5.11E-05
-0.022654054	-0.460250722	-0.30633036	0.024069875	0.002577544	-0.156260394	0.043873076	0.002563939	-0.17033836	-0.069339486	-0.004031262	-0.012093435	0.015702651	-0.005235883	-0.019203536	0.039754498	0.006543175	0.000592687	-0.003196077	0.002704366	0.000579782	0.003070227	0.011236814	-0.001367064	0.000421201	-0.000105148	0.000599849	-0.000152406	0.000474386	-0.000178869	-0.001645502	0.000950123	8.15E-05	6.10E-05	3.63E-05	2.45E-05
-0.02230267	-0.443622314	-0.238260257	0.022822301	0.003110107	-0.162140253	0.039692337	-0.00516177	-0.06164362	-0.070602927	-0.004733011	-0.007393204	0.009212633	-0.004545337	0.021100294	-0.001535216	-0.003310132	-0.002098762	0.001971749	0.002292518	-0.000266324	0.010606903	0.002297677	-0.007683758	0.00088204	-0.00048968	0.000779582	0.000429838	0.000484267	0.000270003	-0.001067636	0.001803686	-0.000455014	0.000187245	4.61E-05	6.50E-05
-0.024336542	-0.529530215	-0.300048704	0.027963215	0.00243088	0.0208145	-0.120803342	0.009090327	-0.186599215	-0.187723629	-0.005064213	-0.017580073	0.021252483	0.002296021	-0.075024555	-0.003323139	0.017431449	0.003245368	-0.008234871	0.000761407	0.000837902	-0.009772095	-0.0015485	0.008104696	-0.000201333	0.000408917	7.32E-05	-0.000468624	2.78E-05	-0.000326106	0.000369386	-0.001118968	0.000178367	-0.000122515	3.32E-06	-3.68E-05
-0.024325075	-0.529544692	-0.300111047	0.027938075	0.002444394	0.018770796	-0.122250651	0.009095043	-0.186824498	-0.18771463	-0.00510921	-0.017612205	0.021296549	0.002227496	-0.075160153	-0.003182509	0.01749888	0.003237341	-0.008263128	0.000816559	0.000844837	-0.009828591	-0.001476874	0.008161337	-0.000191265	0.000406185	9.11E-05	-0.000479455	4.00E-05	-0.000332454	0.000350979	-0.001142155	0.000183753	-0.000126691	4.02E-06	-3.69E-05
-0.020977895	-0.517082413	-0.248849544	0.020533965	-7.05E-05	0.015164826	-0.124800173	0.005433241	-0.099765498	-0.188040362	0.000293601	-0.014877406	0.024305851	0.009025536	-0.038176795	-0.039201121	0.014161512	0.005521376	-0.00952829	-0.004048171	0.003161429	0.000273927	-0.01109824	0.004788463	-0.001514461	0.001002447	-0.001653543	-0.00082953	-0.001022746	-0.000885664	0.00173563	0.00042315	0.000118439	-3.86E-05	-6.83E-05	-0.00010105
-0.024095074	-0.518025924	-0.252961397	0.027037376	0.003013192	-0.01702356	-0.147614021	0.00351128	-0.110833991	-0.188577151	-0.006167795	-0.014435495	0.016717524	0.001983644	-0.045590777	-0.033532237	0.010377879	0.000949182	-0.004396166	0.001111428	0.000170897	-0.003692809	-0.008700923	0.003149796	0.000367662	5.17E-05	0.000475881	-4.27E-05	0.00019643	-6.03E-06	0.000913368	-0.000303172	-0.000443931	-1.88E-05	3.16E-05	3.05E-06
-0.024303699	-0.527309923	-0.290996115	0.028137537	0.002581148	0.252951621	0.043606254	0.008826529	-0.164739344	-0.187999202	-0.00526254	-0.016421642	0.019382863	0.002303271	-0.06752668	-0.01104732	0.015391219	0.002608161	-0.007079015	0.000818191	0.000612873	-0.008267396	-0.003362141	0.00677764	-5.19E-05	0.000308666	0.00017429	-0.000341975	6.98E-05	-0.000229307	0.000501627	-0.000916699	2.17E-05	-9.39E-05	1.06E-05	-2.58E-05
-0.023159993	-0.511776715	-0.227351304	0.024861488	0.002725925	-0.022576463	-0.151548176	0.001236829	-0.070075576	-0.188830252	-0.005546503	-0.013118031	0.01635156	0.003023199	-0.030271215	-0.048775308	0.008272614	0.000907572	-0.003878692	0.000376865	0.000675532	-0.000409086	-0.011999029	0.00168169	0.000174949	6.68E-05	0.000221382	-0.000166739	1.72E-05	-0.000104616	0.001226591	6.62E-05	-0.000497465	-3.04E-05	7.79E-06	-3.55E-06
-0.024174731	-0.522101342	-0.26966555	0.027434274	0.002754617	0.03254658	-0.112500693	0.005590347	-0.137502253	-0.188280662	-0.005611988	-0.015525389	0.018358129	0.002294325	-0.056789659	-0.022017582	0.013051554	0.001912315	-0.005887878	0.000826275	0.000442074	-0.006335552	-0.005611856	0.005252873	8.14E-05	0.000211047	0.000250815	-0.000219158	9.15E-05	-0.000132552	0.000614643	-0.000744405	-9.98E-05	-7.02E-05	1.37E-05	-1.66E-05
-0.024193823	-0.521505394	-0.267199449	0.027367671	0.002904675	0.001440844	-0.134533521	0.005239433	-0.133476924	-0.188325941	-0.006003506	-0.015358624	0.017913378	0.001870971	-0.054394856	-0.024531055	0.012415172	0.001511695	-0.005441041	0.001175724	0.000310948	-0.005514423	-0.006588257	0.004568961	0.000262494	0.00013432	0.000428823	-0.000155528	0.000191192	-8.97E-05	0.000743055	-0.000546427	-0.000293883	-4.79E-05	2.88E-05	-5.85E-06
-0.024292969	-0.526647598	-0.288257513	0.027788342	0.002571754	0.019864562	-0.121478931	0.007667368	-0.167264878	-0.187947732	-0.005314851	-0.016766685	0.020081934	0.002261107	-0.06748207	-0.011066355	0.01559979	0.002668423	-0.007242275	0.000814085	0.000663056	-0.008201824	-0.003401447	0.006813516	-6.38E-05	0.00031972	0.000163565	-0.000352904	6.26E-05	-0.000239304	0.000511109	-0.000907695	2.31E-05	-9.43E-05	9.79E-06	-2.67E-05
-0.023553893	-0.484009217	-0.224780418	0.025586563	0.003019891	-0.030069677	-0.115233611	-0.002149056	-0.062800259	-0.14594974	-0.005222894	-0.010329628	0.011648892	0.000672274	-0.015408106	-0.02812456	0.003180369	-0.000390985	-0.000889122	0.000735963	-0.000357872	0.000231863	-0.003955086	-0.0006738	0.000351889	-0.000135602	0.000310115	0.000262081	0.00013845	0.000245867	-0.000158052	-0.000158378	-3.40E-05	2.75E-05	1.19E-05	1.87E-05
-0.022632724	-0.440091133	-0.045017288	0.022413998	0.004624041	-0.038373064	-0.121153821	-0.017858188	0.169515854	-0.14863361	-0.007121915	-3.60E-05	-0.004252485	0.00155603	0.038460695	-0.083533357	-0.011964154	-0.004590659	0.007665167	0.000252774	-0.00241985	0.000424601	-0.005569383	-0.004067392	0.000595025	-0.000573622	0.000357304	0.00087691	0.000126059	0.000854906	-0.001099116	-0.001300234	0.000592724	2.36E-06	-1.14E-05	3.57E-05
-0.024140127	-0.504208433	-0.307456004	0.027469223	0.002225911	-0.00419353	-0.096888139	0.006721159	-0.188913994	-0.144558056	-0.003922341	-0.015598676	0.019070616	0.000583009	-0.058514744	0.016030289	0.013541512	0.002696716	-0.006433514	0.000653018	0.000589505	-0.006424977	0.004028267	0.005128645	-0.000199761	0.00029333	-2.97E-05	-0.000248624	2.13E-05	-0.00017541	-0.000416432	-0.000603616	0.000336655	-4.91E-05	-1.67E-07	-1.79E-05
-0.023938051	-0.500578815	-0.292586996	0.026828339	0.002418246	-0.060049201	-0.136451535	0.004856626	-0.165150507	-0.144776566	-0.004394198	-0.014756916	0.018029643	0.000275746	-0.048121466	0.005419881	0.011413131	0.001929546	-0.005320553	0.000934554	0.00049603	-0.003723916	0.001002865	0.003265535	3.85E-05	0.000159722	0.000169123	-0.000156972	0.000112466	-0.000115237	-7.07E-05	-0.000113461	-1.53E-05	-1.06E-05	1.43E-05	-1.50E-06
-0.02387743	-0.494785526	-0.268878379	0.026654309	0.002686739	0.046517158	-0.060982117	0.002516709	-0.123612844	-0.145286324	-0.004784644	-0.012810391	0.0150735	0.000383517	-0.032888409	-0.010248299	0.007446234	0.000746438	-0.003143341	0.000917018	6.57E-05	-0.000830753	-0.002493744	0.000699817	0.000286885	-1.52E-05	0.000309001	0.000107448	0.000158376	8.64E-05	0.000150194	0.000226054	-0.000264372	4.67E-05	2.45E-05	1.75E-05
-0.023919778	-0.498205265	-0.282868112	0.02675185	0.002416179	-0.040023108	-0.122270462	0.003710584	-0.148018152	-0.144998092	-0.004260242	-0.013941466	0.016986384	0.000718596	-0.041026001	-0.001836929	0.009620985	0.001578492	-0.004442561	0.000601216	0.000381033	-0.001992378	-0.001017144	0.001895955	6.39E-05	0.000111924	0.000111824	-2.43E-05	5.34E-05	-2.50E-05	0.000174468	0.000217517	-0.000171579	3.30E-05	1.29E-05	5.99E-06
-0.023935268	-0.502607915	-0.241343205	0.026529214	0.002906606	-0.056860839	-0.159030787	0.000749781	-0.091007474	-0.168640626	-0.005421782	-0.012564802	0.014506435	0.001760478	-0.031480149	-0.030602708	0.006888604	0.000467135	-0.002757749	0.000595764	-7.28E-05	-0.001569711	-0.006558257	0.001104933	0.000278277	-9.67E-06	0.000273129	0.00015113	9.04E-05	0.000142685	0.00044575	-0.000120868	-0.000240548	2.44E-05	1.62E-05	1.02E-05
-0.024343346	-0.517027303	-0.300369638	0.027888708	0.002398066	-0.012192979	-0.127381132	0.007429178	-0.18314733	-0.167615822	-0.004619923	-0.016405465	0.019744736	0.001483865	-0.065176604	0.003888193	0.014882514	0.002757701	-0.006954078	0.000703749	0.000579671	-0.00769115	0.00065411	0.00613615	-0.000141212	0.000317952	5.22E-05	-0.000275059	3.60E-05	-0.000189862	1.59E-05	-0.000765457	0.000194845	-6.35E-05	5.81E-06	-2.17E-05
-0.023784781	-0.494458516	-0.208015599	0.02604917	0.003253731	-0.010159863	-0.125962231	-0.003122918	-0.034563123	-0.169295683	-0.005984224	-0.010147242	0.011114144	0.001854083	-0.009380982	-0.053261794	0.001556329	-0.001120191	7.88E-05	0.000599414	-0.000528135	0.003211487	-0.012156711	-0.002731578	0.000633982	-0.000253844	0.000479121	0.000481537	0.000154415	0.00038451	0.000938327	0.000591719	-0.000719554	0.000113054	3.20E-05	3.88E-05
-0.024400804	-0.51901158	-0.308468343	0.028022984	0.002290871	-0.033973205	-0.14280573	0.008428394	-0.197763877	-0.167457597	-0.004407334	-0.016984063	0.020515268	0.001562906	-0.071358936	0.010215874	0.016264086	0.003210609	-0.007683746	0.000617709	0.000667262	-0.009300745	0.002487239	0.007311513	-0.000270427	0.000394789	-4.09E-05	-0.000353938	-1.65E-06	-0.000242358	-0.000202814	-0.00107383	0.000404436	-9.32E-05	-2.06E-06	-3.17E-05
-0.024338077	-0.517354645	-0.301704087	0.027866316	0.002340887	-0.029047569	-0.139318022	0.007541718	-0.185897827	-0.167583031	-0.004490729	-0.016530078	0.019996219	0.001612028	-0.0662097	0.004965926	0.015162198	0.002905477	-0.007140709	0.000594031	0.00063133	-0.00791659	0.000931536	0.006346037	-0.000197742	0.000344012	-3.81E-06	-0.000295804	4.29E-06	-0.000205833	-2.46E-06	-0.000798928	0.00023944	-6.81E-05	1.60E-06	-2.47E-05
-0.024395492	-0.518791803	-0.307563973	0.027996147	0.0023127	-0.034519223	-0.143192888	0.008340922	-0.196207459	-0.167474758	-0.004458792	-0.016913738	0.020391727	0.001519718	-0.070678689	0.009512785	0.016093664	0.00313752	-0.007581408	0.000655784	0.000645583	-0.00912089	0.002275969	0.007166322	-0.000244404	0.000381811	-1.78E-05	-0.000341764	1.04E-05	-0.000233824	-0.000178367	-0.001037382	0.000373599	-8.93E-05	-1.50E-07	-3.00E-05
-0.023765348	-0.496750769	-0.21736554	0.026022511	0.003080107	-0.03030869	-0.140230778	-0.001843624	-0.051512062	-0.169088793	-0.005643461	-0.010853601	0.012198977	0.002029284	-0.016569891	-0.045855806	0.003331183	-0.000489284	-0.000920301	0.000435876	-0.00033124	0.001476575	-0.010111318	-0.001314804	0.000445783	-0.000148764	0.00033665	0.000350869	8.92E-05	0.000290153	0.000748813	0.000309744	-0.000498876	7.67E-05	2.03E-05	2.55E-05
-0.024239337	-0.520250454	-0.282153947	0.02751881	0.002606546	-0.047680637	-0.147476367	0.006231677	-0.156798928	-0.179801881	-0.005215202	-0.015917961	0.01899762	0.001964965	-0.05947932	-0.012250272	0.01365415	0.002209549	-0.006258198	0.000774864	0.000501884	-0.006356002	-0.003660291	0.005270799	2.19E-05	0.000241684	0.000186799	-0.000217915	7.28E-05	-0.000146264	0.000503226	-0.000580252	-8.61E-05	-5.06E-05	1.40E-05	-1.51E-05
-0.024307202	-0.521210028	-0.286096287	0.027760414	0.002626127	-0.001520532	-0.114782481	0.006788761	-0.161877922	-0.179757967	-0.005265115	-0.01608292	0.019083531	0.001831516	-0.06167804	-0.010033431	0.014060125	0.002261794	-0.006413407	0.000880418	0.000480649	-0.006855522	-0.003117588	0.005580027	3.46E-05	0.000246191	0.000216542	-0.000228786	9.71E-05	-0.00015248	0.000445798	-0.000653353	-6.28E-05	-5.59E-05	1.66E-05	-1.54E-05
-0.023887184	-0.524134662	-0.298026013	0.026913508	0.002125958	-0.017804039	-0.126309993	0.008581816	-0.1817756	-0.17940581	-0.004291719	-0.017141395	0.021534601	0.002598682	-0.069129664	-0.002094375	0.016820631	0.003536703	-0.008302206	0.000255016	0.001181961	-0.008131304	-0.001244781	0.007417847	-0.000400049	0.000457042	-0.000160425	-0.000551479	-0.00010885	-0.000402702	0.000374589	-0.000830772	0.000226289	-0.000119833	-1.48E-05	-4.24E-05
-0.024324991	-0.523054824	-0.293642787	0.027871617	0.002543146	0.017879124	-0.101040879	0.007767822	-0.173477325	-0.179621675	-0.005122721	-0.01655859	0.019760782	0.001832916	-0.066104819	-0.005487334	0.015146512	0.002595387	-0.007000425	0.000868262	0.000592488	-0.007678403	-0.002131658	0.006290002	-3.74E-05	0.000295065	0.00017293	-0.000299117	8.14E-05	-0.00020687	0.000395657	-0.000732966	-4.09E-07	-7.00E-05	1.38E-05	-2.04E-05
-0.023511206	-0.492817873	-0.169911484	0.025255096	0.003614944	-0.015659982	-0.124821717	-0.005579008	0.013789125	-0.181716248	-0.006703385	-0.008693536	0.00880614	0.002438851	-0.002905848	-0.070201552	-0.000152871	-0.00175137	0.001107142	0.000605675	-0.000778053	0.001950968	-0.013707016	-0.002166179	0.000653122	-0.000292712	0.000520661	0.000466566	0.000161347	0.000417215	0.00082846	-2.50E-05	-0.000509804	5.29E-05	2.35E-05	3.01E-05
-0.023992456	-0.512129895	-0.242645771	0.026736268	0.003092105	-0.043254349	-0.139178444	0.001840141	-0.092771916	-0.182691726	-0.006167721	-0.01340305	0.015431704	0.001788758	-0.035692215	-0.038369879	0.008092718	0.000376201	-0.003249446	0.001075945	2.53E-05	-0.001414787	-0.009783777	0.001364297	0.000474983	-4.22E-05	0.000515909	9.05E-05	0.000208411	8.59E-05	0.000962618	8.13E-05	-0.00059022	2.57E-05	3.53E-05	1.55E-05
-0.02416189	-0.508867052	-0.297585016	0.027425712	0.002265508	0.005811564	-0.120815599	0.006358234	-0.174740323	-0.15606201	-0.004121006	-0.015473589	0.018833864	0.001343403	-0.056537077	0.005265469	0.01300355	0.002532574	-0.006150223	0.000420093	0.000568012	-0.005532997	0.001026782	0.004548601	-0.000170266	0.000277003	-4.86E-05	-0.000185379	-2.29E-05	-0.000137164	-3.63E-05	-0.000349399	0.000143887	-2.09E-05	4.71E-07	-1.41E-05
-0.024172514	-0.505907467	-0.285482166	0.02732469	0.002441971	-0.031032125	-0.146913233	0.004720725	-0.156243495	-0.156287128	-0.004450536	-0.014713215	0.0176666	0.001226074	-0.049389307	-0.002101581	0.011187308	0.001916518	-0.005127842	0.000529587	0.000344046	-0.004167242	-0.000632482	0.003322741	-1.38E-05	0.000182289	6.36E-05	-5.52E-05	2.69E-05	-3.68E-05	6.05E-05	-0.000192857	6.62E-06	6.65E-06	8.53E-06	-3.46E-06
-0.024050643	-0.504637867	-0.280307559	0.027090519	0.002433592	-0.001920836	-0.126295023	0.00414606	-0.146298126	-0.156373919	-0.004415834	-0.014358805	0.017401682	0.001362753	-0.045133964	-0.006395481	0.010425615	0.001766472	-0.00481596	0.000438279	0.000397443	-0.002987623	-0.001901645	0.002620768	3.60E-06	0.000157453	5.58E-05	-4.30E-05	9.23E-06	-3.38E-05	0.00022883	2.91E-05	-0.000105396	2.00E-05	7.75E-06	-3.89E-07
-0.024159663	-0.50580081	-0.285041986	0.027291849	0.002445244	-0.029265962	-0.145662505	0.004732856	-0.155818808	-0.1562894	-0.004456042	-0.014691173	0.017624578	0.001220269	-0.049524674	-0.001962122	0.011213044	0.001922831	-0.005137154	0.00053534	0.000340382	-0.00434353	-0.000438685	0.003433872	-2.24E-05	0.000185546	6.02E-05	-6.31E-05	2.69E-05	-3.92E-05	9.29E-06	-0.00026148	4.68E-05	2.07E-08	7.29E-06	-4.75E-06
-0.02407349	-0.501456827	-0.267280522	0.027020021	0.002592502	-0.019399143	-0.13867781	0.002783379	-0.128537432	-0.156605571	-0.004641042	-0.013527036	0.015990045	0.00137503	-0.040578511	-0.011129397	0.008985876	0.001317254	-0.003954692	0.000442091	0.000120275	-0.003214315	-0.001841208	0.002339223	5.22E-05	0.000109165	8.41E-05	5.26E-05	2.49E-05	6.05E-05	-2.06E-05	-0.000283324	5.39E-05	9.95E-06	5.44E-06	2.46E-07
-0.024013549	-0.500523874	-0.263576414	0.02777184	0.002647398	0.628161746	0.319959746	0.004491081	-0.102802777	-0.156953777	-0.004471967	-0.011849872	0.01329478	0.001777548	-0.03315267	-0.018756091	0.006776573	0.000799009	-0.002740263	0.000242395	-5.71E-05	-0.001603894	-0.003752812	0.000972888	0.000122476	2.84E-05	9.04E-05	0.000164755	7.72E-06	0.000142113	0.000191991	1.27E-05	-0.00011013	4.25E-05	6.74E-06	9.38E-06
-0.023980472	-0.499909532	-0.260967047	0.026869814	0.002629955	0.046030705	-0.092337889	0.00195891	-0.112615174	-0.156774767	-0.004710934	-0.012868225	0.015281845	0.001476936	-0.031780038	-0.020095547	0.00714381	0.000810114	-0.003069133	0.000396141	0.000112637	2.44E-05	-0.005431906	0.000198409	0.000217038	9.23E-06	0.000169683	0.00017158	3.93E-05	0.000120378	0.000572833	0.000521067	-0.000425343	8.14E-05	1.76E-05	1.79E-05
-0.023483368	-0.487145079	-0.2086898	0.025317373	0.003127625	-0.01889818	-0.13833566	-0.003148955	-0.039476231	-0.157535357	-0.005564698	-0.009884831	0.011010046	0.001346895	-0.010623979	-0.041744293	0.002086327	-0.000750645	-0.00031112	0.000584864	-0.000405825	0.001430535	-0.007306069	-0.001485177	0.000419941	-0.000181433	0.000332575	0.000326382	0.000116609	0.000293698	0.000193576	6.45E-05	-0.000223797	4.89E-05	1.30E-05	2.41E-05
-0.023948662	-0.498316329	-0.254417302	0.026662193	0.002739156	0.003098789	-0.122747082	0.001268327	-0.104319691	-0.156865757	-0.004947181	-0.012516861	0.014656636	0.001307068	-0.029321471	-0.022646137	0.006466534	0.000522041	-0.002644569	0.000540642	-1.63E-05	6.74E-05	-0.005556415	-4.44E-06	0.000287649	-3.05E-05	0.000241251	0.000208662	8.17E-05	0.000158736	0.000469074	0.00039808	-0.000389129	7.55E-05	2.04E-05	2.00E-05
-0.020229243	-0.338038249	0.413599457	0.014643517	0.009183828	-0.024388885	-0.032973663	-0.045220346	0.629822484	-0.166201858	-0.012239343	0.020273804	-0.038922515	0.002147396	0.085498873	-0.141300982	-0.030418907	-0.010207138	0.01960237	0.000472465	-0.006011194	-0.013280265	0.00612933	-0.000607497	0.000564891	-0.001036558	0.000411061	0.001187052	0.000232963	0.00131321	-0.002662906	-0.00304869	0.001579269	-0.000106017	-2.75E-05	4.86E-05
-0.023854787	-0.507681751	-0.280728055	0.026692635	0.002723037	-0.089774195	-0.079140236	0.004910792	-0.150122549	-0.157263203	-0.005197181	-0.014797252	0.017874587	0.00022525	-0.047316218	-0.004200069	0.011418315	0.001584954	-0.00521054	0.001367937	0.000496946	-0.003397241	-0.00043372	0.003175855	0.000182252	0.00011142	0.000346486	-0.000191631	0.000208894	-0.000142641	-0.000206618	-6.07E-05	-3.67E-05	-1.45E-05	2.06E-05	1.31E-06
-0.023752675	-0.513889613	-0.294999621	0.026489043	0.002809295	-0.038771034	-0.130617935	0.006987074	-0.173692388	-0.163331814	-0.005903909	-0.016387404	0.01994485	-0.000683938	-0.058497397	0.002306246	0.014605712	0.001981752	-0.006756047	0.002266541	0.0007787	-0.00545679	0.000804361	0.005182178	0.000281624	0.000155147	0.000606127	-0.000450701	0.000385003	-0.000337964	-0.000259762	-0.000349835	-4.33E-05	-7.75E-05	3.54E-05	-7.34E-06
-0.023820512	-0.514386155	-0.297039181	0.026665336	0.002757813	-0.039607129	-0.131209531	0.007124163	-0.177050985	-0.163315151	-0.005754308	-0.016491194	0.020090432	-0.000512954	-0.059777693	0.003608832	0.014807543	0.002114003	-0.006875396	0.002120649	0.000782185	-0.005724939	0.001088397	0.00533418	0.000228683	0.000178156	0.00054369	-0.000442556	0.000348903	-0.000332301	-0.000268773	-0.000368305	-8.07E-06	-7.46E-05	3.21E-05	-8.98E-06
-0.022061478	-0.450006467	-0.033566476	0.021050632	0.005331449	-0.051042197	-0.139366678	-0.020002914	0.214165379	-0.167664136	-0.009810503	1.12E-05	-0.003632068	-0.000254684	0.066689154	-0.126017118	-0.01620164	-0.007139361	0.009884403	0.002371761	-0.002249752	0.011965718	-0.020464945	-0.010871046	0.001797512	-0.001075262	0.001512706	0.001058344	0.00068878	0.00091671	0.000342298	0.000743936	-0.000982335	0.000140034	6.63E-05	9.57E-05
-0.023307525	-0.487670366	-0.187703145	0.024792626	0.003771118	-0.033379566	-0.126825263	-0.005761459	0.00291008	-0.165404038	-0.007328547	-0.008788406	0.009411394	0.000110793	0.010936626	-0.068871973	-0.00226678	-0.002821149	0.002136307	0.001863926	-0.000642768	0.009570725	-0.016820652	-0.006935902	0.00128566	-0.000574866	0.001098695	0.000623449	0.000490299	0.000444727	0.001360303	0.001970493	-0.001529413	0.000216964	7.73E-05	8.09E-05
-0.023264275	-0.490720501	-0.200186621	0.024774159	0.003712619	-0.048040809	-0.137205217	-0.003641674	-0.025079053	-0.165037663	-0.007299741	-0.010056833	0.010982556	-0.000317771	-0.005144907	-0.052396938	0.001544327	-0.001830997	0.000222754	0.002155857	-0.000438927	0.003970665	-0.010451806	-0.002891682	0.001001186	-0.000389942	0.000998786	0.000297332	0.000497394	0.00024475	0.000402056	0.000660112	-0.000755425	7.59E-05	5.75E-05	4.75E-05
-0.022829658	-0.270466985	-0.362098605	0.02353234	-0.000753874	-0.003120564	-0.167000532	-0.012235629	-0.185940625	0.174033655	0.007342517	0.001154152	-0.001076831	-0.004094444	0.035090073	0.109956915	-0.011689615	-4.65E-05	0.005706055	-0.003115254	-0.001822676	0.00127411	0.015332594	-0.005145468	-0.000490218	-0.00024096	-0.000921368	0.000985712	-0.000417017	0.000894644	2.49E-05	-0.000727866	0.000266279	6.19E-05	-2.34E-05	3.62E-05
-0.022605321	-0.270922294	-0.363969252	0.023100349	-0.000961776	0.004148732	-0.161849491	-0.011889551	-0.188698981	0.174128145	0.007767482	0.000899876	-0.00019382	-0.00369272	0.034116305	0.11111409	-0.010927084	0.000414891	0.005078538	-0.003434692	-0.001509669	0.001219578	0.015597738	-0.00466914	-0.000672085	-0.0001628	-0.00109063	0.00085587	-0.000515625	0.000793609	4.31E-05	-0.000739558	0.000361823	3.81E-05	-3.82E-05	2.56E-05
-0.022552081	-0.270027434	-0.360282326	0.022934449	-0.000994541	0.002276482	-0.1631769	-0.012250617	-0.182194	0.174054044	0.007872815	0.001214816	-0.000535905	-0.003467384	0.037110462	0.10807131	-0.011616105	0.000307154	0.005383638	-0.00360161	-0.001519314	0.002101465	0.014607025	-0.005283452	-0.000669039	-0.000176267	-0.00112446	0.000901981	-0.000547008	0.000817691	0.000198842	-0.00053366	0.000263873	6.02E-05	-3.82E-05	2.86E-05
-0.023165076	-0.483060324	-0.115211121	0.025153064	0.00470412	-0.534810331	0.587902933	-0.008239339	0.083495405	-0.161320124	-0.007199762	-0.004218067	0.001808903	0.001520229	0.018057497	-0.080457425	-0.00608537	-0.003543587	0.004541892	0.0010181	-0.001601568	0.002479644	-0.011792066	-0.003833782	0.000883609	-0.000523052	0.000725976	0.000677956	0.000300376	0.000631872	2.57E-05	-0.00042832	-0.000210017	3.95E-05	2.49E-05	4.31E-05
-0.023956793	-0.515014582	-0.245996261	0.027766857	0.003466122	-0.514271781	0.60247814	0.004222364	-0.097562662	-0.159280124	-0.005443609	-0.012008145	0.013465291	0.00122881	-0.031270454	-0.029820559	0.006755765	0.000208229	-0.002574784	0.001057795	-5.88E-05	-0.000408865	-0.007577332	0.000439689	0.000469894	-8.23E-05	0.000487741	0.000140297	0.000213441	0.000114883	0.000671239	0.000317812	-0.000544578	5.09E-05	3.43E-05	2.16E-05
-0.021144607	-0.413798475	0.1683435	0.018990419	0.006766909	-0.549502057	0.577440989	-0.028791017	0.407060018	-0.164913278	-0.008863761	0.010159563	-0.020293644	0.00373037	0.072495561	-0.136300714	-0.022347647	-0.007375405	0.013711939	-0.000460643	-0.003750341	-0.003055269	-0.007147941	-0.003762252	0.000486736	-0.000777324	0.000205324	0.000991987	-6.90E-07	0.001046522	-0.001185798	-0.00201569	0.000919597	-6.41E-05	-3.90E-05	3.16E-05
-0.024157159	-0.520352694	-0.273222173	0.027316262	0.002691449	-0.021297229	-0.136699202	0.005464548	-0.141308342	-0.18364163	-0.00544131	-0.015472972	0.018442974	0.002130409	-0.054102984	-0.020657933	0.012526065	0.001836676	-0.005683724	0.000787338	0.00047551	-0.004732664	-0.006141442	0.004197069	0.00012826	0.000179994	0.000256374	-0.000159842	8.90E-05	-0.00011258	0.000812244	-0.00022817	-0.000322572	-2.10E-05	1.98E-05	-6.77E-06
-0.023832772	-0.506178609	-0.215257338	0.026342986	0.00328495	0.043330973	-0.090938208	-0.000629403	-0.051392693	-0.184663249	-0.006362467	-0.011642034	0.012903685	0.002208223	-0.024477138	-0.051042251	0.005198496	-0.000353136	-0.00170918	0.000838754	-0.000269803	-0.000633095	-0.011168698	0.000371621	0.000503281	-0.000117939	0.000486689	0.000212109	0.000171968	0.000201794	0.000855782	-9.59E-05	-0.000482242	2.29E-05	2.66E-05	1.70E-05
-0.022179089	-0.517472395	-0.261294346	0.02295143	0.001253203	-0.063791013	-0.166788151	0.005436542	-0.120827495	-0.183399445	-0.002539844	-0.015429277	0.022347628	0.005332344	-0.043784261	-0.03007126	0.013835677	0.003934492	-0.00809479	-0.001588227	0.00231112	-0.000874986	-0.009168566	0.00430645	-0.000807946	0.00059708	-0.000761886	-0.000724197	-0.000524379	-0.000652966	0.001473274	0.000449525	-0.00018446	-6.23E-05	-4.36E-05	-5.87E-05
-0.02394958	-0.519974572	-0.271665606	0.026858963	0.002554629	-0.025192697	-0.139457239	0.00551154	-0.139792966	-0.183605823	-0.005149927	-0.015503514	0.018862072	0.002442823	-0.054189517	-0.020447413	0.012921804	0.002136638	-0.006055998	0.000542345	0.000680617	-0.005009997	-0.005698071	0.004666349	-2.01E-05	0.000239493	0.000121778	-0.000260867	1.26E-05	-0.000184682	0.000727714	-0.00036734	-0.000173058	-5.01E-05	6.03E-06	-1.71E-05
-0.021165543	-0.499237497	-0.186611696	0.020302709	0.0010618	-0.057610222	-0.162424365	-0.00311316	0.005138854	-0.184736653	-0.001628279	-0.010192623	0.01697996	0.008082143	0.008162142	-0.082807445	0.00262649	0.001827997	-0.003068589	-0.003545195	0.002146684	0.011653671	-0.023216002	-0.004394131	-0.000662478	0.000333127	-0.001085676	-0.000138902	-0.000858465	-0.000306465	0.0030607	0.002567468	-0.001185508	0.000164483	-4.89E-05	-2.16E-05
-0.023938313	-0.482396057	-0.265450068	0.026640597	0.002448379	-0.064735452	-0.112593962	0.00054544	-0.119377027	-0.128786075	-0.003777301	-0.011697808	0.013773427	0.000803224	-0.02773286	-0.004878822	0.005736945	0.000806058	-0.002377296	0.000122328	-0.000156852	-0.001409421	-0.000892098	0.00054859	7.10E-05	2.05E-05	1.66E-05	0.000230044	-9.38E-06	0.00020578	4.52E-05	-0.000192803	-2.85E-06	3.45E-05	5.16E-06	1.03E-05
-0.02390219	-0.482826655	-0.267206519	0.026625059	0.002482549	-0.005519682	-0.070654336	0.000898216	-0.118364811	-0.128785867	-0.003906127	-0.011630585	0.013656315	0.000618916	-0.025949372	-0.006704958	0.005414301	0.000622356	-0.002193597	0.000289162	-0.000141862	-0.000254692	-0.002147694	-0.000157464	0.000181495	-2.67E-05	0.000116814	0.000254034	4.00E-05	0.000209664	0.000304474	0.000163102	-0.000245229	6.18E-05	1.57E-05	1.92E-05
-0.022600549	-0.353180915	-0.189065231	0.024716326	0.002279369	1.551584072	0.946297541	-0.012926451	0.074814019	0.014345949	-5.58E-06	0.005502665	-0.010224736	-0.001050723	0.071985696	-0.016263124	-0.020928744	-0.004802815	0.011567605	-0.001578725	-0.002855679	0.009238444	-0.003379611	-0.011329875	0.000604248	-0.000820416	8.88E-06	0.001486258	-5.65E-05	0.001294153	0.00035321	-6.86E-05	-0.000327888	0.000152435	6.90E-06	8.17E-05
-0.022952402	-0.371748355	-0.264788891	0.023896375	0.001384952	0.066757942	-0.105320954	-0.010916734	-0.070555285	0.016170429	0.000700275	-0.002219733	0.002394789	-0.00184782	0.037611534	0.019197298	-0.010457614	-0.001890211	0.005502969	-0.00129956	-0.001409801	0.00817607	-0.001224747	-0.008345215	0.000337912	-0.000475169	-0.000108074	0.001014576	-9.46E-05	0.000840885	0.001027344	0.000735568	-0.000730215	0.000166881	1.81E-05	6.65E-05
-0.023403338	-0.384518385	-0.317068203	0.025201135	0.000855058	0.006526298	-0.147967622	-0.005269823	-0.158291732	0.017123844	0.00165916	-0.005906923	0.007456592	-0.001797848	0.003508779	0.05410017	-0.002546501	0.000525013	0.00132687	-0.001477617	-0.000827008	0.000862786	0.007238314	-0.002687636	-0.000217908	-9.94E-05	-0.000470428	0.000591475	-0.00022541	0.000527476	0.000313062	-0.000299714	-1.47E-05	5.39E-05	-6.09E-06	2.50E-05
-0.022940129	-0.372622039	-0.268367071	0.02378786	0.001505797	-0.012885202	-0.161727269	-0.010418371	-0.082759139	0.016348295	0.000312017	-0.002894822	0.003103398	-0.002537161	0.030236766	0.026711613	-0.008675227	-0.001648896	0.004709991	-0.000779006	-0.001390355	0.00536611	0.001940186	-0.006382315	0.000320485	-0.000429468	-6.92E-06	0.000856347	2.21E-06	0.00075035	0.000499254	3.50E-05	-0.000387028	9.10E-05	1.78E-05	5.43E-05
-0.023068986	-0.375192062	-0.278923127	0.024308866	0.001379954	0.090540622	-0.08847277	-0.00939579	-0.092477636	0.016424503	0.000588451	-0.003210197	0.003634561	-0.002312836	0.029376434	0.027597061	-0.008463982	-0.001498122	0.00453539	-0.000956097	-0.00129478	0.006625192	0.000591713	-0.007094152	0.000332261	-0.000427651	-3.91E-05	0.00090171	-3.13E-05	0.000755172	0.0008944	0.000555098	-0.000666497	0.000140594	2.36E-05	6.17E-05
-0.024177003	-0.521553701	-0.282128894	0.027585527	0.002736479	0.030685846	-0.044985722	0.00669509	-0.153353242	-0.180527013	-0.005516172	-0.015829622	0.018811841	0.001607652	-0.058130926	-0.014197491	0.01350593	0.001988813	-0.006133276	0.001109451	0.000524888	-0.005603815	-0.004399747	0.00486966	0.000146524	0.000192354	0.000329997	-0.000235218	0.000154504	-0.000167117	0.000595299	-0.000356885	-0.000243203	-4.07E-05	2.40E-05	-8.61E-06
-0.022131535	-0.157146146	-0.376399059	0.02163943	-0.001992864	0.010751719	-0.113487189	-0.01959615	-0.163731	0.290333022	0.011410602	0.008464774	-0.010972164	-0.003629107	0.057543954	0.115123723	-0.019082043	-0.001235439	0.009780065	-0.004284554	-0.002895618	-0.001648417	0.007091101	-0.004643847	-0.000329709	-0.000441186	-0.000796792	0.001161714	-0.000419005	0.001132656	0.001613574	-0.001548736	-0.000230304	-1.65E-05	-1.13E-05	3.72E-05
-0.022232428	-0.160519309	-0.390217695	0.022084065	-0.002094236	0.107335912	-0.045077994	-0.017647848	-0.183638815	0.290543627	0.01160169	0.007733762	-0.010105094	-0.003686763	0.049239251	0.123606517	-0.017246191	-0.000713571	0.008853817	-0.004251519	-0.002784091	-0.003478674	0.009192057	-0.003269084	-0.00043809	-0.000362721	-0.000851435	0.001058521	-0.00042933	0.001058279	0.001427431	-0.00181226	-6.55E-05	-4.60E-05	-1.50E-05	2.83E-05
-0.021668715	-0.147878201	-0.338475823	0.020393425	-0.001862167	-0.006712392	-0.125862626	-0.0237742	-0.104649147	0.28972633	0.011325675	0.01081303	-0.013676751	-0.002995651	0.078806587	0.093504011	-0.023690896	-0.002304114	0.011984475	-0.004708425	-0.00306286	0.002143016	0.00277618	-0.007437401	-0.000236359	-0.000575058	-0.000828696	0.001335604	-0.000483054	0.001266163	0.001863814	-0.001201411	-0.000386667	1.93E-05	-1.79E-05	4.72E-05
-0.022010814	-0.157483526	-0.377788603	0.021479804	-0.002209365	0.057544063	-0.080344603	-0.019300612	-0.163902746	0.290354412	0.011936397	0.008455376	-0.010535282	-0.003014795	0.057926326	0.114851739	-0.018896142	-0.000874221	0.009470995	-0.004771045	-0.002677336	-0.001180881	0.006696458	-0.00468633	-0.00050113	-0.000377061	-0.000997513	0.00111409	-0.000546335	0.001084087	0.001765451	-0.001379238	-0.000226043	-1.11E-05	-2.47E-05	3.08E-05
-0.021895712	-0.145756912	-0.32981528	0.020850822	-0.001534735	0.018332717	-0.108127874	-0.024738243	-0.091984398	0.289512059	0.010706952	0.011499275	-0.015310167	-0.003501475	0.081896885	0.090148878	-0.025088614	-0.003003616	0.013016183	-0.00430185	-0.003495742	0.001961013	0.002695448	-0.007936862	-2.50E-05	-0.000683382	-0.000623316	0.001483698	-0.000363381	0.0013985	0.001708317	-0.001362859	-0.000398511	2.90E-05	-5.38E-06	5.78E-05
-0.021118276	-0.466857035	-0.084468073	0.019574586	0.003744491	0.062186439	-0.073766804	-0.013276319	0.146456174	-0.174314658	-0.006913947	-0.003694952	0.004261285	0.002555282	0.044508253	-0.109852137	-0.008219287	-0.003530096	0.004511688	0.000438395	-0.000266275	0.009667641	-0.019166705	-0.006564069	0.000702004	-0.000539363	0.000517604	0.000286992	0.000119831	0.000345136	0.000682983	0.000389229	-0.000471357	-7.73E-06	-8.69E-06	3.60E-05
-0.02422667	-0.514780115	-0.280648531	0.027488849	0.002593431	-0.024920562	-0.135426505	0.005397719	-0.152020042	-0.171502606	-0.005010359	-0.015285424	0.018210857	0.001646878	-0.053985766	-0.009795672	0.012288106	0.001962131	-0.005591162	0.000705746	0.000394673	-0.00510292	-0.002465481	0.004161739	3.26E-05	0.000199323	0.000150467	-0.000121434	6.21E-05	-8.21E-05	0.000208366	-0.000344654	-2.97E-05	-1.51E-05	1.17E-05	-7.90E-06
-0.023834836	-0.501745931	-0.227313024	0.02632131	0.00303483	0.002523218	-0.116000833	-0.000308998	-0.068279692	-0.172433433	-0.005651429	-0.01175024	0.013368471	0.001979561	-0.024731034	-0.039728125	0.0053087	8.64E-06	-0.001932288	0.000547291	-0.000174346	-0.000247993	-0.008221103	8.18E-05	0.000347853	-7.02E-05	0.000301722	0.000224857	8.93E-05	0.000196491	0.000474878	6.75E-05	-0.000305093	4.57E-05	1.55E-05	1.58E-05
-0.023301202	-0.479251828	-0.135233538	0.024506886	0.003918123	-0.024224717	-0.134965691	-0.008753545	0.054950537	-0.173828687	-0.006878253	-0.006397654	0.005175816	0.002146152	0.006111965	-0.071428367	-0.003003986	-0.002433878	0.002753936	0.00053979	-0.001277828	0.000308427	-0.009564369	-0.00198297	0.00056907	-0.00033977	0.00043352	0.000551841	0.000144962	0.000530081	-0.000157508	-0.000701306	7.69E-05	1.52E-05	5.78E-06	2.51E-05
-0.022226471	-0.468614219	-0.091709749	0.021867641	0.004294734	-0.032807204	-0.141050084	-0.013714142	0.131665499	-0.174420386	-0.007944056	-0.00387184	0.002781258	0.001511077	0.038796558	-0.104557053	-0.008828779	-0.004345148	0.005522757	0.001171744	-0.001177717	0.007912507	-0.017827519	-0.006696192	0.001065235	-0.000661788	0.00086467	0.000625549	0.000326979	0.000596974	0.000442553	0.000149752	-0.000528369	4.34E-05	2.06E-05	5.21E-05
-0.023148483	-0.514080678	-0.284602212	0.025170338	0.002156267	-0.09645439	-0.110983913	0.006492535	-0.156876198	-0.166546144	-0.004312594	-0.015923861	0.020869174	0.001688416	-0.052091425	-0.007585632	0.014168792	0.00286966	-0.007274455	0.000564821	0.001443275	-0.003294041	-0.002648749	0.004611409	-0.00023107	0.00033957	-2.97E-05	-0.000566175	-3.72E-05	-0.000463232	0.000453509	0.000105371	-9.30E-05	-6.53E-05	-5.89E-06	-2.85E-05
-0.024218047	-0.519064371	-0.305085632	0.028008803	0.002468145	0.174642635	0.081021688	0.009138143	-0.184731279	-0.166530964	-0.004710308	-0.016295358	0.019476863	0.001116566	-0.066322907	0.006447366	0.01526212	0.002771908	-0.007126986	0.000978554	0.000656978	-0.007813404	0.00177825	0.006356408	-0.000120882	0.000316442	0.000113919	-0.00034892	8.69E-05	-0.00025095	-0.00023884	-0.000760215	0.000272068	-7.45E-05	6.54E-06	-2.35E-05
-0.023546778	-0.514044857	-0.284460605	0.026122153	0.001863856	-0.067122856	-0.090210785	0.006151707	-0.156036256	-0.166726297	-0.003276141	-0.015453659	0.020167002	0.003226861	-0.052087906	-0.007655542	0.013257823	0.003232973	-0.006896489	-0.000681471	0.001268624	-0.003539951	-0.002614705	0.004260977	-0.000536759	0.000421628	-0.000474216	-0.000374785	-0.000316273	-0.000316303	0.000489552	0.000123017	7.96E-05	-2.15E-05	-3.20E-05	-3.24E-05
-0.023714956	-0.511170221	-0.272799638	0.026913821	0.002841155	0.351953302	0.206596316	0.006301214	-0.126550059	-0.167097307	-0.005479262	-0.013917667	0.016318249	0.000774825	-0.044452224	-0.015866242	0.010565919	0.001228259	-0.004676903	0.001362502	0.000422252	-0.003118396	-0.003522387	0.003003397	0.000265292	7.55E-05	0.000423562	-0.000179875	0.000221101	-0.000129581	0.000194396	-0.000132453	-0.000189419	-2.55E-05	2.42E-05	-5.75E-07
-0.024000353	-0.499105284	-0.3196336	0.027988653	0.002221222	0.596400045	0.318678266	0.009247492	-0.188030049	-0.130919232	-0.003634028	-0.014468158	0.017257396	-0.000375471	-0.05409234	0.025467559	0.01233279	0.00243017	-0.005777893	0.000941579	0.000527786	-0.005102016	0.007448281	0.004018287	-0.000150953	0.000228404	1.60E-05	-0.000220183	8.75E-05	-0.000169583	-0.001059665	-0.000264454	0.000459043	-1.71E-05	1.38E-06	-8.13E-06
-0.0236209	-0.483214963	-0.25448797	0.025843336	0.002770368	-0.017146507	-0.115884605	-0.000428193	-0.098786686	-0.131872514	-0.00475418	-0.011273748	0.013367989	-0.000365734	-0.015894946	-0.013610331	0.003777993	-0.000134618	-0.001378691	0.000972292	-8.93E-05	0.003440438	-0.002418507	-0.002521568	0.000439169	-0.00016511	0.000355942	0.000305018	0.00018683	0.000207928	-0.000152622	0.001030983	-0.000392273	0.000134221	2.75E-05	3.91E-05
-0.02304172	-0.429100384	-0.145127785	0.024096681	0.003399057	0.178505652	0.078712667	-0.014078774	0.080145825	-0.095503077	-0.004375902	-0.00114856	-0.000940849	0.000370461	0.052087532	-0.05957614	-0.014144231	-0.004402394	0.00809881	-0.000351073	-0.00201363	0.010958733	-0.009958428	-0.010736159	0.000852707	-0.000723055	0.000335274	0.001287331	7.55E-05	0.001054519	0.000146397	0.000832869	-0.000511294	0.000221151	1.75E-05	8.15E-05
-0.019764295	-0.435499533	-0.171191107	0.016721339	0.002986307	-0.062141581	-0.091706761	-0.010324263	0.050378339	-0.0940027	-0.005615751	-0.005297269	0.009233426	-0.003088159	0.056535843	-0.062690293	-0.007061759	-0.003218718	0.003062895	0.002443278	0.001108669	0.019418031	-0.01687169	-0.010948626	0.001200268	-0.000741496	0.001158988	-0.000109302	0.000539159	-5.98E-05	0.001796889	0.002932907	-0.001881136	7.86E-05	4.83E-05	7.70E-05
-0.023869	-0.463266863	-0.284912489	0.026498714	0.002076936	-0.064103965	-0.093085196	-9.44E-05	-0.138566274	-0.092999182	-0.002481573	-0.010705707	0.0129112	-0.00024659	-0.019438938	0.013770624	0.003749963	0.000761805	-0.001561681	-0.000153838	-0.000221943	0.001017802	0.002244277	-0.001429076	3.61E-05	-2.90E-05	-0.000102906	0.000371544	-5.04E-05	0.000287091	-4.01E-05	0.000417838	-0.000124029	0.000103514	7.43E-06	2.54E-05
-0.023830421	-0.465055203	-0.292211984	0.026442505	0.001892608	-0.076120454	-0.101594037	0.000802819	-0.150560719	-0.092848203	-0.002103701	-0.011220691	0.013847417	4.33E-05	-0.02374633	0.018247087	0.004929575	0.001266174	-0.002296378	-0.000400861	-2.02E-05	0.000309804	0.003151597	-0.000689738	-0.000120625	5.29E-05	-0.000245274	0.000282975	-0.000127516	0.000214319	-5.34E-05	0.000372281	-3.29E-05	8.99E-05	-2.17E-06	1.66E-05
-0.02442247	-0.530945821	-0.298554266	0.028125865	0.002542483	0.021618762	-0.126681655	0.009095365	-0.184822615	-0.190855866	-0.005369051	-0.017616446	0.021043486	0.002201985	-0.075690872	-0.005589162	0.017404995	0.003063697	-0.008100776	0.000956671	0.000728434	-0.009994878	-0.002293871	0.008147559	-0.000104217	0.00037789	0.000179137	-0.000438438	8.48E-05	-0.000298839	0.000478706	-0.001169127	9.49E-05	-0.000122225	1.20E-05	-3.33E-05
-0.024250437	-0.528254859	-0.287551651	0.027674967	0.002576047	0.005329835	-0.138219753	0.007691147	-0.166388208	-0.191030206	-0.005420924	-0.016952973	0.020422884	0.002355795	-0.067667612	-0.013729815	0.015826629	0.002677946	-0.007380354	0.000857957	0.000741403	-0.007865748	-0.004640635	0.006760852	-3.07E-05	0.000315327	0.000201713	-0.00037928	7.39E-05	-0.000264697	0.00077319	-0.000772016	-0.000125299	-9.14E-05	1.40E-05	-2.52E-05
-0.023867847	-0.517062917	-0.241767018	0.026706028	0.002893002	0.125674204	-0.052995058	0.002879261	-0.088452988	-0.19190019	-0.005809604	-0.013596371	0.015986007	0.00289953	-0.038386343	-0.043651408	0.008969608	0.000856168	-0.003872398	0.000542051	0.000293103	-0.001947496	-0.011503453	0.002143159	0.0002765	5.11E-05	0.00031545	-2.09E-05	6.76E-05	4.17E-06	0.001303587	-1.66E-05	-0.000573766	-2.53E-06	1.92E-05	2.04E-06
-0.023597587	-0.517177437	-0.26892606	0.026051457	0.002602989	-0.055331753	-0.119280336	0.005203891	-0.133471454	-0.178946989	-0.005317308	-0.01523665	0.018871351	0.001824673	-0.0485473	-0.021936125	0.01229537	0.001877708	-0.005841117	0.000897922	0.000857793	-0.003029023	-0.00634023	0.003656628	9.80E-05	0.000175333	0.00025593	-0.000320544	9.23E-05	-0.000244415	0.000802665	7.57E-05	-0.00037048	-3.62E-05	1.39E-05	-8.67E-06
-0.024016238	-0.50244697	-0.259277233	0.026825121	0.002773048	-0.037124133	-0.141120676	0.001942447	-0.11360358	-0.160784915	-0.005147725	-0.013172326	0.01549953	0.001198655	-0.033541516	-0.021291314	0.007548913	0.000687969	-0.003169677	0.000733407	6.61E-05	-0.000367716	-0.005480781	0.000458574	0.000312532	-1.27E-05	0.000297218	0.000158229	0.000118258	0.000112932	0.000486692	0.000448406	-0.000431541	7.47E-05	2.54E-05	1.98E-05
-0.024028924	-0.480889398	-0.306300549	0.026983184	0.00198668	-0.026754095	-0.160245532	0.00371294	-0.17922714	-0.113077676	-0.002896811	-0.013587559	0.016682168	1.95E-07	-0.043291109	0.022795774	0.009676209	0.002099073	-0.00456416	0.000214338	0.000256975	-0.003991777	0.004688664	0.002798107	-0.000169661	0.00018571	-0.000118482	-1.04E-05	-2.95E-05	1.17E-05	-0.000252943	-0.000370037	0.000205085	-4.35E-06	9.57E-07	-3.32E-06
-0.024021488	-0.483750962	-0.318018928	0.027312233	0.001818759	0.179645145	-0.014059859	0.005991095	-0.192842205	-0.112930808	-0.002493851	-0.01394153	0.017104716	0.000244556	-0.050010074	0.029701132	0.011156952	0.002659059	-0.005369831	3.01E-05	0.000407018	-0.005695927	0.006666942	0.004116263	-0.000350233	0.000279303	-0.000258333	-0.000125398	-9.40E-05	-6.74E-05	-0.000469487	-0.000684799	0.00044285	-4.17E-05	-1.13E-05	-1.62E-05
-0.023986174	-0.482807619	-0.314125447	0.026988045	0.001776594	0.02023449	-0.126964036	0.005002726	-0.191010706	-0.112938237	-0.002420558	-0.013997718	0.017406329	0.000406581	-0.048376049	0.028064759	0.01092765	0.002675195	-0.00533	-0.000119249	0.000446754	-0.005194282	0.006128822	0.003826411	-0.000377487	0.000285245	-0.000307688	-0.000110265	-0.000130592	-6.13E-05	-0.000382329	-0.000574937	0.0004065	-3.13E-05	-1.41E-05	-1.59E-05
-0.02376435	-0.481932812	-0.310705381	0.027911083	0.001733189	1.047264775	0.600435069	0.008076007	-0.153040454	-0.113424825	-0.001914822	-0.011501202	0.013643286	0.001250937	-0.036813578	0.016270333	0.007760281	0.002062769	-0.003707649	-0.00058731	0.000327127	-0.002262551	0.002789387	0.001651527	-0.000324459	0.000190582	-0.00036164	2.39E-05	-0.000196125	2.08E-05	5.77E-05	1.66E-05	0.000109394	2.36E-05	-1.41E-05	-4.08E-06
-0.023582151	-0.464078855	-0.237488543	0.025488393	0.002689	-0.041881779	-0.170976256	-0.004126269	-0.06833031	-0.114316008	-0.004121032	-0.008943268	0.010206922	3.40E-06	-0.001101229	-0.020432684	-0.000342819	-0.000942118	0.000768516	0.000359979	-0.000590305	0.004452928	-0.005210233	-0.00401485	0.000494907	-0.000272707	0.000297445	0.000557434	0.000115965	0.000441078	0.000476061	0.000708226	-0.000557278	0.00013082	2.77E-05	4.57E-05
-0.022843391	-0.440484739	-0.140931423	0.023306394	0.003445103	-0.030325642	-0.162810634	-0.012529238	0.058416979	-0.115706785	-0.004986473	-0.003506055	0.00218934	0.000587573	0.027594144	-0.049818431	-0.007925885	-0.002932072	0.004934372	2.09E-05	-0.001513654	0.003330305	-0.004583529	-0.004752005	0.000467047	-0.00044368	0.000219392	0.000737688	6.43E-05	0.000687033	-0.000495549	-0.000547811	0.000200073	3.97E-05	-4.59E-06	3.71E-05
-0.023949125	-0.478025552	-0.294570631	0.026728799	0.002104844	-0.014136882	-0.151312499	0.002423786	-0.159267728	-0.113303258	-0.003100899	-0.012722697	0.015470358	2.01E-05	-0.035302937	0.014609909	0.007770987	0.001526659	-0.003553882	0.000229266	0.000104408	-0.00218948	0.002593008	0.001384438	-3.61E-05	9.61E-05	-3.80E-05	0.000105118	-3.22E-06	9.50E-05	-5.74E-05	-8.92E-05	1.67E-05	2.85E-05	7.24E-06	7.31E-06
-0.024046943	-0.481321852	-0.308071145	0.027060332	0.001994984	-0.003771949	-0.143968117	0.004034098	-0.181702843	-0.113053049	-0.002920158	-0.013662173	0.016708521	-6.81E-05	-0.044593521	0.024114451	0.009926589	0.002140269	-0.004666205	0.000268347	0.000247357	-0.004403956	0.005141829	0.003062426	-0.00017356	0.000193024	-0.000109179	-2.40E-05	-1.90E-05	4.78E-06	-0.000327081	-0.000468049	0.000254184	-1.28E-05	9.78E-07	-4.93E-06
-0.024038583	-0.48131833	-0.308029329	0.026979727	0.001985334	-0.028225445	-0.161288191	0.004061565	-0.182353587	-0.113045454	-0.002908051	-0.013669911	0.016700858	-5.31E-05	-0.044738617	0.024259426	0.009934528	0.002147111	-0.004667924	0.000255964	0.000241231	-0.004433456	0.005169052	0.003070321	-0.000176268	0.000194367	-0.000113452	-2.03E-05	-2.14E-05	7.43E-06	-0.000328589	-0.000470096	0.00025646	-1.20E-05	9.04E-07	-4.90E-06
-0.024029763	-0.480036193	-0.302829796	0.027082743	0.002072886	0.060395049	-0.098522634	0.003538527	-0.170607474	-0.113186206	-0.00304826	-0.013151625	0.015954835	-8.67E-05	-0.040068351	0.019468306	0.008819896	0.001789814	-0.004065115	0.000307414	0.00015574	-0.003215213	0.003766524	0.002147182	-7.63E-05	0.000133576	-4.42E-05	4.87E-05	6.03E-06	5.39E-05	-0.000157438	-0.000228185	9.26E-05	1.29E-05	7.16E-06	3.20E-06
-0.023887346	-0.477478193	-0.292324934	0.026644659	0.00207589	0.040798563	-0.112404798	0.002489662	-0.154517884	-0.113354167	-0.002991241	-0.012457772	0.015135768	0.000199056	-0.034161368	0.013463985	0.007490178	0.00152693	-0.003439167	0.000100048	0.000109293	-0.002176749	0.002576907	0.001364351	-7.85E-05	0.000103807	-8.85E-05	0.000102527	-3.48E-05	9.70E-05	-9.79E-05	-0.000148618	7.59E-05	2.24E-05	1.90E-06	4.76E-06
-0.024274126	-0.517030033	-0.296112677	0.027713882	0.002460131	-0.042347971	-0.106513969	0.007183	-0.176751775	-0.167810606	-0.004716056	-0.016139502	0.019398017	0.001421205	-0.062376994	0.001426838	0.014293186	0.002572145	-0.006657071	0.000752797	0.000564137	-0.006870687	0.000281752	0.005563513	-9.85E-05	0.000288075	7.97E-05	-0.00024788	4.91E-05	-0.000176523	-3.56E-05	-0.000586276	0.000158166	-4.64E-05	6.88E-06	-1.76E-05
-0.023905015	-0.50442009	-0.244537908	0.026607298	0.002952424	-0.03024165	-0.097950182	0.001337725	-0.094303559	-0.16871778	-0.005537598	-0.012751762	0.014792614	0.001504223	-0.032091341	-0.029567063	0.00721216	0.000474974	-0.00292888	0.000793097	4.97E-06	-0.00120328	-0.006353817	0.00099887	0.000319429	-1.91E-05	0.000331814	0.000116935	0.000130309	0.000106675	0.000385888	4.37E-05	-0.000283887	3.18E-05	2.00E-05	1.27E-05
-0.021179739	-0.495239261	-0.206899233	0.020418439	0.00348287	0.019351598	-0.06282442	-0.000249889	-0.032938954	-0.168572792	-0.007824732	-0.01201066	0.015901317	-0.001640224	-0.009433245	-0.051917652	0.006792554	-0.00063622	-0.003206349	0.003378553	0.001315553	0.004063282	-0.011012826	1.75E-05	0.000840034	-0.0002545	0.001198938	-0.000658999	0.000614103	-0.000429735	0.000689903	0.000453607	-0.000759213	-0.00013117	3.68E-05	9.59E-06
-0.024180386	-0.514760897	-0.286825239	0.027428189	0.002493978	-0.059979082	-0.119003065	0.005981095	-0.161270406	-0.167975455	-0.004748118	-0.015528999	0.018724457	0.001593146	-0.055580259	-0.005495911	0.012822671	0.002213104	-0.005952746	0.000633599	0.000524587	-0.005054326	-0.001760792	0.004294054	-3.02E-05	0.000230686	9.38E-05	-0.00016766	3.52E-05	-0.000126303	0.000232463	-0.000222527	-4.43E-05	-1.20E-05	9.34E-06	-9.45E-06
-0.023984473	-0.516627596	-0.294457626	0.027091084	0.002127861	-0.057828672	-0.117476245	0.007013996	-0.173643602	-0.167783006	-0.00395796	-0.016136553	0.020214161	0.002332924	-0.06026482	-0.000510965	0.014434784	0.003082178	-0.00710651	3.33E-05	0.000939964	-0.005875257	-0.000593948	0.005394263	-0.000351011	0.000383443	-0.000216052	-0.000335671	-0.000138985	-0.000264751	0.000199844	-0.000323379	0.0001601	-4.15E-05	-1.29E-05	-2.79E-05
-0.0241766	-0.515022819	-0.287912705	0.027522563	0.002450721	-0.000841317	-0.077117826	0.006285313	-0.161408057	-0.167979347	-0.004617744	-0.015485045	0.018690332	0.001739068	-0.055999446	-0.005052918	0.012901705	0.002304017	-0.006019961	0.000523172	0.000550994	-0.005210145	-0.001577285	0.004418422	-7.70E-05	0.000248246	4.42E-05	-0.000178613	6.75E-06	-0.000133457	0.00020705	-0.000263047	1.18E-06	-1.62E-05	5.42E-06	-1.19E-05
-0.023353928	-0.49256542	-0.179319064	0.024975502	0.00376237	-0.016154659	-0.082181592	-0.005789212	0.015243566	-0.176264589	-0.007294752	-0.008661025	0.009189067	0.001207257	0.010491449	-0.078921831	-0.002335774	-0.002760078	0.002168592	0.001425563	-0.000653993	0.009011922	-0.019719484	-0.006528652	0.001210994	-0.000542388	0.000998071	0.000636338	0.000395043	0.000474227	0.001773643	0.001690977	-0.001551867	0.00019337	6.82E-05	7.29E-05
-0.02423084	-0.517673002	-0.282088698	0.027736211	0.00269453	0.06363005	-0.025650403	0.00629861	-0.152248159	-0.174477261	-0.005245091	-0.01539348	0.018178622	0.001537786	-0.056282487	-0.01060897	0.012819958	0.00194972	-0.00578411	0.000940688	0.000405883	-0.005753244	-0.002721603	0.004686228	8.39E-05	0.000194429	0.000242567	-0.00017652	0.000117514	-0.000115732	0.000255935	-0.000493973	-4.74E-05	-3.81E-05	1.68E-05	-9.48E-06
-0.02414194	-0.516017139	-0.275262767	0.02730601	0.002725819	-0.043763109	-0.101714606	0.005172082	-0.142470712	-0.174568208	-0.005351271	-0.01506518	0.017888614	0.001559537	-0.050487634	-0.016515621	0.01163915	0.001608047	-0.005219305	0.000930122	0.000390262	-0.003720018	-0.00498248	0.003329542	0.00019448	0.000129745	0.00030292	-9.63E-05	0.000130175	-7.39E-05	0.000631328	1.61E-05	-0.000354658	8.33E-06	2.51E-05	2.09E-06
-0.023114141	-0.503837948	-0.225437741	0.024690131	0.00334662	-0.074930249	-0.123796224	9.35E-05	-0.064824142	-0.175172526	-0.006903198	-0.012485026	0.014906764	0.000339707	-0.022388006	-0.045052929	0.006524512	-0.000360944	-0.002607239	0.002004709	0.000319291	0.001468649	-0.010645604	3.12E-05	0.000716102	-0.000176676	0.000840097	-8.96E-05	0.000400148	-4.62E-05	0.000871851	0.000398505	-0.000750019	-5.19E-06	4.39E-05	2.16E-05
-0.021365726	-0.115699216	-0.320531533	0.019247753	-0.001713523	-0.02770614	-0.190346748	-0.032009614	-0.065404415	0.364488696	0.012605875	0.015911719	-0.019332906	-0.00742423	0.138161527	0.121574484	-0.037270906	-0.004917988	0.01843232	-0.004968075	-0.003982867	0.015164655	0.011266529	-0.01839298	7.99E-05	-0.001060341	-0.000928659	0.002215835	-0.000475605	0.001926185	0.001509431	0.000121666	-0.000740662	0.000218464	-2.93E-06	0.000117756
-0.022783248	-0.459517044	-0.026032966	0.022881302	0.005221445	-0.091014729	-0.037588072	-0.01799589	0.200991814	-0.183090114	-0.008925695	-0.000475659	-0.004130826	0.002210035	0.042049684	-0.116410609	-0.012557274	-0.005620797	0.008269932	0.000979312	-0.002511372	0.003085737	-0.015874318	-0.005536445	0.001130992	-0.000751518	0.0008807	0.000971336	0.000341787	0.000909085	0.000138684	-0.000696109	-0.000250807	4.72E-05	2.74E-05	5.73E-05
-0.022519348	-0.477402826	-0.099187031	0.022677951	0.004393076	-0.116456983	-0.055590551	-0.012208407	0.120061021	-0.181959301	-0.008151563	-0.004549	0.00336116	0.001799894	0.033393172	-0.107123996	-0.007866726	-0.004281113	0.005155018	0.001272044	-0.001201083	0.007924618	-0.02030729	-0.006622455	0.001183443	-0.000669088	0.000976653	0.000660891	0.00037152	0.000602278	0.001015037	0.00042255	-0.000879733	7.20E-05	3.76E-05	5.90E-05
-0.024296648	-0.523106848	-0.286251935	0.027823067	0.002718962	-0.116889626	-0.055857595	0.007103753	-0.164917784	-0.178950243	-0.005347649	-0.016208459	0.019237736	0.001647113	-0.06315373	-0.008437372	0.014465684	0.00231129	-0.006603251	0.001023771	0.000506244	-0.007343447	-0.002334588	0.005956659	3.34E-05	0.000254609	0.000244	-0.000271787	0.000123256	-0.000180449	0.000262529	-0.000776846	3.08E-05	-7.14E-05	1.59E-05	-1.79E-05
-0.024164097	-0.52357335	-0.28823762	0.028175744	0.002644699	0.326903823	0.258462618	0.008759597	-0.153208693	-0.179088082	-0.005053227	-0.015388153	0.018117278	0.00201632	-0.059134903	-0.012493337	0.013524417	0.002190489	-0.00618378	0.000813478	0.000572121	-0.005805239	-0.003995475	0.005022715	4.08E-05	0.000228741	0.000210207	-0.00025187	8.69E-05	-0.000184367	0.000585298	-0.000352953	-0.000184097	-4.12E-05	1.69E-05	-1.26E-05
-0.023367069	-0.484737747	-0.129227907	0.024836624	0.004243346	-0.048647245	-0.007559928	-0.008402238	0.065112462	-0.181558018	-0.007595251	-0.006280402	0.00461006	0.00199913	0.007019688	-0.080439907	-0.003328154	-0.002930592	0.003130446	0.001018685	-0.001415043	0.000725127	-0.012535629	-0.002290895	0.00082118	-0.000428534	0.0007059	0.000585406	0.000282208	0.000559462	0.000244155	-0.000632891	-0.000221005	1.79E-05	2.61E-05	3.45E-05
-0.023514706	-0.380051665	-0.339258412	0.02601692	0.000625986	0.284039672	0.121305848	-0.003695438	-0.182212308	0.047321821	0.002960262	-0.005119111	0.006751811	-0.003470723	0.012427086	0.086344378	-0.00478817	0.00071174	0.002142175	-0.001866935	-0.000851801	0.004698776	0.019201326	-0.005977844	-0.000503472	-9.83E-05	-0.000907962	0.000836784	-0.000373625	0.000654545	-0.001521217	0.000581827	0.000595838	0.000187027	-3.11E-05	4.20E-05
-0.022935027	-0.377951539	-0.330580597	0.024214435	0.000806891	-0.020526317	-0.094405284	-0.005123746	-0.176603191	0.047477731	0.00213495	-0.00557539	0.007952898	-0.004605839	0.016379809	0.082475994	-0.004386299	0.000422884	0.001837646	-0.0009825	-0.000535347	0.005978615	0.018089167	-0.006160769	-0.000296204	-0.000165431	-0.000599448	0.000644055	-0.000193682	0.000510555	-0.001414267	0.000735139	0.000402515	0.000151487	-1.80E-05	4.42E-05
-0.024259022	-0.504393193	-0.330347698	0.030494173	0.002110112	1.934045157	1.253060097	0.015063879	-0.166246131	-0.136317471	-0.00282172	-0.012326529	0.013204662	0.001115925	-0.053494738	0.019904957	0.01065648	0.002302075	-0.004705946	0.000148109	0.000221103	-0.005358542	0.005780892	0.003622485	-0.000256867	0.000220027	-0.000181457	-6.92E-05	-5.35E-05	-4.51E-05	-0.000751638	-0.000284717	0.000425693	4.66E-06	-8.09E-06	-6.86E-06
-0.020096976	-0.43784149	-0.057433134	0.017055404	0.001799102	-0.038746586	-0.144225965	-0.018569098	0.191393324	-0.13961956	-0.001376375	0.000289894	0.002465791	0.007456482	0.076239417	-0.111269281	-0.014942131	-0.002226443	0.00608128	-0.00445495	0.000245877	0.017474785	-0.019502301	-0.011683833	-0.000464778	-0.000126172	-0.0012568	0.00073757	-0.000924469	0.000412941	0.001139368	0.002170239	-0.000352907	0.000257849	-7.04E-05	1.08E-05
-0.02408523	-0.499699162	-0.310788527	0.027335117	0.002030339	0.044389572	-0.085302073	0.006662795	-0.191182901	-0.13583418	-0.003311246	-0.015151559	0.018686613	0.000606048	-0.055045702	0.021684631	0.0126809	0.002804863	-0.006139347	0.000266639	0.000611204	-0.00531563	0.00600554	0.004237031	-0.000330194	0.000308625	-0.000220851	-0.000183996	-7.60E-05	-0.000142686	-0.000746821	-0.000303302	0.000464298	-9.99E-06	-1.22E-05	-1.52E-05
-0.024035347	-0.497934744	-0.303582653	0.027289162	0.002074538	0.121218144	-0.030889387	0.006033899	-0.176705258	-0.136006474	-0.003328599	-0.014470477	0.017759578	0.000770602	-0.049450952	0.015962888	0.011321633	0.002464093	-0.005444542	0.00016418	0.000524971	-0.004012035	0.004498533	0.003232487	-0.000271293	0.00025693	-0.000207762	-0.000103395	-8.46E-05	-8.62E-05	-0.000588994	-8.43E-05	0.000339917	1.51E-05	-1.06E-05	-8.83E-06
-0.024260981	-0.516132371	-0.307870039	0.027777761	0.002203316	0.045047767	-0.117920861	0.008158046	-0.193520146	-0.163469454	-0.00417297	-0.016658419	0.020361198	0.001509101	-0.06748697	0.010867243	0.015618082	0.003190946	-0.007481352	0.00048912	0.000760265	-0.008076944	0.00290956	0.006567761	-0.000312867	0.000388735	-0.000110139	-0.000350601	-3.93E-05	-0.000253663	-0.000320803	-0.000786883	0.000411682	-7.16E-05	-7.76E-06	-2.95E-05
-0.023903027	-0.515183882	-0.303963426	0.026867788	0.002321038	-0.00420049	-0.152801256	0.00789918	-0.188170964	-0.163403866	-0.004658002	-0.016743098	0.020734448	0.00082202	-0.064839858	0.008260228	0.015736428	0.00297161	-0.007579638	0.001050643	0.000941058	-0.007223185	0.002146332	0.006394977	-0.000171768	0.000338692	9.37E-05	-0.000469448	8.05E-05	-0.000343206	-0.000241038	-0.000671788	0.000274282	-9.32E-05	1.67E-06	-2.71E-05
-0.024021006	-0.510040435	-0.282952741	0.027052732	0.002528547	0.020057946	-0.135625151	0.005073081	-0.152007927	-0.163892573	-0.00488229	-0.015082344	0.01828325	0.001147984	-0.050042999	-0.00697646	0.011816227	0.001888994	-0.005465669	0.000837208	0.000521387	-0.003781223	-0.001975504	0.003443595	6.15E-05	0.000169623	0.000181026	-0.000153537	8.79E-05	-0.000116451	0.000194117	-5.05E-05	-0.000115533	-3.49E-06	1.38E-05	-2.99E-06
-0.02420602	-0.515053937	-0.305412798	0.027589874	0.00224375	-0.037789695	-0.139170261	0.007636501	-0.191071748	-0.161820217	-0.004236413	-0.016570915	0.02034696	0.001350553	-0.065522987	0.010025384	0.015306141	0.003079629	-0.007340249	0.000567655	0.000771557	-0.007549737	0.002632133	0.006242165	-0.000274496	0.000366486	-7.35E-05	-0.000347576	-1.93E-05	-0.000252984	-0.000288468	-0.000690987	0.000357575	-6.67E-05	-5.48E-06	-2.67E-05
-0.02086837	-0.458343216	-0.07321057	0.018832635	0.003639748	-0.023000805	-0.12873826	-0.013248185	0.140401741	-0.165007875	-0.006269663	-0.003435968	0.003737926	0.00255721	0.032946438	-0.0900624	-0.005951495	-0.00249984	0.003321063	7.60E-05	-0.000189814	0.003779789	-0.010475606	-0.002737217	0.000194541	-0.000323172	0.000132963	1.44E-05	-2.67E-05	0.000179418	-0.000290466	-0.000602934	0.000337137	-0.000110604	-4.08E-05	5.28E-06
-0.02404778	-0.515388778	-0.306769296	0.027528543	0.00202469	0.181357164	0.016041624	0.008813066	-0.186504749	-0.161869802	-0.003640407	-0.016128771	0.019942732	0.002071093	-0.064517879	0.009090912	0.015095896	0.003348249	-0.007395096	3.99E-05	0.000906665	-0.007253542	0.002371252	0.0061808	-0.00044259	0.000422571	-0.000278006	-0.000369956	-0.000145611	-0.000279066	-0.000218076	-0.000625218	0.00041747	-6.43E-05	-1.89E-05	-3.34E-05
-0.023875423	-0.511508157	-0.290893801	0.02680265	0.002373635	0.001910382	-0.111055214	0.006244432	-0.164790581	-0.162040897	-0.004565752	-0.015598576	0.019270148	0.001184941	-0.0543749	-0.001295916	0.013181399	0.0023959	-0.006302566	0.000754133	0.000784156	-0.004575725	-0.000624414	0.004348685	-8.12E-05	0.000245206	8.18E-05	-0.000297131	4.31E-05	-0.000224061	0.00010351	-0.000149849	3.74E-06	-3.37E-05	4.40E-06	-1.25E-05
-0.020129675	-0.484967272	-0.1820294	0.018084366	0.000665846	-0.049362682	-0.147377679	-0.003256912	0.003481369	-0.163233708	-0.000653003	-0.009635387	0.01716351	0.007207312	0.005759941	-0.061116466	0.004121122	0.002665854	-0.004143356	-0.003450685	0.002423733	0.006688406	-0.012023878	-0.000914708	-0.001066636	0.000500954	-0.001324892	-0.000483019	-0.000837948	-0.000485567	0.000919541	0.000742019	0.0001876	-1.32E-05	-7.28E-05	-5.12E-05
-0.022492372	-0.465220065	-0.282417373	0.023534204	0.000659017	-0.036659677	-0.110276757	0.000571315	-0.133061056	-0.092092949	0.000644645	-0.010882924	0.016595964	0.002795586	-0.010663773	0.015236213	0.004491454	0.002942289	-0.003595852	-0.002859359	0.00137149	0.006079151	0.004236762	-0.00285954	-0.001033859	0.000390989	-0.001369987	5.75E-05	-0.000777699	-0.00010073	-0.000457508	0.001805533	0.000336448	0.000185456	-7.29E-05	-1.23E-05
-0.022755117	-0.454010858	-0.2366484	0.02370857	0.00258944	-0.022090494	-0.099972717	-0.004744227	-0.061998678	-0.092910857	-0.003745253	-0.008098792	0.010219115	-0.001630285	0.013254058	-0.009893522	-0.002165535	-0.001116666	0.001237899	0.000662284	-0.000127948	0.009233506	-9.26E-05	-0.00677816	0.000427812	-0.000329886	0.000211392	0.000474516	0.000115808	0.000331053	-0.000663689	0.001777106	-0.000335802	0.000198867	1.02E-05	5.60E-05
-0.022646545	-0.466522958	-0.287842887	0.023809847	0.002190185	-0.015696433	-0.095430871	0.00141569	-0.142644017	-0.091851896	-0.003418894	-0.011838845	0.015744301	-0.002548685	-0.015869917	0.020078557	0.005723015	0.000934205	-0.003001229	0.001297488	0.000775696	0.004245354	0.006095528	-0.002003865	0.000125051	-5.24E-05	0.000173565	-0.000100638	0.000164174	-0.000108076	-0.001010199	0.001246198	-1.89E-05	8.14E-05	4.75E-06	2.44E-05
-0.023462457	-0.518407683	-0.280865775	0.025807396	0.00230593	-0.060363583	-0.145819137	0.006400963	-0.152555474	-0.176677841	-0.004742503	-0.016071022	0.020503044	0.002068113	-0.054740344	-0.013734826	0.014210863	0.002677742	-0.00705614	0.000603658	0.001226925	-0.004122533	-0.004522754	0.004883836	-0.00014698	0.000300416	5.12E-05	-0.000495483	-1.28E-05	-0.000379096	0.000725504	-5.07E-05	-0.000197573	-7.03E-05	-1.99E-06	-2.34E-05
-0.02365303	-0.51898449	-0.283275321	0.026229606	0.002942607	-0.050099456	-0.138550312	0.006688965	-0.157845089	-0.176609807	-0.006378492	-0.016412331	0.019924327	-4.86E-05	-0.058386078	-0.010275144	0.014702634	0.001832493	-0.006770949	0.00225074	0.000791248	-0.005768496	-0.002878811	0.005585406	0.000333374	0.000162358	0.000667107	-0.000471872	0.000376353	-0.000348556	0.000288953	-0.000553006	-0.000200393	-0.00010073	3.72E-05	-1.52E-05
-0.021351757	-0.448604696	-0.277392741	0.02075515	0.002889118	0.048107078	-0.117921253	-0.000718731	-0.118451988	-0.068277814	-0.005447924	-0.010730607	0.014929876	-0.00703202	0.004476266	0.02182794	0.003175297	-0.000823514	-0.001812139	0.003851533	0.000847486	0.009449912	0.007710375	-0.004886696	0.000851108	-0.000261358	0.001023106	-0.000164812	0.000682478	-0.000301357	-0.001605274	0.002008574	-0.000331336	0.000137728	5.91E-05	2.98E-05
-0.022177237	-0.459422607	-0.321702911	0.022797774	0.002674078	-0.014276364	-0.162096005	0.003782394	-0.19488173	-0.067564348	-0.005038443	-0.013722648	0.018230088	-0.007374043	-0.026654193	0.053455415	0.009508045	0.00086706	-0.004808182	0.004012458	0.000935145	0.001917008	0.016068624	0.000155126	0.000512203	-1.84E-05	0.000861726	-0.000413529	0.000673006	-0.000442683	-0.002504667	0.000780257	0.000382497	3.07E-05	4.65E-05	4.16E-06
-0.022591371	-0.457658047	-0.314471395	0.0237017	0.002330421	0.0091492	-0.145507998	0.002533012	-0.181676634	-0.067907018	-0.003826157	-0.012663144	0.016788711	-0.005476154	-0.020995735	0.047618881	0.00724434	0.000958316	-0.003730986	0.002594128	0.000736737	0.003290854	0.014258674	-0.001379892	0.000275661	-2.85E-05	0.000442508	-0.000174878	0.000406581	-0.00023614	-0.002210591	0.001158118	0.00032698	9.10E-05	2.52E-05	1.82E-05
-0.022493278	-0.456240022	-0.308659193	0.023386769	0.002516277	-0.013137765	-0.161294541	0.001891918	-0.172587844	-0.067971841	-0.004327471	-0.012386798	0.016302597	-0.006028121	-0.017204995	0.043720756	0.006513277	0.000492228	-0.003256023	0.0030601	0.000660438	0.004181707	0.013256471	-0.002005609	0.000469998	-0.000116984	0.000656492	-0.000160659	0.000529264	-0.00022105	-0.002143944	0.00127426	0.00016971	9.37E-05	3.87E-05	2.71E-05
-0.021068098	-0.436542352	-0.228094704	0.019732205	0.004030455	-0.000831285	-0.152592972	-0.006360194	-0.043877519	-0.069040375	-0.008008377	-0.007949099	0.010249802	-0.009259188	0.030230352	-0.004749486	-0.00290129	-0.003662817	0.001898274	0.005668924	-8.71E-06	0.013478858	0.002815144	-0.008525579	0.001737489	-0.000701191	0.001911802	0.000138414	0.001163383	-4.89E-05	-0.001530297	0.002247202	-0.00083628	0.000174659	0.000109596	6.77E-05
-0.021733649	-0.133367057	-0.382759697	0.020935502	-0.001809635	0.016814652	0.068434414	-0.02008641	-0.161106364	0.320668679	0.011219038	0.009982678	-0.013275678	-0.005541505	0.064364289	0.119769453	-0.020568152	-0.002122395	0.010795602	-0.003109315	-0.003097475	-0.000953307	0.006819655	-0.005218184	9.08E-05	-0.000627295	-0.00027451	0.001107362	-9.35E-05	0.001097475	0.001543679	-0.001360844	-0.000504833	-2.73E-05	2.20E-05	5.40E-05
-0.024071623	-0.522466613	-0.284226528	0.027186435	0.002538342	-0.01216828	-0.157368214	0.006752828	-0.159896711	-0.183049715	-0.005241874	-0.016376072	0.019909235	0.002006745	-0.061518189	-0.012329156	0.014626063	0.002475866	-0.006866863	0.000835904	0.000753914	-0.006439641	-0.003752028	0.005747038	-3.09E-05	0.000278985	0.000173678	-0.000347462	6.62E-05	-0.000247629	0.000528717	-0.000538481	-8.05E-05	-7.13E-05	9.73E-06	-2.06E-05
-0.024052682	-0.525779533	-0.2977786	0.027202205	0.0023331	-0.045967035	-0.181302377	0.008309167	-0.183415759	-0.182752367	-0.00488725	-0.017453776	0.02161878	0.002090139	-0.070725712	-0.002831498	0.017049422	0.00327163	-0.00823653	0.00073479	0.001045638	-0.008414117	-0.001369001	0.007483481	-0.000236424	0.000406606	3.43E-05	-0.000527885	7.91E-06	-0.000383747	0.000330347	-0.00083819	0.000149871	-0.000115931	-1.54E-06	-3.63E-05
-0.023487926	-0.431805968	-0.312801468	0.02548141	0.001532304	-0.019297175	-0.185909213	-0.001261704	-0.17067113	-0.037779287	-0.000826089	-0.009602833	0.0122885	-0.002598373	-0.010533396	0.049311121	0.002083009	0.000951245	-0.001039614	-0.000127988	-0.000177248	0.002262883	0.011248556	-0.002578002	-0.000120394	-4.51E-05	-0.000262284	0.000367299	-5.19E-05	0.000284741	-0.000969822	0.000474836	0.000232788	0.000103945	-1.48E-06	2.97E-05
-0.023254111	-0.427283724	-0.29428731	0.024883919	0.001636255	0.015183995	-0.161491683	-0.003180848	-0.139060484	-0.038107592	-0.000969393	-0.008290973	0.010674992	-0.002387215	0.001817435	0.036726462	-0.000634493	0.000240657	0.000305831	-0.000246708	-0.000286082	0.004980709	0.008167755	-0.004542188	2.76E-06	-0.000151626	-0.00021418	0.000487173	-5.59E-05	0.000371471	-0.000690447	0.000862853	8.93E-06	0.000139927	3.24E-07	4.08E-05
-0.020343055	-0.421125558	-0.322300418	0.018650304	0.003491109	-0.071163472	-0.127356189	0.000900085	-0.18093285	-0.010512953	-0.006892606	-0.011641383	0.016389215	-0.013485772	-0.001205435	0.067183053	0.005858495	-0.001212353	-0.00317598	0.006765432	0.000724382	0.006362183	0.017899522	-0.002439389	0.001285615	-0.000167466	0.001743827	-0.000355407	0.001165094	-0.000579765	-0.002376818	0.000974042	-5.54E-05	7.41E-05	0.000107684	-4.67E-06
-0.024258068	-0.516824105	-0.288463117	0.027581104	0.002526329	-0.031585082	-0.162248038	0.006192732	-0.165152962	-0.172342528	-0.004976206	-0.015957633	0.019170547	0.001581841	-0.059368105	-0.005421683	0.013665249	0.002311705	-0.006312603	0.000783586	0.000519111	-0.006215317	-0.001696961	0.005119447	-1.81E-05	0.000249491	0.000144548	-0.000213636	6.79E-05	-0.000148809	0.000227194	-0.000511994	1.20E-05	-4.08E-05	1.16E-05	-1.40E-05
-0.024306918	-0.518560357	-0.295574181	0.027760096	0.002435615	-0.021752659	-0.155282297	0.007058148	-0.176933184	-0.17221417	-0.004789225	-0.016436872	0.019841379	0.001653407	-0.06433948	-0.000325057	0.014814082	0.002693837	-0.006929927	0.000709511	0.00061055	-0.007436176	-0.000290032	0.006047425	-0.000124739	0.000312415	6.73E-05	-0.000283878	3.57E-05	-0.000197411	7.65E-05	-0.00072788	0.000164406	-6.37E-05	5.31E-06	-2.19E-05
-0.024142347	-0.517042975	-0.289324731	0.02729634	0.002428918	-0.037421338	-0.166381682	0.006457509	-0.166172078	-0.172303438	-0.004790151	-0.016012641	0.019445549	0.001764824	-0.05923594	-0.005492845	0.013836965	0.002462309	-0.0064986	0.00064393	0.000644808	-0.005878369	-0.001987986	0.005075283	-7.25E-05	0.000272137	8.49E-05	-0.00025035	2.92E-05	-0.000184439	0.000332603	-0.000384938	-2.74E-05	-3.80E-05	8.13E-06	-1.57E-05
-0.022862857	-0.476785363	-0.124558325	0.023501767	0.003644359	-5.17E-05	-0.139948747	-0.009566418	0.071950571	-0.174933363	-0.006257039	-0.005865466	0.005270289	0.003117757	0.01192173	-0.078273816	-0.003659595	-0.002171364	0.002725283	-0.000155443	-0.000938713	0.001676374	-0.011423609	-0.002427532	0.00035612	-0.000279093	0.000175287	0.000465727	-3.02E-05	0.000454761	0.000181242	-0.000476777	3.68E-05	9.76E-06	-1.38E-05	1.62E-05
-0.013732486	0.256385399	-0.365582924	0.001618102	-0.010624017	-0.042521869	-0.173906526	-0.046900656	0.009613256	0.670665687	0.033420577	0.034396666	-0.034445219	0.007448118	0.177539722	0.097992549	-0.043742009	3.88E-05	0.018151327	-0.015074289	-0.001318158	0.00965373	-0.016282465	-0.01031858	-0.002497274	1.45E-05	-0.003690699	0.000803219	-0.002231795	0.000630041	0.004132758	0.000531214	-0.000333898	4.97E-05	-0.000159114	-4.97E-05
-0.023922778	-0.466399552	-0.312474487	0.026808604	0.001663295	-0.007176813	-0.092409639	0.002739131	-0.181989879	-0.086052939	-0.001585954	-0.012221387	0.015325136	-0.000368368	-0.033014385	0.036121119	0.00713642	0.002086187	-0.003531859	-0.000460658	0.000183358	-0.001635976	0.008706385	0.000751609	-0.000366876	0.000177237	-0.000437803	0.000157052	-0.000186806	0.000118531	-0.000801231	8.08E-05	0.000413628	6.25E-05	-1.78E-05	3.86E-06
-0.023582934	-0.459138813	-0.282745624	0.025852312	0.001719957	-0.023920283	-0.104274092	-0.00071537	-0.133119714	-0.08657218	-0.001533228	-0.010223297	0.013083317	0.000346069	-0.01328822	0.016053036	0.002821413	0.001131396	-0.001494595	-0.000967188	6.46E-05	0.002916186	0.00356748	-0.0024867	-0.000258551	4.29E-05	-0.0004812	0.000365235	-0.00026985	0.000258147	-0.000255418	0.000818242	4.34E-05	0.000135127	-2.04E-05	1.96E-05
-0.023939893	-0.467726789	-0.317908698	0.026963702	0.001534586	0.048172763	-0.053206638	0.0035989	-0.18950296	-0.085977612	-0.001268353	-0.012456061	0.01571008	-8.32E-05	-0.036389631	0.039602835	0.007892745	0.002446343	-0.003985611	-0.000693081	0.000278734	-0.002455197	0.009662847	0.001398807	-0.000499324	0.000240685	-0.00056284	0.000106351	-0.000253569	8.10E-05	-0.000888645	-5.53E-05	0.000545164	4.80E-05	-2.71E-05	-3.91E-06
-0.02400237	-0.467539857	-0.317309117	0.028311659	0.00167843	0.914754065	0.56055345	0.006227447	-0.161757014	-0.086395144	-0.001223257	-0.010461684	0.012207235	0.000172134	-0.028807761	0.031732969	0.005288927	0.00170937	-0.002433661	-0.000743934	-4.76E-05	-0.000776565	0.007579052	-0.000224023	-0.000338333	0.000118741	-0.000471395	0.000277489	-0.000220425	0.000207515	-0.000667254	0.000270135	0.000319635	9.27E-05	-1.79E-05	1.09E-05
-0.023635444	-0.496138491	-0.191099193	0.025709242	0.00350997	-0.039069048	-0.061893924	-0.003619334	-0.013421539	-0.176413125	-0.006494302	-0.009554233	0.01002329	0.001977248	-0.007761163	-0.061250035	0.001089345	-0.001440692	0.000445917	0.000794595	-0.000648759	0.002120445	-0.012614988	-0.002099282	0.000673969	-0.000276195	0.000560954	0.000438628	0.0001998	0.00038291	0.000740215	0.000105462	-0.000537186	6.28E-05	2.87E-05	3.23E-05
-0.023590651	-0.481069028	-0.301889342	0.026051447	0.001464347	0.017643275	-0.127584976	0.003594457	-0.170038432	-0.110788839	-0.001536682	-0.013091545	0.017261971	0.001228787	-0.034622269	0.022980828	0.008484704	0.002720604	-0.004613888	-0.0010948	0.000783231	-0.000120712	0.006216864	0.000654007	-0.000623282	0.000304631	-0.000729774	2.84E-06	-0.000387088	-4.84E-05	-0.000710742	0.000710615	0.000412797	9.35E-05	-4.16E-05	-7.47E-06
-0.023734641	-0.478705178	-0.292246931	0.026319153	0.001889442	0.042849786	-0.109735799	0.00238705	-0.15373403	-0.111007269	-0.002475617	-0.012375538	0.015633702	0.000320277	-0.028684255	0.016722697	0.006687873	0.001728196	-0.003348632	-0.000350926	0.000367982	0.000889361	0.00485335	-0.000546613	-0.000256358	0.000129375	-0.000361569	0.000157635	-0.000178375	8.46E-05	-0.000693315	0.000797365	0.000193378	0.000116471	-1.70E-05	1.23E-05
-0.024167314	-0.485438515	-0.319878572	0.027793867	0.001765746	0.261554183	0.045168758	0.006098596	-0.194068682	-0.11064738	-0.002163262	-0.013751105	0.016930924	0.00019364	-0.046733072	0.035057794	0.010231643	0.002694641	-0.005009897	-0.00028953	0.000388109	-0.003753509	0.009993962	0.002526126	-0.000471646	0.000286259	-0.000473854	1.68E-05	-0.000193259	-2.47E-06	-0.001300917	-3.20E-05	0.000682852	5.06E-05	-2.53E-05	-7.29E-06
-0.023257851	-0.475015352	-0.277157965	0.025446427	0.001774925	0.222134257	0.017241972	0.001535869	-0.123512288	-0.111267093	-0.002142642	-0.011120271	0.014511045	0.000964432	-0.017568653	0.005547821	0.004663466	0.001452924	-0.002561046	-0.000774631	0.000530156	0.003362237	0.002221969	-0.00197088	-0.000298972	9.77E-05	-0.000467643	0.000161193	-0.000264352	7.99E-05	-0.000443689	0.001115241	8.21E-05	0.000129149	-2.57E-05	1.39E-05
-0.022274654	-0.466619372	-0.07865416	0.021959243	0.004916425	-0.018483527	-0.09660974	-0.013359126	0.134518512	-0.175489991	-0.009217593	-0.003749587	0.00138244	1.95E-05	0.028939501	-0.09584626	-0.00726637	-0.004607983	0.005235721	0.002365457	-0.001538504	0.00336323	-0.013250964	-0.004031511	0.001234408	-0.000669792	0.001211449	0.000495609	0.000577794	0.000513038	-3.41E-05	-0.000498937	-0.000346075	-1.59E-05	4.30E-05	4.56E-05
-0.02362094	-0.505490298	-0.237695326	0.025876198	0.003133424	-0.044359367	-0.114904232	0.001407919	-0.086884081	-0.17315426	-0.006163564	-0.012845742	0.01487244	0.001008989	-0.032624489	-0.032737221	0.007765727	0.000312464	-0.003142514	0.001362116	9.21E-05	-0.001941922	-0.006406615	0.001759328	0.000420333	-4.50E-05	0.000524007	-2.60E-05	0.000250581	2.09E-05	0.000259609	-0.000264961	-0.000224077	-2.40E-05	2.50E-05	8.49E-06
-0.024123275	-0.519903883	-0.296700895	0.027393575	0.002605517	-0.041122277	-0.112598302	0.007685182	-0.178715024	-0.172160591	-0.005293016	-0.016661229	0.02010812	0.000879979	-0.064885035	0.000265696	0.015341782	0.002529792	-0.007139469	0.00134564	0.000704066	-0.007286382	-9.37E-05	0.006200337	2.52E-05	0.00026864	0.000288408	-0.000384184	0.000176992	-0.000274301	2.85E-06	-0.000676393	8.48E-05	-8.18E-05	1.75E-05	-1.86E-05
-0.021511378	-0.166372385	-0.320617871	0.020001855	-0.001676262	-0.008050528	-0.149879744	-0.02380442	-0.081091424	0.261008325	0.010516142	0.010207054	-0.01250933	-0.002066009	0.082633341	0.073166365	-0.02378264	-0.002489563	0.011879458	-0.004775557	-0.002762383	0.004980917	-0.002855854	-0.008722565	-0.000141284	-0.000601462	-0.00078099	0.001322449	-0.000512657	0.001224414	0.002688289	-0.00053581	-0.000863252	5.78E-05	-1.25E-05	5.36E-05
-0.022411545	-0.182678132	-0.387367346	0.022415593	-0.001874921	0.011665504	-0.135903582	-0.016203566	-0.191225638	0.262125207	0.010666303	0.005838696	-0.007688301	-0.00324874	0.038357071	0.118179235	-0.014397436	-0.000263302	0.007442973	-0.003993375	-0.002561795	-0.005234488	0.008598511	-0.00162168	-0.000467246	-0.000277312	-0.000809751	0.000920129	-0.000409619	0.000956899	0.001502237	-0.002148073	-1.74E-06	-8.78E-05	-1.44E-05	1.70E-05
-0.022059118	-0.180695408	-0.379242659	0.021581719	-0.002111812	-0.020984802	-0.159027814	-0.017166084	-0.177871158	0.262050834	0.011207762	0.006223792	-0.007400308	-0.002477507	0.04464677	0.111963405	-0.015169226	-8.98E-05	0.007491621	-0.004587204	-0.002254767	-0.003302555	0.006650041	-0.002490144	-0.000621609	-0.000238191	-0.001021797	0.00087621	-0.000557722	0.000902237	0.001825484	-0.001754193	-0.000106669	-7.12E-05	-2.89E-05	1.29E-05
-0.022425863	-0.184582677	-0.395238662	0.023185242	-0.00189671	0.512684962	0.21894745	-0.01353828	-0.189183051	0.262060937	0.010863868	0.006394546	-0.008844502	-0.003109325	0.036848191	0.119691504	-0.014422726	-0.000232484	0.0075375	-0.004032285	-0.002598963	-0.005708049	0.009096556	-0.001380363	-0.000493028	-0.000275074	-0.000826187	0.000904049	-0.000414105	0.000950679	0.001440901	-0.002230794	5.04E-05	-9.76E-05	-1.65E-05	1.55E-05
-0.02082455	0.05768312	-0.395900449	0.01790342	-0.004031065	-0.026471946	-0.100165084	-0.033171772	-0.116117352	0.492311287	0.017819389	0.021511886	-0.029199957	-0.003300039	0.094926497	0.120376749	-0.031807132	-0.003709201	0.01706787	-0.005554294	-0.004841619	-0.005801536	-0.003451362	-0.004593673	7.44E-05	-0.000851326	-0.000428515	0.001500294	-0.000287313	0.00152855	0.002679834	-0.002361419	-0.000644978	-7.37E-05	6.80E-06	5.12E-05
-0.020890808	0.05636037	-0.401325489	0.018103098	-0.00406573	-0.015271969	-0.092231537	-0.0329202	-0.120617571	0.492352481	0.017843052	0.021310895	-0.028825714	-0.003317581	0.096272569	0.119000164	-0.032009602	-0.003786504	0.017137225	-0.005540172	-0.00478622	-0.004083094	-0.005319436	-0.005633562	0.000170897	-0.000888001	-0.00037169	0.001558794	-0.000271738	0.001542925	0.003122453	-0.001766658	-0.001003674	-1.96E-05	1.85E-05	6.28E-05
-0.020774288	0.062649938	-0.375558376	0.017633854	-0.003841694	-0.024186268	-0.098552023	-0.035632377	-0.081432559	0.491890189	0.017539622	0.023057754	-0.031391696	-0.003122026	0.109370131	0.105551333	-0.03538915	-0.004734908	0.018966457	-0.005648476	-0.005159286	-0.002377007	-0.007465998	-0.007345277	0.000307096	-0.001011176	-0.000315548	0.0017539	-0.000262959	0.001707283	0.003091973	-0.001775645	-0.001018567	1.43E-06	1.83E-05	7.21E-05
-0.020942178	0.051971332	-0.41925298	0.01827249	-0.004311641	-0.045339891	-0.113523545	-0.030710317	-0.151558873	0.49271253	0.01829509	0.020020779	-0.026964534	-0.003188833	0.08382676	0.131780185	-0.029018386	-0.002811073	0.015509464	-0.005685084	-0.00450975	-0.006941446	-0.001977865	-0.003355851	-8.62E-05	-0.000731164	-0.000550199	0.001364785	-0.000344415	0.001403313	0.002802459	-0.002232299	-0.000668712	-7.54E-05	4.24E-06	4.36E-05
-0.019949611	0.08761	-0.273395958	0.015197646	-0.003174882	-0.029298559	-0.102193224	-0.045102238	0.058842093	0.490349096	0.016894545	0.029049605	-0.039784771	-0.002062959	0.146663761	0.06743645	-0.044749904	-0.007045015	0.023887388	-0.006341918	-0.006053513	-0.000413926	-0.010253034	-0.010105527	0.000341913	-0.001237381	-0.000433784	0.002063813	-0.000374886	0.002017508	0.002638743	-0.002340976	-0.00062111	-2.11E-05	-1.04E-05	7.50E-05
-0.020876408	0.057207777	-0.397824404	0.018009366	-0.00408039	-0.024831361	-0.099003563	-0.032890149	-0.119156341	0.492324343	0.017957669	0.021471427	-0.0291973	-0.003139944	0.093762906	0.121551887	-0.031680949	-0.00360969	0.017001406	-0.005685006	-0.004858415	-0.006065471	-0.003182802	-0.00446956	3.16E-05	-0.000832352	-0.000481534	0.001514816	-0.000317574	0.001538337	0.00266105	-0.002390892	-0.000608331	-7.07E-05	4.16E-06	4.98E-05
-0.021139696	0.046246713	-0.442698724	0.018913673	-0.004428798	-0.013750382	-0.091144766	-0.027856235	-0.190102036	0.493138084	0.018427366	0.018425414	-0.025013176	-0.003564598	0.067780171	0.148159037	-0.025373997	-0.001885497	0.013701408	-0.005433779	-0.004327076	-0.010795686	0.002424085	-0.000509357	-0.000254902	-0.000590095	-0.000594316	0.001155617	-0.000322807	0.001260288	0.002318736	-0.002898761	-0.000289995	-0.00014619	-8.11E-07	2.56E-05
-0.020995167	0.054372437	-0.409461195	0.01836734	-0.004148818	-0.032984301	-0.104774646	-0.032113815	-0.134281192	0.492489669	0.018005913	0.020756941	-0.028089303	-0.003273595	0.09122769	0.124150412	-0.030899974	-0.003437435	0.016557247	-0.005598144	-0.004718886	-0.005034557	-0.004229562	-0.004918307	9.48E-05	-0.000835304	-0.000429191	0.001516691	-0.000295534	0.001508062	0.00307269	-0.001844399	-0.000940479	-2.62E-05	1.64E-05	5.84E-05
-0.020931996	0.052669881	-0.416414777	0.01829689	-0.004269858	-0.009020946	-0.087800746	-0.031035725	-0.145301464	0.492639276	0.018224438	0.020288114	-0.027329477	-0.003199892	0.086549115	0.128991214	-0.02964673	-0.003008284	0.015841479	-0.005663392	-0.004548432	-0.006139564	-0.002890464	-0.003938783	-2.71E-05	-0.000766385	-0.000511313	0.001405928	-0.000330201	0.001429168	0.002933081	-0.002050802	-0.000786375	-5.74E-05	8.41E-06	4.90E-05
-0.024072557	-0.501310007	-0.2724947	0.027196135	0.002608525	0.024279917	-0.038647435	0.003375259	-0.131036412	-0.152785247	-0.004597468	-0.013377251	0.015800908	0.001123533	-0.038105776	-0.011076142	0.008467277	0.00113761	-0.003692531	0.000558041	0.000135644	-0.001547123	-0.003086571	0.001264686	0.000168957	5.42E-05	0.000172438	0.000104837	6.67E-05	7.64E-05	0.000317086	0.000253976	-0.000267229	5.63E-05	1.80E-05	1.26E-05
-0.024205108	-0.506971462	-0.29565875	0.02758001	0.002358916	-0.030285235	-0.077287731	0.005916803	-0.171168299	-0.15232497	-0.004177335	-0.015121078	0.018270383	0.001098359	-0.053909007	0.005126073	0.012267825	0.002288092	-0.005720625	0.000515243	0.000453152	-0.005055776	0.001006853	0.004047344	-0.000100116	0.000234218	7.44E-06	-0.000126847	1.05E-05	-9.20E-05	-5.75E-05	-0.000286629	0.000100271	-8.06E-06	5.22E-06	-8.65E-06
-0.024158046	-0.502661323	-0.278027997	0.027425652	0.002538974	0.021190935	-0.040833965	0.003995042	-0.140832419	-0.152693427	-0.004431461	-0.013748532	0.016265242	0.001221185	-0.042423144	-0.006670732	0.009359302	0.001445761	-0.004154029	0.000462105	0.000168093	-0.002728038	-0.001767753	0.0020706	7.41E-05	0.000108389	9.66E-05	6.56E-05	3.38E-05	5.20E-05	0.000156209	2.85E-05	-0.000112134	3.84E-05	1.22E-05	5.77E-06
-0.023924237	-0.507480162	-0.297699003	0.0269188	0.002022604	-0.077131129	-0.110464692	0.006287335	-0.175698452	-0.152204731	-0.003458289	-0.015429672	0.019411767	0.001857642	-0.055212588	0.006668181	0.013169229	0.002959491	-0.006523994	-9.51E-05	0.000847292	-0.005091243	0.001290492	0.004597086	-0.000382924	0.000355127	-0.000282425	-0.000266349	-0.000161891	-0.000208326	-3.61E-06	-0.00026788	0.000234393	-2.83E-05	-1.68E-05	-2.37E-05
-0.023794993	-0.489744861	-0.225165523	0.026184859	0.003021553	-0.053007657	-0.093396925	-0.002099145	-0.060229334	-0.15358027	-0.00523163	-0.0104605	0.011781996	0.001338315	-0.013405909	-0.036373244	0.002520574	-0.000561989	-0.000547567	0.000459362	-0.000402023	0.002344594	-0.007756608	-0.002128495	0.000448963	-0.000177619	0.00031357	0.000417799	9.93E-05	0.000330394	0.000486179	0.000532241	-0.000469778	0.000107144	2.21E-05	3.29E-05
-0.021677556	-0.445211015	-0.232768523	0.021376783	0.000660062	-0.017267322	-0.143768563	-0.005850376	-0.049610444	-0.082379664	0.000973329	-0.00709028	0.01250044	0.003472641	0.025406865	-0.013132318	-0.003192881	0.001300565	-1.82E-05	-0.003597223	0.001175013	0.013409055	-0.002392948	-0.00812728	-0.000863844	0.0001588	-0.001430679	0.000370784	-0.000878094	0.000123281	0.000143952	0.002706702	-9.95E-05	0.000274004	-7.57E-05	1.21E-05
-0.023674909	-0.462828307	-0.30498958	0.026166155	0.001497594	0.013247301	-0.122148542	0.001440241	-0.168242134	-0.081396493	-0.001109804	-0.011511919	0.015029582	-0.000237485	-0.022298946	0.034721207	0.005132317	0.001953528	-0.002823805	-0.00093051	0.000346635	0.002145192	0.009558072	-0.001744728	-0.000475233	0.000156147	-0.000662992	0.000260086	-0.000315956	0.000147069	-0.001195129	0.001024163	0.000430614	0.000156623	-3.32E-05	1.42E-05
-0.023605294	-0.46011269	-0.29389109	0.026028045	0.001571489	0.067347347	-0.083834167	0.000308857	-0.148704353	-0.081625404	-0.001175917	-0.010638432	0.013841686	-6.03E-05	-0.015172234	0.027428192	0.003393901	0.001500853	-0.001925073	-0.001035603	0.00020769	0.00349122	0.007969919	-0.002855834	-0.000401729	9.34E-05	-0.000641867	0.000362514	-0.000319132	0.000223717	-0.00109989	0.001164653	0.000345044	0.000179077	-3.13E-05	2.08E-05
-0.023177964	-0.316545739	-0.34529942	0.024601296	-6.76E-05	0.012571746	-0.082475756	-0.009116893	-0.175793692	0.112377716	0.005127	-0.001505011	0.00188982	-0.00307858	0.021367646	0.087961393	-0.008108359	0.000148053	0.004077546	-0.002508789	-0.001548912	0.000349987	0.011769308	-0.003825948	-0.00036861	-0.000186273	-0.000728029	0.000858995	-0.000337035	0.000785123	0.000296644	-0.000797075	0.000140165	4.40E-05	-1.37E-05	3.04E-05
-0.022528141	-0.290737035	-0.239663177	0.022457875	0.000885	0.003548544	-0.088890353	-0.020040239	-0.018774371	0.110602832	0.003742367	0.005212059	-0.007760925	-0.002630969	0.071671139	0.036395087	-0.020630588	-0.003444095	0.010819522	-0.00268145	-0.002809269	0.006794994	0.0037923	-0.010015987	0.000159405	-0.000655642	-0.000455148	0.001477509	-0.000264713	0.001311025	0.000344506	-0.000621784	-5.05E-05	0.000114584	-1.04E-05	6.64E-05
-0.023065732	-0.313268722	-0.331881897	0.024199252	2.02E-05	-0.039016968	-0.119016471	-0.01084536	-0.155374446	0.112160143	0.004984499	-0.00071498	0.000935401	-0.002968787	0.029551396	0.079608476	-0.009930202	-0.000345544	0.004989808	-0.002576969	-0.001650278	0.00210873	0.009753261	-0.005143292	-0.000277465	-0.000258845	-0.000690051	0.000954468	-0.000336046	0.000854052	0.000475131	-0.000546367	-9.37E-06	7.12E-05	-1.14E-05	3.84E-05
-0.022203701	-0.274870937	-0.174741569	0.021324261	0.001500237	-0.019028611	-0.104894359	-0.02604125	0.066349824	0.109626361	0.002937588	0.008902673	-0.013425176	-0.002443576	0.092248888	0.015234344	-0.026272817	-0.005068971	0.014006246	-0.002754281	-0.003572223	0.007044459	0.00300542	-0.011369945	0.000287255	-0.000831426	-0.000393879	0.001705958	-0.000244227	0.001539721	-3.56E-05	-0.001081355	0.000184644	0.000101167	-1.74E-05	7.32E-05
-0.023136887	-0.316432071	-0.344839476	0.024542112	-8.52E-05	0.034564845	-0.066898868	-0.009143168	-0.173622311	0.112362278	0.005162682	-0.001424366	0.001870862	-0.003022895	0.022789992	0.086530974	-0.008337501	0.000110116	0.00415738	-0.002546008	-0.001506729	0.001030654	0.011044038	-0.00421171	-0.000353336	-0.000197482	-0.000726672	0.000865401	-0.000343875	0.000781055	0.00045593	-0.000586719	2.51E-05	5.91E-05	-1.20E-05	3.34E-05
-0.023119701	-0.315503378	-0.341019041	0.024369872	-4.39E-05	-0.035460357	-0.116495776	-0.009775028	-0.169586949	0.112321457	0.00506084	-0.001303632	0.001712809	-0.003073984	0.024540475	0.084732703	-0.008735603	-3.33E-05	0.004374811	-0.002507997	-0.00155372	0.001327775	0.010685686	-0.004472263	-0.000316535	-0.000218499	-0.000698146	0.000892571	-0.000330311	0.000803097	0.000459147	-0.000575936	6.78E-06	6.30E-05	-1.03E-05	3.55E-05
-0.020466774	-0.303708203	-0.292564166	0.018336145	-0.001972918	-0.066064338	-0.138168885	-0.013998814	-0.085056593	0.111908276	0.009439853	0.001394349	0.003685785	0.002808663	0.063160636	0.046798223	-0.013065094	0.001679134	0.004079341	-0.006958712	0.000658239	0.013072658	-0.000933406	-0.009283392	-0.001554744	0.000167748	-0.002329005	0.000533335	-0.001417368	0.000362838	0.002389078	0.001720341	-0.000429501	0.000154101	-0.000113023	-7.27E-06
-0.024284676	-0.518727875	-0.285212258	0.027672358	0.002534396	-0.025806277	-0.128833898	0.006331999	-0.160631479	-0.175872606	-0.004945132	-0.015827551	0.018907126	0.00196268	-0.059519604	-0.008378019	0.013547068	0.002320157	-0.006239937	0.000613973	0.000486866	-0.006415585	-0.002309727	0.005202943	-5.24E-05	0.000261314	9.55E-05	-0.000194957	3.00E-05	-0.000131442	0.000274099	-0.000573716	3.74E-05	-4.16E-05	7.58E-06	-1.62E-05
-0.02415896	-0.515551112	-0.27220745	0.027327721	0.002624679	-0.010099152	-0.117712122	0.004993485	-0.139587489	-0.176100441	-0.005069565	-0.014936528	0.017728998	0.002079997	-0.051965125	-0.016093631	0.011793365	0.001847065	-0.005340645	0.00055173	0.000368257	-0.005077234	-0.00387047	0.004135558	2.10E-05	0.000195826	0.000125834	-0.000113193	3.17E-05	-6.66E-05	0.000354155	-0.000454486	-3.62E-05	-2.64E-05	8.00E-06	-1.05E-05
-0.023839407	-0.515553197	-0.272225809	0.026669511	0.002456503	-0.013722465	-0.120275868	0.004990062	-0.13800384	-0.176024985	-0.004824265	-0.015104645	0.018618129	0.002264074	-0.049906187	-0.018021142	0.012073468	0.002054483	-0.00573877	0.000440756	0.000679673	-0.003856249	-0.004988865	0.003836526	-1.74E-05	0.000229142	8.46E-05	-0.000202261	4.28E-06	-0.000164385	0.00059958	-0.000147972	-0.000180939	-1.88E-05	9.43E-06	-1.28E-05
-0.021456675	-0.025399114	-0.427329864	0.0198727	-0.003860444	0.050601845	-0.101638611	-0.024795803	-0.192306387	0.431784311	0.016856409	0.014915005	-0.019502355	-0.00359557	0.066129579	0.148385476	-0.023415921	-0.001174458	0.012150821	-0.005641115	-0.003673362	-0.007062193	0.007484262	-0.002327186	-0.000552336	-0.000458241	-0.000991646	0.001169606	-0.000521903	0.00121476	0.001737096	-0.002361286	-2.00E-05	-8.77E-05	-2.49E-05	2.37E-05
-0.020158877	-0.001380124	-0.328973037	0.0164282	-0.003606633	0.075702464	-0.083879937	-0.035052007	-0.035587033	0.430172727	0.01684112	0.021335422	-0.026940605	-0.001672711	0.123743074	0.089814533	-0.035966768	-0.004007082	0.018117507	-0.006934232	-0.004066785	0.004182214	-0.005251087	-0.01046158	-0.000293515	-0.000823416	-0.001104855	0.001667482	-0.000723637	0.001570997	0.002774095	-0.000948466	-0.000696266	5.04E-05	-3.82E-05	5.70E-05
-0.021472396	-0.025202838	-0.426506124	0.019810753	-0.003823371	0.000186555	-0.137346313	-0.025008203	-0.192470926	0.431785596	0.016752803	0.014890033	-0.019526674	-0.003706373	0.066273455	0.148217912	-0.0234829	-0.001248117	0.012218359	-0.005559206	-0.003710671	-0.007037228	0.007434843	-0.002389353	-0.000518429	-0.000471902	-0.00095552	0.001182558	-0.000500919	0.001225791	0.001735782	-0.002357225	-3.94E-05	-8.57E-05	-2.24E-05	2.54E-05
-0.024344546	-0.523272256	-0.284490745	0.029153256	0.00269651	0.87595981	0.540681363	0.009903658	-0.13457985	-0.183273683	-0.004995359	-0.014205436	0.015799522	0.002589484	-0.05739873	-0.017430606	0.012203209	0.001875584	-0.005301731	0.000546055	0.000236592	-0.006659966	-0.004348071	0.005044303	2.51E-05	0.000201888	0.000158634	-0.000135841	4.71E-05	-6.76E-05	0.000476584	-0.000753858	-2.01E-05	-5.40E-05	1.01E-05	-1.44E-05
-0.024059335	-0.511701302	-0.236967229	0.026898727	0.003059422	-0.060104363	-0.122301527	0.001731934	-0.089872083	-0.183684048	-0.005889352	-0.013171946	0.014930811	0.002319065	-0.039539246	-0.035672523	0.008537578	0.000694682	-0.003449437	0.000687864	-8.14E-05	-0.004210849	-0.007258751	0.002983162	0.000241777	5.13E-05	0.00030422	5.07E-05	0.000101915	9.19E-05	0.000469097	-0.000725121	-8.71E-05	-3.53E-05	1.36E-05	-3.06E-06
-0.024336965	-0.525467796	-0.293294919	0.027875337	0.002537395	-0.053268706	-0.117447551	0.007902595	-0.17576843	-0.182693756	-0.005127543	-0.016843603	0.020189857	0.002048957	-0.068421278	-0.006050042	0.015736606	0.002763771	-0.007320647	0.000804242	0.000650282	-0.008304058	-0.002232104	0.006812984	-8.66E-05	0.000328468	0.000138049	-0.000339655	5.88E-05	-0.000233018	0.000407611	-0.000874969	5.59E-05	-8.62E-05	1.00E-05	-2.57E-05
-0.023353179	-0.521377679	-0.276472255	0.025655025	0.001762042	-0.059885162	-0.122132942	0.006568677	-0.146617059	-0.182833016	-0.003379957	-0.015875503	0.020959338	0.004341269	-0.055393579	-0.018804782	0.014321561	0.003474572	-0.007536555	-0.000901486	0.001420745	-0.004473663	-0.005986323	0.005314825	-0.000553702	0.000499261	-0.000481749	-0.000446998	-0.000338512	-0.00039022	0.001011106	-0.000169835	-3.41E-05	-4.99E-05	-2.27E-05	-4.37E-05
-0.0242744	-0.526379677	-0.288735451	0.028810957	0.00277492	0.751092982	0.449992214	0.010441735	-0.145523399	-0.186321472	-0.005428045	-0.015020665	0.016891262	0.002087504	-0.061984281	-0.015392787	0.01360667	0.001987551	-0.005972957	0.0010393	0.000363532	-0.007349393	-0.004104147	0.005807951	0.000110272	0.000205669	0.000318089	-0.000249897	0.00015077	-0.000154243	0.000479747	-0.000822793	-7.04E-05	-7.89E-05	2.00E-05	-1.56E-05
-0.022976175	-0.475005503	-0.078374889	0.023520538	0.004580996	-0.055586822	-0.121387546	-0.013494011	0.135420206	-0.189403642	-0.008241358	-0.003806268	0.001244631	0.002630557	0.025727932	-0.10523836	-0.007726579	-0.004165173	0.005437998	0.00080853	-0.001769175	0.002692791	-0.016637769	-0.004085596	0.000949769	-0.000570194	0.000753943	0.00073951	0.000264188	0.000703992	0.000470862	-0.000653802	-0.000306247	2.13E-05	2.14E-05	4.13E-05
-0.023720471	-0.515613217	-0.260117508	0.026204055	0.002785777	-0.05402904	-0.159999872	0.004148812	-0.122063689	-0.181189007	-0.005709473	-0.014804331	0.017892553	0.001708041	-0.04667957	-0.02567682	0.011445652	0.001473946	-0.00522477	0.001058045	0.000577241	-0.003618781	-0.00645586	0.00365509	0.000191291	0.000127396	0.000347329	-0.000235749	0.00014418	-0.000159928	0.000652498	-0.000246626	-0.000278427	-4.76E-05	1.75E-05	-7.23E-06
-0.024102886	-0.523810402	-0.305180543	0.02739502	0.002380729	0.033424684	-0.147998026	0.008966689	-0.192801316	-0.17704784	-0.004983544	-0.017529912	0.02148985	0.00137923	-0.072704417	0.004566349	0.017363206	0.003243167	-0.008298741	0.001079102	0.000964826	-0.009090351	0.00107382	0.007785719	-0.000191898	0.000392389	0.000116123	-0.000537783	8.47E-05	-0.00038554	-8.55E-05	-0.000993785	0.000299636	-0.00012533	2.79E-06	-3.50E-05
-0.024260697	-0.529571371	-0.296092014	0.027931819	0.002579615	-0.145324524	-0.002934644	0.008912169	-0.181945068	-0.183467197	-0.00510741	-0.017199898	0.020800484	0.002044655	-0.071782879	-0.004411838	0.016786299	0.003030607	-0.007907065	0.000888615	0.000823157	-0.008986679	-0.001814753	0.007566551	-0.000137549	0.000369053	0.000133541	-0.000455564	6.26E-05	-0.000318123	0.000368204	-0.000987165	0.000115904	-0.000114491	6.83E-06	-3.23E-05
-0.024254081	-0.525090721	-0.277755669	0.027801069	0.002847622	-0.125429349	0.011150944	0.006780268	-0.151117582	-0.183845424	-0.005589415	-0.015823308	0.018653149	0.001906489	-0.059753264	-0.016808234	0.013685671	0.002001767	-0.006165967	0.001043097	0.000460472	-0.006445928	-0.004866118	0.005363453	0.000129591	0.000207186	0.000319457	-0.000233135	0.000142438	-0.00015292	0.000616597	-0.000611222	-0.000177	-5.93E-05	2.18E-05	-1.29E-05
-0.02396402	-0.512108761	-0.224646645	0.026876758	0.003365432	-0.084415963	0.040186905	0.000926152	-0.066096678	-0.184817843	-0.006395252	-0.012192132	0.013514692	0.002083721	-0.029204184	-0.04812464	0.006241114	-0.00018403	-0.002187519	0.001013119	-0.000221901	-0.001028025	-0.011319791	0.000755634	0.00054786	-0.000107496	0.000556051	0.000184586	0.000214643	0.000174735	0.000975307	-5.92E-05	-0.000574182	2.38E-05	3.44E-05	1.82E-05
-0.024127782	-0.521848721	-0.264470348	0.02743084	0.002958155	-0.110395854	0.021794947	0.005402153	-0.128770062	-0.184089042	-0.005773344	-0.014860307	0.017348006	0.001970761	-0.051034179	-0.025725645	0.01165312	0.001415593	-0.005108889	0.001028556	0.000319506	-0.004571829	-0.007032411	0.003918413	0.000253179	0.000118205	0.000388692	-0.000123561	0.000161482	-7.29E-05	0.000800347	-0.000347814	-0.00034859	-2.98E-05	2.65E-05	-3.09E-06
-0.020453943	-0.422447744	-0.331935178	0.01884335	0.003250486	0.022397535	-0.154717015	0.001769158	-0.195558082	-0.007171671	-0.006497903	-0.012141474	0.017189431	-0.013998448	-0.003091719	0.078532623	0.006664978	-0.000847568	-0.003583447	0.007049184	0.001045335	0.006910534	0.022707505	-0.002635834	0.00122391	-0.000238685	0.001764935	-0.000544347	0.001255836	-0.000663952	-0.003347037	0.001234325	0.000206945	4.78E-05	9.94E-05	5.04E-06
-0.019898577	-0.420908371	-0.32563471	0.017564934	0.003570523	0.019143289	-0.157021524	0.001473745	-0.184726054	-0.007098664	-0.007545611	-0.012161519	0.017463731	-0.015374023	0.00160972	0.073830892	0.006620657	-0.001390675	-0.003568371	0.008103351	0.001213395	0.008296865	0.021406658	-0.003046201	0.001508448	-0.000314922	0.002141221	-0.000667837	0.001463626	-0.000782817	-0.003227383	0.001412818	-2.19E-05	3.49E-05	0.000118642	4.85E-06
-0.02353242	-0.511251632	-0.25839395	0.026024559	0.003192855	-0.049350319	0.020254255	0.003956025	-0.112901181	-0.170474733	-0.00645484	-0.013999906	0.016615579	3.51E-05	-0.037742649	-0.026411945	0.009641572	0.000507649	-0.004143469	0.002077782	0.000414431	-0.00083438	-0.007105905	0.001673657	0.000604957	-5.61E-05	0.000777116	-0.000154419	0.000399322	-0.000126002	0.000688072	0.000347755	-0.0006586	2.57E-06	4.94E-05	1.50E-05
-0.023202831	-0.49734259	-0.20145871	0.024829996	0.003778346	-0.109436394	-0.022315175	-0.002272174	-0.028262131	-0.171425246	-0.007427272	-0.010454372	0.011477255	8.46E-06	-0.009638904	-0.055244166	0.002707405	-0.001608678	-0.000367447	0.002192211	-0.000320032	0.002879937	-0.011695555	-0.001869875	0.000975055	-0.000341311	0.001016248	0.00020213	0.000492134	0.00017884	0.000654963	0.000377794	-0.000766159	3.80E-05	5.62E-05	3.67E-05
-0.023267896	-0.504291707	-0.229909346	0.025218069	0.00350734	-0.073268525	0.003307933	0.000757344	-0.068341494	-0.170939819	-0.007064395	-0.012230711	0.014202838	-0.000143943	-0.021408377	-0.043124664	0.005925825	-0.000683523	-0.002169125	0.002268095	0.000116451	0.002103769	-0.010534171	-0.000669129	0.000864322	-0.000227915	0.000966687	2.25E-05	0.000476243	1.32E-05	0.000849203	0.000603166	-0.0008696	3.50E-05	5.82E-05	2.98E-05
-0.023493153	-0.517739409	-0.284957163	0.026074131	0.003065479	-0.095188724	-0.012203452	0.007019974	-0.157968756	-0.169878323	-0.006491332	-0.016170237	0.0197184	-0.00072715	-0.055201862	-0.008482159	0.014278535	0.001614279	-0.006578756	0.002597227	0.000850607	-0.00446887	-0.002737828	0.004836701	0.000444572	0.000112824	0.000790093	-0.000485576	0.000452515	-0.000378075	0.000305105	-0.000197951	-0.000355392	-7.87E-05	4.65E-05	-8.22E-06
-0.023961291	-0.521898741	-0.301959835	0.027299146	0.002696566	-0.02484596	0.037618916	0.00913509	-0.185221254	-0.169727783	-0.005430123	-0.016827033	0.020322506	0.000388881	-0.067379352	0.003889535	0.016179088	0.002624786	-0.007567077	0.001696684	0.000820737	-0.007826447	0.000865023	0.006807827	4.98E-05	0.000285512	0.000374805	-0.000490834	0.000238712	-0.000360679	-0.000107367	-0.000786967	0.000128211	-0.000106872	2.07E-05	-2.45E-05
-0.023982966	-0.516371345	-0.279325312	0.027105546	0.002827832	-0.085814505	-0.005568403	0.006052481	-0.148766703	-0.170194969	-0.005521434	-0.01520869	0.018114221	0.000875199	-0.051922975	-0.011969817	0.012280665	0.001634579	-0.005538089	0.001363409	0.000491423	-0.004110216	-0.003508049	0.003788934	0.000241062	0.000124648	0.000415936	-0.000203168	0.000217599	-0.000151843	0.000383146	-0.000100105	-0.000275606	-2.03E-05	2.90E-05	-3.43E-07
-0.023845966	-0.517759921	-0.285027029	0.026806194	0.00288067	-0.128764696	-0.035985257	0.006662528	-0.159766268	-0.169991841	-0.005828459	-0.015930661	0.019227509	0.000250554	-0.056324205	-0.007414963	0.013785185	0.0018457	-0.006321763	0.001833457	0.000673388	-0.005122762	-0.002216138	0.004829704	0.000263372	0.000154761	0.000527432	-0.000358243	0.00030039	-0.000267007	0.000216329	-0.000326415	-0.000189957	-6.25E-05	3.25E-05	-7.94E-06
-0.024295634	-0.517653549	-0.292837105	0.028715397	0.002814082	-0.38460783	0.538913905	0.008426683	-0.168957234	-0.14860663	-0.004119349	-0.014395444	0.016874721	0.001183611	-0.054395653	0.003353972	0.011957947	0.002117182	-0.005427628	0.000603728	0.000348676	-0.00519283	0.000476243	0.004014162	-4.08E-05	0.000206676	7.18E-05	-0.000107266	4.42E-05	-7.53E-05	-2.27E-05	-0.000276076	5.35E-05	-5.22E-06	9.62E-06	-6.24E-06
-0.02368665	-0.491959938	-0.187661752	0.026546103	0.003806133	-0.467845853	0.479935736	-0.00322672	-0.008977323	-0.150416319	-0.005684625	-0.007645653	0.007298334	0.001484977	0.001040656	-0.053475976	-0.001601824	-0.001863364	0.001841074	0.000549623	-0.000958269	0.003450013	-0.009961622	-0.003670163	0.000658563	-0.000343848	0.000466334	0.00062122	0.000166092	0.000518689	0.000306195	0.000294948	-0.000409997	0.000108314	2.43E-05	4.22E-05
-0.023098735	-0.488889952	-0.289838179	0.02495905	0.001929457	-0.063222987	-0.125508713	0.003891227	-0.156516228	-0.127193075	-0.003158586	-0.013902305	0.018367314	0.00039616	-0.037605824	0.009868061	0.010343845	0.002354415	-0.005391023	0.000279012	0.001055801	-0.001308658	0.002618981	0.002303573	-0.000270989	0.000227942	-0.000172568	-0.000318232	-7.16E-05	-0.000247631	-0.000302996	0.000174746	0.000180755	-2.43E-05	-1.46E-05	-1.16E-05
-0.02393208	-0.488250184	-0.287254023	0.026919153	0.002299969	0.085352095	-0.020285518	0.003500202	-0.148556807	-0.127554507	-0.00360401	-0.012856988	0.015448137	0.000282399	-0.035862675	0.007634863	0.007972897	0.001429212	-0.00361561	0.000364372	0.000167768	-0.001592279	0.002289474	0.001099357	-1.27E-05	8.88E-05	-1.52E-05	9.34E-05	8.69E-06	7.08E-05	-0.000372901	0.000150345	8.68E-05	5.04E-05	4.00E-06	9.27E-06
-0.023503851	-0.496884158	-0.254449626	0.025700986	0.002694092	0.031508706	-0.127905596	0.0015451	-0.105427072	-0.154158769	-0.005006525	-0.012782305	0.01554945	0.00073921	-0.029391566	-0.018395221	0.007396744	0.000790836	-0.003317568	0.000827727	0.000339763	-4.13E-05	-0.00315302	0.000606402	0.00019205	1.60E-05	0.000225519	-4.48E-06	9.91E-05	-4.54E-06	-5.34E-05	0.000325996	-0.000129344	3.41E-05	8.56E-06	8.91E-06
-0.023830001	-0.506683885	-0.294577494	0.02680673	0.002450325	0.124590944	-0.061971084	0.006245186	-0.16583069	-0.153501627	-0.004684834	-0.015228476	0.018676199	0.000306342	-0.051406369	0.004083813	0.0124718	0.00211134	-0.005901578	0.001099652	0.000672949	-0.003876407	0.001333322	0.003691788	1.05E-05	0.000204918	0.0001739	-0.000243332	0.000116304	-0.000205619	-0.000281793	-1.24E-05	6.52E-05	-7.60E-06	1.11E-05	-8.70E-06
-0.021463949	-0.462373397	-0.113232687	0.020194224	0.005014279	0.016603538	-0.138490067	-0.011646939	0.101346157	-0.15598634	-0.010278847	-0.00522857	0.004497315	-0.003644751	0.035506028	-0.084787551	-0.006234688	-0.005128336	0.004460775	0.004533269	-0.000885557	0.008641245	-0.013206809	-0.006235814	0.001819475	-0.000838463	0.00195132	0.000252069	0.001034926	0.000247802	-6.62E-05	0.000543921	-0.000917975	9.98E-06	8.99E-05	6.25E-05
-0.02146123	-0.462362153	-0.113183229	0.020180378	0.005013682	0.01374606	-0.14051399	-0.01164598	0.101337544	-0.155985735	-0.010279117	-0.005227327	0.004494211	-0.003644805	0.035511679	-0.084793329	-0.00623674	-0.005129037	0.004461947	0.004533376	-0.000885881	0.008641761	-0.013207531	-0.006236527	0.001819592	-0.000838527	0.001951413	0.00025216	0.001034971	0.000247871	-6.63E-05	0.000543879	-0.000917989	9.99E-06	8.99E-05	6.25E-05
-0.019247903	-0.347711711	0.154465914	0.013329267	0.006825029	-0.020526614	-0.178533724	-0.038069575	0.433155137	-0.081666642	-0.01036688	0.013209998	-0.022167485	-0.005039778	0.13259842	-0.115042147	-0.032493577	-0.010951118	0.018429761	0.003081859	-0.003816729	0.012712638	1.00E-05	-0.014417011	0.00167845	-0.001436252	0.001386281	0.001258871	0.000783164	0.001123229	-0.00313947	0.000246486	0.000512495	0.000119983	2.49E-05	9.87E-05
-0.024013325	-0.515240279	-0.235273464	0.027136648	0.003323991	-0.097937619	0.091017699	0.002393315	-0.083321903	-0.183950472	-0.006302327	-0.01287107	0.014397672	0.001909627	-0.035932151	-0.041040061	0.007847234	0.000233168	-0.003008136	0.001128919	-1.00E-04	-0.002448454	-0.009597356	0.001892398	0.00047761	-4.74E-05	0.000540325	8.11E-05	0.000224534	9.84E-05	0.000823429	-0.000254598	-0.000456379	-2.86E-06	3.30E-05	1.12E-05
-0.022550252	-0.35341802	-0.262228892	0.022846266	0.001366724	-0.007250523	-0.143118745	-0.013396185	-0.062827016	0.044515972	0.001057869	-0.000835697	0.001111214	-0.003478537	0.052063924	0.029114357	-0.013275524	-0.002475727	0.006772937	-0.001002018	-0.00146426	0.011103035	0.002269642	-0.010558808	0.000420802	-0.0005885	-5.65E-05	0.001087194	-2.72E-05	0.000887577	0.000428844	0.00112354	-0.000647032	0.000200289	1.86E-05	7.96E-05
-0.023277814	-0.36845687	-0.323881617	0.025889067	0.000725456	0.741809405	0.387418539	-0.004105963	-0.139772929	0.04516909	0.002702696	-0.002997592	0.003278058	-0.002484974	0.019994635	0.061796418	-0.007078198	-0.000251597	0.003625486	-0.001799969	-0.001176576	0.004577895	0.009601817	-0.005996383	-0.000169816	-0.000245192	-0.000562467	0.000863656	-0.000259049	0.000714342	-5.69E-05	0.000398543	-5.76E-05	0.000146047	-7.39E-06	4.77E-05
-0.023341657	-0.371974344	-0.338132759	0.025076541	0.000555676	0.002859651	-0.135943243	-0.004678368	-0.1866052	0.045782945	0.002675409	-0.005660216	0.007399501	-0.00300999	0.003943519	0.078280306	-0.002696636	0.000885065	0.001252452	-0.001540676	-0.000809455	0.000831265	0.014012941	-0.0029241	-0.000384308	-6.53E-05	-0.000639391	0.000596876	-0.000257413	0.000524661	-0.000542086	-0.000283126	0.000351167	6.56E-05	-1.62E-05	2.53E-05
-0.023309589	-0.371931557	-0.337968113	0.025037761	0.000498196	0.012110369	-0.129390737	-0.004705634	-0.186015832	0.045781873	0.002821266	-0.00565192	0.007522043	-0.00283016	0.004186004	0.078067871	-0.002666936	0.000984347	0.001174551	-0.001683877	-0.000749746	0.000921057	0.01394656	-0.002912701	-0.000436944	-4.64E-05	-0.000699652	0.000582101	-0.000294959	0.000511796	-0.00052137	-0.000264917	0.000370765	6.45E-05	-2.08E-05	2.30E-05
-0.023255749	-0.366776512	-0.316880448	0.024785689	0.000785867	0.02488932	-0.120345432	-0.007292975	-0.14984826	0.045355957	0.002284168	-0.004107287	0.005254742	-0.00297505	0.019206064	0.062633189	-0.006326737	-0.000209478	0.003172988	-0.001517376	-0.001096812	0.004555595	0.009697774	-0.005805301	-0.000112527	-0.000241266	-0.000478287	0.00083362	-0.000206128	0.000688795	-6.92E-05	0.000386459	-8.78E-05	0.000141887	-1.46E-06	4.82E-05
-0.02338318	-0.455662938	-0.288504646	0.025348523	0.001994662	-0.019838605	-0.114494398	-0.000601853	-0.139825785	-0.07694074	-0.002313781	-0.01033334	0.013158846	-0.001729174	-0.009558724	0.023809876	0.002491845	0.000573819	-0.001210196	0.000230483	7.19E-05	0.00479414	0.00630116	-0.003698913	5.91E-05	-9.64E-05	-9.53E-05	0.000337382	7.02E-07	0.000219746	-0.000838611	0.001311497	-5.43E-05	0.00016487	3.98E-06	3.97E-05
-0.024182949	-0.474375737	-0.366173901	0.036574906	0.001960329	6.445540586	4.464655664	0.0297359	-0.072419565	-0.078480514	0.000177128	-0.001025592	-0.00523676	0.000913874	-0.011441318	0.025042068	-0.003351016	-0.000453221	0.003063259	-0.000915015	-0.001250856	0.00300277	0.007300953	-0.004824984	2.64E-05	-0.00026771	-0.000284284	0.000751965	-0.000105852	0.000559483	-0.000952692	0.001209213	3.69E-05	0.000221848	4.98E-07	5.63E-05
-0.023781557	-0.46025159	-0.307284699	0.026329582	0.001810705	-0.039629257	-0.128508058	0.001337614	-0.172229816	-0.076670867	-0.00185107	-0.011486727	0.014429914	-0.001462183	-0.02293221	0.037393428	0.005020656	0.001415239	-0.002455248	-4.12E-05	7.26E-05	0.001482793	0.009930514	-0.001580254	-0.000173214	4.81E-05	-0.000291563	0.000284673	-8.30E-05	0.00018503	-0.001212516	0.000788952	0.000302944	0.000136302	-6.68E-06	2.47E-05
-0.023640062	-0.405123692	-0.330140168	0.025821707	0.000900669	-0.034664743	-0.164661799	-0.002045113	-0.187988351	-0.002896176	0.001223208	-0.008157811	0.010301818	-0.001669025	-0.012828281	0.061773053	0.001404464	0.001451321	-0.000689891	-0.00127738	-0.000515321	-0.001624763	0.010737507	-0.000569788	-0.000396396	5.18E-05	-0.000563837	0.000414092	-0.000245185	0.000381518	-0.000250582	-0.000559205	0.000329178	2.61E-05	-1.51E-05	1.05E-05
-0.023386093	-0.403926327	-0.325241186	0.025259866	0.000704309	-0.041150714	-0.169254634	-0.002598055	-0.179414969	-0.002938039	0.00168086	-0.007919704	0.010598326	-0.001047525	-0.008761256	0.057781911	0.000977756	0.00164985	-0.000742364	-0.001761178	-0.000262226	-0.000314123	0.009441263	-0.001103665	-0.000537953	9.19E-05	-0.000745883	0.000368318	-0.000369619	0.000332063	-1.68E-05	-0.000279523	0.000270898	3.54E-05	-2.83E-05	6.01E-06
-0.023461395	-0.405296936	-0.330841349	0.025522886	0.000698048	0.023288964	-0.123614661	-0.001614325	-0.187173385	-0.002871166	0.001699045	-0.008119135	0.010648923	-0.001130422	-0.012529656	0.061594162	0.001644202	0.001798611	-0.001016654	-0.001695165	-0.000291952	-0.001387819	0.010609876	-0.000439346	-0.000565183	0.000115519	-0.000747091	0.000343329	-0.000358058	0.000321163	-0.000179719	-0.000496534	0.000386718	1.85E-05	-2.91E-05	2.47E-06
-0.023025856	-0.312071923	-0.353720331	0.024224984	-0.000186078	-0.035107213	-0.109097344	-0.009171361	-0.188472579	0.126176074	0.005515801	-0.001549268	0.002400902	-0.004014392	0.024312622	0.100778379	-0.008355153	0.000302316	0.004008258	-0.00243042	-0.001394456	0.001732001	0.016054981	-0.004706013	-0.000452297	-0.000180621	-0.00082209	0.000844812	-0.000348956	0.000751802	-0.000358646	-0.0004403	0.00033076	7.46E-05	-2.09E-05	3.45E-05
-0.022873981	-0.304574759	-0.323057896	0.023777447	0.000128815	0.030705146	-0.062492629	-0.012682221	-0.13512711	0.125557927	0.005007039	0.00075535	-0.000812868	-0.003906329	0.045699018	0.078857206	-0.013484915	-0.001217264	0.006723593	-0.002436398	-0.001807225	0.006650542	0.010332919	-0.008567934	-9.93E-05	-0.00041933	-0.000619435	0.001166088	-0.000287758	0.000980808	0.000206532	0.000366198	-0.000199485	0.000169409	-3.88E-06	6.38E-05
-0.023030099	-0.312091674	-0.353769131	0.024196713	-0.000302101	-0.047013914	-0.117531011	-0.009109959	-0.188850152	0.126163162	0.005831636	-0.00147788	0.00239708	-0.003593904	0.024280128	0.100833792	-0.008429804	0.000467011	0.003972151	-0.00276839	-0.001365996	0.001755225	0.0160242	-0.00473266	-0.000552315	-0.000145981	-0.000952051	0.000862272	-0.000430136	0.000760701	-0.00032533	-0.000410307	0.000371895	8.24E-05	-2.89E-05	3.14E-05
-0.024297457	-0.515302632	-0.302124946	0.02782267	0.002273402	0.02405107	-0.114272514	0.007496301	-0.184181131	-0.164758708	-0.004282227	-0.016274937	0.019735545	0.001689779	-0.064534356	0.005429992	0.014770739	0.002907063	-0.006988433	0.000451181	0.000638181	-0.007553456	0.000909491	0.006080791	-0.000228495	0.000344626	-5.31E-05	-0.000280305	-2.68E-05	-0.00019608	4.53E-05	-0.000737653	0.000226145	-6.22E-05	-1.09E-06	-2.45E-05
-0.024049228	-0.513935335	-0.296507174	0.02715467	0.002237692	-0.035895669	-0.156730418	0.006846353	-0.176636803	-0.164773724	-0.004269337	-0.016139388	0.019920457	0.001737167	-0.061210056	0.002138717	0.014477474	0.002881403	-0.006967131	0.000421909	0.000793924	-0.006719712	0.000102858	0.005777675	-0.000244905	0.000340432	-6.63E-05	-0.000337619	-4.20E-05	-0.000239398	0.000126666	-0.000638827	0.000190924	-7.11E-05	-5.43E-06	-2.60E-05
-0.024269939	-0.514225495	-0.297721841	0.027676826	0.002341858	-0.024336833	-0.148544138	0.006755606	-0.178246631	-0.164814887	-0.004450225	-0.016110329	0.019543717	0.001565739	-0.061873427	0.002705804	0.01422854	0.00269093	-0.006695726	0.000551469	0.000598605	-0.006915257	0.000183678	0.005617992	-0.000158359	0.000307751	8.22E-06	-0.000251187	3.30E-06	-0.000174953	0.00011239	-0.000638562	0.00014539	-5.31E-05	3.20E-06	-2.02E-05
-0.024327206	-0.514685325	-0.299601168	0.027832775	0.002359631	-0.002641484	-0.133178438	0.00705523	-0.18076612	-0.164802473	-0.004482895	-0.016155269	0.019472609	0.001502809	-0.063035874	0.003861518	0.014362816	0.002690897	-0.006717041	0.000602107	0.000553148	-0.007223533	0.0004946	0.005756413	-0.000145285	0.000306908	2.62E-05	-0.000241309	1.76E-05	-0.000166412	7.37E-05	-0.000686053	0.000159701	-5.33E-05	5.20E-06	-1.97E-05
-0.023986164	-0.508842112	-0.275709916	0.027164043	0.002458429	0.162433083	-0.016267885	0.00501389	-0.137102938	-0.16525986	-0.004530236	-0.014259821	0.017125693	0.001941163	-0.047075587	-0.01237756	0.010832304	0.001845289	-0.004995722	0.000335296	0.000438557	-0.003978398	-0.003176369	0.003417878	-4.30E-05	0.000187896	3.38E-05	-0.000110286	-1.73E-05	-6.83E-05	0.0003639	-0.000286619	-4.59E-05	-1.89E-05	2.04E-06	-9.34E-06
-0.024084652	-0.514852318	-0.300262502	0.027287414	0.002071053	-0.033886395	-0.155306	0.007216873	-0.182740091	-0.164723495	-0.003854942	-0.01634503	0.02037236	0.002188689	-0.063572033	0.004589546	0.014993181	0.00323317	-0.007339206	6.08E-05	0.000870107	-0.007207466	0.000674557	0.006169897	-0.000380498	0.000410384	-0.000221754	-0.000346067	-0.00012822	-0.000258766	0.000103612	-0.000689583	0.000282205	-6.81E-05	-1.21E-05	-3.26E-05
-0.024181753	-0.509498611	-0.278367844	0.027405862	0.00251195	0.02991058	-0.110128401	0.004783298	-0.145421941	-0.165206968	-0.004669164	-0.014607256	0.017368489	0.001759882	-0.049772082	-0.009710936	0.011170026	0.001837787	-0.005063406	0.000446946	0.000310025	-0.004618873	-0.002559863	0.003649848	-2.67E-06	0.000184837	7.64E-05	-6.05E-05	1.38E-05	-2.95E-05	0.000291068	-0.000372077	-2.88E-05	-1.13E-05	7.56E-06	-7.16E-06
-0.024154034	-0.512592814	-0.290998094	0.027336453	0.002281901	-0.028995176	-0.151845672	0.006165645	-0.167240825	-0.164932776	-0.004257672	-0.01559128	0.018992284	0.001955125	-0.057462633	-0.001761297	0.013237102	0.002573434	-0.006271926	0.000259195	0.000598333	-0.005922588	-0.000930402	0.004923768	-0.000193014	0.000298553	-7.31E-05	-0.000204486	-5.91E-05	-0.000144967	0.00023312	-0.000484073	0.000101255	-3.65E-05	-2.37E-06	-1.92E-05
-0.023827053	-0.498680187	-0.203387673	0.026272389	0.003419581	-0.009868827	-0.054544374	-0.002691714	-0.030174269	-0.175908941	-0.006337407	-0.010235836	0.010953685	0.001954439	-0.012435591	-0.056160369	0.002125477	-0.00113943	-9.31E-05	0.000773933	-0.000583503	0.001790587	-0.012161615	-0.001794066	0.000649146	-0.000242429	0.000539587	0.000431	0.000191939	0.000365608	0.000817376	0.000195373	-0.000588428	7.46E-05	3.17E-05	3.25E-05
-0.022937107	-0.331906821	-0.345542566	0.024186275	-0.000187078	0.095668467	-0.075393865	-0.008395422	-0.179797119	0.107262318	0.005425599	-0.002214381	0.003937519	-0.003631688	0.029010834	0.098819926	-0.008673917	0.000571085	0.00378818	-0.002899534	-0.001040536	0.004904431	0.017929663	-0.006520875	-0.000656942	-0.00012853	-0.001128523	0.000893494	-0.000519197	0.00075232	-0.000564243	7.20E-05	0.000418173	0.000125744	-3.88E-05	3.62E-05
-0.022909898	-0.319475154	-0.294656642	0.023625059	0.000451683	-0.001919794	-0.144524659	-0.014593814	-0.102462814	0.106320261	0.004341998	0.001124416	-0.001178921	-0.003769182	0.057168695	0.069816369	-0.015977786	-0.001748759	0.007862057	-0.002721695	-0.001924812	0.009726891	0.011996804	-0.011025264	-0.000154426	-0.000467571	-0.000805022	0.001385981	-0.000393221	0.001139594	-0.00027874	0.000545838	1.56E-05	0.000219538	-1.90E-05	7.13E-05
-0.023077002	-0.333142663	-0.350569294	0.024349021	-0.000188796	-0.012564885	-0.152050619	-0.008127326	-0.191893312	0.10737697	0.005400012	-0.002726992	0.004484911	-0.003754551	0.02424692	0.103642677	-0.007739263	0.000789185	0.003364236	-0.002842671	-0.001065138	0.003617916	0.019334088	-0.005709616	-0.000702943	-9.13E-05	-0.001146034	0.000866799	-0.000518387	0.000739739	-0.000745423	-0.000172379	0.000558178	0.000107669	-4.18E-05	3.09E-05
-0.015902092	-0.146931872	0.411814017	0.004205365	0.003838217	-0.035184165	-0.168213192	-0.065984759	0.721380923	0.097625637	0.003457726	0.036752862	-0.050843662	0.00525124	0.221247	-0.097202979	-0.058532183	-0.010256976	0.029614074	-0.008783298	-0.005416436	0.011290859	0.007905177	-0.018035468	-0.00127847	-0.000903829	-0.002656778	0.002223795	-0.001544493	0.001871509	-0.001005958	-0.000470985	0.001438645	0.000214774	-0.000150671	4.60E-05
-0.022716406	-0.322740947	-0.307989402	0.023246896	8.39E-05	-0.032576156	-0.166232968	-0.013091871	-0.122474233	0.106615837	0.005025635	0.000144082	0.000847522	-0.003274084	0.051646559	0.075660674	-0.01400537	-0.000876758	0.006526475	-0.003135337	-0.001432358	0.009605491	0.012450428	-0.010240304	-0.000399584	-0.000337734	-0.001031945	0.001205782	-0.00052419	0.000981967	-0.000104146	0.000725657	2.82E-05	0.000206801	-3.35E-05	5.89E-05
-0.022910287	-0.321508022	-0.302962398	0.023672887	0.000383697	0.006350603	-0.138665553	-0.013562948	-0.114861959	0.106474869	0.004410907	0.000592898	-0.000424268	-0.003879826	0.052976808	0.074121974	-0.01488732	-0.001464102	0.007281867	-0.002641688	-0.001806283	0.009115674	0.012759811	-0.010428044	-0.000189192	-0.000431707	-0.000807353	0.00131526	-0.000384909	0.001083941	-0.000308125	0.000498378	4.19E-05	0.000206807	-1.87E-05	6.80E-05
-0.023269576	-0.48509565	-0.240260191	0.025016017	0.002468271	-0.033228199	-0.132031585	-0.001083425	-0.078546175	-0.142222265	-0.004129693	-0.010972826	0.013682975	0.001501398	-0.013664348	-0.027226775	0.003774624	0.000310144	-0.001710703	-1.69E-05	0.00024806	0.003458385	-0.006850907	-0.001969964	0.000172213	-5.72E-05	4.92E-05	0.000190814	-4.64E-05	0.000129889	0.000713132	0.00089154	-0.000507464	9.28E-05	5.53E-06	2.11E-05
-0.024146399	-0.499686153	-0.300017189	0.027356553	0.002268428	-0.026293091	-0.127108155	0.005325703	-0.175802857	-0.141257839	-0.00392055	-0.014847387	0.018040903	0.000588869	-0.051459049	0.011182416	0.011745367	0.002231997	-0.00549168	0.00056401	0.000417633	-0.004751926	0.002348446	0.003735098	-9.36E-05	0.000215324	1.16E-05	-0.000110282	2.74E-05	-7.70E-05	-0.000151695	-0.000287595	0.000119799	-7.77E-06	6.82E-06	-6.16E-06
-0.023966713	-0.50069294	-0.304119041	0.026945884	0.002280089	-0.040610172	-0.137247001	0.006050807	-0.183231742	-0.141099282	-0.004106242	-0.015318887	0.018798498	0.000153734	-0.054532182	0.014387949	0.012877886	0.002411679	-0.006096064	0.000907693	0.000593591	-0.005458715	0.003285609	0.004535169	-8.75E-05	0.000235951	9.06E-05	-0.000250715	8.81E-05	-0.000176249	-0.000275473	-0.000457558	0.000187543	-4.64E-05	7.95E-06	-1.18E-05
-0.023258176	-0.493879257	-0.060951399	0.026268952	0.005698945	-1.09987532	1.361857106	-0.007821578	0.137135737	-0.171311487	-0.007548569	-0.001522288	-0.003325205	0.003028835	0.015554935	-0.094837522	-0.007316948	-0.003942067	0.005664333	0.000593107	-0.002232686	-0.003054451	-0.011383789	-0.001051198	0.00070934	-0.00047975	0.000595921	0.000681427	0.000214761	0.000714847	-0.000187813	-0.001754787	0.000290638	-6.07E-05	5.84E-06	2.15E-05
-0.024441311	-0.547304098	-0.279568377	0.030242398	0.003659536	-1.081343666	1.375028947	0.012860399	-0.160932714	-0.167909473	-0.004818865	-0.014419731	0.016087244	0.00229523	-0.063426768	-0.013717562	0.013607845	0.002066439	-0.005961226	0.000877336	0.00034283	-0.007276889	-0.00498727	0.00573508	0.000103387	0.000214716	0.000295618	-0.000223721	0.000124499	-0.000143847	0.000790292	-0.000629668	-0.000235497	-5.91E-05	2.31E-05	-1.38E-05
-0.023633579	-0.536998373	-0.237362142	0.02823018	0.003441956	-1.108827956	1.355557279	0.008254496	-0.093157721	-0.168554402	-0.004146563	-0.011781149	0.013837477	0.003886774	-0.037237512	-0.040167001	0.008433192	0.001272017	-0.003851646	-0.000242973	0.000440489	-0.001746691	-0.011054873	0.002162632	4.77E-05	0.000153545	3.44E-05	-4.30E-05	-8.47E-05	-5.56E-05	0.001323485	6.13E-05	-0.000481798	1.04E-05	1.06E-05	-9.32E-06
-0.024544917	-0.54949328	-0.288545644	0.030578413	0.003558451	-1.065012135	1.386598361	0.013936869	-0.176311842	-0.167753583	-0.004589775	-0.015029374	0.016875134	0.002384074	-0.070470619	-0.006516736	0.015141895	0.002568251	-0.006758155	0.000780601	0.000418631	-0.009301145	-0.002705052	0.007160757	-4.87E-05	0.000303066	0.000186957	-0.00031092	8.20E-05	-0.000197378	0.000476251	-0.001066281	5.16E-05	-9.87E-05	1.30E-05	-2.64E-05
-0.023508502	-0.54286835	-0.261351984	0.028077297	0.002943949	-1.127883463	1.342067851	0.011077712	-0.130499745	-0.168064172	-0.003171525	-0.013471167	0.01688028	0.004528725	-0.049531517	-0.027359074	0.012045057	0.002739995	-0.006088819	-0.000832693	0.001148865	-0.003140249	-0.009072853	0.004055107	-0.00038531	0.000365833	-0.000340112	-0.000353256	-0.000298298	-0.000298038	0.001460248	0.0001582	-0.000346154	-2.96E-05	-1.93E-05	-3.13E-05
-0.024178325	-0.54821355	-0.283253467	0.02966952	0.003277956	-1.10538138	1.358006473	0.013482381	-0.167549573	-0.167773902	-0.00397797	-0.014778853	0.017315948	0.003180384	-0.06569318	-0.011184429	0.014697597	0.002849475	-0.006883937	0.000165885	0.000757427	-0.007541511	-0.004442431	0.00645218	-0.000223668	0.000357035	-4.13E-05	-0.00037006	-7.40E-05	-0.00026733	0.000826036	-0.000641386	-6.44E-05	-8.07E-05	-1.69E-06	-3.13E-05
-0.024212562	-0.549835022	-0.289913905	0.029787031	0.003333529	-1.119783786	1.347808103	0.014196554	-0.179668876	-0.16761576	-0.00419861	-0.015394923	0.018050605	0.002711775	-0.0710165	-0.005754901	0.016034825	0.003053335	-0.007502899	0.000514965	0.000817913	-0.009002704	-0.002761382	0.007555955	-0.000222717	0.000382177	3.35E-05	-0.000474509	-1.05E-05	-0.000330508	0.000580827	-0.000967178	8.43E-05	-0.000121623	-9.83E-07	-3.71E-05
-0.022377097	-0.4683705	-0.262789796	0.022982663	0.003208919	0.02045053	-0.140585758	-0.000416073	-0.105668816	-0.105371023	-0.006273487	-0.011383857	0.014300656	-0.004889431	-0.006999535	0.001635437	0.004110254	-0.000947849	-0.001676966	0.003524049	0.000349444	0.006049268	0.002508166	-0.00327865	0.000941706	-0.00030778	0.001102126	-3.66E-05	0.000687254	-0.000111237	-0.001026072	0.001366188	-0.00044446	9.77E-05	6.42E-05	3.95E-05
-0.022788143	-0.480060569	-0.310648875	0.024226237	0.002699722	0.006428337	-0.150505557	0.004907604	-0.184704401	-0.104519956	-0.005314338	-0.014647734	0.018775316	-0.004732613	-0.0378582	0.033221548	0.011223142	0.001270048	-0.005442417	0.003284652	0.000880474	-0.000559089	0.010152671	0.001826093	0.000418511	3.73E-05	0.000747182	-0.000416367	0.000553209	-0.000392477	-0.001664595	0.000437376	0.000209321	-3.36E-06	4.10E-05	1.85E-06
-0.022466725	-0.464373718	-0.24644148	0.023077022	0.003288018	0.010507677	-0.147631913	-0.002462329	-0.080663287	-0.105723194	-0.006214124	-0.010180093	0.012530271	-0.004367843	0.001639726	-0.007265284	0.001623095	-0.001495275	-0.000356825	0.003131038	4.33E-05	0.007289163	0.000892421	-0.004636696	0.000971353	-0.000372657	0.001034395	0.000161389	0.00062569	4.40E-05	-0.000976726	0.001447327	-0.000463321	0.000133599	6.03E-05	4.68E-05
-0.022795198	-0.473828105	-0.285142056	0.024081507	0.002845384	0.017042826	-0.142994446	0.001730825	-0.141514924	-0.105071947	-0.005384924	-0.012675245	0.01604128	-0.004149438	-0.020191262	0.015099458	0.006744788	0.00014403	-0.003100686	0.002902134	0.000512479	0.003558884	0.005301595	-0.001535341	0.000626258	-0.000149673	0.000791322	-0.00010566	0.000529836	-0.000159038	-0.001145056	0.001167405	-0.000219844	8.60E-05	4.85E-05	2.89E-05
-0.022913513	-0.474847735	-0.289292996	0.024375808	0.002718567	0.035643234	-0.129820715	0.002296634	-0.147897403	-0.105047467	-0.005020275	-0.01277232	0.016115467	-0.003724118	-0.022883953	0.01783446	0.007085426	0.000418909	-0.003301447	0.002557219	0.000499673	0.002878046	0.006015607	-0.001170736	0.000504193	-9.84E-05	0.000647068	-8.61E-05	0.000448541	-0.000144365	-0.001206012	0.001072498	-0.000109933	8.79E-05	4.04E-05	2.46E-05
-0.022160605	-0.471898988	-0.277221092	0.022676107	0.002762977	0.042389835	-0.125041563	0.001574023	-0.128946431	-0.105039214	-0.005357989	-0.012476023	0.016471962	-0.004190097	-0.016316302	0.011387146	0.006912978	0.000279672	-0.003438207	0.002959716	0.000907988	0.00409958	0.005000528	-0.001264929	0.000535894	-0.000126366	0.00075814	-0.00031419	0.000509214	-0.000297704	-0.001211194	0.00105259	-0.000109222	3.02E-05	3.47E-05	1.86E-05
-0.024001432	-0.482531659	-0.307825173	0.027093464	0.001955311	-0.091324345	-0.04675406	0.004443933	-0.181888361	-0.111290759	-0.002604338	-0.013499995	0.016621918	0.000260745	-0.044332562	0.024037817	0.009882913	0.002286354	-0.004723451	9.32E-06	0.000314588	-0.004289734	0.004902196	0.003055598	-0.000254294	0.000219893	-0.000206511	-3.53E-05	-8.16E-05	-6.03E-06	-0.000235195	-0.000424214	0.000256647	-1.18E-05	-5.38E-06	-7.78E-06
-0.023832328	-0.47080161	-0.259828076	0.026397816	0.002511066	-0.081286825	-0.039656963	-0.0012653	-0.102340653	-0.11222217	-0.003568557	-0.010093254	0.011705493	0.00020952	-0.012950506	-0.00818296	0.002206652	-9.46E-05	-0.00057393	0.000157065	-0.000410502	0.00249225	-0.003086962	-0.002487662	0.000314403	-0.000150479	0.00015184	0.000463355	4.94E-05	0.000360427	0.000458047	0.000590926	-0.000459272	0.000119697	2.28E-05	3.62E-05
-0.021559171	-0.368841262	0.157488285	0.018842449	0.006338221	-0.085163321	-0.042489929	-0.034227385	0.397534919	-0.117931883	-0.007984166	0.012119589	-0.023516968	0.001567348	0.083306975	-0.107346412	-0.026437855	-0.008139523	0.016070827	-0.000493096	-0.004698106	-0.003431053	0.000594554	-0.005347441	0.000556371	-0.000917068	0.00017716	0.001404049	4.94E-05	0.001394485	-0.001906362	-0.002361091	0.001183881	-1.92E-05	-3.04E-05	5.20E-05
-0.024060593	-0.482042017	-0.305829518	0.027211499	0.001989472	-0.096065535	-0.050112601	0.004091235	-0.178708175	-0.111347825	-0.002642482	-0.013336852	0.016326652	0.000288988	-0.043033675	0.022678292	0.00944913	0.002156355	-0.004468343	-1.28E-05	0.000234663	-0.004018339	0.00454213	0.00274797	-0.000223524	0.000200489	-0.000194587	1.49E-05	-7.89E-05	3.06E-05	-0.000201647	-0.000372782	0.000219836	6.07E-07	-3.31E-06	-4.74E-06
-0.023659818	-0.465076413	-0.236400933	0.0259136	0.002748798	-0.04778516	-0.015934223	-0.003229737	-0.07004951	-0.112578174	-0.00391353	-0.008684539	0.009524092	0.000193266	-0.005703608	-0.015628213	0.000240674	-0.000692276	0.000556902	0.00020847	-0.000702071	0.001862945	-0.00257495	-0.00251285	0.000339563	-0.000205692	0.00018042	0.000508651	7.01E-05	0.000433456	4.02E-05	5.26E-05	-0.00016593	7.88E-05	1.47E-05	3.22E-05
-0.023928988	-0.521601489	-0.294441522	0.02687941	0.002549456	-0.000659296	-0.184327069	0.007601	-0.175656522	-0.17815482	-0.005458228	-0.017046111	0.020935579	0.001029409	-0.065470423	-0.003579118	0.016020494	0.002667376	-0.007586897	0.001419319	0.000932201	-0.007128831	-0.001301684	0.00651922	1.52E-05	0.000287497	0.000311982	-0.000499848	0.000182403	-0.000362521	0.000193311	-0.000635931	1.09E-05	-0.000103802	1.65E-05	-2.24E-05
-0.023961616	-0.523906102	-0.303854936	0.026995041	0.002479853	0.002737921	-0.181919329	0.008893312	-0.191753525	-0.177966059	-0.005366334	-0.017702374	0.021758137	0.000907599	-0.072414518	0.003525102	0.017632733	0.003103455	-0.008404542	0.00149682	0.001034026	-0.008928626	0.000764537	0.00786802	-8.37E-05	0.000356785	0.000272055	-0.000608816	0.000180246	-0.000434088	-6.14E-05	-0.000988547	0.000222776	-0.000143369	1.10E-05	-3.25E-05
-0.02406269	-0.525597291	-0.301411689	0.028503211	0.00272957	-0.574364821	0.709576806	0.010886337	-0.187097279	-0.149848715	-0.003774368	-0.015286612	0.018454407	0.001442332	-0.063287123	0.009401915	0.014591531	0.002958882	-0.006960499	0.000531133	0.000783438	-0.007180793	0.002147415	0.006028736	-0.000268435	0.000346127	-6.15E-05	-0.000379119	-1.55E-05	-0.000274988	-0.000188276	-0.0006472	0.000306461	-7.59E-05	-5.83E-06	-2.71E-05
-0.022401065	-0.516077543	-0.262473707	0.024501329	0.004180388	-0.608472031	0.685415999	0.007716025	-0.125598756	-0.14996251	-0.007976143	-0.014182457	0.017086412	-0.003601338	-0.040317148	-0.013930765	0.012053825	0.000162894	-0.005332596	0.00446423	0.000815875	-0.002410684	-0.002707843	0.00377587	0.00094075	-6.93E-05	0.001438242	-0.000610883	0.000824597	-0.000488867	-6.47E-05	-0.000357476	-0.000411929	-0.000122875	7.11E-05	-1.26E-05
-0.023681661	-0.499124302	-0.193077779	0.026911848	0.003950379	-0.585575127	0.701610813	-0.000855895	-0.023033605	-0.151774464	-0.005737833	-0.008177846	0.007751823	0.001368553	-0.008510965	-0.046919523	0.000541227	-0.001386582	0.000823153	0.00077943	-0.000840409	0.000719402	-0.007677323	-0.001622583	0.000562468	-0.000262	0.000470939	0.000442002	0.000194218	0.000397776	5.86E-05	-0.000155346	-0.000189611	4.98E-05	2.10E-05	2.92E-05
-0.024085548	-0.519588791	-0.276840526	0.028356365	0.003049328	-0.603466207	0.688959416	0.00758282	-0.146375458	-0.150352421	-0.004331356	-0.013547293	0.015888048	0.001390768	-0.046210572	-0.008167431	0.010316514	0.001610067	-0.004625744	0.000616518	0.00034472	-0.003075125	-0.002696514	0.002667895	8.34E-05	0.00012902	0.000156307	-5.87E-05	6.33E-05	-4.85E-05	0.000332766	0.000102301	-0.000207871	2.06E-05	1.49E-05	1.95E-06
-0.016395355	-0.396491223	-0.338886501	0.010248125	0.005391716	-0.110153116	-0.011106871	0.002851461	-0.196081673	0.039865611	-0.012641093	-0.013202992	0.020655087	-0.02552305	0.012983059	0.095079227	0.009379748	-0.003231321	-0.005507235	0.013666218	0.001808367	0.010605085	0.026465378	-0.002125793	0.002529344	-0.000199502	0.003609935	-0.001124834	0.002271247	-0.001493468	-0.003802664	0.001244652	-0.000166213	2.93E-05	0.000195382	-5.80E-05
-0.019066773	-0.395704807	-0.335646133	0.016157461	0.003673687	0.016495173	0.078581518	0.000650807	-0.187157113	0.038763286	-0.006976119	-0.010232107	0.015628589	-0.017598251	0.01603807	0.091566269	0.003677937	-0.001911501	-0.002481356	0.008139127	0.000970702	0.010593328	0.025215197	-0.004888326	0.00147457	-0.000235642	0.001993463	-0.000427036	0.001365169	-0.000736306	-0.003485392	0.001641134	0.000112372	0.00012581	0.000115952	-4.60E-06
-0.02387171	-0.465810497	-0.316067455	0.026661332	0.001522265	0.032687431	-0.147475969	0.003018433	-0.187459689	-0.087909739	-0.001442825	-0.012620056	0.015994123	-2.27E-05	-0.037330781	0.036275938	0.00828274	0.00243118	-0.004160215	-0.000569083	0.000311754	-0.003130861	0.007978629	0.002017687	-0.000447827	0.000237973	-0.000473425	4.14E-05	-0.000214821	4.74E-05	-0.000538928	-0.00027846	0.000435145	1.25E-05	-2.17E-05	-7.40E-06
-0.023599195	-0.460362293	-0.29376722	0.02600202	0.001682691	0.104374681	-0.09670803	0.000813671	-0.148565843	-0.088318579	-0.001698537	-0.010977157	0.013875371	0.000126645	-0.022341068	0.020980281	0.004921535	0.001490531	-0.002452099	-0.000614379	0.000134308	0.000121258	0.004266603	-0.000388919	-0.000255446	9.44E-05	-0.000368632	0.000200558	-0.000188405	0.000162609	-0.000216544	0.000178248	0.000145536	5.82E-05	-1.45E-05	8.30E-06
-0.023534351	-0.464549478	-0.310855878	0.025761485	0.001384404	-0.040442378	-0.199270926	0.002496591	-0.180395565	-0.087900393	-0.001214253	-0.012510485	0.016421075	0.000268503	-0.033606255	0.032634849	0.008061983	0.002550464	-0.00428072	-0.000789939	0.000578421	-0.001885623	0.006785954	0.001594381	-0.00052502	0.000259026	-0.000561835	-3.79E-05	-0.000279882	-2.43E-05	-0.000332325	-2.71E-05	0.000352934	1.16E-05	-2.99E-05	-1.07E-05
-0.023659492	-0.465275697	-0.313828549	0.026075607	0.001372215	-0.024106237	-0.187700738	0.002850781	-0.185173581	-0.087884758	-0.001143213	-0.012606867	0.016381112	0.000336347	-0.03589275	0.034923106	0.008324942	0.002639607	-0.004363661	-0.000851162	0.000505627	-0.002600661	0.007516183	0.001934655	-0.00055553	0.000277039	-0.000593637	-1.51E-05	-0.000292242	-2.96E-06	-0.00044026	-0.000170153	0.000439085	9.18E-06	-3.11E-05	-1.24E-05
-0.024176375	-0.503218809	-0.311458615	0.027516663	0.002013568	-0.043506213	-0.109871515	0.006881438	-0.19596606	-0.140067374	-0.003278277	-0.015569361	0.01924777	0.000949147	-0.05873225	0.021621787	0.013478669	0.00305058	-0.006554789	0.000128136	0.000650383	-0.006234003	0.006047843	0.004914436	-0.000404485	0.000357472	-0.000286606	-0.000211487	-0.00011652	-0.000160246	-0.000751777	-0.000472481	0.000546561	-2.28E-05	-1.72E-05	-2.15E-05
-0.024192918	-0.500971161	-0.302280143	0.027541973	0.002202355	-0.006910025	-0.083954507	0.005788988	-0.179238886	-0.140272964	-0.003651612	-0.014834367	0.018049883	0.000725157	-0.05191083	0.014580089	0.011737599	0.002404753	-0.005548185	0.000334017	0.000439033	-0.004590404	0.004095967	0.003540769	-0.000205339	0.000248365	-0.000128516	-8.27E-05	-4.11E-05	-6.72E-05	-0.00055104	-0.000173812	0.000308587	1.46E-05	-4.04E-06	-7.46E-06
-0.024280149	-0.503085913	-0.310966409	0.027954475	0.002114821	0.094105881	-0.012407073	0.007074511	-0.190929759	-0.140162162	-0.003431539	-0.01522307	0.018503766	0.000827098	-0.057306003	0.020093464	0.012871963	0.002787751	-0.006133449	0.000245825	0.000503542	-0.005958855	0.005646128	0.004520517	-0.000315538	0.000312131	-0.00021014	-0.000145786	-7.46E-05	-0.000109743	-0.000723076	-0.000417276	0.000476626	-8.54E-06	-1.04E-05	-1.56E-05
-0.02281022	-0.472367389	-0.094345641	0.023218621	0.004312261	-0.057172193	-0.111642725	-0.013235916	0.123740018	-0.178328058	-0.007712975	-0.003939701	0.002217336	0.002238749	0.03343762	-0.103037844	-0.00873811	-0.0042349	0.005655497	0.000728309	-0.001493218	0.007056162	-0.018242687	-0.006646543	0.001035763	-0.000630358	0.000757257	0.000810181	0.000253777	0.000705507	0.000768807	0.000379809	-0.000697094	0.000106985	2.85E-05	5.81E-05
-0.02279557	-0.458514915	-0.037655767	0.022828282	0.005040307	-0.044716656	-0.102834962	-0.017871787	0.191982007	-0.179189856	-0.008714866	-0.00072422	-0.003494888	0.002032544	0.045249855	-0.115404217	-0.013038534	-0.005683717	0.008405039	0.000943717	-0.002443305	0.005036399	-0.016642105	-0.006767648	0.001187317	-0.000783182	0.000890393	0.001041316	0.000341113	0.000941601	0.000192446	-0.000328417	-0.000376941	8.61E-05	3.05E-05	6.48E-05
-0.023550287	-0.522159728	-0.298092621	0.026151556	0.002639402	-0.034255512	-0.095365579	0.008817699	-0.181260628	-0.174698566	-0.005726045	-0.017304772	0.021466381	0.000239024	-0.067145607	0.000178911	0.017065531	0.002761843	-0.008163976	0.001970766	0.001169607	-0.007597256	-0.000142911	0.007282834	5.37E-05	0.000294013	0.00045073	-0.000688084	0.000278831	-0.000495769	2.65E-05	-0.000823392	8.22E-05	-0.000154642	1.81E-05	-2.99E-05
-0.023270462	-0.478148216	-0.118036138	0.024421064	0.004292584	-0.040259602	-0.099659954	-0.010655325	0.08412395	-0.177965897	-0.007712943	-0.005448694	0.00367602	0.001796238	0.016856391	-0.086239031	-0.005482966	-0.003499419	0.004196984	0.001016404	-0.001542823	0.002935997	-0.013716971	-0.003989243	0.000931126	-0.000518055	0.000753832	0.00070936	0.000298146	0.000645612	0.000255236	-0.000308568	-0.000336507	5.67E-05	2.92E-05	4.54E-05
-0.02398784	-0.511515347	-0.254556712	0.026830197	0.002980029	-0.047416445	-0.104699417	0.002983361	-0.110810256	-0.175737047	-0.005847737	-0.01382657	0.016096341	0.001408043	-0.040042963	-0.027826974	0.009178878	0.000775926	-0.003866076	0.001115245	0.000141774	-0.002287657	-0.006811162	0.00204807	0.000368402	1.43E-05	0.000444066	1.41E-05	0.000196633	2.40E-05	0.00057758	-1.42E-05	-0.000387928	1.32E-05	2.95E-05	9.84E-06
-0.02417829	-0.52277328	-0.300659216	0.02764291	0.002607178	-0.005566172	-0.075046946	0.008456211	-0.184797832	-0.174864206	-0.005333266	-0.017034609	0.020543582	0.000949213	-0.068795141	0.001648158	0.016234694	0.002728695	-0.007575038	0.001389068	0.000753448	-0.008202033	0.000169972	0.006918408	-4.28E-06	0.000303202	0.000287758	-0.000436515	0.000179354	-0.000311641	1.06E-05	-0.000833491	0.000127503	-9.97E-05	1.73E-05	-2.37E-05
-0.02397064	-0.522770664	-0.300592723	0.027060046	0.002459658	-0.0718599	-0.121999835	0.008563413	-0.186558679	-0.174787389	-0.005070232	-0.017207275	0.021149936	0.00119904	-0.06906615	0.002040554	0.016694713	0.003016429	-0.007974828	0.001190585	0.000971308	-0.008117161	0.000220505	0.007173136	-0.000118367	0.000350356	0.000182641	-0.00052654	0.000117162	-0.000380893	4.12E-05	-0.000816276	0.000174781	-0.000115647	7.58E-06	-3.01E-05
-0.024207998	-0.525262183	-0.307835838	0.028330594	0.002573694	0.505223126	0.201457236	0.010876886	-0.182907622	-0.178305759	-0.005270155	-0.016723036	0.019717714	0.001155343	-0.071513268	0.001879699	0.016537863	0.00279351	-0.007636454	0.001388284	0.000729209	-0.009005802	0.000286907	0.007434679	-2.25E-05	0.000313964	0.000289956	-0.000469353	0.000182536	-0.000327993	1.03E-05	-0.001000152	0.000172545	-0.000118453	1.63E-05	-2.70E-05
-0.024161739	-0.51976456	-0.285252216	0.027415821	0.00265942	0.027774831	-0.136703367	0.006478276	-0.159207137	-0.17856437	-0.00545789	-0.016088065	0.019271647	0.001425064	-0.059305726	-0.010591443	0.013892291	0.002124938	-0.006368336	0.001139248	0.000573306	-0.005908725	-0.003270915	0.005120029	0.000108775	0.000212314	0.000306317	-0.000265542	0.000152569	-0.000189708	0.00043272	-0.000419432	-0.000154543	-4.82E-05	2.16E-05	-1.09E-05
-0.023917875	-0.519868317	-0.285659718	0.026854033	0.002669576	0.019559043	-0.142521459	0.006807955	-0.160317006	-0.178467301	-0.005619846	-0.016311458	0.019784177	0.00109377	-0.059870397	-0.00992665	0.014518033	0.002206945	-0.006748127	0.001407121	0.000755845	-0.006039382	-0.002970265	0.005540076	0.000117707	0.000219434	0.000371209	-0.000389633	0.000197114	-0.000277411	0.000374607	-0.000502819	-0.00012424	-8.02E-05	2.11E-05	-1.53E-05
-0.023787026	-0.526757389	-0.299373746	0.026645793	0.002030058	-0.015747107	-0.178356633	0.008965243	-0.185818503	-0.184087344	-0.004270302	-0.017660279	0.022453086	0.002831988	-0.072499509	-0.002043699	0.017912674	0.003856383	-0.008952177	0.000214472	0.001359997	-0.008848754	-0.001069094	0.008205063	-0.000476797	0.000517611	-0.000206495	-0.000650297	-0.000129705	-0.00048294	0.000326126	-0.000971966	0.000314899	-0.000143188	-1.84E-05	-5.08E-05
-0.024288539	-0.526471153	-0.298341327	0.028527424	0.002622688	0.581574962	0.244696103	0.010396489	-0.166106944	-0.184487124	-0.005321369	-0.016087957	0.018638286	0.001816062	-0.067513543	-0.00754825	0.015239637	0.002464476	-0.006907532	0.00111074	0.000562209	-0.008130807	-0.002376238	0.006610848	2.74E-05	0.00027039	0.000275141	-0.0003475	0.000144246	-0.00023536	0.000349119	-0.000845402	6.37E-06	-9.05E-05	1.79E-05	-2.07E-05
0.002998817	0.761143964	4.856012616	-0.059357637	0.048844719	-0.213578608	0.101605986	-0.070215715	2.174828812	-0.153156842	-0.024542696	0.10880539	-0.218368584	0.005515704	-0.17263843	0.142537969	-0.024560416	-0.006064456	0.030144011	-0.002382759	-0.008853148	-0.032647093	0.032279325	0.005732937	-2.84E-05	-0.00141174	-0.000482114	0.000997477	0.000173455	0.000722211	0.002332765	0.004878599	-0.002477956	0.000515103	0.000110595	0.000190456
-0.023579947	-0.49820362	-0.300212818	0.026373495	0.002704448	-0.204293276	0.109066945	0.006159495	-0.175576073	-0.127429568	-0.004686347	-0.014530547	0.017863889	-0.001724446	-0.044887787	0.017793619	0.011306998	0.001652495	-0.005289526	0.00191035	0.000623857	-0.002273835	0.005450783	0.0024721	0.00019875	9.14E-05	0.000405168	-0.000249121	0.000305363	-0.000217544	-0.000959704	0.0002835	0.000115727	8.90E-06	2.49E-05	5.98E-06
-0.024173244	-0.497774788	-0.302060565	0.027468103	0.002197478	0.010114139	-0.096775452	0.005402233	-0.177205979	-0.137217376	-0.00364198	-0.014611507	0.017735461	0.000629027	-0.050475651	0.013878534	0.011372942	0.002273113	-0.005333365	0.000382266	0.000382852	-0.004560457	0.00321713	0.003476907	-0.000149458	0.000223137	-7.03E-05	-7.08E-05	-1.47E-05	-5.01E-05	-0.000281008	-0.000240849	0.000188369	5.10E-06	1.96E-06	-5.71E-06
-0.023056089	-0.495652338	-0.293296953	0.024917144	0.001597229	-0.05345523	-0.141795396	0.005077476	-0.163975726	-0.137078442	-0.002542288	-0.014635371	0.019731559	0.001783105	-0.044290801	0.008139978	0.012057622	0.003170031	-0.006482363	-0.000461597	0.001355168	-0.002578915	0.00168003	0.003574094	-0.000550207	0.000374235	-0.000464886	-0.000420312	-0.000253253	-0.000327517	-2.27E-05	1.26E-05	0.000264366	-4.56E-05	-3.06E-05	-2.65E-05
-0.023668576	-0.477943226	-0.22089878	0.025800638	0.002972022	0.006567239	-0.099306364	-0.00383665	-0.046729774	-0.138686322	-0.004913113	-0.009123626	0.010137898	0.000855743	-0.001384189	-0.036409527	-0.000334384	-0.001178364	0.000862398	0.000371243	-0.000595564	0.005090002	-0.008114882	-0.004355195	0.000559843	-0.000289235	0.000338279	0.000592108	0.000109434	0.000452559	0.000545689	0.000976774	-0.000644179	0.000161185	2.75E-05	4.87E-05
-0.023890347	-0.486524418	-0.256076483	0.026959215	0.002631546	0.302986924	0.110642927	0.001271127	-0.096484947	-0.138159736	-0.004191673	-0.010925196	0.012396275	0.000994381	-0.022914048	-0.014374761	0.004473554	0.000329329	-0.001638226	0.000231483	-0.000250229	4.42E-05	-0.002308431	-0.000541176	0.000180151	-5.00E-05	9.30E-05	0.000299296	2.32E-05	0.000245746	-3.78E-05	0.000145525	-8.45E-05	7.01E-05	8.33E-06	1.92E-05
-0.023696675	-0.484712269	-0.248595856	0.026021686	0.00264753	-0.016516247	-0.115648265	-0.000935907	-0.088679659	-0.138168063	-0.004434655	-0.011027323	0.013137026	0.000819583	-0.014474101	-0.022909096	0.003261724	-7.77E-05	-0.001175098	0.000352737	-9.79E-05	0.003774699	-0.006321838	-0.002726085	0.000377847	-0.000145997	0.000229667	0.000367732	6.60E-05	0.000259986	0.000665871	0.00109374	-0.000661888	0.000142762	2.45E-05	3.80E-05
-0.023366255	-0.484629771	-0.248253118	0.025308362	0.00253015	-0.02273405	-0.120050092	-0.000654003	-0.089306105	-0.138060511	-0.004281395	-0.011274326	0.013947429	0.000858745	-0.015450284	-0.021748267	0.00415026	0.000269417	-0.001809655	0.00033071	0.000206824	0.003312961	-0.005590238	-0.001952438	0.000254547	-8.98E-05	0.000159233	0.000194143	3.49E-05	0.000141484	0.000535548	0.000894426	-0.000504401	9.45E-05	1.32E-05	2.72E-05
-0.024320737	-0.524538661	-0.29577983	0.02792788	0.002581867	0.038573252	-0.090507343	0.00812328	-0.177027767	-0.181031749	-0.005280335	-0.016849503	0.020140283	0.001644834	-0.068239511	-0.004252451	0.015762833	0.002668428	-0.007295971	0.001055551	0.000645632	-0.008157758	-0.00163736	0.006723216	-2.41E-05	0.000303895	0.000220652	-0.000354935	0.00011749	-0.000246711	0.000291246	-0.000824247	4.61E-05	-8.55E-05	1.53E-05	-2.26E-05
-0.023965092	-0.505818582	-0.211682753	0.043047527	0.004712398	11.83842082	8.309740031	0.042686178	0.262162837	-0.189848547	-0.004148018	0.013274991	-0.032605834	0.006511252	0.016699249	-0.095118447	-0.016677863	-0.005796206	0.012437397	-0.000591312	-0.00399612	-0.003702047	-0.010508262	-0.003710612	0.000819799	-0.000837486	0.000518795	0.001173545	0.000185055	0.001121186	-0.000329567	-0.001498531	0.000230072	1.61E-05	9.85E-06	5.63E-05
-0.024049502	-0.507749282	-0.308827923	0.027167105	0.002157128	-0.02389889	-0.169265514	0.007172126	-0.193871722	-0.150607999	-0.003998334	-0.016235886	0.020099963	0.000785506	-0.062427294	0.015676543	0.014773493	0.003017974	-0.007131075	0.000658854	0.000785658	-0.007134228	0.003989943	0.005936816	-0.000270589	0.000345619	-6.17E-05	-0.000360266	2.71E-06	-0.000256469	-0.000400352	-0.000714368	0.000391273	-7.54E-05	-5.27E-06	-2.53E-05
-0.024085259	-0.506941374	-0.30550493	0.027258465	0.002115969	0.0167165	-0.140501149	0.00692856	-0.18685139	-0.15072275	-0.003804658	-0.015787562	0.019455907	0.001161366	-0.059571722	0.012741189	0.013889076	0.002903574	-0.006695544	0.000373955	0.000705721	-0.00640817	0.003109777	0.005290055	-0.000288971	0.00033403	-0.000133267	-0.000276923	-5.19E-05	-0.000201107	-0.000274272	-0.000547284	0.000328156	-4.87E-05	-7.66E-06	-2.21E-05
-0.022251794	-0.30464941	-0.335880807	0.022575669	-0.000912243	0.077622326	-0.029453037	-0.010574034	-0.152153845	0.127529508	0.007344355	9.52E-05	0.001819045	-0.001358742	0.039249554	0.083874554	-0.010815139	0.000764707	0.004479706	-0.004361341	-0.000805748	0.005874984	0.010333853	-0.006722787	-0.000906259	-6.40E-05	-0.001464028	0.000818104	-0.000797979	0.000680299	0.000581582	0.000460162	8.46E-05	0.000127987	-6.19E-05	2.23E-05
-0.023266257	-0.525462079	-0.291543906	0.025554048	0.00178639	-0.07496012	-0.12265972	0.008580856	-0.1727525	-0.18266935	-0.003657091	-0.017225613	0.022800179	0.003527604	-0.066311907	-0.007523481	0.017378323	0.004097607	-0.009071365	-0.000305509	0.001754002	-0.007025734	-0.002699208	0.00755762	-0.000634682	0.000565807	-0.000401187	-0.000747724	-0.000256261	-0.000577411	0.000580463	-0.000653344	0.000246588	-0.000141026	-3.07E-05	-5.65E-05
-0.023917764	-0.4958376	-0.31603984	0.026978654	0.002128737	0.083634165	-0.079121035	0.006877551	-0.197404614	-0.127698334	-0.003604004	-0.01519577	0.018773167	-0.000580789	-0.054146589	0.0286751	0.012803746	0.00263732	-0.00617659	0.000883736	0.000640097	-0.005047628	0.008434037	0.004121269	-0.000221418	0.000271451	-5.58E-05	-0.000239414	5.11E-05	-0.00019419	-0.001209938	-0.000266388	0.000555449	-1.44E-05	-4.20E-06	-1.30E-05
-0.023568626	-0.491917131	-0.299993829	0.026027317	0.00224915	0.015864523	-0.127121274	0.004841775	-0.171980662	-0.127892987	-0.003946118	-0.014410971	0.018128561	-0.000751808	-0.042955948	0.017335771	0.010830137	0.002008121	-0.005271161	0.001049591	0.000690238	-0.002083916	0.005220025	0.002304762	-4.57E-05	0.000169314	8.13E-05	-0.000196483	0.000102417	-0.000179524	-0.000830277	0.000253403	0.000223928	1.90E-05	5.13E-06	-1.87E-06
-0.023719973	-0.485273454	-0.272805244	0.026143887	0.002463799	-0.00884371	-0.144628678	0.001302102	-0.128336093	-0.128495115	-0.004097018	-0.012346601	0.01503273	-0.000172214	-0.025983116	-0.000156356	0.006153582	0.000800238	-0.002742607	0.000636334	0.000150947	0.001335968	0.001018931	-0.000863484	0.000156073	-1.12E-05	0.000108591	0.000179207	6.99E-05	0.00010635	-0.000475263	0.000770356	-8.26E-05	0.000108991	1.08E-05	2.26E-05
-0.023808376	-0.505515446	-0.203678623	0.026203286	0.003467078	-0.062901997	-0.091415831	-0.001299692	-0.041814602	-0.186365488	-0.006624565	-0.011305688	0.012159963	0.002170419	-0.025938592	-0.051546356	0.005272055	-0.000425083	-0.001621232	0.000949827	-0.00042459	-0.002779959	-0.009469385	0.00158264	0.000457046	-9.90E-05	0.000490679	0.000166735	0.000191782	0.000202421	0.000432263	-0.000764251	-0.000143235	-3.48E-05	1.96E-05	6.96E-06
-0.024320802	-0.527446561	-0.293402831	0.027881704	0.002619971	-0.065634672	-0.093331952	0.00827183	-0.17689688	-0.184834361	-0.005355274	-0.017026888	0.020348838	0.001879963	-0.070097378	-0.006274349	0.016191321	0.002753493	-0.007503221	0.001024587	0.000668234	-0.008761219	-0.002120785	0.007196901	-4.60E-05	0.000325028	0.000212691	-0.000385214	0.000107609	-0.000262727	0.000343937	-0.000984262	7.85E-05	-0.000102831	1.33E-05	-2.69E-05
-0.020753012	-0.525726371	-0.286175629	0.020179578	0.000683472	-0.092081135	-0.112046045	0.010188523	-0.163241929	-0.18403362	-0.002007566	-0.018350384	0.028215962	0.004820335	-0.062085545	-0.012613538	0.021268098	0.00615256	-0.012533696	-0.001069605	0.003950752	-0.004769194	-0.004305649	0.009365954	-0.001300954	0.000852594	-0.000902817	-0.001671255	-0.000528323	-0.001259433	0.000972639	-0.000433158	0.000382925	-0.000302866	-7.74E-05	-9.48E-05
-0.023443794	-0.491031575	-0.144378405	0.025043346	0.003994059	-0.027306271	-0.066218675	-0.006519425	0.039744627	-0.187295418	-0.007290601	-0.007682659	0.006667393	0.002454634	-0.004841876	-0.073211984	-0.000395701	-0.002016106	0.001527925	0.00081635	-0.001121996	-0.001831941	-0.010986948	-0.000134567	0.000593361	-0.000277799	0.000545181	0.000402332	0.000201719	0.00042798	0.000162701	-0.001078999	1.67E-05	-3.72E-05	1.32E-05	1.53E-05
-0.022072092	-0.425260604	0.124789951	0.020383727	0.006608176	-0.044878424	-0.07872008	-0.027437018	0.355036111	-0.190905426	-0.010440435	0.006321017	-0.015924369	0.002864196	0.052647615	-0.132541109	-0.017970733	-0.007153551	0.011935634	0.00074995	-0.003894789	-0.006032104	-0.008180463	-0.00169232	0.000843515	-0.000786913	0.000688836	0.000981924	0.000283791	0.001054102	-0.00106972	-0.002585138	0.000785922	-9.71E-05	-3.41E-06	3.49E-05
-0.023657248	-0.508842587	-0.296022801	0.026296634	0.001938742	-0.037985065	-0.157304569	0.006328751	-0.173418035	-0.156325665	-0.003518949	-0.015782134	0.020304062	0.001928683	-0.055381348	0.004612932	0.013860504	0.003160319	-0.007022414	-3.98E-05	0.001122344	-0.004834801	0.000970566	0.004874049	-0.000428199	0.000381609	-0.000293464	-0.000394626	-0.000166023	-0.00030472	-1.38E-05	-0.000223718	0.000251764	-4.97E-05	-2.10E-05	-2.78E-05
-0.02271256	-0.473487293	-0.151322631	0.02322703	0.00345887	-0.038532981	-0.157725946	-0.009105641	0.04886793	-0.15879945	-0.00608997	-0.00643368	0.006862477	0.001748427	0.021020376	-0.073721309	-0.004681354	-0.002539614	0.003023309	0.000383493	-0.000655886	0.007438584	-0.013764868	-0.005845088	0.000687386	-0.000435353	0.000446469	0.000560501	0.000119425	0.000474872	0.000616881	0.000815853	-0.000613736	0.000112309	1.41E-05	4.77E-05
-0.021793361	-0.077574579	-0.41393878	0.020677086	-0.00309588	-0.006057254	-0.156008491	-0.022061766	-0.193292428	0.373897218	0.014442947	0.011684841	-0.015467295	-0.003713743	0.054677147	0.136800317	-0.019912868	-0.000979517	0.010451686	-0.004756416	-0.003356319	-0.007408131	0.006840177	-0.001408403	-0.000413332	-0.000420106	-0.000768578	0.001039221	-0.000394146	0.001108609	0.001853695	-0.002526566	-0.000100854	-0.000118591	-1.10E-05	2.09E-05
-0.02178492	-0.078123414	-0.416185347	0.020733588	-0.00315084	0.038498125	-0.12445141	-0.021595269	-0.195836968	0.373923723	0.014581143	0.011630309	-0.0153773	-0.003591223	0.053318337	0.138204507	-0.019612834	-0.000832604	0.01027229	-0.004850533	-0.003317034	-0.007794167	0.007288722	-0.001109645	-0.000470143	-0.000393604	-0.000820452	0.001014787	-0.000420794	0.001091952	0.001796762	-0.002610437	-3.10E-05	-0.000127402	-1.52E-05	1.72E-05
-0.020719382	-0.067494093	-0.372704187	0.018047903	-0.002267076	0.014076936	-0.141754669	-0.026124155	-0.124148769	0.37343742	0.012196472	0.01379722	-0.018006856	-0.005970336	0.082274532	0.108723517	-0.024651201	-0.0032961	0.012993318	-0.002892122	-0.003425443	-0.000947649	-0.000166024	-0.005382272	0.000398003	-0.000801723	9.25E-05	0.00106318	5.31E-05	0.001111379	0.002435855	-0.001660829	-0.000902687	-8.93E-05	3.56E-05	5.14E-05
-0.023709648	-0.497577385	-0.284947066	0.026305878	0.002456162	-0.058929949	-0.116731012	0.004013782	-0.152225398	-0.142022708	-0.004427743	-0.014182106	0.017507781	8.66E-05	-0.041776244	0.002329245	0.010270294	0.001658424	-0.004827312	0.000971524	0.000536064	-0.002242968	0.000808747	0.002319646	6.93E-05	0.000120714	0.000179804	-0.000143935	0.000117462	-0.000114564	-0.000200323	0.000103706	-1.84E-05	4.06E-06	1.21E-05	1.62E-06
-0.023983491	-0.498352548	-0.28811169	0.026947795	0.002491145	-0.024922115	-0.092646098	0.004340209	-0.156185722	-0.142066672	-0.004404009	-0.014104137	0.01698277	0.000172247	-0.043346885	0.003805839	0.010022169	0.001570436	-0.004557987	0.000896928	0.000313961	-0.00262353	0.0010553	0.002198274	9.90E-05	0.000106261	0.000177944	-3.05E-05	0.000116291	-2.88E-05	-0.000214953	9.78E-05	-3.00E-05	2.86E-05	1.63E-05	6.56E-06
-0.024125488	-0.502509263	-0.305122691	0.027385445	0.002288759	-0.022955582	-0.091249342	0.00634811	-0.184765094	-0.141761588	-0.00399616	-0.015254889	0.018545028	0.000305192	-0.05509972	0.015837675	0.012686413	0.002435204	-0.00596996	0.000749934	0.000503416	-0.005416504	0.004259891	0.004293094	-0.000130403	0.000246175	1.41E-05	-0.000179946	5.05E-05	-0.000133187	-0.000539235	-0.0003663	0.000293765	-1.91E-05	3.87E-06	-1.01E-05
-0.02399139	-0.498316357	-0.28794809	0.02692593	0.002448506	-0.046302119	-0.107788925	0.004313221	-0.156892876	-0.142065849	-0.004287525	-0.014108618	0.017013025	0.00032537	-0.043802212	0.004276827	0.010080682	0.001655934	-0.004609946	0.000771684	0.000318308	-0.002858764	0.001308879	0.002337436	5.02E-05	0.000124617	0.000123193	-3.06E-05	8.53E-05	-2.65E-05	-0.000259796	3.23E-05	3.01E-05	2.49E-05	1.21E-05	4.18E-06
-0.023675079	-0.483516118	-0.227407501	0.025879918	0.003007074	-0.035568914	-0.100200015	-0.002309502	-0.064034822	-0.143129627	-0.005100848	-0.010164651	0.011416045	0.000614804	-0.012455265	-0.027858083	0.002344638	-0.00056187	-0.000468879	0.000648024	-0.000432565	0.001808823	-0.004365457	-0.001899613	0.000408368	-0.000175967	0.000305258	0.000381123	0.000130518	0.000311355	-9.61E-05	0.000321305	-0.000194949	8.72E-05	1.73E-05	3.01E-05
-0.023008717	-0.401516963	-0.214379819	0.023878039	0.002180989	-0.056930123	-0.136869934	-0.011863851	-0.021691278	-0.034994777	-0.001301536	-0.002762161	0.002485834	-0.000852275	0.034286385	-0.002959874	-0.009692121	-0.002123229	0.005299505	-0.001077886	-0.001473551	0.006159623	0.000670533	-0.007072319	0.000217956	-0.000414084	-0.00018581	0.000954595	-0.000128232	0.00081728	-0.000202282	6.81E-05	1.01E-05	0.000122284	-8.13E-06	4.94E-05
-0.023746791	-0.427172928	-0.31936323	0.026229922	0.001319099	0.006629977	-0.091831469	-0.000602721	-0.177282941	-0.033272522	-6.97E-05	-0.009234244	0.011418828	-0.00144309	-0.016529116	0.049041135	0.00255615	0.001291219	-0.001162506	-0.000779552	-0.000384421	-0.000704961	0.008998177	-0.000855948	-0.000249539	2.84E-05	-0.000397502	0.000387841	-0.000160711	0.000334938	-0.000310051	-0.000171855	0.000201178	5.72E-05	-5.85E-06	1.69E-05
-0.023646981	-0.422684241	-0.301023998	0.025956999	0.001492721	0.036499067	-0.070680034	-0.002845633	-0.145468363	-0.03363468	-0.000345971	-0.007915007	0.009672673	-0.001349535	-0.003552354	0.03575983	-0.000461343	0.000417941	0.0004034	-0.000810468	-0.000592299	0.002380734	0.005442218	-0.003203416	-4.90E-05	-0.000109398	-0.000288368	0.000570485	-0.000132769	0.000462155	6.38E-05	0.000354879	-0.000133608	0.000115412	3.70E-06	3.41E-05
-0.023598287	-0.421430523	-0.295899099	0.025919098	0.001545384	0.116076803	-0.01432002	-0.003018547	-0.135946678	-0.03374613	-0.000397458	-0.007427738	0.008899659	-0.001308582	-0.001232361	0.033375846	-0.0011198	0.000233934	0.000778562	-0.000819797	-0.00067873	0.002341375	0.005429097	-0.003312499	-3.90E-05	-0.000129106	-0.000282701	0.000591438	-0.000129659	0.000489257	-5.10E-05	0.000207884	-5.23E-05	0.000105024	1.11E-06	3.34E-05
-0.023795096	-0.42941124	-0.328544149	0.026387298	0.001210103	-0.029289769	-0.117268527	0.000294002	-0.19427471	-0.033070998	0.000119896	-0.010032766	0.012610241	-0.001444708	-0.023701803	0.056409034	0.004339788	0.001843278	-0.002128636	-0.000811052	-0.000227658	-0.002570677	0.011168004	0.000604584	-0.000396915	0.000120035	-0.000489289	0.000263972	-0.000192986	0.00025082	-0.000576732	-0.000548569	0.000450697	1.46E-05	-1.50E-05	4.22E-06
-0.023190173	-0.402699382	-0.219250035	0.024399572	0.002298065	0.027394313	-0.077147222	-0.012260677	-0.014468898	-0.035121442	-0.001667967	-0.002407047	0.00198458	-0.001161215	0.045413336	-0.014422295	-0.012222228	-0.003072825	0.006658974	-0.000794903	-0.001622497	0.011757036	-0.005621946	-0.010933294	0.000665952	-0.000624498	0.000128574	0.001245703	-9.49E-07	0.000980022	0.000798861	0.001454427	-0.000905816	0.000265223	2.88E-05	8.78E-05
-0.023740267	-0.42634579	-0.315989493	0.026242371	0.00137011	0.039286729	-0.068702893	-0.000930018	-0.170668693	-0.033352862	-0.000153413	-0.008930587	0.010956563	-0.001460072	-0.014024178	0.04646508	0.001923599	0.001087488	-0.000812096	-0.000753242	-0.000448962	-0.000161621	0.008354795	-0.00130781	-0.000197938	-3.91E-06	-0.000361923	0.000428931	-0.000145922	0.000365364	-0.000257433	-9.33E-05	0.00014213	6.76E-05	-3.13E-06	2.06E-05
-0.023715829	-0.424763715	-0.309537142	0.026117104	0.001426563	-0.006915127	-0.101426107	-0.002028696	-0.161048354	-0.033456275	-0.00026119	-0.008622904	0.01064695	-0.001448898	-0.00968842	0.042039018	0.001008792	0.000821369	-0.000359391	-0.000759705	-0.000490588	0.00096915	0.00707496	-0.002114001	-0.000131511	-4.73E-05	-0.000325901	0.000484233	-0.000137822	0.00040134	-0.000100632	0.000123593	8.33E-06	8.92E-05	4.06E-07	2.67E-05
-0.024000213	-0.518066338	-0.307402831	0.0271727	0.002592177	-0.057127494	-0.090862582	0.008683178	-0.195205126	-0.16369212	-0.005272672	-0.017064976	0.02074203	-3.64E-05	-0.068138658	0.011252922	0.016391303	0.002751926	-0.007703252	0.001755437	0.000830271	-0.007990177	0.003299488	0.006837119	9.32E-06	0.000291742	0.000342482	-0.000498478	0.000248423	-0.000363944	-0.000518683	-0.000792925	0.000289549	-0.000105197	1.79E-05	-2.25E-05
-0.024371999	-0.522191378	-0.304104751	0.02802636	0.002380298	-0.039565216	-0.118140996	0.008357012	-0.191588337	-0.173277069	-0.004670059	-0.017081503	0.02067822	0.001704178	-0.070986028	0.005038187	0.016351307	0.003126316	-0.007722051	0.000711498	0.000721428	-0.008953998	0.001038218	0.007231034	-0.000219232	0.000381354	1.77E-05	-0.000377362	2.00E-05	-0.000263848	-3.27E-05	-0.000968916	0.000295893	-9.20E-05	1.26E-06	-3.05E-05
-0.023603046	-0.492856791	-0.184026032	0.0254641	0.003527525	-0.062866216	-0.134672296	-0.004936965	-0.00269747	-0.175397058	-0.006541008	-0.009107551	0.00950483	0.00198561	-0.002370069	-0.065264828	-0.000146998	-0.001752773	0.001059782	0.000729877	-0.000725546	0.003550295	-0.013759303	-0.003186348	0.000739171	-0.000327226	0.000578185	0.00052659	0.000197302	0.000438544	0.000891913	0.00042653	-0.000692431	9.90E-05	3.25E-05	4.08E-05
-0.023810475	-0.500034825	-0.213441292	0.026169007	0.003312197	-0.047569113	-0.123830589	-0.002090682	-0.045166739	-0.174916398	-0.006282832	-0.010979638	0.012202024	0.001713962	-0.015202585	-0.052116305	0.003128051	-0.000883684	-0.000690931	0.000896916	-0.000383469	0.002379423	-0.012227401	-0.001866692	0.000664196	-0.000226663	0.000568591	0.000374732	0.000210989	0.000300142	0.001014448	0.000566694	-0.000774541	9.53E-05	3.82E-05	3.62E-05
-0.023921921	-0.514474762	-0.27249324	0.026842622	0.002473268	-0.023360056	-0.106670276	0.004919327	-0.138033261	-0.173824816	-0.004767521	-0.014888683	0.018177094	0.002227626	-0.049151375	-0.017183068	0.011639841	0.001947321	-0.005467494	0.000406549	0.000562046	-0.003778117	-0.004789112	0.003582952	6.04E-06	0.000213312	8.73E-05	-0.000138979	7.81E-06	-0.000118915	0.000576258	-0.000131212	-0.000189436	-5.11E-06	1.22E-05	-9.64E-06
-0.023450032	-0.489821969	-0.132893361	0.024882957	0.00412132	-0.002620313	-0.151131875	-0.008858704	0.066083618	-0.192828435	-0.00779636	-0.006985351	0.005893276	0.002588076	0.008658189	-0.091191961	-0.003301421	-0.003005212	0.003030073	0.000908222	-0.001291581	0.002368843	-0.017042451	-0.0030837	0.000918924	-0.00045107	0.000762459	0.00062875	0.000271253	0.000583516	0.000829344	-0.000441033	-0.000506641	3.27E-05	3.11E-05	3.75E-05
-0.024236924	-0.525824894	-0.280199739	0.027524898	0.002664782	-0.022176744	-0.164950134	0.006705884	-0.155481599	-0.190300446	-0.005575246	-0.016440859	0.019638237	0.002269841	-0.063275514	-0.017391145	0.014684747	0.002318456	-0.006744199	0.00090131	0.000596032	-0.007155512	-0.00524651	0.006066222	4.62E-05	0.000262805	0.000251808	-0.000299988	9.73E-05	-0.000201632	0.000745387	-0.000731432	-0.000153171	-7.81E-05	1.68E-05	-1.99E-05
-0.024377887	-0.52856239	-0.291412864	0.027943006	0.002595743	-0.002000386	-0.15065775	0.00803163	-0.173672971	-0.190117731	-0.005449471	-0.017149024	0.02046506	0.002195826	-0.070806838	-0.009718817	0.016291123	0.002759625	-0.007534771	0.00093547	0.000651278	-0.008952841	-0.003223062	0.007331296	-4.59E-05	0.0003319	0.000205093	-0.000373296	9.03E-05	-0.000251347	0.000531575	-0.001027145	2.44E-05	-0.000104493	1.36E-05	-2.80E-05
-0.023271603	-0.423322848	-0.329321351	0.02515599	0.000968298	-0.030713546	-0.145769271	7.95E-05	-0.193339016	-0.024795304	0.000573181	-0.00988856	0.013224414	-0.001603946	-0.020100649	0.058930939	0.004463586	0.002120969	-0.002505068	-0.000905131	0.000169281	-0.001628558	0.011716151	0.000552372	-0.000521291	0.000156175	-0.000582504	8.67E-05	-0.000239559	0.000113102	-0.000632415	-0.000411392	0.000505066	-1.37E-05	-2.75E-05	-3.11E-06
-0.02342954	-0.42348365	-0.329999827	0.025535215	0.001071211	-0.0163198	-0.135575192	3.38E-05	-0.194179102	-0.024827427	0.000373137	-0.009853843	0.012883435	-0.001814862	-0.02064936	0.059400424	0.004279841	0.001940892	-0.002281066	-0.000740784	4.88E-06	-0.001880725	0.011885777	0.000484502	-0.000438869	0.000125869	-0.00050234	0.000150527	-0.000189327	0.000163287	-0.000680252	-0.000457224	0.000485207	-3.70E-06	-1.97E-05	1.36E-06
-0.023169175	-0.423343404	-0.329407191	0.024891087	0.001344281	-0.023402235	-0.140591717	0.000325991	-0.193265174	-0.024724586	-0.000503187	-0.010072012	0.013061604	-0.003048054	-0.02017974	0.058930279	0.004698827	0.001546562	-0.002365584	0.000251114	6.08E-05	-0.001652176	0.011757645	0.000601754	-0.000176902	4.25E-05	-0.000139048	3.59E-05	3.33E-05	8.10E-05	-0.000709209	-0.000466121	0.000341167	-3.29E-05	2.38E-07	6.33E-06
-0.024014623	-0.492444213	-0.284815777	0.026920298	0.002313571	-0.003643255	-0.136678489	0.003235199	-0.150505641	-0.135728249	-0.003812186	-0.01344783	0.01624238	0.000581501	-0.039457414	0.005581112	0.008842052	0.001611484	-0.004052411	0.0003285	0.000210148	-0.002445573	0.002154374	0.001761286	-5.86E-05	0.000129916	-4.61E-05	6.18E-05	-1.25E-05	4.99E-05	-0.000420954	-1.64E-05	0.000173122	3.73E-05	1.96E-07	3.50E-06
-0.022459366	-0.490917238	-0.27843921	0.023547286	0.000760033	-0.029129725	-0.154722163	0.003394048	-0.137114836	-0.135543924	-0.000420036	-0.013391922	0.019879337	0.00451129	-0.030747411	-0.002293888	0.009801875	0.003892606	-0.006253396	-0.002679401	0.001901719	0.001555999	-0.001210122	0.001406165	-0.00112096	0.000572514	-0.001278998	-0.000354659	-0.000771613	-0.000382374	0.000436565	0.000910931	0.000259036	4.61E-05	-7.30E-05	-4.46E-05
-0.023396347	-0.487526165	-0.264682547	0.025472433	0.002318426	0.015822328	-0.122893897	0.001156313	-0.114533694	-0.135986395	-0.003904248	-0.012254989	0.01544381	0.000751407	-0.023519795	-0.010483185	0.006201172	0.000967663	-0.002972809	0.000271	0.00044875	0.002068355	-0.002654872	-0.000821247	8.48E-05	1.47E-05	3.18E-05	7.11E-05	-9.50E-06	3.44E-05	0.000211266	0.000826757	-0.000301467	8.06E-05	5.25E-06	1.76E-05
-0.023973128	-0.49833742	-0.308941056	0.027077658	0.00189458	0.035281108	-0.109102868	0.006202917	-0.188097635	-0.135261198	-0.003001849	-0.015090684	0.018971907	0.000998501	-0.053566663	0.020173036	0.012605892	0.002981591	-0.006253585	-4.83E-05	0.000749134	-0.004997534	0.005326695	0.004210893	-0.000431934	0.000343234	-0.000339223	-0.000219235	-0.000156104	-0.000169769	-0.000570204	-0.00028203	0.000456134	-1.75E-05	-2.11E-05	-2.03E-05
-0.023189142	-0.463114394	-0.164795885	0.024354231	0.003336136	-0.010225915	-0.14136576	-0.008747465	0.022241211	-0.137650387	-0.005217592	-0.006130776	0.005798924	0.001168898	0.012141842	-0.047266917	-0.00397708	-0.001979786	0.002828925	5.32E-05	-0.00106888	0.002810025	-0.004514974	-0.003690387	0.000359703	-0.000310827	0.000144496	0.000611247	2.21E-05	0.000544153	-0.000616068	-0.000176578	0.000211912	6.91E-05	-7.85E-06	3.06E-05
-0.023996656	-0.495362059	-0.296749507	0.026981743	0.002226701	0.02490527	-0.116456213	0.004759193	-0.167960298	-0.13550253	-0.003743133	-0.014216922	0.017354609	0.000374461	-0.045364554	0.011657726	0.010439589	0.002013197	-0.004907582	0.000481941	0.000405054	-0.003161039	0.003091774	0.002558786	-9.65E-05	0.000177708	-3.43E-05	-5.03E-05	6.57E-06	-4.26E-05	-0.000390954	1.09E-05	0.000152528	2.39E-05	2.35E-06	-1.86E-07
-0.024101348	-0.508900932	-0.272372295	0.027267007	0.002584544	-0.087133801	-0.057754681	0.004059426	-0.136619347	-0.162683659	-0.004636464	-0.014167947	0.016978334	0.001716828	-0.044216084	-0.012927358	0.010056954	0.001589717	-0.004564981	0.000397218	0.00032165	-0.002824454	-0.00332423	0.002436158	4.19E-05	0.000140325	7.68E-05	-1.19E-06	6.18E-06	-2.02E-06	0.000306737	5.12E-05	-0.000143817	2.87E-05	8.35E-06	8.94E-07
-0.02338234	-0.509138312	-0.273267411	0.025749943	0.001846668	-0.060220893	-0.038690053	0.004821496	-0.135155538	-0.162542556	-0.003041361	-0.01428249	0.018793199	0.003491267	-0.041823976	-0.014894864	0.010878474	0.002745033	-0.005769899	-0.00096612	0.001155026	-0.001091674	-0.004715887	0.002425635	-0.0004649	0.000352497	-0.000496114	-0.00022582	-0.000347777	-0.000225583	0.000756437	0.000545783	-0.000135761	3.11E-05	-2.69E-05	-2.17E-05
-0.024347971	-0.517181917	-0.30627066	0.028182768	0.002294421	0.02540565	0.021959235	0.008486045	-0.189757717	-0.162109036	-0.00410653	-0.016239983	0.019596307	0.001626783	-0.066201447	0.009549355	0.015010909	0.003038239	-0.007107265	0.000412386	0.000638015	-0.007888269	0.002489541	0.006241693	-0.000286128	0.000366067	-0.000108551	-0.000284235	-4.39E-05	-0.00020234	-0.000263406	-0.000754768	0.000372729	-5.82E-05	-5.95E-06	-2.62E-05
-0.024238597	-0.515015114	-0.297382058	0.027746768	0.002333525	-0.071098702	-0.046392289	0.00713171	-0.17744637	-0.162223431	-0.004203858	-0.015843296	0.019251528	0.001680604	-0.060436374	0.003686561	0.013863536	0.002727965	-0.006569793	0.000376716	0.000620711	-0.006355236	0.000782705	0.005208777	-0.000214255	0.000316222	-7.52E-05	-0.000226872	-4.13E-05	-0.0001678	-5.21E-05	-0.000466224	0.000202788	-3.24E-05	-2.48E-06	-1.93E-05
-0.024263297	-0.516322898	-0.3027376	0.027838543	0.002277056	-0.075453792	-0.049475316	0.007756442	-0.186709029	-0.162115309	-0.004107115	-0.016248299	0.019823368	0.00166835	-0.064311705	0.00766177	0.01479982	0.003010444	-0.007067239	0.000372206	0.000698607	-0.007309458	0.001890907	0.005952703	-0.000285152	0.000361253	-0.000116852	-0.000289993	-5.48E-05	-0.000210919	-0.000174725	-0.000640058	0.00031711	-5.27E-05	-6.53E-06	-2.52E-05
-0.021919274	-0.427583164	-0.078516431	0.020848586	0.004633228	-0.037820235	-0.136786603	-0.018263481	0.149562663	-0.114333182	-0.007605817	-0.000109344	-0.002704204	-0.00224903	0.061813242	-0.075023023	-0.015045256	-0.005880657	0.008842644	0.001935075	-0.002052121	0.01075342	-0.006367952	-0.010297547	0.001275964	-0.000866972	0.000987012	0.001015155	0.000500898	0.000825848	-0.001260578	0.000747102	-0.000169479	0.000173322	3.62E-05	7.71E-05
-0.021197031	-0.479997114	-0.292997815	0.020565049	0.003141516	-0.064707029	-0.155774215	0.004634867	-0.156475853	-0.110143869	-0.007173431	-0.014953863	0.020479009	-0.00685303	-0.027491445	0.017211231	0.011975689	0.000561129	-0.006151444	0.005214003	0.001726266	0.003021007	0.005103261	0.00133828	0.000894771	-6.53E-05	0.001444223	-0.000894237	0.000924841	-0.000811537	-0.000942162	0.000960085	-0.00042116	-6.98E-05	7.49E-05	-6.45E-06
-0.023235535	-0.480348621	-0.294462659	0.02516711	0.002606327	-0.012384923	-0.1187246	0.003131143	-0.158679877	-0.110861506	-0.004669671	-0.013286805	0.016614368	-0.002825246	-0.029730176	0.018877257	0.00815161	0.000878489	-0.003821049	0.002053866	0.000460843	0.001269133	0.005792454	-0.00019832	0.000348301	-1.29E-05	0.000466829	-5.81E-05	0.000333502	-0.000118459	-0.001019555	0.000859698	-4.86E-05	8.55E-05	3.25E-05	1.73E-05
-0.023215503	-0.47901664	-0.084703053	0.0241415	0.004592543	-0.015767662	-0.096773979	-0.012166638	0.122202783	-0.193457926	-0.008261959	-0.004371088	0.00156972	0.002806199	0.016961553	-0.100256542	-0.006183057	-0.003803672	0.004787092	0.000804364	-0.001831445	0.000382712	-0.015381071	-0.002628452	0.000881546	-0.000507158	0.000724195	0.000702207	0.000257182	0.00068359	0.000462737	-0.000952842	-0.000219489	1.51E-06	2.23E-05	3.50E-05
-0.023694885	-0.460208545	-0.297575969	0.026182521	0.00170951	0.036708258	-0.119074103	0.000800695	-0.155151453	-0.086108931	-0.001737334	-0.011179429	0.014104468	-0.000107017	-0.023198584	0.023260938	0.005069356	0.001476147	-0.002496783	-0.000505649	0.000109101	0.000301104	0.004353479	-0.000540247	-0.000209059	8.23E-05	-0.000323044	0.000221702	-0.000160994	0.000169182	-0.000139059	0.000330996	4.75E-05	7.49E-05	-8.47E-06	1.23E-05
-0.023968879	-0.463410689	-0.310659088	0.026797891	0.001740536	0.014331871	-0.134921337	0.002306782	-0.178297498	-0.085900397	-0.001851316	-0.012022377	0.01476407	-0.000492849	-0.03304327	0.033203263	0.006898285	0.001817038	-0.003252413	-0.000234453	1.27E-05	-0.002327484	0.007201349	0.00106744	-0.000235214	0.000133643	-0.00028318	0.000177595	-0.000107258	0.000151425	-0.000512494	-0.000160668	0.000286665	4.13E-05	-5.85E-06	5.81E-06
-0.023496083	-0.463388821	-0.310561511	0.025687311	0.00188934	-0.027439709	-0.164504395	0.002582926	-0.179007513	-0.08571111	-0.002525167	-0.012515699	0.015785187	-0.001575576	-0.032814844	0.033112678	0.00791824	0.001720708	-0.003824004	0.000629536	0.0003279	-0.001945606	0.007079348	0.001465364	-7.61E-05	9.62E-05	-4.62E-06	-4.42E-05	6.50E-05	-1.25E-05	-0.000499843	-0.000137891	0.000174832	-5.39E-06	5.60E-06	4.37E-06
-0.023948785	-0.465435524	-0.318940082	0.026777851	0.001592959	-0.01683108	-0.156990092	0.003243259	-0.193214602	-0.085710687	-0.001580684	-0.012712888	0.015889886	-0.000380591	-0.039029323	0.039385303	0.00848021	0.002365207	-0.004159399	-0.000348524	0.000209773	-0.003708844	0.008860044	0.002262441	-0.000391182	0.00022378	-0.000396842	5.60E-05	-0.000158379	6.25E-05	-0.000672985	-0.00040018	0.000472391	8.12E-06	-1.56E-05	-5.81E-06
-0.023888058	-0.461167358	-0.301504349	0.026562388	0.001810627	-0.010597867	-0.152578839	0.0010015	-0.163697643	-0.08604966	-0.001979001	-0.011512663	0.01422037	-0.000459661	-0.026940022	0.026985731	0.005630704	0.001460375	-0.002632259	-0.00024835	-2.87E-05	-0.000862856	0.005554541	4.28E-05	-0.000157273	7.72E-05	-0.000241131	0.000236919	-9.93E-05	0.000191837	-0.000338383	8.04E-05	0.000140155	6.29E-05	-3.01E-06	1.25E-05
-0.023384951	-0.441127939	-0.219481338	0.024916935	0.00260963	0.005589967	-0.141132731	-0.007475036	-0.039763753	-0.087448989	-0.003217181	-0.006202966	0.00651776	-0.000299024	0.013485844	-0.014473917	-0.004416013	-0.001517413	0.002816625	-0.000222101	-0.001058237	0.004554436	-0.001120539	-0.005087266	0.00033416	-0.000323594	5.23E-05	0.000742314	2.65E-06	0.000620522	-0.000286969	0.00024813	-6.20E-05	0.000121662	4.95E-06	4.44E-05
-0.024202014	-0.510399679	-0.30250135	0.027553154	0.002215335	-0.050137405	-0.115247966	0.006927966	-0.184322056	-0.155423886	-0.003974983	-0.015856322	0.019384526	0.00138622	-0.060393902	0.009268469	0.013901055	0.002827089	-0.006631898	0.000367919	0.000635375	-0.006516011	0.002106601	0.005288614	-0.000250529	0.000325392	-0.000105135	-0.000239156	-4.58E-05	-0.000173195	-0.000147755	-0.000530871	0.000261235	-3.96E-05	-4.02E-06	-2.02E-05
-0.0233232	-0.506194575	-0.285238445	0.025495308	0.001886829	-0.070966231	-0.130000312	0.005447037	-0.155045562	-0.155543636	-0.003339641	-0.015028306	0.019714158	0.002302825	-0.047451062	-0.003538485	0.012460362	0.002939047	-0.006479695	-0.00029746	0.001250618	-0.002804945	-0.001585022	0.003725133	-0.000429986	0.000348457	-0.000339527	-0.000391893	-0.000221731	-0.000309518	0.000380908	0.000118944	4.88E-05	-3.55E-05	-2.55E-05	-2.52E-05
-0.023757695	-0.498263993	-0.252831993	0.026299223	0.002519817	-0.016549314	-0.091469673	0.00139781	-0.102273965	-0.156324148	-0.004357501	-0.012413474	0.014988701	0.002003948	-0.028851422	-0.022938089	0.006652027	0.000926517	-0.002974313	-6.97E-06	0.000201802	3.23E-05	-0.005443272	0.000278722	7.07E-05	5.16E-05	3.50E-06	0.00014048	-6.11E-05	0.000104336	0.000467654	0.000337797	-0.000246675	6.05E-05	2.27E-06	8.82E-06
-0.024228534	-0.510881247	-0.304481428	0.027649901	0.002167142	-0.043112692	-0.110271879	0.007147371	-0.187671407	-0.155393392	-0.003849366	-0.015983835	0.019588203	0.001504303	-0.061995758	0.01091482	0.014249078	0.002986454	-0.00683463	0.000266296	0.000664527	-0.007005119	0.002660287	0.005637477	-0.000312612	0.000355521	-0.00016275	-0.000258957	-7.55E-05	-0.000185582	-0.000226379	-0.000643716	0.000349309	-4.91E-05	-8.75E-06	-2.43E-05
-0.024335611	-0.511930803	-0.308802681	0.02809849	0.002207567	0.094423505	-0.01286077	0.008074864	-0.190919845	-0.155391742	-0.003893723	-0.015947181	0.019240698	0.001398581	-0.064136731	0.013041657	0.014455218	0.002977941	-0.006839898	0.000362613	0.000576632	-0.007655588	0.003322259	0.005938789	-0.000293317	0.000352679	-0.000130561	-0.000247677	-4.92E-05	-0.000171767	-0.000325409	-0.000768313	0.000398168	-5.43E-05	-6.28E-06	-2.43E-05
-0.024062989	-0.503773974	-0.275385437	0.027110661	0.002455872	-0.011379571	-0.08780415	0.003972152	-0.139519268	-0.155946222	-0.004313559	-0.013888807	0.016611672	0.001597716	-0.043764132	-0.007778016	0.009812982	0.001674016	-0.004467427	0.000260262	0.000273234	-0.00334838	-0.001649049	0.002637121	-3.69E-05	0.000159161	-4.33E-06	4.09E-06	-2.68E-05	1.24E-05	9.77E-05	-0.000166374	2.19E-05	1.38E-05	1.78E-06	-3.03E-06
-0.023692238	-0.486760822	-0.205853087	0.026441077	0.003152112	0.397513329	0.20178133	-0.001837916	-0.025966163	-0.157283139	-0.00517076	-0.008657344	0.008724142	0.002013409	-0.010090251	-0.042355565	0.000963432	-0.000846252	0.000403107	0.000110455	-0.000709781	0.000291281	-0.006339684	-0.001291612	0.000303272	-0.000165272	0.000168196	0.000436367	2.15E-05	0.00039111	-1.87E-05	-0.000241318	2.58E-06	4.91E-05	1.44E-06	1.97E-05
-0.024375336	-0.515011523	-0.321621491	0.030023056	0.00217524	1.355889722	0.88058159	0.013770139	-0.173583687	-0.15570885	-0.003371429	-0.014022938	0.01569169	0.001976391	-0.062554991	0.011343857	0.013091559	0.002756853	-0.005961933	9.80E-05	0.000399667	-0.00739093	0.002896226	0.00543956	-0.000304164	0.000314616	-0.000177444	-0.000186988	-8.21E-05	-0.000124936	-0.000250398	-0.000663926	0.000357913	-4.05E-05	-8.28E-06	-2.07E-05
-0.015935447	0.693056253	-0.543826944	0.005204546	-0.012798542	-0.044325852	-0.161894144	-0.054323448	-0.098320238	0.974216089	0.038250004	0.049102423	-0.066192757	0.005893162	0.118442109	0.11948855	-0.045497922	-0.003954427	0.0249567	-0.010915938	-0.006282142	-0.01647432	-0.029455207	0.000753676	-0.000448081	-0.000934074	-0.000925628	0.001199163	-0.000796986	0.001313738	0.004215196	-0.001021838	-0.001188127	-3.10E-05	-5.15E-05	1.84E-05
-0.01766721	0.68084071	-0.593918107	0.009244287	-0.011910099	-0.049606124	-0.16563039	-0.049334242	-0.185179393	0.974863313	0.036146259	0.045994871	-0.06527797	0.002534798	0.080504635	0.157385342	-0.039466777	-0.003863252	0.023278915	-0.008436293	-0.007341509	-0.027021058	-0.018436206	0.006332654	-3.40E-06	-0.000975596	-0.00016086	0.001213522	-0.000231745	0.00142651	0.00264682	-0.002990557	-0.000509344	-0.000146777	-5.47E-06	2.03E-05
-0.007073922	0.796094132	-0.121612305	-0.015702875	-0.01525737	-0.047113212	-0.163921348	-0.0856424	0.437680982	0.969403876	0.045666402	0.070803741	-0.08647727	0.019486349	0.241661209	-0.00381444	-0.06981616	-0.005397435	0.033353933	-0.019483048	-0.006274976	-0.013176804	-0.03273929	-0.001292681	-0.002341243	-6.20E-05	-0.003648852	0.001514509	-0.002167584	0.001051837	0.002574176	-0.003441003	0.001130833	-3.07E-05	-0.000110021	-0.000117282
-0.017376493	0.687920247	-0.564939353	0.008432024	-0.011643459	-0.023393852	-0.147071966	-0.052501825	-0.136589802	0.974348717	0.035662124	0.047992792	-0.067913279	0.002550592	0.099587763	0.13788386	-0.043773979	-0.005148642	0.025511648	-0.008373565	-0.007607523	-0.022818834	-0.023252928	0.003183094	0.000286119	-0.001176329	2.20E-05	0.001428551	-0.000171408	0.001583292	0.003081388	-0.002370421	-0.000920796	-8.47E-05	6.44E-06	4.25E-05
-0.016824644	0.698443728	-0.521881999	0.007012725	-0.011246567	0.023973238	-0.113532075	-0.056656336	-0.07007156	0.973691329	0.034935773	0.050634162	-0.071419777	0.002412798	0.121289348	0.115751238	-0.048544008	-0.006607739	0.028007327	-0.008168027	-0.007915337	-0.019850602	-0.026710133	0.000802519	0.000531462	-0.001377934	0.000214082	0.001558895	-9.08E-05	0.001715694	0.003058888	-0.002358279	-0.000986434	-8.88E-05	7.38E-06	5.44E-05
-0.023053835	-0.501319925	-0.241869484	0.024759537	0.002598985	0.077064257	-0.073835367	0.001764879	-0.085807964	-0.166099572	-0.004980236	-0.012632801	0.015811863	0.001783981	-0.027403566	-0.031640514	0.007625421	0.000948823	-0.003613505	0.000525614	0.000670315	0.000241035	-0.006946239	0.001016446	0.000110452	4.38E-05	0.00016255	-0.000158628	2.81E-05	-9.43E-05	0.000508917	0.000208984	-0.000250325	-1.65E-05	-8.85E-07	9.12E-07
-0.02294099	-0.277642945	-0.368688839	0.024683117	-0.00066472	0.455465119	0.266271242	-0.008833318	-0.183548609	0.165557063	0.007275427	0.001376753	-0.002025515	-0.00350037	0.028652494	0.106028853	-0.010711353	7.11E-05	0.005400215	-0.003074739	-0.001858637	-0.000519027	0.013854437	-0.003884247	-0.000479986	-0.000217286	-0.00086333	0.000912732	-0.000395179	0.000853385	0.000248712	-0.00101956	0.000242269	2.70E-05	-2.07E-05	2.97E-05
-0.02228002	-0.25634222	-0.281415632	0.021922157	5.98E-05	-0.06071157	-0.099332787	-0.019976752	-0.06281899	0.164285686	0.005941052	0.005932738	-0.007892419	-0.003419396	0.073130503	0.060554615	-0.020818797	-0.002906448	0.010647694	-0.003054283	-0.002644679	0.007091604	0.004921486	-0.010066636	6.40E-05	-0.000633818	-0.000546599	0.001410753	-0.00030171	0.001251389	0.000694529	-0.000334045	-0.000246268	0.000118954	-8.62E-06	6.76E-05
-0.021825123	-0.264463182	-0.314622241	0.021175218	-0.000879831	-0.084776347	-0.116364962	-0.016511019	-0.108823674	0.16496596	0.007707664	0.003635111	-0.002904554	-0.002064963	0.062283172	0.072146377	-0.016521314	-0.000881559	0.007593215	-0.004155514	-0.001432332	0.008067402	0.004625536	-0.008971194	-0.00047714	-0.000337341	-0.001087176	0.001036434	-0.000622403	0.000891088	0.001370327	0.000441966	-0.000416017	0.00012674	-3.51E-05	4.43E-05
-0.023810617	-0.443139746	-0.320904465	0.026417644	0.001213709	-0.017193711	-0.141334857	0.000545072	-0.187195731	-0.04927929	1.14E-05	-0.010580658	0.013733158	-0.00092716	-0.020828931	0.052645893	0.004100422	0.002026162	-0.002264001	-0.001213262	2.86E-05	0.000442331	0.012658099	-0.001233166	-0.000559176	0.000159465	-0.000755345	0.000344172	-0.000344179	0.000252358	-0.00114108	0.000351246	0.000574425	0.000113251	-3.40E-05	1.03E-05
-0.024057352	-0.51844507	-0.300147713	0.027208106	0.002065529	-0.063114769	-0.16104094	0.007686348	-0.184436381	-0.169684892	-0.003913984	-0.016681052	0.020868254	0.002429893	-0.065886823	0.003099687	0.015671242	0.003418944	-0.007715059	1.29E-05	0.000995282	-0.007481464	0.000274918	0.006556641	-0.000435703	0.000437996	-0.000258635	-0.000412907	-0.000158409	-0.000304509	0.000160952	-0.000676363	0.000292138	-8.02E-05	-1.90E-05	-3.67E-05
-0.024344076	-0.516873649	-0.293755173	0.02783824	0.002459062	-0.024672224	-0.133817001	0.006754743	-0.172939324	-0.169893725	-0.004736765	-0.016062186	0.019244893	0.001651884	-0.061785274	-0.001330096	0.014030649	0.002503226	-0.006498177	0.000650949	0.00050212	-0.006858758	-0.000723682	0.00547727	-8.50E-05	0.000281144	7.56E-05	-0.000209481	3.48E-05	-0.000144011	0.000159687	-0.000613112	8.93E-05	-4.35E-05	8.30E-06	-1.68E-05
-0.024190016	-0.512642744	-0.276426459	0.027351154	0.002606556	-0.037253733	-0.142732079	0.00478349	-0.14486233	-0.170196279	-0.004994089	-0.014904804	0.017715961	0.001707551	-0.050751429	-0.012610838	0.01150297	0.001767662	-0.005189464	0.000645211	0.000333102	-0.004496504	-0.003448187	0.003670027	7.07E-05	0.000169094	0.000165073	-7.59E-05	5.98E-05	-4.57E-05	0.000390964	-0.000281873	-0.000126719	-7.47E-06	1.40E-05	-4.60E-06
-0.02422549	-0.512718443	-0.276761062	0.027477352	0.002599168	-0.025634527	-0.134501963	0.004746819	-0.14536032	-0.170199804	-0.004952237	-0.014930721	0.01775928	0.001761143	-0.051225987	-0.012127713	0.011582541	0.001815203	-0.005234397	0.0005978	0.000329747	-0.004715785	-0.003212161	0.003799741	4.63E-05	0.000179769	0.000140547	-7.72E-05	4.70E-05	-4.48E-05	0.000349204	-0.000339969	-8.40E-05	-1.10E-05	1.19E-05	-6.21E-06
-0.023079495	-0.511563947	-0.271946566	0.025012558	0.00151562	-0.009327897	-0.122947717	0.004951738	-0.133465312	-0.170080826	-0.002579711	-0.014796513	0.020250951	0.00452979	-0.043458946	-0.01931073	0.012028955	0.003383956	-0.006696711	-0.00153975	0.001611513	-0.001061131	-0.006453422	0.003117675	-0.000706027	0.000469568	-0.000734188	-0.000398991	-0.000509279	-0.0003662	0.001161552	0.000583089	-0.000153997	1.66E-06	-4.50E-05	-3.74E-05
-0.024273989	-0.516008627	-0.290215143	0.027653045	0.002461709	-0.033807558	-0.140287584	0.006304643	-0.167031741	-0.169945187	-0.004741316	-0.01585844	0.019086202	0.001712104	-0.059115738	-0.004031247	0.01353571	0.002390615	-0.006284615	0.000610555	0.00052242	-0.006107893	-0.001540434	0.0050121	-6.50E-05	0.00026234	7.91E-05	-0.000195358	2.83E-05	-0.000137658	0.000270509	-0.000465279	9.88E-06	-3.32E-05	8.62E-06	-1.43E-05
-0.022561597	-0.440741066	-0.063264411	0.022296299	0.004265573	-0.029102861	-0.176190662	-0.017309737	0.151334708	-0.143537245	-0.006527536	-0.000779059	-0.00243992	0.001603455	0.040200678	-0.07993864	-0.01162529	-0.004232193	0.007171732	-1.27E-05	-0.002070477	0.002797307	-0.006262212	-0.005186846	0.000531316	-0.000546006	0.000246216	0.000862305	5.48E-05	0.000808049	-0.000925892	-0.000734661	0.000434947	4.33E-05	-1.53E-05	3.88E-05
-0.023620697	-0.485377333	-0.245924313	0.025757043	0.002565234	-0.019542625	-0.169381181	-0.000772271	-0.09052573	-0.140800381	-0.004285164	-0.011251111	0.013476795	0.001089254	-0.019227801	-0.018890508	0.004362283	0.000365025	-0.001792556	0.000157831	-2.30E-05	0.001349882	-0.003301679	-0.001055169	0.00014787	-4.02E-05	5.01E-05	0.000246827	-1.24E-05	0.000192168	3.36E-05	0.000414074	-0.000141637	7.84E-05	2.80E-06	1.82E-05
-0.021335273	-0.485660315	-0.246891962	0.020884223	0.000261632	-0.044648187	-0.187149582	0.000565028	-0.084867954	-0.140349578	0.000560103	-0.011813702	0.019701633	0.00643053	-0.010183647	-0.026633881	0.006808735	0.00380421	-0.005534874	-0.003882342	0.002511638	0.007102432	-0.008030947	-0.001321047	-0.001289831	0.000613153	-0.001607994	-0.000384767	-0.001018194	-0.000486135	0.001331678	0.001842026	-0.000139131	0.00010187	-8.40E-05	-4.88E-05
-0.023943695	-0.498871574	-0.301170687	0.026907167	0.002010621	0.009734367	-0.148632149	0.005403085	-0.176983161	-0.139823402	-0.003360727	-0.014910533	0.018676303	0.001027195	-0.050657139	0.013333168	0.011985388	0.002654376	-0.00588178	0.000101062	0.000681979	-0.004274667	0.003389725	0.003708181	-0.000308555	0.00029263	-0.000226316	-0.000178943	-0.00010551	-0.000142427	-0.000344972	-0.000169567	0.000289137	-6.48E-06	-1.18E-05	-1.46E-05
-0.023514439	-0.434874472	-0.324282882	0.025855721	0.001063944	-0.0753365	-0.042860494	0.000678289	-0.18915171	-0.034542486	0.000612774	-0.009932984	0.013174806	-0.001108641	-0.01823356	0.057322808	0.003712339	0.002119618	-0.002180865	-0.001327512	0.000110734	0.000204213	0.013060886	-0.000963314	-0.000617096	0.000167858	-0.000791663	0.000269185	-0.000357655	0.000213714	-0.001025538	0.000127861	0.000600791	7.42E-05	-3.70E-05	5.34E-06
-0.022949617	-0.427930779	-0.295870692	0.024606595	0.000792067	0.010546087	0.017962993	-0.002362544	-0.137466576	-0.035056075	0.001449958	-0.007818172	0.011476716	0.000536518	0.003784018	0.035104814	-0.000646348	0.001608501	-0.000468887	-0.00255105	0.000325018	0.006132333	0.00659766	-0.004679008	-0.000720956	0.000115809	-0.001107153	0.000428979	-0.000618354	0.000281886	-0.00013351	0.001280864	0.000132605	0.000171724	-5.40E-05	1.43E-05
-0.023859267	-0.435815392	-0.328147943	0.026581356	0.001215912	-0.111972014	-0.068808409	0.000750447	-0.197195185	-0.034535635	0.000321639	-0.010143818	0.01291105	-0.001450174	-0.021761255	0.060757879	0.003914573	0.001975717	-0.002054991	-0.00108757	-0.000162378	-0.000920004	0.014118072	-0.000620402	-0.000529956	0.000144968	-0.000695745	0.000355817	-0.000291939	0.000287023	-0.001200215	-8.08E-05	0.000658439	7.94E-05	-2.87E-05	8.71E-06
-0.022429802	-0.458052362	-0.075454956	0.022157536	0.004615802	-0.03106537	-0.134165802	-0.015190015	0.145004756	-0.164612723	-0.008170193	-0.002488574	-9.64E-05	0.000846473	0.038707922	-0.096816003	-0.010095687	-0.004786872	0.006537508	0.001362166	-0.001782864	0.005104217	-0.01339911	-0.005821353	0.001076561	-0.000689768	0.000894773	0.000744197	0.000382316	0.000710701	-0.000126916	-0.000423141	-0.000211433	2.84E-05	2.39E-05	5.13E-05
-0.024182182	-0.51432264	-0.305743613	0.027512819	0.002373883	-0.028862662	-0.132556232	0.00778487	-0.191224979	-0.160947762	-0.004592843	-0.01654961	0.020091138	0.000849653	-0.065843896	0.010287194	0.015346253	0.002856815	-0.007236607	0.000973372	0.000685049	-0.007913961	0.002589704	0.006433743	-0.000146254	0.000324308	9.38E-05	-0.000359596	8.33E-05	-0.000251547	-0.000267285	-0.000848814	0.000307649	-8.45E-05	5.48E-06	-2.43E-05
-0.024339416	-0.521334665	-0.295000447	0.027932144	0.0024534	0.025250911	-0.082346492	0.007740484	-0.174688271	-0.175914785	-0.00479465	-0.016351715	0.019559407	0.001968608	-0.065134358	-0.003076457	0.014818534	0.002685736	-0.006893386	0.000619233	0.000583377	-0.007493389	-0.001289526	0.006068075	-0.000119794	0.000313873	6.13E-05	-0.000266156	2.06E-05	-0.000185774	0.000256246	-0.000689675	8.99E-05	-5.79E-05	6.38E-06	-2.15E-05
-0.024330028	-0.523545886	-0.304105747	0.028370076	0.002330665	0.293615428	0.107726983	0.009722094	-0.182031464	-0.175841453	-0.004457949	-0.016453495	0.019649672	0.002195713	-0.06956362	0.001486979	0.015785464	0.003081898	-0.007428266	0.000463478	0.000700958	-0.008664945	8.13E-05	0.006993568	-0.000256174	0.000380966	-4.63E-05	-0.000355455	-2.96E-05	-0.000247824	9.86E-05	-0.000919742	0.000267024	-8.69E-05	-3.10E-06	-3.12E-05
-0.024060017	-0.519273753	-0.286557609	0.027251588	0.002322209	0.000699704	-0.099735265	0.006776375	-0.161010646	-0.176008825	-0.004486058	-0.015915627	0.019532755	0.002474578	-0.059158915	-0.009033204	0.013939583	0.002695789	-0.006676986	0.000232399	0.00078125	-0.005869904	-0.002963997	0.00525621	-0.000207216	0.000322296	-6.87E-05	-0.000290265	-7.65E-05	-0.000213709	0.00049063	-0.000400005	4.48E-06	-4.74E-05	-4.63E-06	-2.31E-05
-0.023159068	-0.516956599	-0.277024042	0.025354781	0.001554734	0.035751731	-0.074906514	0.006366671	-0.143551504	-0.176024426	-0.002807061	-0.015431982	0.020802744	0.004494625	-0.051741504	-0.016088766	0.013727123	0.003625597	-0.007439182	-0.001249567	0.001534614	-0.003718307	-0.004852291	0.004881609	-0.000681749	0.00053301	-0.000643932	-0.000451328	-0.000420923	-0.000407132	0.000801102	-8.11E-05	9.65E-05	-4.12E-05	-3.31E-05	-4.72E-05
-0.022387839	-0.461773206	-0.051215501	0.022074952	0.004495143	-0.006734213	-0.105050139	-0.014720506	0.158290738	-0.179529579	-0.00756073	-0.002293429	-0.000722271	0.002880641	0.024605066	-0.094936913	-0.007613029	-0.003599007	0.005249746	0.000264178	-0.001702322	-0.001357324	-0.009578767	-0.001523445	0.000459822	-0.000416506	0.000341881	0.000506817	8.48E-05	0.000579443	-0.000512225	-0.001553616	0.000508928	-8.02E-05	-1.88E-05	1.32E-05
[truncated: 19,088 more rows]
