# Supplementary material for: Inferring Gene Regulatory Networks from RNA-seq Data Using Kernel Classification
Source: Biology (Basel). 2023 Mar 29;12(4):518. doi: 10.3390/biology12040518 (PMC10135911; doi:10.3390/biology12040518)
Supplement: Supplementary file 1 [file biology-12-00518-s001.zip › biology-2211468-supplementary/Supplementary/Micro-training-pca-36.csv]

-0.00794453	0.00390869	-0.00542195	-0.000651343	0.00563475	0.0118409	0.000705822	0.0364802	-0.00807697	0.050559	-0.0383643	-0.0378683	-0.0514427	0.0039206	0.0346062	0.00722119	0.021371	-0.0147868	-0.217517	0.157128	-0.0157228	0.0691435	0.0965394	0.0423258	-0.285641	0.154505	-0.344511	-0.304434	0.157599	-0.299299	-0.838961	-1.04248	1.0604	-3.08744	1.2703	-1.16448
-0.000739698	-8.23E-05	0.00887936	0.00422834	0.00946842	-0.00993081	-0.000848925	-0.00906804	0.0112435	-0.0383693	-0.0176068	0.044979	0.0684957	-0.13367	0.0224992	-0.0672892	0.0990393	0.039354	0.0635482	0.131428	-0.0956665	0.164229	-0.0355244	0.015225	0.319834	-0.386398	-0.333281	-0.625028	0.266316	0.0147522	-0.997752	-0.211029	1.03706	-2.78974	2.30774	-0.632903
-0.00540643	0.00107958	0.00749227	-0.00810645	0.0136317	-0.0229908	-0.0242332	-0.0314266	-0.0406483	0.02751	-0.0129606	-0.0089802	0.0814458	0.0939199	-0.01737	-0.112141	-0.0230205	0.073336	-0.0202231	0.146564	-0.15809	-0.0359316	0.143797	-0.241912	0.686011	-0.386071	-0.982254	0.396601	-0.875323	-0.519975	-0.33069	0.287274	-3.70525	1.28919	2.84954	-2.12614
0.00219693	0.00188634	-0.00288335	0.0196084	-0.0207301	0.0135542	0.0158425	-0.00291276	0.00837165	-0.0083733	0.0617755	0.0454865	0.0208204	0.0307976	0.0978118	0.0844968	0.0275399	-0.187396	-0.0466127	-0.0310206	0.0454955	0.0613288	-0.135028	0.0601957	0.433782	0.211516	0.0132704	-0.278644	0.203569	0.0498032	0.324525	0.47775	1.32146	-1.11607	0.806021	-2.91632
0.00198101	0.00782108	0.0031858	0.00669548	-0.0102076	0.00892979	0.0277318	0.0136492	0.0532571	-0.0201138	0.0427071	-0.0455314	-0.0447114	0.137034	0.0396586	-0.0688115	-0.00209575	0.103754	0.0196391	-0.0964394	-0.0804544	0.0180578	0.0773602	0.208309	0.350353	-0.341973	-0.616974	-0.277277	-0.121396	-0.774832	0.888423	0.345425	-0.671333	-0.832131	0.312227	-3.43145
0.00214626	-0.011192	0.014722	-0.000642039	0.0225899	-0.0682879	0.0294454	0.016247	-0.0398533	0.0491242	0.00381237	-0.0399549	0.0660805	0.041076	-0.0409998	-0.0484634	-0.0458235	-0.0301312	0.0342881	0.0567235	-0.100754	0.0710911	0.0311282	-0.152197	-0.175487	0.686953	0.134129	-0.000108571	1.10388	-1.61632	0.642564	2.75527	-2.77633	-3.95626	2.6115	10.8143
0.000317195	0.00197983	-0.00339855	0.00354334	0.00174636	-0.00431872	0.0226286	0.024626	0.0253603	-0.0114923	-0.0195259	0.00730668	0.033301	0.00126538	0.0716013	-0.0387007	0.0725811	0.0811035	-0.00823687	0.184654	0.0379212	0.0434012	0.0669702	-0.117784	0.281473	0.290858	0.060318	-0.32788	-0.0541964	-0.544962	-1.04007	0.243192	-1.58835	-0.748382	2.83919	-2.2716
-0.000485334	0.00459483	0.00275957	-0.00143835	0.00849211	0.000257844	0.0094684	-0.0226942	0.0403102	-0.00802435	-0.00508655	0.0518374	0.0471687	-0.024477	-0.0442513	-0.136183	-0.0224005	-0.028007	0.00369843	-0.152999	0.0195811	0.0152054	-0.194411	-0.0678626	0.310027	0.0173602	-0.35747	-0.366145	-0.614684	-0.161621	-0.781283	0.94834	-1.10431	-0.0422221	2.21346	-1.51978
-0.00102846	-0.00302754	-0.00395322	-0.00624936	-0.0267743	-0.0221982	-0.0129296	0.0364001	0.0624335	0.00195914	0.0129191	-0.022557	-0.0288776	-0.130282	-0.095196	0.0818666	0.167041	-0.0495432	0.131807	-0.107108	0.0939032	-0.0765561	0.0872469	0.00261137	-0.698382	0.436387	0.107622	0.508782	-0.458533	0.269436	-0.422012	-0.103413	-5.68308	5.07086	3.63062	-0.00196415
0.00437286	-0.00346025	-0.00022349	0.000700024	0.00418957	-0.00264795	-0.030157	-0.0304136	-0.00797654	0.00884125	-0.000393079	-0.00986891	0.0177279	-0.0965067	0.0795586	0.130162	0.0398057	0.0667643	-0.027829	0.0434801	0.0571808	0.181458	0.0572376	-0.0450897	0.0172477	0.100105	0.0456725	-0.14905	0.594448	-0.0552354	-0.608225	-0.25493	2.56502	-0.317202	1.45572	-1.57373
0.00235756	0.00336486	0.00345555	-0.0095673	0.00745281	0.0101755	-0.0439301	-0.0214832	0.0567463	0.0139293	-0.0535368	0.0495425	-0.0634707	-0.0344292	0.0625324	-0.0354724	0.0444808	-0.0036019	0.179026	0.0413735	-0.0674081	-0.145526	-0.0800712	-0.027607	-0.208389	-0.514424	-0.280648	0.24462	-0.124188	0.25	0.515074	-0.308859	0.823988	-3.80122	0.235481	6.87771
-0.0038625	0.00759705	-0.00390841	-0.0108433	0.0260157	0.0167168	0.00594555	0.0229688	-0.00381353	-0.00920912	-0.000391223	-0.0610722	0.142927	-0.0110919	0.00738397	-0.0352711	0.0416495	-0.0519898	-0.186944	0.119594	0.0957192	0.0854758	0.00693108	0.0318984	0.343928	0.526951	0.162816	-0.0424122	-0.443431	0.108363	-1.38489	-0.616956	0.891407	-1.02527	2.42719	0.628843
0.00220343	-0.00693432	0.00421362	0.0120133	0.0108492	-0.0131247	0.00320172	0.0431075	-0.0123774	0.0175724	0.00559696	0.0331182	0.0444458	0.00541192	-0.0363626	0.00251484	0.116662	-0.128185	0.0455293	0.202393	-0.0449915	-0.0504725	-0.0613721	0.0591696	0.333308	-0.391815	-0.262036	0.273698	0.0661453	0.563048	-0.0589569	-1.12645	1.92556	-3.25312	1.28514	1.0269
0.00232818	-0.00249545	0.00469276	0.00427548	0.0241632	0.0223589	-0.000975724	0.0046675	0.0401341	-0.00038879	-0.0421588	-0.000884636	0.0200262	-0.0206828	0.0102971	-0.115492	-0.00445214	-0.146999	-0.0368249	-0.0106251	0.193583	-0.0168478	0.0397715	0.158651	-0.333862	0.253264	0.0241681	-0.619327	-0.495993	0.0404911	-0.807597	0.289824	-0.00989724	-0.657979	1.2528	-0.949717
-0.000303223	-0.00535494	-0.00351966	-0.0114068	-0.00222068	-0.00682842	0.0107837	-0.0121217	0.0480179	-0.0162212	0.0257627	-0.0352283	-0.0470395	0.0259808	0.0356942	-0.0466799	0.072128	-0.17671	0.0549109	-0.00556358	-0.0511601	0.0412435	-0.0335084	0.179883	-0.33003	-0.0826012	-0.0447377	0.177524	-0.208295	0.603492	0.346126	-0.146142	2.31711	-0.970792	-0.352124	-0.782907
-0.00116004	-0.000588061	0.00495924	0.0027743	0.00858154	-0.00691687	-0.00922787	0.00454089	-0.00765419	0.0146299	-0.00600523	0.012978	-0.0428479	-0.0670744	0.0718075	0.0320108	0.00269234	0.0153503	-0.095349	0.155843	0.0527513	0.0824193	0.0243156	-0.100268	-0.346631	-0.119458	0.0606823	-0.939144	0.109143	-0.101274	-0.729419	-0.0115277	0.534159	-2.33287	0.60842	-1.92764
0.00526715	0.00322168	0.00202407	-7.00E-05	0.00860295	0.0164368	-0.0036663	0.00303492	0.00426199	0.0384656	-0.013966	0.0159946	-0.0104171	-0.0221165	-0.000470753	-0.00369168	-0.10361	0.0245325	-0.0817267	0.10945	-0.170569	0.0246667	0.0927346	0.0442375	-0.515461	0.0962148	0.186943	0.245549	0.348934	-0.341249	-0.513906	-0.53061	1.34924	-1.81551	1.32972	-1.94989
0.00387726	-0.00195245	0.00480302	0.00286085	-0.0302358	0.000231739	0.00545332	-0.0400312	-0.0276762	0.0173987	0.011938	0.0175555	-0.01989	-0.0756346	0.0351784	0.0733621	0.092471	0.0165655	0.000383137	0.0621204	-0.0232545	-0.00327446	-0.0563185	0.0692951	0.239402	-0.353399	-0.0721865	0.248951	0.294232	-0.10312	0.00256384	-0.440658	1.14801	-2.6975	1.45102	-0.219577
-0.00428116	0.00440412	-0.0106116	-0.0203818	-0.00381513	0.0430283	-0.0107013	0.00966938	-0.00458216	-0.0359951	-0.00395619	0.0189064	-0.106049	0.00382518	0.0412705	-0.0322072	0.0279871	-0.0317397	-0.0206071	0.154513	-0.0961596	-0.0923026	-0.0784738	0.26923	-0.325038	-0.0795349	-0.441848	-0.83498	-0.604459	-0.667214	-0.252918	0.270352	-1.27079	-3.35345	0.856202	4.8067
-0.00463135	0.00381868	-5.42E-05	0.004699	-0.0123729	0.0313465	0.0221762	0.0361818	-0.00110949	-0.020917	0.0197273	-0.0150393	0.0557756	0.00357333	-0.0657801	-0.0185239	-0.123218	-0.0277077	-0.207121	-0.0356488	-0.0623827	0.282484	0.0790431	0.0638522	0.0534266	-0.43006	0.506022	0.596786	-0.0317814	-0.117399	-1.1279	-1.28741	1.00197	-3.29455	2.10352	0.127586
0.00190093	-0.002571	-0.00206497	-0.0109239	0.0141864	-0.0408768	0.0167915	0.00487393	-0.0402215	0.00147682	-0.0139643	-0.0243376	-0.0222692	0.00146586	0.0719491	0.0127318	-0.077632	0.00654196	-0.0942171	-0.0542137	0.0447571	0.0946222	-0.0469297	-0.134497	0.569386	-0.547113	0.469866	0.119186	-1.08684	-0.307628	-0.666829	0.335736	-3.07535	-0.245907	1.9697	-0.540165
-0.00442038	0.00678187	0.00699993	0.0167833	0.0196215	-1.98E-05	0.0241265	-0.00205819	-0.0111908	-0.042626	0.0121283	0.00953891	-0.0693805	-0.0292734	0.0472645	-0.162318	0.0376242	-0.0258578	-0.000234735	0.12819	0.0974929	0.192646	0.165609	0.125824	-0.374829	0.646439	0.0263381	-0.746773	-0.136266	-0.7138	-1.83809	-0.628815	-1.03351	-2.12159	2.45616	-1.09279
-0.000226661	0.00647401	0.00786492	-5.25E-05	-0.00563005	0.00509159	0.0174857	-0.0351334	0.0147553	0.0135153	0.0426079	-0.0216951	0.0425844	0.196395	0.12322	-0.0742448	-0.1286	0.198619	-0.0288563	0.0919585	0.106301	0.0754013	0.0157434	-0.30633	0.311635	0.105836	0.327026	0.534734	-0.0045258	-0.380079	-1.12331	0.173752	-1.81396	-0.215472	3.59359	-2.13113
-0.000591687	0.00468872	0.00273131	0.00365133	-0.00033645	0.0159413	0.0490166	-0.00443235	-0.0013047	-0.0322712	-0.00277778	0.0478949	0.00977205	0.11527	-0.0263079	-0.174352	-0.160438	-0.0173385	-0.0297283	-0.0465427	0.179611	0.027141	0.000382852	-0.0322606	0.0898501	-0.0890916	0.459457	0.335034	-0.420919	-0.346947	-0.186115	0.85753	-0.172565	-0.261411	1.77838	-2.57259
-0.00141569	-0.000787174	-0.00229113	0.00223907	0.0374593	0.0164974	-0.0303455	-0.0275517	-0.00551223	-0.00833419	0.0118231	0.00889819	0.0931535	-0.079377	0.0364226	0.00670765	-0.0619042	-0.152263	-0.0946204	-0.0468183	-0.0964905	-0.0900444	-0.0932765	0.245221	0.0480481	0.166396	0.274491	-0.0995469	-0.579137	-0.217069	-0.0128749	1.06273	0.590469	1.29355	1.31573	-1.54659
-0.000547571	0.00472455	0.0125691	0.00717901	-0.0106222	0.0202796	-0.0322019	-0.0117966	0.00770357	-0.000811771	0.0263602	-0.0341606	-0.0441312	-0.0026348	-0.0414316	-0.0189945	-0.0885294	0.104668	0.059897	0.0247253	0.129595	0.0763635	0.0178756	-0.0219181	-0.549108	-0.485066	0.290073	-0.0430056	0.0481939	0.277541	-0.776578	0.21931	-1.2846	-0.461619	2.42225	0.521378
0.000600271	-0.00885346	0.000331288	-0.00273829	0.0237984	-0.0148382	-0.0157324	0.0206546	0.0433741	-0.0340181	0.0360262	0.0626292	0.0848358	0.0847114	-0.09548	0.0249466	-0.149659	0.0196163	-0.0531655	-0.113119	0.0733051	-0.243565	-0.177968	0.145058	-0.511794	0.647167	-0.00390144	-1.16174	-1.54892	-0.713658	-1.39225	-0.0732392	-2.63759	-2.71412	0.463063	4.55947
0.000797716	0.0026407	-0.00579481	-0.00315284	0.0168622	-0.0116887	0.00167902	-0.021106	0.0382668	-0.00303881	0.032598	-0.011489	-0.0767631	-0.0287372	-0.0368476	-0.0678374	0.0485059	-0.122905	0.0129572	0.109467	0.130978	0.200091	0.0570306	-0.0638259	-0.600217	0.503214	-0.517111	0.0868103	-0.0317526	-0.465186	-1.22725	-1.22277	-0.431857	-2.37259	0.744981	-1.47438
0.00111124	-0.00870899	-0.00180244	0.00593233	-0.0023242	-0.0392566	0.0261784	-0.00945767	-0.0115781	0.0520326	0.0502364	-0.0213572	-0.0137118	-0.0444485	-0.0658444	0.0826413	-0.105436	0.0473082	0.0177906	0.0073202	0.0981754	-0.182816	-0.192898	0.314557	0.187647	0.180701	0.877506	0.144634	-0.708284	-0.382437	-0.811474	-0.26747	0.0692502	0.526763	1.83209	3.98814
0.00307423	0.00483872	0.00966157	0.00917911	-0.00330829	0.0220165	-0.0474839	0.0150921	0.0402074	-0.0586346	0.0225106	-0.0419006	0.031191	0.00661434	0.0317253	0.0166845	-0.0443932	0.142158	0.145209	0.00158217	-0.146548	0.117766	0.109321	-0.147877	0.250676	0.211082	0.00343547	0.298075	0.0316408	0.226997	0.0692262	-0.725277	-2.6128	1.64565	1.71649	-0.849756
-0.000197313	0.00517403	-0.00844606	-0.00344998	0.0252551	-0.0218422	0.0060571	-0.0386193	0.0120008	0.0168651	0.0600592	-0.00257778	-0.0134441	-0.0236172	-0.0620179	-0.0517427	0.157437	0.10367	0.0229752	0.101747	0.226259	-0.0286201	-0.0467352	-0.227354	-0.356786	0.508592	0.386631	-0.375924	-0.402835	-0.613929	-0.285983	-0.315549	-1.82768	-1.67256	-1.64159	-2.1399
0.00835272	-0.00201099	0.00175729	0.0187596	-0.00341727	-0.00465918	0.0145373	0.0181005	-0.0138404	-0.0451465	0.00568944	0.074949	-0.0865747	-0.0775554	0.0439274	0.0651734	-0.0645653	-0.0664971	0.0400087	0.0458176	-0.0839242	0.0715701	0.086207	-0.244977	-0.146625	-0.21015	0.615706	-0.534091	-0.00445554	0.226681	-0.06438	-0.314299	-0.244118	-1.88715	-0.267652	-1.72338
-0.00321744	-0.00401023	0.000268616	0.0118626	0.00917628	-0.0292303	0.00659087	-0.0215767	0.0323473	0.00635037	-0.0256692	0.0219503	-0.0116145	-0.0573403	-0.100953	-0.125844	0.0156974	0.103261	0.092228	-0.00774148	-0.16001	0.073249	-0.0333273	0.0653507	0.321136	-0.548494	-0.202628	0.664075	-0.247983	-0.414595	0.328696	-0.63331	-0.990517	-1.97173	-1.10573	-1.23368
0.00286997	-0.00403978	0.00965836	-0.00515851	0.0151979	-0.0127338	0.0386131	-0.0163411	-0.043377	-0.0269297	0.00249423	-0.00816793	0.0886094	0.0164258	0.0931318	-0.0730068	0.0292039	0.088078	0.0924984	0.159168	-0.0753093	-0.105412	-0.00695073	-0.0594262	0.573772	0.362995	0.486585	0.405872	0.310645	0.192325	0.42395	-0.57452	1.65405	-1.69952	1.10948	-1.56817
0.00105092	0.00324305	-0.00487443	-0.000116812	-0.0148576	0.0125836	0.0276963	-0.00384173	0.0100044	-0.0220341	-0.00485561	0.0283735	-0.00370632	-0.0368031	0.0340511	-0.0583545	-0.0471424	-0.166148	0.155966	0.0862013	-0.00848021	0.153582	0.0481252	-0.0969333	0.0437288	0.229435	0.166314	0.0254343	1.02474	-0.189651	0.446665	0.838857	0.753583	-3.25244	1.7641	4.47764
-0.00245387	-7.19E-05	0.00723782	0.00646807	0.0193869	-0.000268156	-0.0027338	-0.0562189	0.0334173	0.0473387	-0.00942525	-0.00887217	-0.0152708	-0.021282	0.0171458	-0.0164683	0.00995127	0.00637741	0.0126553	0.16923	0.0506387	-0.0604997	-0.0254803	0.0773377	-0.338535	0.365037	0.572142	-0.570031	0.244294	-0.132404	-0.46035	0.364862	0.0345206	-1.78038	-1.28418	-2.16721
-0.00379313	-0.00355713	0.00543267	0.0105702	0.00538226	-0.0187069	0.00660999	0.00489459	0.00838741	-0.0137364	0.0239913	0.00281368	0.0250316	0.166921	0.0752863	-0.05365	-0.0130631	0.0726535	0.0825909	0.295	0.0714754	0.0823559	-0.0201406	-0.138538	-0.0319934	0.501322	0.277769	0.502927	0.229594	-0.131938	-1.23972	0.361485	-1.68535	0.519921	3.86813	-2.09372
-0.000745704	-0.00498093	0.0018212	0.00614951	0.0102347	-0.00282737	0.0120611	-0.0172462	0.0058304	-0.0115784	0.00371517	0.02352	-0.131092	-0.011248	0.0793824	0.0971701	-0.0119775	-0.095994	0.0535544	0.0721735	0.0740705	-0.0204719	0.0296974	-0.0311545	-0.249161	0.165066	0.261531	-0.486931	0.828203	0.15815	0.277278	0.106571	2.25266	-2.15285	0.835867	-3.1575
-0.00168875	-0.0089771	-0.00603529	-0.007915	0.00696887	-0.0041042	0.00699172	-0.0078693	-0.00767517	-0.0144179	0.00235307	0.00944311	0.0629423	0.104742	0.00980958	-0.011364	0.022528	0.112247	-0.121144	0.0763588	0.0531564	-0.119381	0.0832886	-0.236853	-0.139537	0.636859	0.242943	0.549381	0.0822887	-0.319852	-0.382062	-0.277021	0.474589	-0.891119	1.63013	-2.37171
-0.00496748	-0.00832194	-0.000578743	-0.00012088	-0.00120927	-0.0202113	-0.00964907	0.0123138	-0.00713966	-0.0160096	0.00198016	-0.0296694	-0.027274	-0.113798	-0.067699	-0.0725095	0.0191161	0.0646201	-0.0521965	-0.0954256	-0.134366	0.188886	0.285396	-0.362681	-0.480001	0.23719	-0.518726	-0.380002	1.41602	-1.47927	1.55066	1.31622	-1.26637	-5.10112	0.272155	8.99183
0.00206823	0.00371187	-0.00441224	-0.00740981	0.0462103	0.00609118	0.000512659	-0.0171349	-0.0125577	-0.0162131	-0.00320817	0.0530222	0.112961	0.00999295	-0.0342283	-0.0446442	-0.0559724	0.00851254	-0.0116781	0.00357589	-0.120819	0.080602	-0.0424575	0.0885892	0.518155	0.114691	-0.0989773	-0.583418	-0.395785	-0.687893	-0.96497	0.792955	-1.2114	-1.08083	2.79397	-0.861223
0.00253062	0.00574006	0.00850464	0.00142635	0.00872146	0.0340309	-0.00938347	0.0437178	-0.0306768	0.0370486	-0.0348582	-0.0234163	0.0166987	-0.0298259	-0.13638	-0.117446	-0.121727	0.0632681	0.0218576	0.0350448	0.256989	0.162639	-0.112142	-0.0384253	0.682724	-0.505914	0.927377	0.206653	-0.282428	-0.646994	-0.750085	-0.152039	0.976505	2.62084	0.614293	0.725387
0.00100756	-9.51E-05	0.00247386	0.00111118	0.00144803	-0.00283272	-0.0193778	-0.00235454	0.00224567	-0.0186167	0.0450523	-0.0088123	0.0392024	-0.146103	-0.109233	0.0288893	0.0909899	0.0426526	0.0884805	-0.0395181	-0.101772	-0.174322	0.00830506	-0.0706069	0.135763	0.261508	0.177092	-0.305557	-0.120721	-0.156162	0.151108	-0.255775	-1.94211	-0.786084	0.995973	-1.46112
0.000225489	0.0120747	0.000878143	-0.00973903	-0.00973575	-0.00486584	-0.00330549	0.0205685	0.000142441	0.00248655	-0.0310075	0.046278	-0.00435096	-0.0412204	0.0203064	-0.0182513	-0.00344976	0.0988207	0.175002	0.204042	-0.310951	-0.0863858	-0.05316	-0.0187506	0.0322912	0.0340543	-0.0788157	-0.15756	0.478728	-0.192608	0.090701	-0.283996	0.509773	-4.22258	1.31967	4.72275
0.00305375	-0.00501795	-0.00391499	0.00761501	-0.00743291	0.000991352	0.0108164	0.0211296	0.0680154	0.0358947	-0.0393337	-0.024714	0.0518753	-0.0215611	0.0336337	0.0647673	-0.0479808	-0.0446916	-0.115726	0.0428983	0.171323	-0.0162306	0.0105619	0.00840043	0.54237	-0.658739	0.00149139	0.05573	-0.370032	0.240006	-0.383676	0.271149	0.0598602	-0.894407	2.60284	-0.384612
-0.00666827	0.00363318	-0.00017782	-0.00905711	-0.0121471	0.00833537	0.000494709	-0.00215299	-0.0251568	0.0113237	0.00496038	-0.00713682	0.0143082	0.0270557	-0.022802	-0.0866433	0.0614981	-0.0678899	-0.132739	0.0208004	-0.11378	0.153132	0.169924	-0.17931	-0.0125651	0.353618	-0.2093	0.298556	0.0862101	-0.126719	-0.990553	-1.51213	0.721767	-2.71974	1.6818	-1.11254
0.0043142	-0.00886516	-0.0103003	0.00616838	-0.0237536	0.0223853	-0.0112477	0.00174961	0.0323518	0.0194761	-0.0151295	-0.0334907	0.0560713	0.0206964	0.149261	-0.0717332	-0.157919	0.044386	0.106332	-0.170598	0.104564	-0.152806	-0.15252	-0.0629922	0.0453765	0.663939	0.127917	0.677543	-0.275201	-0.373349	-0.738021	-0.00122222	-2.3122	-0.394031	0.825525	-1.09069
-0.00487809	0.000161293	0.00170456	-0.00386977	0.00738541	0.0207035	-0.00196384	-0.00730444	-0.0109731	-0.001161	-0.0991261	0.0591607	-0.124803	-0.0574532	0.0993696	-0.0243385	0.0622172	-0.175758	-0.172299	0.228442	-0.120293	0.120569	0.0419912	0.0760564	-0.0992291	-0.390173	-0.327856	0.400451	-0.581809	-0.35491	-0.713136	0.23935	-0.833446	-1.55875	2.02546	1.88267
-0.00229935	0.00384392	0.0098544	0.00283655	-0.0136339	0.00775699	0.013461	0.0236336	-0.0163665	-0.0309139	0.0113974	-0.0165843	-0.00871724	0.0985118	0.00753036	-0.0488268	-0.095191	0.0626321	0.0612336	0.15014	0.115357	0.0801375	-0.0107824	-0.100027	-0.206276	0.139495	0.164865	0.0736638	0.257836	-0.160746	-1.13163	0.337023	-0.610045	-0.804061	2.83427	-2.07693
0.00290385	0.00203972	-0.00892049	-0.0052795	-0.00901444	0.0074318	0.00686682	0.00430679	-0.0189201	0.0185696	-0.0376686	0.0405544	0.0903714	0.0906327	0.00370942	-0.197316	0.0175545	-0.191282	-0.150502	-0.0251505	0.153831	0.439579	-0.0637571	0.377962	-0.806209	-0.0205599	0.0291921	-0.692848	1.66858	1.64426	0.722912	-1.43737	-4.57274	3.32762	4.46313	1.05247
0.00144172	-0.00209842	0.00434916	-0.00502138	0.0272975	-0.0522979	-0.00194277	0.0133388	-0.0302223	0.0457271	-0.0805672	0.00627492	-0.146339	0.0186063	-0.00228883	0.0900566	-0.0339068	-0.224707	0.204087	-0.0432884	-0.102883	-0.133608	0.0936091	0.122408	-0.167611	0.353996	0.256999	0.121101	-0.211105	0.241804	-0.770776	0.547123	-1.63296	1.13866	3.42373	-1.18653
0.000924832	-0.00602278	0.00200213	-0.00216019	0.0338587	-0.0287933	0.00841029	0.0259652	0.0066784	0.0716787	0.0174517	-0.0458088	0.0943904	0.000418933	-0.0297403	-0.12102	-0.0284	0.0833277	-0.147386	0.217537	0.133596	-0.195119	-0.110731	0.0735613	0.105238	-0.166996	0.319906	-0.0500971	-1.14618	0.423284	-1.17493	-0.352344	0.388325	-1.55677	2.16087	3.02001
0.00138359	2.55E-05	0.00475695	-0.0114311	0.0236169	1.38E-05	-0.00936942	-0.000155334	0.0255902	0.0299678	-0.00183766	-0.0366585	-0.0255803	-0.0627948	0.100276	-0.0191929	-0.0685575	0.0127298	-0.0141594	0.0581017	0.0909449	0.0585274	-0.0374012	-0.154673	-0.0422212	-0.193731	0.243602	0.0374084	0.402187	-0.44023	0.183881	0.482962	-0.861492	-5.35325	1.36051	10.3895
0.00518218	-0.0018676	0.0126243	-0.0125746	-0.0249727	-0.0314596	-0.00797094	0.00773115	0.00454123	-0.0212801	0.031012	-0.0120336	-0.0316574	-0.0560383	0.0586436	0.0269799	-0.0337921	-0.123185	0.0204263	0.128194	-0.201899	0.0490043	-0.0400477	-0.0175884	-0.709355	0.262076	-0.191773	-0.28767	-0.165889	0.307117	-0.22807	-0.941217	0.89937	-2.40159	-1.9439	-0.783641
-0.00329241	0.00759224	0.000863765	0.00471861	0.0278238	0.00542337	-0.0219702	-0.0125366	0.0388621	-0.0256561	0.00212955	0.0710497	-0.025153	-0.0881714	-0.038022	-0.117017	0.121244	0.140555	0.172588	0.134853	-0.0990694	-0.0452502	-0.106451	-0.0733311	0.0197006	0.543924	-0.16367	0.351058	0.0690649	-0.868116	-0.334536	-0.376022	-2.38505	-2.84977	1.96148	3.7894
-0.00110408	0.00130439	0.000160414	0.00602408	0.0263226	0.00686502	-0.00461412	-0.0118968	-0.00400145	-0.0162689	-0.0106063	0.0371883	0.107983	-0.0354924	-0.0321178	0.0675342	0.048087	0.123193	-0.0512176	-0.0320262	-0.0470237	-0.0472491	0.0113741	-0.0409646	0.224235	0.272946	-0.272889	-0.203648	-0.0671827	-0.612704	-0.620088	0.545315	0.458036	1.57236	2.0035	-1.38217
0.000618604	-0.00831771	-0.00681897	-0.00409919	-0.000565462	-0.0149187	0.0111523	0.0196932	0.0339201	-0.0280027	-0.0191605	0.0183511	0.0818684	0.0500088	0.0847804	0.0285367	-0.0235871	-0.0246575	0.00518303	-0.151347	0.0597549	-0.10904	-0.0528119	-0.053528	0.94089	0.060804	-0.028434	-0.179443	-0.0184363	0.275819	0.89594	0.808384	1.42133	-0.164483	1.29734	-2.7645
0.000813513	0.00223312	-0.00935676	0.00923513	0.0167975	0.0105745	-0.0214952	-0.000720093	-0.0158813	-0.00285894	0.0557531	-0.0421772	-0.12346	0.117914	0.154697	0.0270462	0.0439879	0.0288611	0.113529	0.209138	-0.0453093	-0.0360142	0.14761	-0.0658706	-0.0946704	0.631361	-0.160019	-0.213748	0.0810853	0.319773	-0.842413	-0.515031	-3.42176	1.78036	4.06935	0.0792508
-0.000463418	0.00310138	0.00232131	0.00131483	0.0115208	-0.00108376	-0.0121297	0.00699779	0.0194694	-0.0118569	0.0244666	-0.00483954	-0.0572741	-0.13487	-0.0418087	0.0986814	0.239316	-0.089776	0.0186453	0.00893861	0.345038	-0.0554252	-0.0710769	-0.137785	-0.586946	0.931868	-0.35864	-0.462129	-0.0391523	0.211079	-0.364128	-1.09765	-4.30491	0.752452	1.12544	-0.294222
0.00397409	-0.00792633	-0.000459444	0.0181538	-0.0366098	-0.00393868	0.00977237	0.0386625	-0.0141132	0.0191199	0.0404173	-0.0307355	-0.0475598	-0.153425	0.0781641	-0.115261	-0.0114411	-0.244567	-0.091781	-0.13039	-0.00889129	0.391078	0.223395	-0.33288	-0.563166	0.634258	-0.0902142	-0.685809	1.36386	-0.868897	0.277025	1.86257	0.88325	-0.509855	0.869888	8.05777
-0.00588677	0.0122097	0.00665741	0.00411602	0.0263251	-0.011001	-0.00882482	-0.0390787	-0.0243623	0.00648763	-0.000314936	0.0429036	0.0390437	0.210739	0.0477059	-0.144909	-0.086494	0.0384686	-0.020184	0.028211	0.167523	0.381937	-0.0685519	-0.0335592	-0.102878	-0.442413	-0.00188479	-0.127214	0.53837	0.572884	-0.574704	0.203853	-3.13457	1.89167	4.3217	-0.84017
-0.00365974	0.00611276	0.0088853	-0.00779848	-0.0152883	0.000512745	0.0234363	-0.0169474	-0.0137455	-0.0460674	0.00537596	-0.00820514	0.00970796	-0.0596981	-0.000369739	0.0363871	0.00532648	0.00714289	-0.0831299	0.0126473	-0.0670712	0.214183	0.0891697	-0.192235	0.236951	-1.18312	-0.331093	-0.243208	-0.465465	-0.0100834	-0.55282	0.99178	-1.24076	0.301724	1.71205	-2.17303
0.0026042	0.00163254	0.0134376	-0.00315661	0.00467631	-0.00903516	-0.00298191	-0.00644326	0.00378435	0.0318837	-0.0493016	-0.00251839	-0.0780022	-0.0440614	0.0382586	0.0683171	-0.0696936	-0.103794	0.0725991	0.128731	-0.227779	-0.000455479	0.165303	-0.0591519	0.536276	-0.740875	-0.658134	-0.0741555	-0.426039	0.0270443	-0.738656	0.507892	-4.09426	1.53586	4.43828	-1.37484
-0.00751324	-0.000961722	0.00468499	-0.000105097	0.0185989	-0.0233202	0.0363455	0.0102372	0.0256883	0.0507521	0.0487934	-0.0648416	-0.0290465	0.0570889	0.0035732	0.00344157	0.0549632	-0.227796	-0.113309	0.0384781	0.0918034	0.0778881	0.0532819	0.174686	0.262997	0.0873216	-0.566203	-0.0738302	-0.325484	0.366672	-0.203619	-1.33307	1.7509	-2.57334	0.586045	0.262605
0.000395158	0.00754849	-0.00962894	-0.016388	-0.0167745	0.00562617	0.0158658	-0.0240697	0.00892881	0.0183207	0.00645975	-0.0310504	0.0224403	0.0124855	-0.0231685	-0.0206429	0.0224729	0.0628023	-0.0932363	0.00692147	-0.0375972	-0.00893919	0.0511717	-0.274966	0.173273	0.370858	-0.207821	0.369447	0.132586	-0.106467	-0.601879	-0.615406	0.1929	-1.3557	2.06355	-1.90882
0.000440797	-0.00332657	-0.00269508	-0.00398831	-0.0128595	-0.0111369	0.000889608	0.0312049	0.0206365	-0.0255507	-0.0183666	0.0271086	-0.0777399	-0.0540873	0.132645	-0.136814	-0.0561286	-0.0764141	0.1121	0.181192	-0.193142	0.109096	-0.0165269	0.0871156	-0.644354	0.356698	-0.601951	-0.297552	-0.116279	-0.096836	-1.08821	-1.55727	0.34572	-3.48757	-0.710841	0.536717
0.00209759	0.005176	0.00145792	0.0132367	0.00548999	0.0153	-0.0061135	-0.00382322	0.013348	0.0158531	-0.0301976	0.0274817	-0.0833058	0.0237962	0.0406549	0.0222299	-0.0821319	-0.0207196	-0.119644	-0.0235439	0.142805	-0.115835	-0.0551995	0.0894661	-0.892308	0.460302	0.414381	0.0606482	-0.0716357	-0.342624	-0.324325	0.604935	0.994583	-0.084057	0.663772	-2.41848
0.00274313	0.00368538	-0.000655062	0.00420137	0.000555015	0.0121775	-0.0149301	-0.0150287	-0.0256965	-0.000165187	-0.0159506	-0.0323601	-0.050868	0.00324758	0.182046	-0.128593	0.100517	0.00555562	0.120642	0.165603	0.0263589	-0.0603991	0.177008	-0.153546	0.00781189	0.574048	-0.22595	-0.801616	-0.129938	0.419933	-1.41515	-0.357928	-1.97274	0.408883	3.7521	-0.218695
0.00821235	-0.0112827	-0.003434	-0.00977082	0.0188931	-0.00851026	0.0259868	-0.0102498	0.0139564	-0.00362042	-0.0104772	0.0576745	0.0757043	-0.015986	0.0462048	-0.0692439	0.00046574	0.0227655	-0.209883	-0.0337639	-0.0235421	0.287191	-0.261891	0.369027	-0.627934	0.241709	0.175162	-1.51798	1.66615	1.52855	0.615721	-1.38223	-8.60357	5.11652	6.1543	3.68135
-0.00943098	0.0137073	-0.0042595	-0.0114862	0.00656146	0.0265809	0.00629889	-0.0170142	0.0107573	-0.0112061	-0.00779895	0.00546304	-0.0101624	-0.0863125	-0.0533499	-0.117415	0.0796434	-0.0560541	0.0198757	0.105129	-0.0806394	-0.0648276	0.0308479	-0.148617	-0.352672	0.800183	-0.691685	-0.186996	0.181488	-1.23693	0.63987	0.99676	-2.94557	-2.93037	0.471383	7.35854
0.0012531	-0.00294467	0.00468074	0.00525648	-0.0390394	-0.00861134	0.0271133	-0.0259535	0.000599529	-0.00413708	0.0127397	-0.0380797	-0.0056337	-0.0303312	0.00407987	0.0578472	0.0497987	-0.0530201	-0.0124692	0.0463782	-0.0602652	0.0667342	0.00364429	0.232824	-0.341092	-0.100374	0.445015	-0.115548	-0.216491	0.10329	-0.263536	0.217549	0.0979888	-1.01023	-2.33723	-0.866249
0.00209799	-0.00937646	0.00958361	0.00979266	3.51E-05	-0.00990502	-0.0199203	-0.0081564	0.0638839	-0.0479455	-0.0473377	-0.0462712	-0.156673	-0.0989623	-0.0410085	0.0915592	0.0890031	-0.181668	0.339126	0.0559891	0.227951	-0.14705	0.275631	-0.111743	0.0882595	0.719043	0.322159	0.350831	-0.395326	0.848516	-0.782605	-0.504266	-8.24065	4.77808	5.24038	0.672996
-0.000480104	-0.00843878	-0.00179838	-0.0101931	-0.0167709	-0.00539809	0.017917	-0.0453013	-0.0521472	-0.0222129	0.0205554	0.00990446	0.00595435	0.0717179	0.0423235	0.0240493	0.0346196	-0.0337626	-0.0133737	0.22533	0.0396479	-0.106283	-0.00465607	0.064138	-0.179378	0.468246	0.314558	0.293936	0.198925	-0.390139	-0.0779636	0.164914	0.553763	-1.73341	1.46771	-0.813731
0.00462041	-0.00897496	-0.014788	-0.00896747	-0.009428	-0.019573	0.00492994	0.0332166	0.000101479	-0.040636	-0.0631761	0.00486403	-0.205241	-0.0814488	0.1101	-0.0651171	0.192404	-0.184593	0.173905	0.097224	-0.107439	0.00958762	0.107221	0.0536915	0.501848	0.788197	0.0395145	0.480179	-0.867838	-0.0646034	-1.67084	-0.927907	-5.23026	0.938467	4.82078	1.56403
-0.0043365	0.00813897	-0.00182089	-0.0114325	0.0116615	0.0107149	0.0254197	-0.0502172	0.00327205	-0.0502346	-0.0471315	0.0530193	0.0566992	-0.101431	-0.0660247	-0.0102687	0.0759918	-0.156617	0.112932	0.134957	-0.0326718	-0.0440839	-0.108164	-0.03111	0.614791	-0.120745	-0.29365	0.362591	-0.114619	0.115618	-0.0118892	0.73751	-0.68587	-1.01742	2.72446	1.98856
-0.00616711	0.00185418	-0.0022344	0.00632972	0.00776002	-0.00964277	0.0168785	0.0274093	0.0495102	0.0148839	-0.00962976	0.0372262	0.0386902	0.109946	0.113645	-0.000956603	-0.0423019	0.0237547	-0.0342592	0.113552	-0.0387751	0.0301026	-0.114535	-0.0917834	0.161656	0.631832	0.507717	0.173141	0.374592	-0.107009	-0.784159	-0.045927	1.0219	-1.83899	2.25271	-1.82249
0.00198928	0.00633146	0.00240982	-0.0112442	0.0431239	0.00639861	-0.006958	0.00471071	-0.0580484	0.0103318	-0.0103693	0.00838833	0.0502173	-0.0544689	-0.0446996	-0.0234533	-0.0427706	-0.0427049	0.0503304	0.179093	-0.128723	-0.101615	-0.149872	0.10018	0.033155	0.191438	-0.180837	-0.685734	0.265977	0.131394	-0.544126	0.973347	1.37945	-1.01688	2.31197	-1.8035
-0.00100905	0.00166117	0.00724314	-0.00412689	0.00351993	0.0121648	-0.00930493	-0.0085496	-0.0264237	-0.0192187	0.0107278	-0.02422	-0.106983	0.160425	0.0494258	0.011022	-0.0143779	-0.0020998	0.0115256	-0.0479189	-0.183499	0.108022	0.184769	-0.0593648	0.0833783	-0.243197	-0.551639	0.275076	-0.248137	-0.379363	0.203933	-0.525501	-3.44443	0.572996	1.56032	-2.04612
0.00366761	-0.00260117	0.00549673	0.0181922	-0.00326925	-0.0256117	-0.00892537	0.0313295	0.00234549	0.0334819	-0.0307074	-0.0514468	-0.0539344	-0.0566166	-0.0247146	-0.0197302	-0.0963144	-0.100197	-0.248621	-0.0112869	0.105505	0.1515	0.0873882	-0.345806	-0.944486	-0.158061	0.117077	0.853264	0.626978	-0.0531855	0.8861	1.95373	0.353337	-2.58178	0.596053	10.4022
0.00138579	0.00549244	-0.00374533	-0.0142964	-0.0312489	0.0352988	-0.00352797	-0.0383322	-0.0258654	0.048997	-0.0257435	0.0328088	-0.0519802	-0.136217	0.115622	-0.0155108	-0.00220677	0.11594	0.0407215	0.0986405	0.166882	0.124913	0.0378328	-0.15303	0.838464	0.392215	-0.440453	0.537019	-0.262713	0.276962	0.0879494	-1.55255	4.07931	4.58917	-2.69228	3.94233
-0.00452293	0.000529898	0.000386227	0.000902229	0.00979513	0.000825918	0.000781872	-0.0133543	-0.0179516	0.013395	0.0376651	-0.00326171	-0.0413177	0.265746	0.132429	0.0936714	-0.193825	-0.0324763	-0.066901	0.107093	0.0159078	0.168038	-0.0423253	-0.0828796	-0.200286	0.0338297	0.645435	0.447875	0.625392	0.838967	0.189763	-0.645287	-4.32158	2.26431	3.22079	-0.567584
0.00370637	-0.00293418	-0.00237895	-0.000769071	-0.00431143	0.00402826	-0.0144704	0.0144793	-0.00851156	0.035635	0.000575335	-0.00901617	0.0461515	0.0123295	0.0344124	-0.0522797	0.00188733	0.0381812	0.0103475	0.0771527	0.0520465	0.0228345	0.215686	-0.068116	-0.394189	-0.682856	-0.354482	-0.172203	-0.731536	-0.477281	-0.430539	-0.00207182	-1.02224	1.68491	0.2323	-0.827891
0.00372472	0.00279093	-0.001073	-0.00165558	0.0127642	-0.0156973	0.0134615	-0.0224457	-0.037978	0.00518844	0.00587215	0.0260035	0.0435328	0.0560338	-0.0311394	-0.137828	-0.00108047	0.146373	0.0520143	0.171796	-0.0611915	-0.182681	0.0414559	0.0027352	0.104116	0.452634	-0.184421	0.242671	-0.750786	-0.744023	-0.142134	-0.77806	-2.06849	-1.13612	0.453072	-0.0477096
-0.00206975	-0.0028686	-0.00218946	0.00236942	-0.0123085	-0.00241326	0.0318862	-0.0378252	-0.0201985	-0.0196597	0.0629493	0.0257193	-0.0201479	-0.0605235	-0.00217369	-0.0221993	-0.0150626	-0.208322	-0.0711283	-0.103708	0.0180151	0.00127391	-0.19938	-0.121551	0.214928	-0.008409	0.234221	0.153058	-0.459003	0.54545	-0.842401	0.755454	0.156306	0.0765179	2.84601	-0.917923
-0.000550836	0.00530076	-0.00685023	-0.00129702	0.00187693	-0.0101893	-0.00331193	-0.0271508	-0.0108415	0.0557519	-0.000463014	-0.0109221	0.00075553	-0.102084	0.036653	-0.114488	-0.0153308	0.277155	-0.063673	-0.123907	-0.0526247	-0.14246	-0.195863	-0.0846026	0.023406	-0.104951	-0.0485748	0.059661	0.00459473	-0.793861	0.176362	0.591229	-0.406181	-1.20308	0.978778	-3.38197
0.0010146	-0.00714165	0.00595862	0.00648666	0.0284199	-0.0132981	-0.0575349	-0.00855637	-0.0181358	-0.0580273	0.00418411	-0.0571441	-0.0245096	0.047836	0.0677067	-0.0111253	0.0125662	-0.0181233	0.15015	0.218015	-0.05477	-0.136913	0.185	0.095924	-0.588485	0.170979	0.00397256	0.0238082	-0.375355	0.6907	-0.385152	0.46032	-1.37931	2.79609	2.82001	-0.326802
-0.00167233	0.00837072	0.00546173	0.00301778	0.0320649	-0.00774142	0.017513	-0.0197189	-0.0306241	0.00270851	0.0595515	-0.0331583	-0.0166694	0.105426	0.0129278	0.134301	0.0491619	0.0276882	0.223659	0.130542	0.100063	-0.174546	0.137573	-0.0581083	0.013217	-0.0312688	-0.013054	0.773031	0.116087	0.252557	-0.14827	0.179564	-4.98031	4.19469	4.73375	-1.14687
0.0011133	-0.00195047	0.00441976	0.00549802	-0.00817523	0.0046949	0.0135745	-0.0144047	0.0354642	-0.0346701	-0.0166321	0.0085526	0.0239356	-0.0324444	-0.024537	0.0328591	0.0664271	-0.0369631	-0.14602	0.113182	0.0862091	0.105646	-0.089548	-0.0704137	-0.236532	-0.186189	-0.362986	-0.0500717	-0.0417693	0.233863	-0.814599	1.10883	1.47753	0.414	2.33058	-2.12466
-0.000564943	-0.00939832	0.00642309	0.0061765	-0.0122901	-0.00344361	0.0266766	0.0493933	-0.00505196	0.0634225	0.017512	-0.0652582	0.08461	-0.0581033	0.0949434	-0.0698601	0.118372	-0.107018	-0.00992433	-0.0482631	-0.0861698	0.0748163	0.294137	-0.00943025	-0.94855	0.239007	-0.607288	-0.606671	1.21587	-1.70695	1.29227	1.93248	-0.888759	-2.22704	-0.692818	8.45551
0.00244818	0.0101061	0.00335022	-0.00516393	0.0121255	0.0290701	0.0171623	0.0324479	-0.00990645	-0.00683841	-0.0285036	0.0147155	-0.0750455	0.0374116	-0.0132679	-0.0157842	0.0121291	-0.00835081	0.0227181	-0.098788	0.0820452	0.097233	0.183886	-0.0253876	-0.219884	0.357143	-0.188321	0.0185318	0.0776618	-0.426133	-0.113373	-0.65739	0.909364	1.90617	0.393523	-1.35304
0.00163278	-0.00164893	-0.00175437	-0.0166192	0.00184778	0.0176169	-0.0126551	0.0338258	0.0380389	-0.0214596	-0.00773713	-0.0560397	-0.0254198	0.0491197	-0.00924692	-0.0511028	0.0952534	0.0103098	-0.0830316	-0.278463	-0.0192558	0.128961	-0.0877977	-0.0809314	0.474845	-0.134032	-0.211898	-0.22882	-0.0102716	0.241137	0.0470657	-0.251141	1.50793	-2.00621	1.03161	-1.42877
-0.000943733	0.000442528	-0.00215495	0.00118059	0.000354102	0.00988447	0.0308126	0.00416551	0.00437322	-0.0704007	0.0150984	0.0735151	-0.0412368	0.0492093	-0.0437855	-0.106141	-0.0895547	0.0194213	0.110713	-0.0195981	-0.183288	-2.96E-06	-0.121217	-0.0448554	-0.2135	0.000736612	0.678945	0.335619	-0.0286205	0.590355	0.31379	0.281431	2.1675	-1.41464	0.869181	1.11164
-0.0028759	0.00478827	0.0030374	0.0142551	0.00737182	0.0278311	0.0094176	0.0320989	0.0110349	-0.0653059	0.0277413	-0.0521943	-0.0725572	-0.146905	-0.0166354	-0.0687685	0.154081	0.0447594	0.115523	0.0636338	0.105932	-0.158422	0.153703	-0.173342	0.253874	0.639575	-0.0554794	-0.529361	-0.270409	0.776361	-0.64191	-0.776522	-5.4503	2.4836	4.78511	0.744971
-0.00261832	-0.00134213	-0.00155026	0.00227681	0.0344428	0.00793065	-0.00423726	-0.0334437	0.0419771	-0.0513369	-0.020267	0.0454837	0.0843287	0.0117436	-0.0292424	-0.0698207	-0.0790164	-0.108048	0.0476516	-0.0029097	0.0403355	0.0378796	-0.0486086	0.134808	0.150107	0.327588	0.0625194	-0.665902	-0.335849	-0.259503	-0.745695	1.2071	-0.146213	-0.656294	2.43777	0.276238
0.000226606	0.00481813	-0.000794632	0.00974378	0.0342725	0.0187634	0.00866667	-0.00569658	0.0158476	0.0140602	0.0155855	0.0211802	-0.0220622	0.11422	0.11942	-0.0827794	-0.0317447	-0.144724	0.00178055	0.0907905	-0.0301928	0.18156	0.0769379	0.282812	-0.0428422	-0.680109	-0.311992	-0.651117	0.278843	0.835788	0.759609	-0.341111	-2.68483	1.61411	2.24307	-0.0849863
0.00872216	-0.00281403	-0.0159668	-0.0125142	0.0186769	-0.0321727	0.0293061	-0.0113043	-0.0243976	0.0613124	-0.0356812	0.0683444	0.0669029	-0.00577424	-0.0195715	-0.161683	0.0108753	0.203956	-0.29673	-0.0812087	-0.0224361	0.112142	-0.295156	0.0816046	-0.642707	-0.125691	0.144467	-0.593924	1.83803	0.913699	2.09901	-1.2912	-5.31921	2.62005	2.90868	-0.760544
-6.06E-05	-0.0101138	0.00778389	-0.0101478	-0.0293627	0.0139223	-0.00541937	-0.0157483	0.0283376	0.0380147	-0.00822969	-0.000611696	-0.116539	-0.061551	-0.0900524	0.107713	0.0361196	-0.132869	0.115708	-0.200517	0.186289	-0.0525025	-0.104125	-0.0733076	0.826257	1.04908	0.160254	0.361159	0.0547627	-0.0832227	-0.350772	-0.28589	-3.6885	2.67566	3.74031	-1.10715
0.00195796	0.00819624	0.00349637	-0.00585794	-0.0152782	-0.0040452	-0.0143689	-0.00755958	-0.0359392	0.0179332	0.0047274	0.0176705	0.159837	0.00871176	-0.0454532	-0.00918654	-0.0236816	-0.108994	0.13637	0.0342885	0.0485102	-0.0517227	0.154012	0.0540739	0.712686	0.28317	-0.117429	-0.178445	-0.193191	0.855237	0.412474	-0.981809	3.07619	-0.778625	0.351772	1.47506
-0.00486383	0.0135399	0.00791077	0.000511208	0.0155219	0.0175973	0.00841325	-0.0342289	0.00121134	0.0299128	0.00841895	-0.0111441	-0.0170294	0.0884517	0.0601222	-0.00671068	-0.060846	-0.00350565	0.0124308	-0.0279831	-0.0128209	0.016351	0.0491517	-0.14174	0.400539	-0.0302253	-0.269271	0.00301969	0.208962	0.827743	-0.156506	-0.504924	-4.88733	2.66995	4.85257	0.0103811
-0.00249602	0.00201145	-0.00739314	-0.00315502	0.00416552	-0.00488211	-0.0134374	-0.0101719	0.00988667	-0.0266231	-0.0118567	-0.0147521	-0.137457	-0.0233487	0.0986418	0.0495189	0.0543591	0.0569722	-0.0153665	0.258357	0.0483807	-0.0376203	-0.158513	0.0744821	-0.408971	0.0926633	0.189625	0.615777	-0.0131924	0.254216	-0.0702511	0.393364	2.01671	-0.726245	1.12695	3.50089
-0.0021972	0.00348161	-0.000245836	0.0126568	0.00644734	-0.00227676	-0.0474141	-0.00756268	0.0182346	0.0451587	0.0171136	0.0408536	-0.0539647	0.0856317	0.146498	-0.0409405	-0.0800216	0.0819209	-0.0145766	0.10794	-0.19707	0.144324	0.0655244	-0.0235861	-0.133314	0.0435485	0.0281836	-0.0358219	0.16572	0.225798	0.449674	-0.765331	-4.67473	3.62104	2.35059	-0.552031
0.00064006	-0.00178409	0.00184018	0.00220981	0.0134085	-0.0140167	0.00523949	-0.0419949	-0.0263729	-0.0116284	-0.00147586	0.016263	-0.0612158	-0.111812	-0.0464293	-0.0387316	-0.0878666	0.117729	-0.0402561	-0.0455048	-0.189591	-0.195165	0.131274	0.0549993	-0.675663	0.171904	0.0937509	-1.3081	-0.333607	-0.0263758	-0.860863	-0.288822	0.898495	-2.5429	1.31411	1.20149
0.000640537	0.00413298	8.92E-05	-0.00119538	-0.00874512	0.0161916	-0.0149736	-0.00185307	0.0459739	-0.0345747	-0.00721343	0.0104236	0.104847	-0.0512207	-0.0555729	-0.0597844	0.0197275	-0.0302977	0.155322	-0.0538768	-0.0187512	-0.036639	0.084705	-0.064417	0.387722	0.574124	0.0502757	-0.596296	-0.127877	-0.0977115	-0.988303	0.123875	-1.76317	-0.627525	3.36799	-0.000683175
-0.00218494	0.0103118	-0.0104445	-0.0166164	0.0183547	0.00387022	0.013592	0.0569279	0.0051903	-0.00394142	0.0315181	-0.00412714	0.0029479	-0.0465379	-0.0608216	0.00559247	0.0429323	-0.0778701	-0.071116	-0.0336062	0.0773938	0.154022	0.120978	0.0152433	0.164694	0.297431	-0.733197	-0.150664	-0.308809	-0.171322	0.113501	-0.877172	1.93531	0.381978	-0.654208	-1.09718
-0.00189041	0.00290869	-0.00694457	-0.017778	0.0269884	-0.010492	0.00440686	0.017053	0.0278776	-0.0457177	0.0286472	-0.0292088	0.0196006	-0.0403162	-0.0534514	0.0243117	0.00183511	-0.0582528	-0.0378686	0.0722904	0.184029	0.0543215	0.0515261	-0.0471409	-0.188813	-0.181968	-0.433255	-0.253422	0.0839708	-0.119084	-0.0100675	-0.152555	0.791063	-1.66333	0.408114	-2.46047
-0.00179816	-0.000119148	-0.0114429	-0.00388221	-0.0309911	0.0112705	0.0276308	0.00975133	-0.0140922	-0.0113738	-0.0075465	-0.027941	-0.0260981	0.0697974	0.0764254	-0.0965082	-0.0138565	-0.0420321	-0.0940801	0.123186	0.068788	0.0609649	0.104275	-0.104973	-0.102297	0.444871	-0.0597604	-0.0330852	-0.306724	-0.288231	-1.32228	-0.166303	-0.794648	-0.819361	2.5091	-1.51943
0.000320711	-0.00279328	0.00324644	-0.0022682	-0.0187615	-0.0144785	0.0320806	0.00498644	-0.012387	-0.0166849	-0.0025013	0.012799	-0.0594663	0.0691133	0.0509402	0.00479992	0.0113146	0.00463436	0.0818441	0.0458122	0.120284	0.0303426	0.12822	-0.114069	0.405893	-0.106957	-0.1884	-0.393622	-0.20363	0.0884832	0.000760948	0.141147	-2.12502	0.619422	1.60416	-1.70323
0.00167457	-0.00268706	-0.00332084	-0.020667	0.0178562	-0.0282647	-0.0080415	-0.00301933	-0.0606294	-0.0231396	-0.0332235	-0.0557758	-0.241824	-0.0699649	0.171239	0.0144167	0.135363	-0.161078	0.160487	-0.0796969	0.205558	-0.0693688	-0.0470653	-0.226697	0.28858	0.532846	0.492667	0.680245	-0.425791	-0.403069	0.265829	0.971202	-4.97023	-0.515364	2.43391	6.15566
0.00206152	-0.00350855	0.00586116	-0.00584301	0.0266022	-0.0148521	0.00984526	0.0187748	-0.00447651	-0.00828159	0.0140613	-0.00315782	-0.0795058	0.156295	-0.0105454	0.0546094	-0.0555203	-0.0365193	0.003675	-0.215521	-0.0634365	-0.226871	-0.0452317	0.368821	-0.240965	0.572932	-0.153695	-1.21274	-0.93298	0.00258336	-0.530547	-0.198203	1.02243	-1.67584	0.746703	3.91112
-0.00407579	0.00194443	-0.00193715	-0.0102658	-0.0107098	0.00910646	-0.0174673	-0.00478375	0.0109264	-0.0726405	-0.0468073	0.0513672	-0.0519528	-0.00858386	0.0822716	0.0666784	-0.076232	0.111233	0.0393931	0.0844961	0.00959442	0.0118717	0.0281137	-0.0257267	0.0955004	-0.466372	0.598809	0.486347	0.390983	-0.438039	0.741755	-0.220849	0.585118	-3.61021	0.714805	1.55634
-0.00198274	0.00394761	-0.00986803	-0.00140616	-0.0206188	-0.00528586	-0.0124965	-0.0110303	-0.0459416	0.0112779	0.0285953	-0.014242	0.0302985	-0.0201928	0.0233783	0.0911636	0.0423466	-0.0302797	-0.0173718	-0.00610719	0.0460368	-0.029135	-0.0739917	-0.055406	-0.120506	-0.0162077	0.160591	0.0849601	0.569108	0.336837	-0.0699206	0.417331	2.35497	-1.0561	1.64716	-2.47266
-0.00521562	0.0116015	0.0029297	0.0102053	0.0141553	-0.00813793	-0.00181272	0.0371768	0.0168735	0.01201	0.00540445	-0.0252397	0.172313	0.077555	-0.162496	0.0127589	-0.0396047	0.126892	-0.0825113	0.086805	0.210291	0.161383	-0.0998406	0.130324	-0.157269	-0.155453	0.244295	0.617324	1.12062	1.0016	0.408373	-0.92709	-4.05471	2.76819	4.72777	0.377412
-0.000116005	0.00211154	0.0102465	-0.000329087	0.0352108	0.0126942	-0.0558324	-0.0126817	0.00133685	-0.0127741	0.0242189	-0.0179074	0.0669149	0.18436	0.141112	0.0326841	-0.0839021	-0.0575242	0.0179216	0.164626	0.0359004	0.0446646	0.0709656	-0.0651003	-0.240262	0.37984	0.401818	-0.0132047	-0.410973	0.375648	-0.235026	-0.711754	-5.44934	1.97829	1.16308	0.1231
-0.00725233	0.0147152	0.0166234	0.00831502	-0.00368854	0.0291902	0.010842	-0.0284205	-0.016849	-0.0430551	0.0170346	0.0182037	0.0383677	0.0846715	0.0180429	-0.128364	-0.0104062	-0.0410087	-0.00633924	0.0454744	0.326965	0.17429	0.00172044	0.0372125	-0.260163	0.200636	0.242462	-0.158269	0.174427	0.263935	-0.702354	-0.166434	-5.56708	2.53374	4.52848	-0.437667
0.00140229	-0.00586493	0.0107177	0.00579032	0.00813309	-0.0115301	0.00982916	-0.0106	0.00555527	-0.0430962	-0.0232956	0.0339529	0.0158111	0.0966675	0.0534121	-0.0218552	-0.0900706	0.155839	0.106807	-0.0131734	0.111083	-0.11944	-0.0264428	0.031158	-0.2281	0.70326	0.451577	-0.822327	-0.207304	-0.630867	-1.36406	0.434154	-1.36128	-2.29007	2.65368	2.58298
-0.000918428	-0.00206415	0.00539237	-0.000685521	0.0353674	0.00864133	-0.0441658	0.00557633	0.0301652	-0.0212526	0.0580228	-0.0619254	-0.0509426	-0.029408	-0.013272	0.104697	0.0364207	0.0192212	0.154804	0.120416	0.228616	-0.157341	0.188809	-0.198686	-0.0354045	0.0166091	-0.0267993	0.0237885	-0.125116	0.941807	0.149338	-1.64107	-6.10025	1.87502	2.92759	1.55208
0.00287985	-0.00837877	-0.00660417	-0.00741193	0.0117218	-0.0207887	-0.0122047	-0.0162409	-0.0153339	-0.00880875	0.0593292	-0.0349751	-0.062016	-0.0290285	0.144825	-0.0249303	0.0836339	0.0922468	-0.00991707	0.099842	-0.0079076	0.149499	0.0195981	-0.263753	-0.00795166	0.426435	0.285681	0.0598143	0.966631	-0.511673	0.833646	0.553634	0.205803	-3.02364	-0.33932	1.98406
0.000548486	0.012145	0.000974534	-0.00535224	0.0245228	-0.000293551	-0.0194229	0.000707515	-0.0235943	-0.000541188	0.00508197	0.0342641	0.0314241	0.0598087	0.098797	-0.194344	-0.07674	0.0713507	0.0215734	-0.0309001	-0.0025934	0.285383	-0.322739	0.0907135	-0.468936	0.0226005	0.666159	-0.532323	0.793375	1.23499	0.446553	-0.454167	-7.95166	4.54391	3.98666	0.915951
-0.000673542	0.00158849	-0.000333924	-0.00316972	0.00284412	-0.00994477	0.0101843	-0.00034482	-0.0274246	-0.0268972	0.0471362	-0.0201879	-0.0206615	0.0419614	0.0103982	-0.0875369	0.0649796	-0.0625092	-0.0286266	-0.0103367	0.0748402	0.126296	-0.0496144	0.0855286	0.203072	0.676869	-0.504267	0.330299	-0.36799	-0.0164133	-0.22178	-0.698914	1.40094	0.183955	0.538759	-0.684653
-0.00360855	0.004658	0.00233377	0.00625444	0.01041	0.0301891	-0.012792	0.0185651	0.0187036	-0.0250206	-0.0267414	0.0440972	0.0536336	-0.166924	-0.0228121	-0.0243649	0.112738	0.0563468	0.091971	0.105441	-0.203082	-0.246364	-0.117302	0.272708	0.442381	0.458507	0.0859644	-0.219551	-0.215765	-0.138632	0.130818	-0.464039	-4.67673	0.15443	3.57643	2.70271
-0.00551593	0.00143737	-0.0025264	-0.00612732	0.00374666	0.0183065	0.00311689	-0.05392	0.0135406	-0.0208262	-0.0213797	0.0356582	-0.170752	-0.127996	0.145746	-0.0420557	0.133228	0.0389447	-0.10764	0.158402	0.0225303	0.133435	-0.171943	-0.0042818	-0.0811075	-0.378932	-0.255444	-0.111485	-0.179261	-0.180828	-0.644546	0.759144	0.307862	-2.21855	2.09797	3.30968
-0.00339942	-0.00373075	0.00297169	0.00880462	-0.00646782	0.0193484	0.00728476	0.000817129	-0.0647857	-0.0371279	0.00156236	0.0185961	-0.0437835	0.0721624	0.0906734	-0.080798	-0.00458468	0.0594796	-0.113595	0.248732	0.0611011	0.234704	0.159707	-0.220751	-0.0439973	-0.609676	-0.311839	-0.599504	-0.239858	-0.0738636	-1.173	0.317495	-1.51264	-0.717593	1.60253	-1.61657
0.00456565	0.00417126	-0.00342478	-0.00222184	0.0409192	0.00102988	-0.0191999	-0.0213218	-0.0325306	0.0173348	-0.116397	0.0366644	-0.107466	0.079634	0.123946	-0.0460358	-0.0582558	-0.105809	0.106369	0.0777281	-0.141084	-0.0743513	0.218416	-0.0463151	0.0825699	0.818758	-0.0522929	0.587585	-0.439111	-1.46112	-0.219132	0.762905	-5.98127	-1.37526	2.74238	7.31498
-0.00294491	-0.00317417	0.0107144	-0.00111374	0.01844	-0.00317843	0.0214946	0.00798649	-0.0238503	-0.0259543	-0.0414946	0.00142986	-0.0637209	0.044366	0.0377966	0.0131074	-0.0652108	0.00200256	-0.131217	-0.10923	-0.101364	0.0570264	0.16043	-0.0984747	-0.00170256	-0.0226714	-0.209355	-0.122286	-0.545724	-0.440278	-0.477173	-0.740045	-1.42932	-1.58543	0.642693	-1.02769
-0.000585001	-0.00389201	0.00496734	0.0117448	-0.0137122	0.0129646	-0.0233004	0.0442388	0.0194539	-0.0406934	-0.0132823	-0.00447118	0.0110313	0.0333921	0.204004	-0.0608085	-0.0573343	0.156301	-0.0632981	0.132436	-0.0946017	0.287393	0.0626032	-0.00299435	0.135297	-0.0541938	-0.00699191	-0.996614	0.104972	-0.304346	-1.88755	0.085703	-0.376235	-1.86369	3.43771	-0.927251
-0.00454841	-0.00211732	0.00867566	0.00395344	0.0453657	-0.0115095	0.00777965	-0.0268386	-0.0471734	-0.0143119	-0.0188794	0.0873429	-0.0257446	-0.0347137	0.0231323	-0.118451	-0.0761109	0.0319248	-0.244263	-0.0146111	0.0172475	0.0795163	-0.177577	-0.00578522	-0.835267	-1.01564	0.149179	-0.655216	0.495269	0.997551	1.82886	0.145982	-3.47489	2.6152	1.17664	-1.30022
0.0027038	0.00420969	-0.00464984	0.0144507	-0.0167186	0.00872824	-0.00345152	0.0197454	0.00770191	-0.0206092	-0.00905717	0.0183782	-0.0445421	0.00573081	0.0404905	-0.0785434	0.0388285	-0.0185233	-0.0563734	0.0894047	0.0985057	0.146275	-0.0862473	-0.040056	-0.4693	0.410759	-0.0277231	-0.295705	-0.121519	0.144001	-1.49272	0.845914	1.15315	0.366231	2.59671	-1.47203
0.00712956	-0.0014473	-0.00343113	-0.0186146	0.0310159	-0.0433968	0.0171598	-0.0571684	0.00598077	-0.00150789	-0.0327227	0.0637039	0.165822	-0.0432082	0.0111572	-0.10795	0.0533708	0.1479	-0.120821	0.0212406	-0.0219089	0.246636	-0.105998	0.273387	-0.738275	0.278897	-0.133206	-1.19057	1.61996	1.11163	1.02049	-1.07476	-4.80351	5.25014	3.75062	1.47407
-0.00274658	0.00989766	0.00740507	-0.00236513	-0.0206143	0.0225175	0.00399454	0.0461502	0.0440536	-0.013993	-0.016063	0.012563	-0.00842901	0.0477266	-0.138162	0.0514693	0.00957683	-0.105462	-0.0942081	0.0723977	0.263597	0.105895	-0.0360866	0.133948	-0.873886	0.62894	-0.0225273	0.322321	0.433667	-0.318456	-0.203262	-0.988312	-1.93189	-0.582185	1.23231	-1.36869
0.00142746	0.00705053	0.00396603	0.00930872	0.0421388	-0.00848079	-0.0347729	-0.0103584	0.000368387	0.0663275	-0.00566937	-0.0300599	0.0625121	0.0355213	0.0828839	-0.0233878	-0.0213645	0.213594	-0.0743324	0.170499	-0.0317108	-0.10226	0.0947494	0.135937	-0.0893821	0.0391754	-0.06405	-0.268317	0.104896	0.471603	0.10806	-1.45385	-3.46598	1.63974	3.13638	1.96568
-0.00295572	-0.0039841	-0.0104591	-0.00312794	0.0132507	-0.0141506	-0.0160416	-0.00931973	-0.0171283	0.0111035	0.0393968	0.0408471	0.0199957	0.134783	0.0640998	0.0419016	0.0662468	0.0303167	-0.0912574	0.0209103	0.0102138	0.120985	-0.0826447	0.109258	-0.309399	0.353518	0.355131	-0.413673	1.18023	0.707545	1.48421	-1.38116	-7.20052	3.16336	1.99833	-0.447792
-0.00166087	0.00944648	-0.00817184	0.00349055	0.0313303	-0.000441867	-0.041645	0.0171149	0.0178223	0.0526126	-0.0289795	-0.0411476	-0.0206721	0.00628142	0.196006	-0.0364883	0.111953	0.099856	-0.0833195	0.174323	0.308336	0.108855	-0.109889	-0.020926	0.440176	-0.304757	0.601685	0.782195	-0.358403	-0.238677	-1.0204	-0.753155	-0.792784	-4.30485	2.66219	6.95359
-0.00360183	0.000335383	-0.0036469	0.00748637	0.0341026	-0.0321088	-0.00592998	0.0196836	0.0342728	0.0011784	-0.0110748	0.00784946	-0.0485827	-0.0651177	0.0763182	0.0110572	0.0219436	0.100691	-0.0659111	0.00451091	0.0818437	-0.0184435	-0.0196386	0.108279	0.416877	-0.81179	-0.0609737	0.264399	-0.702539	0.03644	0.26653	-1.1217	0.25113	-3.66193	0.0518882	4.44898
-0.000942242	0.00100504	0.00783184	-0.00926952	-0.00284803	0.0338097	-0.0362385	0.020326	0.0358118	0.0127499	-0.0337311	0.0266249	-0.0147639	0.0204375	0.18014	-0.0425508	0.0561331	0.0588799	0.0456885	-0.109261	-0.0392949	0.0929088	0.0217756	0.027238	-0.577153	-0.126073	0.191865	0.0959158	0.199161	-1.22817	0.311524	1.32454	-0.659541	-1.42536	0.608214	4.64592
-0.000681368	-0.00154916	-0.00850687	-0.00603225	0.0166741	-0.00337564	0.00753403	0.0357337	0.0179949	-0.0486358	-0.0180525	-0.0323804	-0.0632888	-0.111573	-0.0632526	0.0136106	0.00654423	0.0206392	-0.0314619	-0.102312	0.0567323	0.115741	0.131021	0.167239	-0.130439	-0.575586	-0.110377	-1.3797	-0.289214	-0.0994752	-1.49691	-0.433929	0.340536	-3.59029	2.39036	1.95835
0.00330168	-0.000540514	0.0121133	-0.00341643	-0.00435528	-0.0242358	0.0291726	-0.0161526	-0.00780013	0.0194794	0.0131277	-0.0157573	-0.0467479	0.0686254	-0.0283606	0.103415	-0.111596	0.1029	-0.0391003	-0.234413	-0.0177146	-0.142845	0.0284198	0.0931751	0.294851	-0.0559272	0.344728	-0.592037	-0.427877	-0.0265317	-0.254736	-0.819824	0.588951	-3.94589	1.40443	4.32832
-0.00210716	-0.00724556	0.000339115	-0.000748479	0.0309589	-0.0263566	0.0251577	0.0106178	0.0526747	-0.0367193	-0.0707428	0.0708113	-0.000269833	0.00309525	0.0093316	0.00287438	0.0201387	-0.165366	-0.0764735	-0.0527483	-0.186827	0.0086324	0.0629329	-0.187978	0.684257	-0.0962172	-0.590247	-0.0135933	-0.887487	-0.0564531	-0.658209	0.617649	-1.89214	0.768869	2.85952	-1.50393
0.00712561	-0.00626823	-0.000607275	-0.00695899	0.00590832	-0.0358121	0.0234801	-0.0232231	-0.0273081	0.038848	-0.103424	0.0885851	0.0455959	-0.0887852	0.0278051	-0.110187	0.00477626	-0.14857	-0.199593	-0.176321	-0.0378562	0.378184	-0.293772	0.187928	-0.227966	0.0492132	-0.128475	-0.536155	1.34531	1.57463	1.07658	-1.65968	-11.3783	6.35249	5.85595	1.89367
-0.00570469	-0.00223833	0.013851	0.0139131	0.037701	0.000538098	-0.0180273	-0.0196859	0.00832321	-0.0299383	0.0101499	0.0154194	0.0216926	0.0550494	0.0476848	-0.0469501	0.0456267	-0.0191672	0.027655	0.201611	-0.05044	0.104019	0.0204331	0.0730359	-0.428786	0.138136	-0.118409	0.0603363	-0.1557	0.478457	-0.54151	0.587692	-3.54591	4.14068	3.76803	-0.692922
-0.00236625	0.00297678	0.00477284	-0.000259893	0.0379699	-0.0218755	-0.0375009	-0.0282225	-0.026754	0.00325304	0.0141911	0.0180082	-0.0450022	0.125776	0.105595	-0.110056	0.0794798	-0.000768143	0.127961	0.167978	0.038536	0.0880404	0.14893	-0.0940487	-0.684923	0.248382	-0.310095	0.0513421	0.0181906	0.888057	-0.701602	-0.629415	-5.23717	4.26377	4.41676	0.650011
-0.00227956	-0.000361918	0.00340583	-0.00382922	0.0327913	0.00312272	0.00692141	-0.0353458	-0.030711	0.0120124	0.0136633	0.00716102	0.0252144	-0.101287	-6.88E-05	0.0161646	-0.0920377	0.057505	-0.0290606	0.0220609	-0.0317354	-0.166278	-0.0201914	0.0448839	-0.0324329	0.00820273	0.382987	-0.697833	0.0266091	-0.407503	-0.384009	0.460789	-0.109735	-1.89917	1.92838	-1.52116
-0.00100074	0.00202071	0.0065787	0.00638761	-0.00309881	0.0204533	0.0285802	0.0506949	0.0610249	-0.013111	-0.0219514	0.0509188	0.0268618	0.121672	0.0176831	-0.0448426	-0.156997	-0.129515	0.0291335	0.131156	0.024522	0.198735	-0.040573	-0.215983	0.295528	-0.18421	0.0261692	0.138466	0.157142	0.411269	-0.967128	0.495688	0.707264	-0.715551	2.94576	-1.94972
0.00231294	-0.00234033	-0.0111801	-0.000275987	-0.0037439	-0.025508	-0.00234125	0.00923856	0.00442156	-0.00907366	0.0321656	-0.038012	0.0496711	-0.102279	-0.0138795	0.00579556	0.0602175	0.177657	0.0623057	0.201071	0.149229	0.0682971	-0.0471768	-0.0831898	-0.184162	-0.619354	0.217053	-0.649451	-0.00531916	-0.435702	0.149777	0.560777	-0.0635714	-1.26946	-0.714276	-2.84282
0.00400183	0.00693222	-0.00658515	-0.0118899	-0.00747908	0.0185131	7.39E-05	0.0164995	0.0263794	0.0207654	-0.00794004	-0.031486	-0.0460117	-0.188036	-0.0968177	-0.0449707	-0.0029033	-0.00528067	-0.121455	-0.118107	-0.113356	0.0365588	-0.0406946	0.0364266	-0.120662	-0.776792	-0.417385	-0.727563	-0.197878	-0.0529077	-0.807452	0.228552	0.516885	-2.16429	2.01292	-0.897675
-0.000339887	0.00522941	-0.00562576	-0.00936886	0.0406156	-0.00520192	-0.00938703	-0.0178674	-0.00217211	0.0126636	-0.00332196	0.0434239	0.0283959	-0.052155	0.0366844	-0.0353769	-0.0387133	-0.00677802	0.0105399	0.291131	-0.08094	-0.0229059	-0.232629	0.0906012	0.354788	-0.211836	0.103924	0.940297	-0.267355	-0.0636239	0.33241	0.63508	0.105526	-0.924528	1.61121	2.2842
-0.0012087	0.00130834	0.00419597	0.0065133	0.0051443	-0.00507475	-0.00860688	0.00624621	0.00464129	0.00100465	-0.00164572	-0.00320591	0.0467805	-0.0513528	0.0247566	0.0836277	-0.0069155	-0.016212	-0.0307381	0.00781024	0.039453	0.103781	-0.0631021	0.095418	0.21786	-0.169954	0.661394	-0.349022	0.0586086	-0.0708596	-0.798231	-0.0283621	-0.341863	-2.36599	0.244753	-0.707825
-0.00198842	0.00666682	0.00198137	0.000960583	0.0191915	0.0278622	-0.0141958	0.00338729	0.0240371	-0.0159101	-0.0144179	0.0216246	-0.0734686	0.0133679	0.180803	-0.127881	0.0187295	-0.025405	0.0255149	0.168547	0.0537947	0.126957	-0.198489	0.0517622	0.0956191	0.178796	0.491682	0.525969	0.166784	-0.335994	-0.10175	0.223534	0.394114	-2.40695	1.35125	0.637485
-0.00351302	0.00216308	-0.00558545	-0.0147155	0.0357924	-0.0206286	0.0145412	0.00708776	-0.0251155	0.0218411	-0.0204374	0.0294966	0.0322734	0.0615492	0.0263728	-0.114203	-0.0348246	0.20333	-0.141196	-0.0214217	-0.156176	0.160083	0.0475744	0.0133104	-0.294174	-0.326001	0.0353989	-0.255194	1.35404	0.457051	1.51173	-1.82101	-4.30097	2.81618	2.45554	-0.361859
-0.00088031	0.000171991	-0.00179078	0.000589055	-0.0154063	-0.0117835	-0.0325602	0.0240772	0.0239404	0.0269541	-0.00294464	-0.0564738	-0.0319581	-0.00389874	-0.00826252	0.18318	0.0512284	-0.0347533	-0.137135	-0.126908	-0.00819153	0.057845	0.028586	0.0947632	0.315845	-0.524834	-0.267068	-0.109231	-0.10543	0.104994	-0.137419	-0.608556	1.14089	-2.4734	1.36406	0.631138
0.000996792	-0.00105796	0.0132481	-0.00228646	0.0275441	0.0205169	0.0148236	-0.0244087	-0.0463906	-0.00459124	0.0110571	-0.00430599	0.00380583	0.120031	0.0683607	-0.208928	-0.0857782	0.00560625	-0.0283645	0.143427	-0.0875984	0.0227735	0.0165227	-0.100138	0.25354	-0.0602649	0.267869	0.0977225	-0.863434	-0.322433	-1.00824	0.951849	-2.76504	0.996395	3.23077	-1.73867
-0.000668982	0.00408051	0.00172783	0.00880561	-0.00504919	0.00033353	-0.0374843	-0.0113265	-0.0178712	0.0361526	0.00956596	-0.00437585	-0.0382896	-0.0241452	0.0220665	-0.0547969	0.0609218	-0.125173	0.0348661	0.0371112	0.174461	0.0673488	-0.028033	0.192432	-0.347373	-0.117394	0.314446	-0.391942	-0.160113	-0.0389093	-0.0501083	0.361699	1.07269	-1.33199	-0.202539	-1.55343
-0.00322876	0.00805227	-0.00318997	0.00620929	-0.0210525	0.0109086	-0.0201446	-0.0236348	-0.0244132	0.0119652	0.0204809	-0.0223539	-0.0487913	0.0537232	0.0761694	-0.031653	0.00655343	-0.0473297	0.0100564	0.0955786	-0.00132448	0.226524	0.103925	0.085438	-0.218717	-0.216479	-0.521006	-0.0715531	0.419942	0.710534	-0.129132	-0.606893	-2.43277	2.95873	3.34632	-0.153501
-0.00144196	0.000974687	2.88E-05	0.00415899	0.0145412	-0.0050016	-0.00966223	-0.0037863	-0.0131031	0.0701175	0.0217656	-0.0102185	0.0921217	0.108383	0.0870835	0.000854126	-0.0656645	0.131235	-0.24714	-0.07035	-0.0120499	-0.200146	-0.0584409	0.0136851	-0.0407438	0.765047	0.666946	0.0375201	-0.934824	-0.508467	-1.11342	-0.793898	-0.732443	-2.1469	1.47061	1.9843
0.00172525	0.000621494	0.00941391	0.0043424	-0.0160931	0.00329915	-0.0150915	-0.00578575	0.00985322	0.00816423	-0.0115555	0.016285	-0.0364523	0.123382	0.0222782	-0.0918945	0.0445975	0.0187484	-0.029824	-0.0295264	0.258014	0.214387	-0.193634	0.237276	-0.905351	0.423738	0.773551	0.0132267	1.20588	1.4079	0.464477	-1.44286	-6.8268	3.96422	4.73814	2.33002
-0.00320921	0.0053441	-0.0064729	0.00951049	-0.0177811	-0.00516882	0.01555	0.0126361	0.0307273	0.0200834	0.0201327	-0.0225541	-0.124	0.128105	0.073005	0.0108015	-0.0125429	-0.0437066	0.0533732	0.116626	-0.145841	0.0397301	0.218549	0.0293204	0.352577	-0.181023	-0.75818	0.0114046	-0.180934	-0.0485743	-0.00975332	0.0122219	-1.86403	1.10875	2.65643	-1.93101
-0.00286672	-0.00208257	-0.00126547	0.00235197	-0.0325863	0.00674034	-0.0102511	0.0300335	0.0759474	0.0192649	0.0123956	0.0328846	-0.00131565	0.110187	-0.011047	-0.050588	-0.0818195	0.0459388	-0.198451	0.0589872	0.0561723	0.142783	-0.0274925	-0.0441961	-0.263199	-0.0860233	-0.10442	0.243043	-0.442333	-0.952719	-0.660144	-0.1201	-0.956195	-1.842	1.00452	-1.73326
0.00585251	-0.000358948	-0.00564555	-0.0071795	-0.00166846	-0.0196584	0.0250486	0.00161622	-0.0116746	0.0278929	-0.042193	0.0266731	0.122681	-0.0417204	0.090911	-0.228112	0.116262	-0.0392205	-0.163144	0.0869164	-0.0654934	0.291464	-0.0783592	0.384975	-0.375781	0.493612	0.235729	-0.920843	1.56433	1.39478	0.412588	-2.35541	-6.50445	2.8168	5.25525	2.39378
-0.00741387	0.00590221	-0.00333368	0.000892152	0.0405453	-0.00859469	-0.0119892	0.000360455	0.0184135	-0.0122817	-0.0337028	0.0453254	0.0157783	0.0439305	0.194912	-0.146342	0.0145059	0.0579635	-0.0037169	0.300029	0.0747788	0.0587694	-0.0551467	-0.00679316	0.113053	0.454479	0.409082	0.143892	-0.432617	-1.39355	-0.617637	0.913894	-3.19363	-2.62768	1.84079	4.58817
0.00287684	-0.00344033	0.00559327	0.00744492	0.012927	0.0308896	-0.0218379	0.0206932	0.028523	-0.0676004	0.0414012	-0.0121507	-0.0678234	-0.0566782	-0.0192086	-0.127121	0.0727664	-0.0327081	0.0807027	0.233001	0.0208307	0.0460483	0.144803	0.00191153	-0.409518	0.26378	-0.453903	-0.752964	-0.42258	-0.16705	-1.10346	-0.187979	-2.76855	0.140738	2.3653	-0.928994
-0.00632782	-0.00468145	0.000924654	-0.0175801	-0.0145771	-0.000607206	0.0253731	-0.00911034	-0.0682267	-0.0131027	-0.0469645	-0.0185164	-0.0469372	-0.148424	0.122355	-0.0935129	0.0154125	-0.311008	-0.0987907	-0.00293571	0.0571394	0.40208	0.202555	-0.274047	0.802026	0.424151	-0.44132	-0.41921	0.124575	-0.763633	-0.219249	1.64469	-2.38271	-0.914935	2.78086	7.73137
-0.00174206	0.00583912	0.00110781	0.00688807	-0.0128661	0.0336755	-0.00832747	0.0336903	0.0327581	-0.0175271	-0.0362113	0.0805474	-0.022091	0.0900514	0.0413887	0.0134944	-0.234541	-0.0892325	-0.0799185	-0.166413	-0.0459019	0.0655738	-0.0326736	-0.110431	-0.755291	0.522679	-0.262249	0.307786	-0.238699	-0.625771	-0.531487	-0.989356	-1.17877	-2.55682	-2.80281	-1.29597
-0.00296311	0.00120481	0.00127986	0.00253479	-0.0339566	0.0120822	-0.00267603	0.0421317	0.0287544	0.00827137	-0.00167611	0.0605727	-0.172044	0.119446	0.01815	0.0268079	-0.0206567	-0.111111	-0.167809	-0.129824	-0.0687151	0.0862326	-0.0138262	-0.100625	-0.627653	0.499226	-0.604557	-0.100777	-0.316338	-0.772223	-0.0852106	-0.911817	-0.487123	-2.34869	-1.3321	-2.28816
-0.00687257	0.0130334	-0.00637801	0.00508148	-0.0330592	0.0241197	-0.004276	0.0320972	0.0547916	0.0512301	-0.0317927	0.0120338	0.161775	0.0378316	0.0577712	-0.0907415	-0.00714969	-0.0810959	-0.19765	-0.0692379	0.179052	0.440124	-0.10958	0.238476	-0.173708	0.44974	0.833899	0.0499868	1.67452	1.40072	0.168439	-2.40142	-7.26457	3.30717	6.17421	1.98558
-0.00250156	-0.00752869	-0.00928047	-0.0202178	-0.0252347	-0.00829715	-0.0359576	0.000280856	-0.0111254	-0.0293812	-0.0491055	-0.0349702	-0.239395	-0.216529	0.228517	0.0619704	0.29248	-0.210061	0.118635	0.0201581	0.118368	0.0376078	-0.0445781	-0.121715	0.684518	0.721859	0.100842	0.276529	-0.50452	0.510351	-0.94757	-0.165035	-6.05754	1.60695	5.28431	6.15614
-0.000692937	-0.00226411	0.0124864	0.00350199	0.0103317	-0.0100086	0.0307785	-0.00184631	-0.000222812	-0.00817207	0.0202231	-0.0735116	0.142033	-0.0698486	0.0424856	-0.131034	0.09688	-0.0803808	-0.130852	-0.00345491	0.118445	0.234094	0.163188	-0.423845	0.0134152	1.37773	0.0282326	0.0167901	1.08809	-1.45668	0.142825	1.93824	-3.05976	-2.76857	2.69608	8.70481
-0.00702566	0.00968098	0.000772136	0.00889865	0.0373219	0.0171825	-0.0205411	-0.0274653	-0.0265696	0.00116725	0.00977226	0.0593142	0.106408	0.170684	0.0614126	-0.100955	-0.15543	0.151208	0.0418938	0.16899	-0.160802	-0.0838519	0.00446088	-0.0103608	0.212355	0.14088	0.303009	-0.0434831	-0.444547	-0.627415	-0.703668	0.453755	-3.66064	-0.539553	3.60144	2.66804
-0.000491998	-0.0126618	-0.00839789	-0.0216994	0.0109838	-0.031224	0.00182382	-0.0351148	-0.0608645	0.00661269	-0.0493244	0.0566896	0.172282	-0.0927782	0.0324865	-0.224082	0.120374	-0.177598	-0.263898	-0.0990964	0.0809412	0.510548	-0.360826	0.287952	-0.0261061	-0.393044	-0.56703	-1.59155	1.53831	1.81697	0.409796	-0.435023	-4.9455	3.80343	5.42327	1.07764
-0.00182443	0.00451991	0.00527761	0.00480494	0.0104755	0.0133497	-0.0138926	-0.00427587	0.0287795	-0.0107591	0.0453849	-0.00438257	0.0383249	0.198753	0.150662	0.027274	-0.170032	-0.0211665	0.0807881	0.19366	0.0500434	0.169315	0.0485575	-0.103917	0.328483	-0.0272766	0.728892	0.842631	0.218592	0.295576	-0.551245	-0.770013	-3.67824	0.785614	3.95972	-0.329759
-0.00036897	0.00628824	-0.00548727	-0.00297072	-0.00126328	0.0266151	-0.00607747	-0.000674804	0.0316427	0.0244783	-0.0407008	0.0092054	-0.03058	0.117502	0.230914	-0.102494	-0.0458869	-0.0165411	-0.0534946	0.192883	0.12582	0.221908	-0.0345147	-0.0465838	0.140899	0.439393	0.757883	0.903683	0.130696	-0.833556	-1.02413	-0.134087	-1.12864	-3.70599	2.66972	4.93186
-0.00342464	0.00204461	-0.00407311	-0.0041542	-0.0189487	0.0142713	0.00806776	0.0202604	0.0543274	0.0194676	-0.035234	0.0491563	0.151284	0.0424785	0.0466803	-0.0759642	-0.051816	-0.115497	-0.269178	-0.0920839	0.135401	0.618625	-0.266917	0.29651	-0.277941	0.261256	0.754181	-0.116678	2.19665	1.51234	0.405394	-2.25213	-7.19049	3.38114	6.26795	1.71622
0.00125401	-0.00738304	-0.000809697	0.00341828	-0.0377176	-0.000587567	0.0193184	0.0333157	0.0587446	-0.0168104	-0.030567	0.0176318	-0.0214001	0.00943607	0.0617427	0.11045	0.0442578	-0.0323789	-0.0237217	0.0638573	-0.0166862	0.12227	0.0093809	-0.112243	0.355045	-0.213562	0.106678	-0.241321	0.249904	0.139621	-0.687873	-0.0737117	0.590588	-2.09543	2.06669	-0.830528
0.00159303	0.00549526	0.00271153	-0.00677423	0.0129443	0.0102392	0.000176672	-0.0576629	-0.00120376	-0.0116071	0.0121965	0.0141015	0.00299738	-0.0594495	-0.0343474	0.050634	0.0726203	0.00967781	0.0926211	-0.0154934	-0.219399	-0.0480997	0.143102	-0.222652	0.30361	0.547727	-0.287683	-0.187086	-0.132893	-0.231586	-1.12355	-0.311974	-2.83305	0.760364	3.74962	0.407728
-0.00514353	0.000413173	-0.00413278	-0.0165334	-0.0165183	0.0237903	-0.00497441	-0.0348058	0.0270036	-0.0960002	-0.0179772	0.0211541	-0.0405458	-0.0115147	-0.0863239	0.0792078	-0.0574597	0.00859296	0.0552652	0.0382105	-0.203067	-0.0563234	-0.070738	-0.0406977	-0.353663	0.305541	0.127877	-0.00426366	0.188221	-0.0675171	0.218137	0.788689	0.23271	-3.09117	1.6536	7.96286
-0.00143927	-0.00200737	-9.00E-05	-0.010232	-0.0278241	0.0245421	-0.0121944	-0.00899802	0.0128514	-0.0495807	-0.0239679	-0.00184936	-0.106496	-0.0305996	0.112359	0.0659041	0.129043	-0.0486844	-0.101391	0.0986019	-0.000842187	0.0958676	-0.0686672	-0.0633463	-0.0293538	-0.162818	0.0557036	0.581145	0.0372162	0.47234	-0.600825	-0.507782	1.48022	-2.14581	2.00915	1.58239
-0.00460866	-0.00109941	0.000271676	0.00124645	0.0314081	0.0118197	-0.0071731	0.00225982	0.0286622	0.0013748	-0.00621396	-0.0492435	0.0902534	-0.121704	-0.0530309	-0.0749954	-0.0301202	-0.0557266	0.0421591	0.0456806	-0.0125948	-0.0162021	0.183626	-0.170422	-0.106039	0.514759	0.312467	0.19338	1.06621	-0.803916	0.911341	0.852556	-1.1722	-3.94247	1.73507	7.3614
-0.00426178	-0.00145156	-0.00458486	-0.00840687	-0.0184012	-0.00908151	0.0301098	-0.0478397	-0.0228939	0.0332404	-0.0286458	0.0171479	-0.168275	-0.0157708	0.0713863	0.11147	0.00826224	-0.21266	-0.161692	0.0507018	-0.12109	0.121782	0.176148	-0.285922	0.149936	-0.663017	-0.631428	0.207731	-0.52759	0.783946	-0.832598	0.17437	-5.00133	3.43461	5.0172	-0.347608
0.00372547	-0.000308401	0.00850932	-0.00511687	-0.00186502	-0.00595473	0.02949	0.0370682	0.00533454	0.0334909	0.0070485	-0.0633845	0.0316769	-0.0984092	0.0254345	0.0218298	0.0354852	-0.14254	-0.189314	0.134031	0.0114774	0.336867	0.151717	-0.469981	-0.0548661	-0.0853412	-0.191382	0.65013	1.61864	-0.631572	1.00021	0.974417	-0.236552	-4.77128	1.34527	7.96591
-0.00277719	-0.00447204	0.00353791	-0.00292247	-0.0168565	0.0197607	-0.0238546	0.0121926	-0.0317543	0.0361356	0.0260312	0.0318438	-0.082066	-0.0036066	0.0604147	-0.127768	-0.213393	-0.0339534	0.112554	0.376488	0.0497532	-0.00850199	-0.0692534	0.0188231	0.327525	-0.147857	0.389164	-0.557872	-0.157995	0.109826	0.324373	0.419922	0.116807	2.5754	0.690891	-0.905788
-0.00203967	-0.00143648	-0.000443041	-0.00866917	0.00134383	0.0107598	0.0069902	-0.013179	-0.0269147	-0.014099	0.0324434	0.020055	-0.000820835	0.0658913	0.023984	0.115969	-0.103579	0.085936	-0.153175	0.0666965	0.0489858	0.00981799	-0.109948	-0.207025	-0.0561539	0.209003	0.492565	-0.0674212	0.291027	-0.070801	-0.366043	0.320024	0.93842	-2.51996	1.86626	1.24513
0.000189309	-0.000702448	-0.00479054	0.00755119	0.0149024	-0.0126496	0.0295627	0.0197059	0.0268883	-0.0372818	0.017158	0.029072	-0.0152255	0.0196094	0.00684671	0.0631358	0.106487	-0.0492699	-0.0692048	-0.0520226	-0.0970827	0.191	0.0318899	0.00947419	0.495093	0.381143	0.0317237	0.0364105	-0.456255	-0.305838	0.00208362	-0.130504	-0.15581	-0.113775	0.0893328	-1.49456
0.00312639	0.00566176	0.00503565	-0.0083774	0.0181926	0.0116066	-0.0106029	-0.00908286	-0.0179676	0.0256844	-0.00564161	-0.0332331	-0.0262053	0.0684209	-0.108412	0.00477024	0.00933704	-0.0181662	-0.0601691	-0.00809209	0.196979	-0.0761211	-0.0780813	-0.109438	-0.736796	0.461918	-1.14457	0.386927	-0.34765	-0.743505	-0.499192	-0.858687	-1.96669	-1.36163	-0.495366	-1.96507
0.00518361	-0.00608814	0.00534782	0.00742378	0.0128328	-0.00608603	-0.0246807	0.0132063	0.00149593	2.82E-05	0.0358415	-0.0306672	-0.0171209	-0.0977438	0.0324929	-0.078831	-0.0280524	-0.0517424	0.113623	-0.0476271	0.125254	-0.0546704	-0.254434	-0.0342032	-0.81711	0.733503	-1.30842	-0.865093	-0.844691	0.331158	-1.05216	-1.17422	-1.47885	-1.64889	-2.34691	1.62924
-0.00139856	-0.000846516	-0.00402576	-0.0104432	-0.00655838	-0.015635	0.0374154	-0.00979662	0.00135545	-0.0105485	-0.00042256	-0.0114712	0.0190639	0.0944508	0.0682768	-0.0132782	0.0535487	-0.0141377	-0.051295	0.101711	-0.0772123	0.0772373	0.00899088	-0.11801	0.716923	0.216296	-0.0754434	0.827139	-0.668747	-0.626711	-1.31723	0.333797	-3.2705	0.557274	4.05441	-1.16955
-0.00651368	0.00979388	-0.00809643	-0.0108136	-0.0341124	0.0130483	0.0246989	0.00706364	-0.00251523	-0.0363128	0.00264643	0.0613836	0.0316286	0.0517308	-0.0928479	0.016907	-0.0853008	-0.124252	0.257837	-0.0475826	-0.171686	-0.126353	-0.0180538	-0.0928296	-0.374247	0.225928	0.190081	-0.724208	0.476522	0.380128	0.318951	1.2095	1.10229	-3.24086	1.73665	7.57856
0.00204112	0.00172021	-0.00034975	-0.0025752	0.0102869	0.0275409	-0.00819597	0.00699561	0.0120481	-0.0321815	0.00549122	0.0401561	0.0372834	-0.0228229	-0.0970584	0.0237646	0.0332965	0.0470488	-0.0321052	0.118716	-0.204726	-0.0240009	0.0467016	0.0735793	-0.289637	0.452215	-0.330902	-0.799057	0.367566	-0.685836	-0.464691	-0.0735648	0.244658	-2.61131	1.36351	-1.2921
0.00342697	0.00788966	0.00316146	-0.00506189	0.0227247	0.0174084	-0.00298834	0.0349091	0.0300296	-0.0247123	-0.0571202	-0.0221972	0.0401798	-0.026001	0.124598	-0.011975	-0.183546	-0.0471116	0.11834	-0.167894	0.0589311	0.220035	-0.199966	-0.0562213	-0.711215	0.0972404	-0.308285	-0.0104577	-0.245073	-0.0815373	-0.36506	-0.470668	-1.49024	-2.30352	-6.10033	-1.28406
-0.00156339	0.00483601	0.00607992	0.00436924	0.0134574	0.0316118	-0.00539097	-0.00201522	-0.0249714	-0.0252461	0.0208137	-0.0037119	0.117175	-0.0653168	-0.0244081	-0.017689	-0.03163	-0.0240368	0.0512437	0.175638	-0.0473571	-0.0471813	-0.0550613	0.263843	0.0152918	0.304678	0.276402	-0.115865	0.869447	0.654945	0.638293	-0.729186	-1.69029	1.0074	2.99255	-0.0986675
0.00559098	0.00262761	-0.00151816	-0.00758837	8.51E-05	0.0126279	0.0153506	0.00431103	-0.0297016	-0.00347499	0.0437849	-0.0101961	-0.0525486	0.0784877	0.0544133	0.0218023	0.0808318	0.0240299	-0.0650142	-0.0424252	0.0561526	0.0310449	-0.0879296	-0.125652	0.146941	-0.499348	0.113071	0.298112	-0.337827	0.936746	-0.026862	-0.176215	2.02834	-1.28415	1.43153	2.30643
-0.00318852	-0.00790922	-0.00737844	-0.000983426	-0.00761081	0.00113459	0.0172648	-0.0275991	0.00513148	0.0131193	0.0137516	0.0449412	-0.0118488	-0.0383218	-0.0911592	-0.0413722	0.0191779	0.0712147	-0.0316771	0.242006	-0.162407	0.0309995	0.00726049	-0.0403244	0.238359	-0.424747	0.84397	0.162419	-0.0504112	-0.206757	0.187699	0.104726	-0.774368	-1.80246	-1.72427	-1.75187
-0.000475235	0.00321462	0.0111158	0.0086178	0.00808873	-0.00579834	-0.00607527	-0.0117816	0.00837662	0.0020833	-0.0117416	0.00935208	-0.000796896	-0.0173886	0.0265866	0.053915	0.00218254	-0.12664	0.0490866	0.110476	-0.00454607	0.0212669	-0.0206834	0.168116	0.172506	0.570889	0.107094	-0.239832	0.021215	-0.163625	-0.0859939	0.213604	-1.02448	1.14282	1.4349	-1.78594
-0.00216608	-0.00388971	-0.00386679	0.000987299	-0.00413226	0.000271345	-0.0196859	-0.0274957	-0.0100755	0.0376105	0.059976	-0.00700143	-0.0353159	-0.00108264	-0.0480336	-0.0998031	-0.0297921	-0.0723295	0.132706	0.00659759	0.155969	0.00283287	-0.043687	0.137942	-0.404697	0.266952	0.268998	0.0935226	0.0275652	0.169604	0.349987	0.834456	1.42744	0.0961584	0.55955	0.152587
-0.00210427	-0.00443005	0.00249729	-0.00107427	-0.0130392	-0.0177042	-0.01062	0.00320854	0.0594711	-0.0228499	0.00887316	0.0214573	-0.0825562	-0.108454	0.052708	-0.143197	0.0446456	0.209652	-0.123784	-0.133568	0.0345805	-0.029399	-0.0560112	-0.263771	-0.208932	0.700445	1.13337	-0.402242	-0.0752882	0.440907	1.25785	-1.1732	-4.53661	1.68137	0.934714	-0.481036
7.27E-05	0.00109447	0.00182708	-0.00854706	-0.00417175	-0.00495529	0.0107727	-0.0169476	-0.00448631	-0.0117585	-0.012277	-0.0129265	0.00288608	0.0100048	0.0394161	0.038601	0.0853295	0.0234637	-0.00198537	0.199909	0.00113029	0.0739047	-0.0772682	0.140158	0.381702	0.136939	-0.372708	0.296259	0.349065	-0.0645984	-0.0718624	0.116456	1.78823	-1.06135	1.70407	-1.2141
-0.0053559	-0.000915369	-0.00391368	0.00113556	-0.00207055	0.00834942	0.00661244	0.00488269	0.0313822	0.027883	-0.00622278	0.0208037	-0.0262346	0.00273364	-0.0480296	0.0687979	0.0229331	0.106377	-0.140857	-0.073845	-0.0624091	-0.11372	-0.0615453	0.0114795	0.00257284	-0.0413128	-0.176584	0.160868	0.322451	-0.898862	0.356996	0.553134	-0.160161	-1.9328	1.4542	-1.66442
0.00308043	-0.00399677	-8.43E-05	0.00305432	0.0142375	0.0130313	-0.0342197	-0.00161056	0.0245542	0.00368073	-0.0083113	-0.016024	0.00797266	-0.00865995	0.037541	0.0408637	0.027258	0.0624619	-0.0239183	0.181486	-0.0302149	0.0976868	0.179137	0.00426917	0.0265342	-0.268874	0.106188	-0.42882	0.212797	-0.236922	-0.469494	-0.51072	-0.124407	-2.27048	1.22089	-1.40178
-0.00280145	-0.00290103	-0.00342972	0.00146619	0.0149395	-0.00222275	-0.0164734	-0.0295986	-0.0079154	0.000150801	0.0112078	0.0263334	-0.0452777	-0.0676437	0.0405302	0.0737436	0.0596574	0.108004	-0.0824216	0.109311	-0.0816916	0.0171961	-0.0258794	0.23328	0.165383	-0.00805513	-0.0533892	0.358601	0.024264	-1.05719	0.594901	-0.149107	0.131822	-1.40576	0.284302	-1.39673
0.00470204	0.0028302	0.00143359	0.000120308	0.0133178	-0.0095053	-0.0389865	-0.00690585	0.0211576	0.000985537	-0.000492229	0.0168408	0.0444192	0.067189	-0.0452402	0.0358387	0.000622661	0.0915349	-0.0192595	-0.100693	0.0873646	0.0790659	-0.111984	-0.140301	-0.386009	0.445622	-0.179632	0.0888218	-0.228297	-0.715896	-0.791905	-0.222707	-2.41706	-1.75738	-3.04477	-1.62165
-0.00698941	0.00453391	0.00475426	-0.00620742	-0.030803	-0.0243398	0.0041681	-0.0171138	-0.0302783	0.0407069	-0.0289812	-0.0188281	-0.0837009	-0.0118413	-0.0676258	-0.015905	-0.0424871	-0.154542	-0.000188658	0.0786196	0.0339955	0.0323118	-0.0317684	0.159446	-0.689741	-0.468725	0.376966	0.675966	-0.104778	0.413906	-0.327099	0.519945	0.0808926	0.394387	2.07833	-1.28843
-0.00105296	-0.00320641	-0.00238067	-0.00485053	0.00483571	-0.0250291	-0.0188727	0.0274496	0.0306367	0.0177558	0.000676273	0.0568527	-0.0856653	0.0521561	-0.00543786	-0.123399	-0.0604482	0.124376	0.13803	0.0318953	-0.210523	-0.0661143	-0.237933	0.296437	0.322416	0.454631	-0.753125	-0.468045	-0.985205	-0.24955	-0.41152	-0.936553	0.0936499	-2.38942	0.200824	4.45021
-0.00478818	0.00214878	0.00213062	-0.00493994	-0.00979673	-0.00113258	0.00205717	-0.0197897	-0.0147069	0.00014642	0.0316629	0.0167368	-0.0405836	0.0320373	-0.0400479	-0.0965127	-0.0504878	-0.0319257	0.0521211	-0.123703	0.291791	0.0438486	-0.0480886	-1.25E-05	0.0286362	0.095179	0.106526	0.214611	-0.251446	0.36929	0.381301	0.568694	1.59961	0.811817	0.659666	-1.93111
0.000411108	-0.00264781	0.000560993	-0.00390295	0.0015278	0.0026979	-0.0203179	0.00472729	0.0163768	-0.00439456	-0.0182745	0.0104922	-0.0358712	0.0221235	-0.0246243	0.0913924	0.0394146	0.0589372	-0.0818255	-0.202766	-0.106873	-0.0874889	0.164057	-0.11783	0.0325281	0.0379372	-0.109224	0.0857701	0.424063	-0.367032	0.648047	-0.624147	1.06827	-2.10964	0.483558	-2.99132
-0.00105577	0.00470437	-0.00263698	-0.00135755	0.00542617	-0.0179126	0.0177403	-0.0239645	0.0339102	-0.00282185	0.000931958	-0.019763	-0.0387417	0.0178696	-0.0683262	-0.100149	-0.0890109	0.0402568	0.0924515	-0.188147	0.127378	-0.143832	0.0344646	-0.0144456	-0.218935	-0.0118615	-1.17908	0.126529	-0.156351	-0.339282	1.21582	-0.760942	0.585373	-1.59862	-1.83756	-2.66755
-0.00293644	-0.00348175	0.00393192	-5.37E-05	0.00439463	-0.0138498	0.0191334	0.0382535	-0.043846	-0.00971038	-0.0300464	-0.00288413	-0.15255	-0.0604206	0.00636719	0.0175532	-0.152427	0.0925489	0.148022	-0.00943726	0.140692	0.044949	-0.208832	-0.19019	0.279561	0.724251	0.29678	0.219354	-0.623851	-0.150836	-0.0829472	0.00767655	-2.9382	4.4364	-3.76034	-0.122523
-0.00269012	0.000666151	0.00107827	0.00353445	-0.00299989	-0.0161876	0.00980715	-0.0174684	-0.0436234	-0.0361135	0.0415041	-0.0136071	-0.0643718	-0.0198032	0.0494621	-0.0283405	-0.0197877	-0.0942918	0.0623437	-0.045685	0.020701	0.142602	-0.0797217	0.195587	0.0994656	-0.103244	0.0159442	-0.931358	-0.337167	0.339341	-0.961093	0.57637	0.996284	-2.1193	2.28938	3.14041
-0.00601388	0.00380667	-0.00693105	-0.00793605	0.00935976	0.00922936	0.0108341	0.0301152	0.0139681	-0.0209027	-0.0298877	0.0471661	-0.0193498	-0.0136178	0.0422629	0.0218794	-0.043557	-0.118026	0.139355	0.143101	-0.0814918	-0.000965693	-0.0486203	-0.0694894	-0.125176	0.209043	-0.00981184	-0.155396	0.650036	-0.0605083	0.220339	0.653753	0.697706	-2.87949	1.41432	4.20054
-0.00201003	-0.00788005	-0.00496815	0.0019445	-0.000301878	-0.00165505	-0.0313477	-0.0175886	-0.00808951	-0.022121	-0.00919981	0.0523965	-0.0482567	-0.0819998	-0.0538689	-0.129777	0.0645979	-0.0975471	0.0502138	0.137137	-0.0853791	-0.0213524	-0.147076	0.287946	-0.616238	-0.674691	0.011177	0.34001	-0.457923	0.220374	-0.302183	0.679092	1.35691	-1.1992	1.45059	1.17042
0.00124863	0.00442094	-0.00157986	-0.00276342	0.0132059	0.0157172	0.0116235	-0.00834036	0.0282247	0.00726111	0.00559795	0.0209079	0.0625259	0.00172298	0.0822761	0.040621	0.0689972	-0.139866	0.0935559	0.0623416	0.0780636	0.0292802	0.0738067	-0.153858	0.395863	0.365003	-0.1784	-0.243339	0.880801	-0.305548	1.11379	0.707499	0.173617	-3.82365	0.788324	6.12568
-0.00464035	-0.0038814	-0.0011434	-0.00325343	-0.0110268	-0.0253988	-0.00391662	-0.0430978	0.0175232	0.030192	-0.0355113	0.0381191	0.0352596	0.0802926	0.0636305	0.117096	-0.0610401	0.0392248	-0.165528	0.107737	0.0498668	0.0440815	0.148312	-0.232226	0.0894886	0.229229	0.182027	0.19388	-0.211035	-0.748924	-0.591347	-0.221395	-1.67765	-1.28694	0.942455	-2.40199
0.00105201	-0.000655944	0.00013874	-0.00297705	-0.0228338	0.00744302	0.0204599	0.0317153	-0.0279803	-0.0275912	0.0124844	0.00210578	-0.0367498	0.0395845	0.00381589	0.0903552	0.0372299	-0.0876726	-0.0609905	0.0789886	0.063844	-0.0249329	-0.0601583	-0.170936	0.00124211	-0.156776	-0.1207	-0.174927	0.323482	0.726312	-0.120472	0.334618	2.34024	-1.19027	1.63539	-1.57976
-0.00420579	-0.000424049	0.00156691	0.00153596	-0.00507166	0.0126234	0.00275085	-0.00237612	-0.04458	-0.0148735	0.0319944	-0.0212521	0.00770833	-0.0405538	-0.0124517	0.120058	-0.060175	-0.0908262	-0.116708	-5.59E-05	-0.0187299	0.000397799	-0.100771	0.150677	-0.087153	0.0764167	0.126535	-0.484777	0.324542	-0.686416	0.286202	1.19308	-0.334509	-2.97895	1.57322	3.45456
-0.00699866	-0.0022987	0.00217813	0.00423598	-0.0129105	-0.048648	0.0216463	0.0178801	0.0323914	0.0505188	0.0311958	-0.0153726	-0.116461	0.012405	-0.0551423	-0.0465856	0.0054659	0.0651564	-0.074682	0.0770569	-0.147219	-0.0168256	-0.0269309	-0.0197566	-0.488813	0.521111	-0.188218	-0.105334	-0.00612687	0.0748211	-0.587691	-1.29943	-2.67851	-0.474643	2.35421	0.407501
-0.00102829	0.00180999	-0.000166929	0.00655138	-0.00156221	-0.0118754	-0.0521386	-0.028325	-0.0144276	0.0231935	0.0341359	-0.029298	0.109376	0.110364	0.0309045	-0.0358747	0.0576742	-0.061077	0.00767954	0.174856	0.167612	-0.129343	-0.0400607	-0.0293882	-0.164562	1.15377	0.232834	0.398493	-0.273954	0.745832	0.249925	0.438578	2.27851	1.75426	0.564706	-1.60008
-0.000999339	-0.000529376	0.00104329	-0.00807715	-0.00353265	-0.0243187	0.0328122	-0.00547452	0.0135993	-0.0170836	-0.0238799	-0.0154072	-0.00329272	-0.0580017	-0.0139503	0.0850598	0.0304364	0.080638	-0.0305037	0.0687996	0.0721172	0.033662	0.124816	-0.0301896	0.0621032	-0.215884	0.252608	-0.309937	0.129252	-0.317313	0.303898	-0.0476434	0.408956	-1.69128	-0.285737	-2.57226
0.00107904	0.00252424	-0.000296936	0.00758513	-0.0217346	0.00785141	0.026665	-0.0131065	-0.00226593	-0.0092448	0.0246631	0.0462591	-0.0428414	0.010044	0.0342756	0.067876	-0.00825516	-0.0866367	-0.0567756	-0.0501167	-0.199958	-0.0730342	0.207233	-0.0427642	0.51318	-0.605036	-0.373106	0.0217247	-0.302569	-0.298672	0.885673	-0.0171427	-1.63126	-0.395014	0.542826	-2.69689
-0.00647281	-0.00112448	0.00170665	0.00112803	0.015527	-0.0183172	-0.00404429	-0.00871085	-0.0353015	-0.000389798	-0.0295695	0.00569589	0.0754087	-0.0367994	0.0615364	-0.0458181	-0.164334	0.097446	0.00243943	-0.0965835	0.280484	-0.0420437	-0.204429	-0.137477	-0.799658	0.0185552	-0.954613	0.476156	-0.24026	-0.387893	-0.193464	-0.4873	-3.04239	-0.651714	-2.51553	-1.52612
0.000100299	-6.07E-05	-0.00210173	0.00404614	-0.0157611	0.000581233	-0.0055432	0.00360001	-0.00298673	0.00206782	-0.0043026	-0.0162307	0.00862764	0.0714218	0.0291811	0.0170577	-0.0524909	-0.187891	-0.00284242	0.0342809	0.12723	-0.107198	-0.0578465	0.0128406	0.148049	0.0686396	-0.242382	-0.127002	-0.031131	1.0028	0.400685	0.509717	2.54466	-0.0126322	1.10337	-1.4197
0.00178767	0.00800082	0.00129279	-0.000468308	-0.0301239	-0.000869749	-0.00891849	-0.00871413	0.0237224	0.00899345	0.00764207	0.00844638	-0.0810125	0.064551	-0.0757743	-0.0518718	-0.00328145	-0.0737581	-0.0757115	-0.215639	-0.0926507	0.0750929	0.0607229	0.044485	0.178962	0.0156441	-0.131205	0.148034	0.191074	0.0633016	-0.429628	-0.210693	-1.33594	-1.7011	-4.75142	-1.06026
5.70E-05	-0.00351725	0.000728667	0.00670168	-0.0261042	-0.00338978	-0.00381188	-0.00184671	-0.0132621	-0.00806968	-0.00268779	0.00407396	0.0388518	0.00242909	-0.0561968	0.000826641	-0.00716869	0.077872	-0.00376268	0.171037	-0.0208825	0.0620738	-0.00393751	0.0372024	0.020891	-0.588624	0.477708	-0.031745	0.0874151	0.0797068	-0.241058	0.797452	0.381476	-1.00077	-0.0709772	-1.79868
-0.00026058	0.0101694	-0.000134115	0.00716437	-0.00011475	-8.88E-05	-0.00794225	0.00138068	0.029062	0.0261582	0.0258314	-0.0584966	-0.0824816	-0.169081	-0.180928	0.0100311	0.10782	0.151591	0.0665341	-0.129713	0.245492	-0.128093	-0.0645608	0.0374596	-0.8243	0.503304	-0.693015	-0.441516	0.635119	0.274091	0.272292	-1.91646	-4.55843	0.203552	1.71076	0.378648
-0.000534596	0.0029689	-0.000841569	0.00566059	-0.0339413	0.0221843	0.0128388	-0.0245616	0.0103899	0.0204169	0.0198465	0.00357832	-0.0932522	0.0248646	-0.184765	0.0355014	0.129544	0.0528492	-0.11309	-0.0295137	-0.235797	0.209819	0.053712	-0.0567608	0.196677	-0.0519583	-0.108143	-0.0465441	0.376832	-0.14063	-0.815436	-0.569974	-0.410737	-2.35918	-1.10488	-1.26102
0.00216817	-0.000406096	-0.000553541	0.00741649	-0.0272559	0.021221	0.0167153	0.00955763	-0.0199985	0.00792897	-0.00756013	-0.026213	-0.0395717	-0.0137711	-0.0592885	-0.0760564	0.0105488	-0.171729	-0.041442	0.077879	0.171338	-0.0332975	0.0715891	0.000680589	-0.391833	-0.58738	-0.0893554	-0.146585	-0.329775	0.898781	-0.586189	0.324226	1.17807	-0.474602	1.56797	-0.449417
-0.000141449	-0.00258814	0.00346586	-0.00334345	-0.0209448	0.00742859	0.0126125	-0.0306748	-0.00120856	0.0214358	-0.0232758	-0.00569229	-0.106649	0.100556	-0.00487099	0.00369921	-3.97E-05	-0.0761909	-0.11248	-0.0108549	0.0680599	-0.0335966	0.0844739	-0.00111136	-0.389704	0.864738	-0.538964	0.647457	-0.376565	-1.20209	-0.537771	-0.846921	-2.73066	-0.851865	0.987028	-2.50288
0.00543893	-0.00104103	0.00191294	0.000818756	-0.00678539	0.0296692	0.0276391	0.011351	0.000141636	-0.00635262	-0.0264513	-0.0404743	0.0296327	-0.0135004	0.0363805	-0.0510146	-0.0966683	0.0154118	-0.0567486	0.0595958	0.0119332	-0.000900832	0.00461303	-0.100793	0.121549	-0.043499	0.429038	-0.331026	-0.0970701	-0.271058	-0.189191	1.0238	-0.840238	-1.20706	1.96169	0.565677
0.00030079	0.00318973	-0.00514297	-0.00222355	-0.0270143	0.0146671	0.0283853	0.026787	0.0290526	0.00414863	0.0216657	0.00265751	-0.0499308	0.0193753	-0.137683	0.0178212	0.165669	0.0527784	-0.0722358	0.108617	0.0575975	-0.156693	-0.00928092	-0.0199683	-0.397264	1.10774	-0.371012	0.110531	0.652231	0.324036	0.529227	-1.20986	-4.83917	2.40245	3.37675	-0.526513
0.000422678	-0.00596434	-0.000244632	-0.00573515	0.000222908	0.00631778	0.0180796	-0.0210568	0.030917	0.0199254	0.0193078	-0.0120076	0.0128498	0.0911898	-0.00513659	0.0301571	-0.0485938	-0.0450034	-0.105775	0.0605998	0.0103296	-0.00347177	0.0490441	-0.227613	0.388267	0.281653	0.128322	0.875531	-0.35186	-0.294791	-1.00432	-0.123462	-2.15674	0.092055	3.49478	-1.68923
0.0019661	0.00254668	-0.00208302	0.00506211	-0.00255702	0.0129731	-0.0177649	-0.0195816	0.0255641	0.0129812	0.0116604	0.00162578	-0.0462825	-0.0220525	-0.028953	-0.0530399	0.046902	0.100468	0.070336	0.0552818	0.0770386	-0.0576165	-0.109725	-0.191359	-0.403479	0.728049	-0.421115	0.48925	0.113359	-0.222635	-0.539609	-0.961592	-2.63216	-0.865883	1.45206	0.398078
-0.00197803	-0.000954038	-0.0025882	0.00172623	0.00614399	-0.00104087	-0.00242473	-0.0137998	0.0440262	0.0139633	-0.0081266	0.0223463	-0.106647	-0.0177154	0.198491	-0.0259702	0.0166015	-0.0458597	0.0761781	0.280897	-0.143955	0.0888896	0.0931942	0.0629539	0.601712	0.0208982	0.0850006	-0.384347	-0.238224	0.0673233	0.27342	0.0922633	-1.71604	-0.718692	0.275979	1.61438
-0.0064619	-0.00873269	0.00675595	0.00833534	-0.0042176	-0.0225509	-0.00596529	-0.0382535	-0.0197824	-0.0160875	-0.00344508	0.0160151	-0.00471732	-0.0145427	0.0378745	0.0534598	-0.0528018	-0.124944	0.0327536	0.0105727	0.0129816	0.0819304	-0.0626511	0.111674	0.377671	0.144442	0.475211	-0.0185901	0.178219	-0.0161059	0.419593	0.420947	1.12043	-1.06	0.412973	-2.80447
-0.000272604	0.000306777	-0.00480648	-0.00779494	-0.00121358	0.000261533	0.0140455	-0.00223354	0.00839154	-0.0158096	-0.0281775	0.0213177	-0.108965	-0.100158	0.0451703	0.0848974	0.181451	0.140619	0.00670792	0.283587	-0.0660528	-0.160847	-0.0200998	0.133255	-0.00303396	-0.579139	-0.256114	-0.125261	0.208271	-0.480021	0.760597	-0.318247	0.52973	-3.97748	0.294028	2.28466
-0.00172446	-0.00422544	-0.00478318	0.00733159	0.00718194	-0.00878641	-0.0142997	-0.0104819	0.00649328	0.00640018	-0.00390194	0.00531649	-0.008756	-0.0173388	0.168958	-0.042411	-0.00931266	0.00257369	0.0546965	0.104184	-0.0570911	-0.0282879	-0.00739586	-0.195147	0.00433054	0.388997	0.532327	-0.136499	-0.848849	0.00326339	-0.701875	-0.232409	-3.65223	0.126166	0.0829233	-0.140824
0.00145302	-0.00183906	0.00624077	2.95E-05	0.00504014	0.00426555	-0.033236	0.00101956	0.0324647	-0.00656606	-0.0402075	-0.0146982	0.03186	-0.00461813	-0.0756999	-0.166063	0.0518596	0.115002	0.0283475	0.0648205	-0.0224793	-0.135473	0.086086	0.0457622	-0.255079	0.796784	-0.53559	-0.319216	-0.172785	-0.639747	-0.201051	-0.65395	-1.08653	-1.06675	0.905153	-1.73595
-0.00377915	0.011695	0.0029457	0.000242504	-0.0433478	0.0216608	0.0420198	0.0342932	-0.00339604	0.000645358	-0.0173138	-0.0254471	0.0937187	-0.0415715	0.0260472	0.00707919	-0.0862367	0.100143	-0.0295603	-0.151206	0.15495	0.0488082	-0.277304	0.0459658	-0.711528	0.0371069	-0.486402	0.124274	0.492574	0.184041	0.0712879	-0.480467	-4.73952	0.369912	-2.76147	-0.680175
0.00190504	0.00284644	-0.00187812	-0.00771118	-0.0166566	0.0126305	-0.0285129	-0.0528382	0.0022319	-0.0383736	0.00840892	0.0291992	-0.00734043	0.0307596	-0.133955	-0.0149547	-0.0271579	0.072775	0.187842	-0.0175952	-0.0860861	-0.0330907	-0.0779307	-0.0445258	-0.596963	0.253358	-0.879288	-0.0535815	0.117523	-0.603142	0.0655385	-0.739835	-0.480086	-4.32955	-0.380875	4.83583
0.0101498	0.0108336	0.0125148	-0.00790261	0.00842053	-0.00765598	-0.0141644	0.018205	0.0130424	-0.00976037	-0.0161265	0.0168854	-0.116148	0.0194823	-0.0193819	-0.00996512	-0.0577988	-0.0113268	-0.153367	-0.0494058	0.0497471	-0.199986	0.336908	0.192129	0.0102338	-0.218592	-0.116425	0.119715	1.37159	0.418167	-1.0931	0.533425	-3.17527	-1.5954	-9.73652	-0.342461
-1.25E-05	-0.00169371	-0.00779978	-0.00676807	-0.00113999	0.00475631	-0.015944	0.0189044	-0.0154984	-0.0156171	0.0135522	-0.041376	-0.0598984	-0.172662	0.12726	-0.04923	-0.134571	0.0012468	0.0494053	-0.0998743	-0.0215268	-0.0200704	-0.205973	-0.191181	-1.02292	-0.128584	0.133333	-0.224564	-0.415617	0.146391	0.80928	-0.602944	-0.415479	-2.41575	-6.13489	-1.73182
0.00154288	0.00117909	-0.00202812	-0.0100248	-0.00214086	-0.000967132	0.0391541	0.0116104	-0.0107879	-0.0509591	0.00808061	-0.0533921	-0.0374361	-0.0301371	0.0128567	0.115261	-0.0722299	0.0591741	-0.0219781	0.125978	0.119029	0.00157217	0.0674495	-0.100767	0.0684563	-0.679144	-0.169284	-0.251577	0.388094	0.288827	-0.215414	0.377025	0.573454	-1.09474	2.30033	-2.02497
-0.000747689	-0.00214667	0.00704293	-0.00562951	0.01523	-0.0104356	-0.0218914	-0.00139552	-0.0360162	-0.00377834	-0.0327464	-0.0405173	0.0747169	0.0591745	0.0767135	-0.0332227	0.0288047	0.0837717	-0.266568	0.155515	0.0700242	-0.0201283	-0.0239638	-0.143225	0.17932	0.236897	0.452225	0.0646238	-0.695724	0.377678	-0.0677237	-0.231982	1.12102	-1.06976	0.235859	-0.0529522
-0.00259634	-0.00385514	-0.00275835	0.00320635	0.0122956	0.00636945	0.00742418	-0.0265348	-0.0246894	0.000396026	-0.0575515	0.0255328	-0.0932894	0.119046	0.0303532	0.0803649	0.20192	0.176849	0.0318815	0.305012	0.00682972	0.0225638	-0.0378994	0.191179	0.488731	0.029773	0.69123	0.214276	0.0593373	-0.663139	-0.32357	0.0912219	-1.52503	-3.15054	-0.307333	3.21314
-0.00375063	0.00659704	0.00368284	0.0094208	-0.0149883	-0.0206104	0.0352708	-0.0325756	0.00840066	0.0313508	-0.0163356	0.0330719	-0.085216	0.0180386	-0.0150679	0.0625904	-0.117006	0.000245066	-0.0478864	0.137176	0.138237	-0.0139782	-0.0816058	-0.102351	-0.897377	0.0430121	-1.17571	0.373631	-0.145439	-0.78548	-0.361922	-0.397348	-1.85795	-1.1796	-0.869872	-2.55975
-0.00354805	-0.000200255	0.0070296	0.000604058	-0.00484444	-0.0305874	0.0219666	-0.00606669	-0.0202329	0.00916626	-0.0398598	-0.0188554	-0.141601	-0.0249023	0.0447288	-0.0369625	-0.0766272	0.0178193	-0.0317214	0.0692439	0.094486	0.00890642	0.148806	-0.00206398	-0.404226	-0.206544	0.411772	-0.191924	-0.756353	0.272731	-1.2829	0.314533	-2.32638	1.71885	3.54789	0.97361
0.0001457	-6.09E-05	-0.00507002	-0.00831659	-0.0113801	-0.00756414	0.00508563	0.0233911	0.0375721	0.010502	-0.0235147	-0.0103723	0.0703435	-0.0140029	-0.00743837	0.0433566	0.0712533	-0.00597436	0.0686228	0.0361892	-0.0762713	0.136298	0.126863	0.095129	-0.678688	-0.313392	-0.205691	0.372018	-0.0105287	-0.501281	-0.795273	0.290738	3.10623	5.41598	0.359089	-0.0326302
0.00337371	0.00354427	0.00262427	-0.0116708	0.0163957	0.0372073	-0.00118984	-0.00881092	-0.031474	-0.0284728	-0.0113162	0.0405953	0.0322736	0.00899102	0.0923648	-0.0144777	0.128517	-0.0123742	0.0351128	0.140027	-0.150634	0.0334422	-0.0682358	-0.00923184	0.530543	0.388581	-0.25323	0.0545736	0.386144	-0.282294	0.108502	0.204531	0.639707	-2.0904	1.66517	0.733757
-0.00254864	0.0122239	0.00547841	-0.00773266	-0.0192463	-0.0106742	0.00842894	0.00713445	-0.00603305	0.00426537	-0.00819496	-0.00643717	-0.0580245	0.0168701	-0.0129239	-0.0369426	-0.13453	0.104865	-0.0381282	-0.130024	-0.310376	0.0110048	0.0258672	0.20505	-0.49877	0.392701	-0.371313	-1.13551	-0.526844	-0.814088	-1.36187	-0.378597	-0.934393	-2.63376	1.32793	1.11452
-0.0025072	0.00774012	0.00508852	0.00205978	-0.0160928	0.0182136	0.00629053	0.0207834	0.0488882	-0.0241081	0.00611454	-0.0021691	-0.0223818	-0.121626	-0.0984192	0.0210594	0.103706	0.0344022	-0.0611944	0.0644352	0.235652	-0.165492	-0.127876	-0.00148375	-0.673275	1.05392	-0.142157	-0.110497	0.500074	0.410496	0.902431	-1.16563	-2.87422	1.27609	0.904519	-0.904734
-0.00799455	-0.00259398	0.00215026	-0.00149634	-0.00906821	-0.0276901	0.000370797	0.0182535	0.0278248	-0.0363521	-0.0160474	0.00790791	-0.0178775	0.0513531	-0.0272906	0.115141	0.00956304	0.0858563	-0.0566948	0.0562256	-0.254658	0.233612	0.0850796	-0.0725025	0.364174	0.0518474	0.0709815	0.0909584	0.0878322	-0.433162	-0.167669	0.0922654	-0.410339	-0.431216	0.510335	-2.58957
-0.00406353	0.0108389	0.00836332	-0.000423881	-0.0192319	0.0080428	0.000376568	0.0363776	-0.0130526	-0.0606813	0.0416772	-0.0152988	-0.0643476	-0.120987	-0.178183	-0.0513658	0.165842	-0.0212511	0.204871	-0.228552	0.140773	0.0312946	-0.116615	0.0463566	-0.578225	0.669812	0.820668	0.522739	0.728219	1.48858	0.387317	-0.788722	-4.58708	4.34855	4.55297	0.973524
-0.00512092	0.00730093	0.0141089	0.00465864	-0.00848417	-0.0128695	0.0257016	-0.00901105	-0.0112593	-0.00261714	-0.0286568	-0.034939	-0.0466042	0.00330485	-0.134192	-0.102159	0.125258	0.226526	0.0335647	-0.0177539	-0.1243	0.0775528	-0.0806546	-0.143077	-0.153168	0.483294	0.29983	-0.176911	-0.445022	-0.670635	0.152699	-0.281772	-2.57649	-0.911566	-2.14213	-2.26148
8.56E-05	-0.000301476	0.0026803	0.0139844	0.00549661	0.0281138	0.011976	-0.0127373	0.0264091	-0.00601462	-0.0182875	0.0274385	-0.00552345	-0.0550744	-0.0792564	0.0460622	0.0514754	0.0861682	-0.0361336	-0.00741964	0.0131128	-0.0837788	0.105855	-0.216574	0.0968756	0.542016	0.246444	0.261495	0.190127	0.138915	-0.225277	-0.766502	-3.37133	0.581376	2.15534	-0.939117
-0.00077486	0.00309101	-0.004647	0.00333697	-0.00455643	-0.00649785	0.00134514	-0.0114318	0.0311325	0.0322413	0.0167036	0.00785872	-0.0459406	-0.0170808	0.0891774	-0.062298	0.00966428	-0.0983826	0.097867	-0.167937	0.0664962	0.304619	0.199921	0.0535407	-0.167795	-0.0618431	-0.194572	-0.313353	-0.500565	0.51203	-1.05115	0.199318	2.35438	2.51897	1.58695	0.195422
0.000497419	-0.00248202	0.00467864	0.00691332	0.0173894	0.012993	-0.00894175	0.0286211	0.0241386	0.0629699	-0.00321016	0.0179314	0.0395741	-0.0261332	0.0663323	0.0179987	0.120533	0.0198246	-0.147847	-0.109429	-0.016982	0.0481892	0.061157	-0.0682699	-0.685038	-0.193501	-0.232018	-0.0965377	-0.900747	0.637511	-1.29456	-0.214561	4.03843	4.5323	0.548497	3.21461
0.00172243	-0.000697304	0.00159541	-0.00340999	0.00997572	-0.0383924	-0.0168356	-0.0305004	-0.0411748	0.00104111	-0.0270851	0.0249461	-0.0504537	0.0170829	0.0168119	-0.0245883	-0.0751184	0.000767712	0.123409	0.0136647	0.12942	-0.147616	0.0790226	-0.185458	-0.55314	0.404236	0.921609	0.41912	-0.371927	0.195619	-0.502535	0.546806	-1.33952	1.36034	1.82826	-1.38323
0.0018174	-0.00138393	0.00124604	0.00481059	0.0111952	0.0013645	-0.00349171	-0.00494055	0.0232974	0.00524429	-0.0391599	-0.0366457	0.0350554	-0.0265193	-0.0824834	-0.0708249	0.0540641	0.153452	0.028676	0.0618162	-0.138293	0.0492858	-0.11628	0.0147335	-0.112158	-0.164065	-0.200071	-0.746954	-0.499331	-0.289244	0.106962	0.564214	-1.14227	-1.15242	-3.44788	-1.6784
-0.00234653	0.0130168	0.00482337	-0.0118861	0.0390447	0.0332692	-0.0101851	-0.0379104	0.0119855	-0.0209137	-0.0397436	0.0517938	0.064552	0.127481	-0.103081	0.0742031	-0.0775876	0.0348684	0.171984	-0.022312	0.0851286	-0.0760987	0.0918947	-0.0572001	-0.022844	0.195742	-0.0763665	0.264246	0.0270259	0.34161	0.970951	0.778147	2.14137	-0.75401	0.638126	7.83224
0.00737413	0.0142036	0.0164848	-0.00530477	-0.00594528	-0.0307261	-0.00301478	0.0289043	-0.00181629	-0.010462	0.0342322	0.0326907	-0.0145351	-0.00825013	0.0844453	0.0600835	-0.142975	-0.128272	-0.155873	-0.0433447	-0.0242284	-0.214286	0.197848	0.228402	-0.132192	0.288258	-0.0404634	0.653442	1.4621	0.634802	-1.59429	0.434998	-3.29044	-1.52487	-11.3424	0.2563
0.0018234	-0.000528783	-0.00349695	-0.00315463	0.0134434	-0.0012235	-0.010103	0.00306769	0.0403718	0.0184176	-0.0388377	-0.0086378	-0.00807557	0.033717	0.00892312	-0.00335616	0.148962	-0.138029	-0.0168073	-0.165458	-0.0470155	-0.015649	0.0862934	0.223561	-0.695775	-0.0762964	-0.202147	0.541938	-0.625666	0.246542	-0.20001	0.78328	1.89428	2.04096	1.16544	0.299344
-0.00168557	-0.00100098	0.00290176	0.01434	0.0225236	-0.00432784	0.0154232	-0.0300436	-0.0869246	0.0554959	-0.0395476	-0.043587	-0.105102	0.0494853	-0.0573022	0.0104588	0.0109023	0.0366038	-0.0108285	0.196061	-0.012589	0.0428855	0.183306	0.282516	-0.219593	-0.112799	0.676299	-0.710128	-0.200956	0.0108352	-1.04535	0.273702	-0.358939	-0.626665	-0.367076	0.730646
0.0013068	-0.00172089	0.0023159	0.000209819	-0.0115936	-0.00266185	-0.00933511	-0.0356205	-0.0115542	0.00420189	-0.0299601	0.0132914	0.0128528	-0.0322515	0.113739	0.0442644	0.0157039	-0.1074	-0.0250511	-0.0112281	-0.0286216	0.0812143	0.0139484	-0.162182	0.320079	0.579777	0.436453	0.332834	-0.669244	-0.555466	-0.622111	-0.147409	-3.9337	0.312547	1.21108	-1.85819
-0.00577168	0.000666656	-0.00205901	-0.0053339	0.0105482	-0.0328407	0.0341373	0.00542894	0.0135456	-0.0223851	-0.0115733	0.00489925	0.0251216	-0.00536265	0.107462	0.0355304	-0.185296	0.0176881	0.0645313	-0.0331973	0.30773	-0.0760273	-0.0850485	-0.0897618	-0.791006	0.393712	-0.542505	0.779121	0.0492114	0.0924371	-0.677141	-0.577943	-6.50928	1.22525	-3.63144	-0.0944642
0.00263432	0.00511329	0.00161568	0.00384559	0.0307146	0.00283659	0.00221075	0.0134141	-0.0248452	0.0011514	0.0050766	0.0152772	0.0765935	0.134614	-0.0873342	-0.0690688	-0.0289084	-0.0457562	0.0424542	0.0123888	-0.029991	0.0431312	-0.0210691	-0.166118	-0.454344	0.890155	0.0897477	0.492858	0.50863	-0.316535	0.394748	1.99424	0.296637	-0.652151	1.86585	6.8923
0.000161457	-0.00392054	0.00234387	0.00623945	-0.00695182	-0.0233628	-0.0144105	-0.0260614	0.0190865	0.0433846	0.0254115	0.0425798	0.000339481	-0.00195656	0.0212556	-0.055799	-0.0267611	0.0103381	-0.109554	0.0507484	-0.17921	0.119311	-0.0324572	-0.17758	0.164524	0.160925	-0.1092	0.17428	-0.658409	-0.573079	-1.02245	-0.434975	-2.32886	-1.06446	1.8422	-0.868405
0.0004714	0.00872891	0.00168678	-0.00129338	0.0247964	-0.00397374	-0.0124536	0.0117126	0.0164268	-0.0176781	0.0217447	0.0159375	-0.0299133	-0.019938	-0.0155958	0.180187	0.0507545	0.102897	0.0482643	-0.00962605	-0.139068	0.114186	-0.0835848	-0.0988073	0.322913	-0.481514	-0.289849	0.372838	0.795694	0.0761677	0.185377	-0.0710573	-0.334493	-1.15752	2.17697	-1.50032
-0.00384557	-0.00357899	-0.00520471	-0.00346464	0.00827243	0.016175	-0.00413292	0.00447575	-0.0155211	0.0481407	-0.00351831	-0.0109365	0.102206	0.0947398	-0.12622	-0.0348282	-0.0741006	-0.0918123	0.102748	0.132974	0.0769267	-0.0150699	0.0896191	0.0341675	1.03722	0.419397	0.353157	0.244089	0.0381436	1.02194	1.21514	-0.359681	2.98623	0.359576	-2.01799	-0.964246
0.000377548	-0.000734149	-0.00192347	0.0122753	-0.00218497	0.0355174	0.0216984	-0.00664895	0.0254817	-0.0103754	-0.0230239	0.00966163	-0.0079945	-0.0169123	0.0813981	-0.0746607	-0.177328	0.00541783	0.0159044	-0.0819789	0.0434584	-0.226323	0.0240974	0.237985	-0.678124	-0.0679187	-0.904416	-0.399025	-0.41078	-0.606119	0.345431	-0.00803419	-1.14143	-1.73476	-2.90139	-0.78297
-0.000529592	0.0076927	-0.00289553	0.00454289	-0.0209669	0.0145547	0.0401859	-0.0449319	-0.0272793	-0.0414743	0.00851793	0.0533063	0.000751922	-0.053312	-0.123283	0.0403394	-0.0424793	-0.108559	0.134283	0.101409	-0.163938	-0.183496	0.076601	0.21947	-1.01171	0.157335	0.159305	-0.418411	0.0303527	-0.686052	0.602257	1.16803	1.14737	0.367607	-0.509204	6.92382
-0.00410395	0.00824855	0.0118708	0.00755705	-0.0220406	0.0295331	-0.0192759	0.0170107	-0.0312729	-0.0223388	0.0442241	-0.00590518	-0.0471067	-0.136051	-0.0555134	-0.0342266	0.0794485	-0.00912915	0.0933184	-0.0539742	0.326372	-0.297542	-0.0959149	0.0268022	-0.554226	0.691043	0.854494	-0.20038	0.490144	1.33888	1.30413	-0.439655	-2.8405	3.39555	2.42899	0.148406
-0.00201318	-0.00608288	-0.00229828	0.00520332	0.0150409	0.00603997	0.00323769	-0.0330056	-0.0105904	0.0320104	-0.00281355	0.000937992	-0.0838961	0.0521543	-0.152167	-0.0581887	0.0945041	0.0865834	0.016919	0.025913	-0.257347	0.014553	0.166523	0.0748546	0.339368	0.483965	-0.27359	-0.13887	0.254964	-0.175535	0.956611	-0.435409	1.45694	-0.672941	-2.16591	-2.5126
-0.00241584	0.00326734	0.00171881	0.00257082	-0.0215744	0.0199546	-0.00914094	0.00685529	0.0126951	0.00523912	-0.0184251	-0.00830341	-0.0675207	-0.0393966	-0.130606	-0.0834312	-0.0845151	-0.0586324	0.0322715	-0.00845656	0.139227	-0.00695181	0.0378753	-0.106751	-0.453498	-0.638485	0.759834	0.0313142	-0.369231	0.452528	-0.0799298	0.751473	-0.917548	0.264062	1.08908	-1.60676
-0.00690419	0.0018897	0.00245217	-0.000540434	-0.0212379	-0.00225015	0.0201739	-0.000518329	-0.0561868	0.0106368	-0.0198327	0.00754683	-0.00383432	-0.0270724	-0.0916714	0.028319	-0.111927	-0.102607	0.00450662	-0.168342	0.0621509	0.142181	0.104219	-0.152723	0.446083	0.941968	0.35999	-0.259406	0.144815	-0.610195	-0.300572	0.610111	-0.29849	0.836701	0.949321	2.32508
-0.00597273	0.0011676	0.00316131	-0.000683632	-0.0184603	-0.022296	0.0109996	-0.0180941	-0.00748765	-0.0355888	0.0174734	0.0348946	0.0584551	-0.0197715	-0.013343	0.00808145	-0.00454977	-0.156169	0.0583156	0.0773127	0.182524	-0.0947318	-0.0771873	-0.022138	0.0212369	0.485771	0.610006	0.675177	-0.507404	-0.127401	-0.501015	0.337323	-2.29031	0.792857	2.25538	-1.39056
-0.0018211	0.00712709	0.00754982	0.0118386	0.00322842	0.0153281	0.00825638	0.0203072	0.0161724	-0.0514867	-0.00633076	0.0430789	0.0556547	-0.0964764	-0.0126122	0.020965	0.0182873	0.00627123	-0.0128611	-0.0677196	0.102903	-0.0287591	-0.0863172	-0.0465225	0.112396	0.533615	0.461996	-0.130537	0.335568	0.46668	0.0603605	-0.463641	-1.43329	0.0777868	2.30971	-0.64627
-0.00382551	0.00706131	0.00666772	0.0104995	-0.0329988	0.0345358	0.0230646	0.0240219	0.0295868	-0.022178	0.0249261	0.0274457	0.052548	-0.107427	-0.0512453	0.0350956	0.119233	0.111069	-0.100044	0.0929249	0.0850481	-0.00974631	-0.0589006	-0.0520773	0.04405	0.74971	0.4588	-0.162874	0.762969	0.417609	0.466823	-0.823081	-3.84518	1.52942	3.13998	-0.978196
-0.000558016	0.00757447	0.000565034	-0.00265634	0.0136109	0.00786258	0.00221906	-0.00178045	-0.0327518	-0.00146308	0.00417657	0.0234795	-0.0107523	0.094619	-0.144137	-0.0651577	-0.102558	-0.107994	0.0864141	-0.0887671	0.0847285	0.00922737	0.0520684	-0.0442491	0.0579712	0.547777	-0.0225602	0.0266255	-0.336153	1.3479	0.0464303	0.0367673	4.00816	1.11824	0.86541	1.63969
-0.000488334	0.00658441	-0.000935332	-0.00488885	0.00294107	0.0252803	0.00509624	-0.0332912	0.02467	-0.000751672	0.0518512	0.0069092	-0.03188	0.165726	-0.0611776	-0.0812047	-0.0249724	0.133368	-0.0174485	0.0979011	-0.0933562	-0.126836	-0.0225181	0.0336341	-0.516428	0.287473	-0.743865	-0.169773	0.367184	-0.152529	0.627544	-0.779611	-1.76442	-0.745607	1.23264	0.0886328
-0.00084477	0.00392833	0.00909424	9.89E-05	0.00445403	-0.00709595	0.00470483	0.00946069	-0.0104356	0.0145324	-0.0154921	-0.0106049	0.00122391	-0.0550751	-0.0315128	0.0976596	0.0688389	0.0317826	-0.133669	-0.0588274	-0.245762	-0.0445315	-0.0343938	0.0676659	0.277561	0.0671491	-0.153738	0.0681412	0.0742281	-0.581846	0.569512	0.0027818	-0.150149	-1.33154	0.348358	-3.09734
-0.00452741	0.00933359	-0.00735437	-0.0101255	0.0233932	0.0313226	0.00311682	-0.0229736	-0.0325121	-0.0618269	-0.00152894	0.0418942	-0.0661992	-0.0263039	0.0163328	0.106013	0.0201988	0.0350548	0.0728243	0.201007	-0.103143	0.0121996	-0.0418702	0.00538985	-0.249607	0.310066	-0.0359261	-0.290706	0.679002	-0.804028	0.47564	1.41494	-0.355795	-3.43305	1.63541	7.66286
0.000116434	-0.00110769	-0.00330607	0.00338353	-0.0020092	-0.0140502	0.000984388	0.00450348	0.0721813	0.0155532	-0.0131689	0.0374769	-0.0263274	0.0443776	-0.0557479	0.0593711	0.147835	0.0895787	0.0261299	0.00508208	-0.0476209	-0.01546	-0.121217	0.0461963	0.0746929	0.149541	-0.570122	-0.179209	0.693161	0.0895238	0.550873	-0.169571	-0.903952	-0.955213	2.24543	1.11076
0.00214156	-0.00719223	-0.00203803	-0.00624167	0.0214792	0.00683247	0.0309168	0.0104895	0.00534097	-0.0137751	0.0185919	-0.00699308	-0.0225299	-0.0269511	-0.0330799	0.00533133	-0.0511815	-0.0562989	0.07042	0.067725	0.0899848	0.0623175	-0.0168661	0.0445199	0.638159	-0.113107	-0.12918	-0.122745	0.0716819	0.448393	0.045463	-0.180289	1.64847	-1.10828	1.482	-0.707408
0.00651358	-0.00169445	0.00834147	-0.001809	-0.0233653	0.0115059	0.0188757	0.0247269	0.0325201	0.00582616	-0.0834653	-0.010518	-0.0269105	-0.0105141	0.0448067	0.010063	0.0612969	0.116268	-0.0896022	0.172365	-0.0495034	0.0139008	0.0877663	0.0870409	-0.0674145	0.0916078	-0.448825	-0.592496	0.372369	-0.566491	-0.674179	-0.20884	0.659142	-2.46038	1.81991	-2.03992
0.000212402	-0.000123187	0.00452056	-0.00219155	0.00893923	0.02495	0.0136172	0.0342944	0.0241964	-0.0532729	-0.0318231	-0.0086402	0.0965816	-0.04995	-0.0402731	0.00637665	0.0171358	0.00135892	-0.161342	-0.284467	0.099705	0.151168	-0.0632904	0.111834	0.302014	-0.0427207	0.512138	-0.234531	0.495342	0.125164	0.745953	-0.309968	-2.32016	0.288345	2.25711	-1.59954
0.000436094	0.00692331	0.0102363	-0.00247119	0.00532647	0.000514985	-0.0067318	-0.0150862	-0.00257443	-0.00370424	0.00699867	-0.0227601	-0.00612598	-0.0726102	0.010531	-0.0118301	0.00880407	-0.0398844	0.0460547	-0.0272601	0.138683	-0.0407106	-0.0530149	-0.0230201	0.0810107	0.496403	0.894401	0.165586	-0.122129	-0.218395	-0.163673	0.0440005	-2.87426	0.322752	2.18322	-1.9909
-0.00149859	0.000703665	0.00385733	-0.000111108	0.0147098	-0.00930783	-0.0185166	0.0100379	0.0187234	0.0162333	-0.0378822	-0.00582831	0.126244	0.0242799	0.0678541	-0.0484791	-0.0779509	-0.002082	-0.0389174	0.0392948	0.100126	-0.0740595	0.140585	-0.0761686	1.04708	0.699932	0.0330961	-0.507516	-0.443111	0.754386	1.14243	-0.735652	2.85339	0.0440274	-1.30167	-0.552935
-0.00377365	-0.00630161	0.00109718	0.000235122	-0.00237067	0.0135383	0.00534025	0.0105107	0.0235644	-0.0113675	0.00506117	0.00571205	-0.00271595	-0.0407692	-0.0419205	0.0973336	-0.0172166	-0.0628052	-0.127033	0.0238462	0.0118599	-0.0529357	0.00274658	-0.0195579	-0.0651271	-0.335172	0.211708	-0.198193	0.235119	-0.0829693	0.519054	0.00283213	1.02304	-2.2072	-0.329025	-2.71989
-0.00196475	0.00266747	0.0067201	0.00475984	-0.000940919	-0.00420081	-0.000391557	-0.0126823	0.0170547	-0.0170146	0.0368416	0.00899381	-0.0116485	-0.0196044	0.0686697	0.0930803	-0.0425338	0.0477906	0.0206468	0.134812	-0.0924779	0.068347	0.0432897	-0.0902422	0.361418	-0.647557	0.0793572	-0.00522688	0.0653397	0.0704816	0.26753	0.00277017	-2.62495	0.271688	2.20441	-1.78423
4.40E-05	-0.00406574	-0.00372477	0.00976595	0.00330805	0.00560505	0.00445268	-0.0214593	-0.00101036	0.00167339	0.0163583	-0.00405791	-0.040807	0.075642	0.025494	-0.0379017	0.0115272	-0.103986	-0.00355383	0.133793	0.0494055	0.0900813	0.0530243	-0.076421	-0.110376	0.171085	-0.102263	0.445213	-0.219056	0.368282	-0.889283	0.254863	-0.925379	1.40143	3.24378	-1.20851
-0.000784599	-0.00539173	0.00402149	0.00946305	0.00928839	-0.0117855	-0.0285115	0.0353613	-0.00821397	0.0804181	0.00832515	0.0272622	-0.0445696	0.0298194	-0.00185648	-0.0255663	-0.0307462	0.0135445	0.00720724	0.00135252	0.126919	0.247674	0.146838	-0.146305	0.0672038	0.742326	-0.338247	0.435791	-0.199436	0.311989	0.443152	0.554338	3.7898	3.96696	-0.30859	7.10524
-0.00321074	-0.00160696	0.00202557	-0.00706372	-0.0188438	0.00163391	-0.00102885	-0.0319721	-0.00235036	0.0405958	0.0268768	-0.00790815	0.0151705	0.00109839	-0.0957574	-0.0561357	-0.118369	-0.200643	0.145555	-0.0739624	0.0875297	0.0381742	0.147918	0.0933255	-0.490766	0.461985	0.127216	-0.531215	0.2124	0.0812152	0.665079	1.08633	1.86197	-0.14295	-0.0931026	1.85345
-0.00311662	0.00484169	-0.000946012	-0.00131313	0.0207872	-0.038953	-0.0244867	-0.0130205	-0.0226397	0.00257678	0.0242892	-0.0116142	-0.0258319	-0.0820825	-0.0588378	0.00380332	-0.027241	0.0692209	0.0779559	-0.154063	0.0334307	-0.0433367	-0.148118	-0.0490128	-0.610478	-0.0617879	-0.692389	0.0506734	-0.171456	-0.714369	0.527645	-0.494671	-0.660255	-2.14098	-2.45311	-2.72589
-0.00822442	0.00598452	-0.0104918	-0.00819436	-0.0279891	0.0277856	0.0303244	-0.0320814	-0.0125888	-0.0126647	0.0193526	0.0421593	0.0658929	0.0451986	0.0559122	0.0838351	0.0770976	0.0615439	0.0596263	-0.20502	-0.157407	-0.0584022	0.200222	-0.0237131	-0.826826	0.104663	-0.0870618	-0.463764	-0.546755	-0.113751	-0.0301312	0.704252	2.23429	2.00191	0.169727	11.2526
-0.00192673	-0.00645001	-0.0050385	0.00212513	-0.0144572	-0.0103589	-0.012834	-0.00955951	0.00554618	0.0352783	-0.0183305	-0.0167583	-0.111589	0.0140414	-0.146109	-0.00778267	0.0554461	0.113747	0.0144285	0.00355315	-0.0903479	0.0048876	-0.0132116	-0.00541996	-0.401624	-0.105077	-0.200843	-0.248967	-0.129694	-0.670218	0.178929	-0.178986	-1.54918	-1.95342	-3.49801	-2.4292
-0.00351906	-0.00385107	-0.00862313	0.00326828	0.0120651	-0.0257476	-0.0137196	-0.00545895	0.00022386	0.0339767	0.0317103	0.0237886	-0.0304826	0.0309551	0.000795649	-0.0593994	-0.00329242	0.0148232	0.215295	0.066411	0.195156	0.15153	-0.090621	0.243593	0.696435	0.31816	-0.0280875	-0.444629	-0.0718887	0.379045	0.265777	0.686331	2.09474	0.530158	-0.523192	-0.431997
-0.0033619	0.00189731	0.00624437	0.00204292	0.00144367	0.0122291	0.00926471	-0.00354864	-0.00481681	-0.0398245	0.0161161	0.0107275	0.00974575	-0.0454866	-0.068232	0.0968658	0.147541	0.0574983	-0.0354691	0.076463	-0.00498117	0.089759	0.0463531	0.0396189	0.245869	0.360753	0.141724	0.411823	0.15413	-0.607532	-0.0184109	-0.924141	-0.676024	-1.06499	0.552855	-0.819547
-0.00137633	0.00566687	0.000428641	-0.007465	-0.012868	0.00442082	0.00668636	0.0289497	-0.0286041	0.0178211	-0.0155577	-0.0220135	-0.00281926	-0.0354946	-0.00646736	0.0481585	0.0268001	-0.019958	0.126942	0.00760662	-0.0375004	0.207573	0.299212	0.104149	-0.386257	0.26135	-0.0471223	0.0899851	0.00983418	-0.0613693	-0.541692	-0.909824	4.00664	4.31657	-1.18179	0.733701
-0.00205913	0.000269344	0.00018635	0.00334815	-0.0117203	0.00803457	0.00326062	-0.0124384	0.0428058	0.0123986	-0.0275321	-0.0245233	-0.0967883	0.0476365	-0.0414642	0.0581463	0.119075	0.0283367	-0.0612095	-0.0580327	-0.28989	0.132309	0.147097	0.00447486	0.414299	0.170465	0.0838651	-0.491942	0.026669	0.174281	-0.332527	-0.304469	-1.59575	-0.400318	-0.293386	-0.859419
-0.00440394	-0.00124711	0.0022488	0.00333927	-0.0270013	-0.00373097	0.0268538	0.00429237	-0.0189172	-0.0243639	-0.00482493	-0.0253618	0.0418949	-0.0873691	0.110265	0.0813362	-0.0185664	0.0292301	0.0496956	0.023799	0.291329	-0.16584	-0.121211	0.155403	-0.721655	0.851554	-0.396575	0.118254	0.750706	0.592089	0.292162	-0.813273	-6.19544	1.80019	-4.27943	0.298891
0.00249205	0.00617411	0.00104654	0.00847311	0.0173383	0.0104926	0.0258291	0.0125532	-0.0467392	0.0330394	0.0126007	-0.0092352	-0.109096	0.0323597	-0.0312911	0.00848356	-0.0302587	0.0132243	0.0596436	0.141947	0.130518	-0.0170088	-0.14163	-0.0888321	-0.256759	0.246953	0.651043	0.239064	0.379129	0.150221	-0.555894	0.56864	-0.287478	-0.065343	2.59954	-2.28739
-0.00142018	0.00618191	-0.00181073	0.00530946	0.00950714	0.00619118	-0.0234116	-0.0150856	-0.0120261	0.0061083	-0.00282767	-0.0196728	-0.089985	-0.0401778	-0.102312	-0.0502592	0.0227621	-0.166072	-0.0395303	-0.152903	0.111663	0.160343	0.0375729	-0.0265164	-0.805061	-0.505762	0.114628	-0.250661	-0.101995	0.948362	-1.26689	0.373898	2.56275	-1.15086	2.24669	0.190993
0.0011088	0.001726	-0.00399662	-0.00345469	0.00636265	-0.0122127	-0.00735611	-0.0129924	-0.00213517	0.0253675	-0.0241985	-0.041161	-0.0379289	-0.0867688	0.0200607	0.161688	-0.0265296	-0.0149849	-0.152062	0.18194	-0.0488744	0.139781	0.157881	0.0893175	0.293326	-0.0336879	-0.473389	-0.103548	-0.0743202	-0.192728	-0.268106	-0.0882596	0.55383	0.316881	1.62909	-1.61857
-0.004558	-0.00821761	-0.00216139	-0.00776024	0.0185358	-0.0106091	0.0292475	0.0125347	0.0405132	0.0274864	0.0175157	0.0014893	0.00178787	0.0683051	-0.0528811	-0.0963284	-7.11E-05	-0.000313622	0.297493	0.0378497	0.0654369	0.119475	-0.0666734	0.109609	0.433078	-0.445901	0.201095	-0.308041	0.185417	0.103423	-0.222099	0.576724	1.73565	2.75898	-0.803006	-0.228101
-0.0035226	0.00230922	0.00142788	0.00922806	-0.0102827	-0.00335217	0.0318516	-0.0142517	-0.0326785	-0.00855276	-0.03072	0.0156334	0.0747475	-0.0955384	-0.0763066	0.0822219	-0.0206679	-0.113691	-0.035823	0.0226988	-0.223828	0.221849	0.10437	-0.0798758	0.398013	0.0554264	0.245453	-0.346203	0.575201	-0.228319	-0.579271	0.717749	-0.516168	-2.39276	1.47644	2.36424
-0.00567189	0.0067608	0.00595861	0.0156704	-0.0105221	0.0349023	-0.00868818	0.0087028	0.0184082	-0.0570356	0.050138	0.0022259	-0.0516771	-0.231148	0.0174848	0.0589737	0.0218204	-0.010483	0.00128181	-0.114314	0.237679	-0.103799	-0.0715389	0.0385207	-0.257031	0.726994	1.31215	-0.248294	0.651204	0.87152	0.924164	-0.76983	-5.24771	3.01248	3.57001	-0.259647
-0.00645761	0.00367863	-0.00879141	-0.00288075	0.0011719	-0.0040477	-0.0131337	-0.0555384	-0.0425579	-0.0811689	-0.0245404	0.0351292	-0.00763717	0.0545304	-0.0241346	0.0601808	-0.0469931	0.0566327	0.159724	0.0204766	0.00807557	-0.00582873	0.112414	-0.164605	-0.708149	0.394853	0.399631	-0.245502	0.502804	-0.631105	0.0668837	1.19023	0.209165	-1.65776	1.00468	9.60544
-0.00283766	0.0027461	-0.00188245	0.00815783	0.00426691	0.015184	-0.0293772	-0.0300195	-0.011019	0.0191271	0.0204268	-0.0712424	-0.0617223	-0.0675887	-0.0602649	0.0557259	0.0736942	0.15038	0.124915	-0.0335463	0.091756	-0.124433	-0.0117646	-0.200052	-0.361759	0.478231	-0.0697743	-0.0577239	-0.0304625	0.432011	-0.0584872	-1.01339	-4.42562	0.341927	-1.87268	-0.0594234
7.88E-05	0.00504979	-0.00326132	-0.000125956	0.00779312	-0.0174825	-0.0177708	-0.021467	-0.0819399	-0.0116988	-0.00342071	0.014531	-0.106443	0.0499859	-0.0131662	0.140788	0.0272936	-0.0409012	0.0402525	0.127757	0.0307498	0.120867	-0.0676704	0.0076137	-0.269407	-0.154664	0.247553	0.0179018	0.145178	0.00606793	-0.401486	0.60219	0.515166	-2.31679	1.44319	3.30601
9.15E-05	-0.000278423	-0.00385445	-0.00494156	-0.00988116	-0.0175223	-0.0262093	0.0135759	-0.0619162	0.00375525	-0.00923435	0.0502672	-0.00341541	0.0122749	-0.100653	-0.0420864	-0.0604205	0.0496048	0.0846156	0.0217623	0.103669	0.0232225	0.0072003	-0.0172196	-0.118027	-0.409916	0.265487	0.973978	-0.296769	0.267013	0.132395	0.162119	1.83153	0.968745	1.03307	0.224397
-0.00211831	-0.00400785	0.00536922	0.00552269	0.0122434	-0.000675828	-0.0311028	-0.00785645	-0.0271899	0.0166323	-0.0803454	0.00697959	-0.0918503	0.038964	0.0100029	-0.0427928	-0.0511937	-0.0781361	-0.0571874	-0.0363479	0.0242255	0.0619289	-0.00168368	0.0422863	-0.555213	0.173192	0.799258	0.0474566	-0.248644	-0.0906795	-0.507136	0.829725	0.391199	-0.30744	0.739684	-2.3481
-0.000411857	0.00117163	0.00100132	-0.00445142	0.0252143	-0.0110851	-0.0272874	0.0320118	0.0134474	0.00625168	-0.00870896	-0.00677273	-0.00635844	0.0777278	0.0385315	-0.0393573	-0.0722477	-0.0874494	0.0412562	0.0891894	0.0693715	0.0467048	-0.081229	-0.0314361	-0.239843	0.712835	0.594555	0.219372	-0.367025	0.144555	-1.83261	-0.0106804	-1.05698	-0.383966	3.33149	0.218711
-0.00181721	0.00618339	-0.0027502	0.0071771	-0.000906639	-0.00242331	-0.039496	-0.00515841	-0.0238934	-0.00135693	0.0270112	-0.0137467	-0.0160361	-0.152165	-0.099973	0.0776848	0.0729875	-0.0597017	0.11082	-0.100716	0.159106	-0.0772927	0.0324669	-0.073249	-0.663521	0.222177	0.466522	0.267517	0.0987052	0.710937	-0.0450885	-0.105563	-0.902455	1.48453	1.19478	-0.864777
0.00519778	0.013944	-0.00507757	0.00781392	-0.0109372	-0.0307652	-0.0175856	-0.020272	-0.0240301	-0.034373	-0.0109353	-0.05541	-0.0875091	0.128859	-0.110693	-0.101426	0.00340583	-0.331284	-0.076862	0.174433	-0.00522323	-0.133382	-0.278401	-0.0813729	0.188427	-0.0681798	0.104117	-0.39962	1.14683	-1.23725	-0.199489	-0.872135	4.15832	7.74584	-2.63762	0.0907871
-0.000199185	-0.000493028	0.00504447	-0.00541495	0.0299677	-0.013533	0.0204275	-0.0298078	0.00373402	-0.0195118	-0.000704485	-0.0207916	-0.00274826	-0.0156428	0.0689598	0.0604985	0.052931	-0.001689	0.0410846	-0.073974	0.186841	-0.0756516	-0.0291739	-0.0753161	0.416872	0.904344	0.998309	0.200598	-0.147912	-0.327381	-0.834432	-0.0480603	-1.8511	-0.75527	1.96822	-1.06193
0.000375749	0.000551719	-0.00754098	-0.0018577	0.0107118	-0.015491	-0.00375868	-0.00755985	-0.0140285	0.0698977	0.0111708	0.00477831	-0.0508434	0.0514873	-0.0728187	-0.127644	-0.10205	-0.0674176	0.0960277	0.0438133	0.0738873	-0.0841464	-0.0365912	-0.10435	-0.406042	0.250792	0.581109	0.777647	-0.417784	0.174837	-1.11044	0.77254	-0.0764932	1.7056	2.88929	-1.1763
0.000654103	-0.00320108	0.00812769	-0.000534722	-0.00685015	0.00798086	-0.0706838	0.00160658	-0.0386158	0.0302716	-0.0277077	-0.0110391	-0.0295435	0.0554056	0.0939783	-0.0363649	-0.125573	-0.00319242	0.0323087	0.178928	-0.145941	-0.00031411	0.209625	0.118503	-0.841846	-0.720117	0.0265635	-0.377364	-0.652556	1.03122	-0.554685	0.102216	-1.54263	2.49541	1.92104	1.89249
0.000179013	-0.000224059	0.000743698	0.0049693	-0.0163843	0.00133777	0.0170544	-0.0175766	-0.027442	-0.0181097	0.00896752	-0.0177351	-0.0060542	-0.00588827	-0.00380901	0.109648	0.0263339	-0.000740335	0.0202219	0.0865733	0.151673	0.0745283	0.0812649	-0.0674113	-0.201385	-0.609587	-0.0137827	-0.264088	0.476682	0.192703	-0.532861	0.218277	1.4739	-0.833535	0.994717	-1.51454
-0.00395504	-0.00100445	-0.000350215	0.00871966	-0.000591949	0.00151044	-0.0235956	-0.000794818	0.0194271	0.00449337	-0.0193628	0.0441127	-0.0688082	-0.0546913	0.0204116	0.043463	0.0969423	0.0779137	-0.149486	0.0678178	0.0882812	0.122201	-0.043467	0.0346084	0.0998725	-0.192062	-0.304401	-0.0480814	0.146247	0.313327	0.061368	-1.41157	-0.68426	-1.88637	1.69516	2.73758
-0.00231448	0.0101718	0.0111152	-0.000377495	0.0218979	0.021871	0.019049	0.000244925	-0.00140414	-0.056549	-0.0238712	0.00374376	-0.108418	-0.0967916	0.0132736	-0.0348595	0.149953	-0.0941913	0.16941	0.0478539	0.220089	0.00698513	-0.0598305	-0.0924421	-0.186789	1.03275	0.914233	0.486872	0.578443	0.586771	0.48704	-0.111537	-4.25148	2.03678	3.45013	2.93324
-0.00142674	0.00233947	0.00274555	-0.00434341	-0.00659023	-0.0235965	0.00727419	0.00368501	0.0163647	0.03295	-0.0062177	-0.018942	-0.0147731	0.0415921	-0.0462109	-0.0867069	0.0301897	0.137709	-0.0779529	0.127968	-0.0504686	0.0161253	-0.00249875	-0.0347286	-0.181734	0.115831	-0.21419	-0.0977883	-0.303402	-0.938236	-0.275914	0.0235327	-1.35649	-1.37966	0.299805	-2.82145
-0.00149443	0.00876249	-0.0131031	-0.00821496	0.00816369	0.0225831	0.015793	-0.0585435	-0.00896862	-0.0391314	0.0580944	-0.0170885	0.0385918	-0.00716397	-0.207198	-0.0494689	-0.185195	-0.140527	0.220898	-0.253727	-0.0142626	0.0849306	0.0599922	0.131531	-0.128515	0.32281	0.277362	-0.646309	0.350098	0.0302371	0.47281	1.3537	1.29187	-1.78933	1.40608	5.1462
0.00130415	-0.00436568	-0.00342227	0.00333592	-0.000882373	0.000507561	0.0086245	-0.0319851	-0.083652	0.0295883	-0.019899	-0.0469641	-0.0621772	0.0753425	0.00247197	-0.000943079	0.106227	0.0725975	0.0517991	0.184988	0.00217718	-0.04828	0.102368	-0.0267094	-0.0263356	0.460776	1.02964	-0.943946	-0.15822	0.624947	-1.02069	0.413497	-0.411793	-1.21695	-0.468757	2.36946
-3.98E-05	0.00103097	0.00346129	0.00154149	0.0173689	0.0331482	0.00196321	-0.00419713	0.0182806	0.0392867	-0.0241786	-0.0334087	-0.00735089	0.16584	-0.192962	-0.0218391	0.061015	0.200514	-0.031616	0.172751	-0.12707	0.144757	0.062115	-0.157355	-0.0811015	-0.149561	0.160466	-0.217627	-0.055106	-0.29337	-0.0649372	-0.105946	-1.42756	-1.53076	-3.0765	-2.13859
-0.00338168	0.00446993	-0.0118231	0.00335861	-0.0443687	-0.0106134	0.0219558	-0.035354	-0.0144525	-0.0123509	0.0350916	0.00918242	-0.0114401	-0.00843621	-0.142668	-0.0216643	-0.0433146	-0.0702175	0.198434	-0.0365118	0.0058273	-0.0245896	0.210306	0.194093	-0.814111	0.535903	0.0851538	-0.242742	-0.0101933	-0.375414	0.979546	1.36239	0.738425	-0.255074	-0.00573285	6.60143
0.00228842	-0.00575691	0.00260332	-0.00644298	-0.00597608	0.0107616	0.000142586	0.00700221	0.000959677	0.00225277	-0.0149842	0.003309	-0.00156319	0.019971	0.0208543	0.00267222	0.0877165	0.0890191	0.00744267	0.113482	0.0445522	0.0671194	-0.152377	-0.025901	-0.306058	-0.512477	0.510262	0.231339	0.0253021	0.0588702	-0.204668	1.0441	0.692403	-0.345394	0.133386	-0.791969
-0.00518872	-0.00756541	0.00191747	-0.00358789	0.0119851	-0.00293792	0.00813091	-0.0175067	0.0177885	0.00665809	0.00187794	0.00764879	0.0621658	0.0555434	0.0197442	-0.0320537	0.0255136	-0.0711582	0.0910372	0.0144081	0.00799426	0.0742235	0.174543	0.0467968	-0.463694	-0.262669	-0.177312	0.242488	-0.0305064	0.0542797	-0.429263	-0.579805	2.79828	1.67888	0.331911	0.574274
-0.00397547	0.0050714	-0.00102554	-0.00812826	0.0172426	0.00539599	0.00902969	-0.0155162	0.00744906	-0.0349666	0.018026	0.00885641	0.140014	0.0222526	-0.00667607	-0.0143615	-0.0908455	-0.0622034	0.0229666	0.124877	-0.0616955	-0.103463	-0.0533696	0.103368	0.381694	0.416167	0.771714	0.131885	-0.455765	-0.324577	0.205658	0.354418	-0.79947	-1.43852	1.2293	1.06003
-0.00137722	0.0101098	-0.00558241	-0.0117813	-0.0108016	0.0272901	-0.00459019	-0.0380521	-0.0226956	-0.0523699	-0.0475581	0.00468981	-0.0374956	0.0455323	-0.106294	0.0157994	-0.0838572	0.15967	0.138731	-0.060222	-0.1325	-0.0323161	0.00162047	0.0202149	-0.732157	0.383843	-0.988704	-0.510108	0.252648	-1.16516	0.0465308	0.116877	-1.32323	-4.15713	-0.246854	5.15935
-0.00134853	0.00255121	-0.00594893	-0.000295423	0.0149642	0.0066698	0.0391975	-0.00393491	-0.00776127	-0.0636335	0.0216963	0.0168751	0.029278	0.00241997	-0.0717507	-0.0210003	-0.0406148	-0.0809955	0.10535	0.127464	-0.0329615	0.127813	-0.0254263	0.0284787	0.067305	0.0286226	0.0826764	0.149689	0.608246	0.0339682	0.234921	0.446233	1.22884	-3.03559	1.69915	4.0045
0.00097461	0.00463113	-0.00179083	-0.00149534	0.019646	0.0271696	0.00428954	0.00454977	0.000585321	-0.0525646	-0.0218833	0.0011039	-0.191984	-0.0449709	0.0316139	0.0238815	0.0626211	-0.110318	0.0676466	0.123427	0.0417594	0.211037	-0.0693687	-0.00460154	0.00927208	-0.434006	0.0859443	0.513294	0.501985	0.238994	0.437537	0.677312	-0.323532	-0.654938	1.9876	0.828356
-0.00692137	0.00856021	-0.00692207	-0.00498129	-0.0102121	0.0211944	0.0160351	-0.0451926	-0.0293096	-0.0550965	0.0107625	0.0188022	-0.00375923	0.0917198	-0.0731094	0.00812262	-0.221654	-0.00558361	0.158614	-0.0596428	-0.0438978	0.0753476	0.176101	0.0387185	-0.515888	0.0165066	0.28889	-1.11866	0.777453	0.270614	0.267263	0.669932	-2.09483	-1.55121	3.12384	6.68973
-0.000307729	0.00518139	-0.0134655	-0.0137347	-0.00739137	0.0316882	0.00390766	-0.0390365	-0.0280773	-0.017421	0.0485526	0.0348223	0.0668625	0.0529404	-0.176818	-0.0636669	-0.0464099	0.0531215	0.185154	-0.0155209	-0.137484	-0.0896559	0.138225	0.0705541	-1.51405	0.120954	0.329566	-0.437146	-0.00968857	-0.430443	-0.424811	1.686	0.225538	-1.07798	1.69652	6.59828
1.72E-05	-0.00240938	0.00659144	0.00941023	0.00918796	0.00513455	-0.0189764	-0.0127522	-0.0333369	-0.00525702	-1.83E-05	0.0145965	0.00319754	-0.0898425	-0.102578	-0.0292419	-0.107665	-0.179756	-0.0218583	0.0456594	-0.0924157	0.0951716	-0.0700387	0.119744	-0.422166	-0.427799	0.404296	0.283936	0.102796	0.468564	-0.690031	0.195907	2.01403	-1.5855	1.98709	-0.907526
0.00215734	0.00115233	0.00164999	-0.00263334	-0.035191	-0.013924	-0.0135328	0.00390526	-0.000954357	0.0109107	-0.0103218	-0.00701832	-0.0337071	-0.0204712	0.0602016	-0.00990688	0.0211198	0.20404	-0.0219215	0.168705	-0.145647	0.0265227	-0.0535271	-0.150931	-0.106874	-0.373074	-0.0877314	-0.149682	-0.0776977	-0.311985	0.405705	0.0664412	-0.38304	-1.60762	-0.795791	-1.96525
0.00575955	0.00393962	0.00225002	-0.00258421	0.00915396	0.0274163	-0.017124	-0.0259763	0.00599373	0.00764533	0.00655309	-0.0161017	0.029049	-0.0480774	0.00329471	0.0544188	0.0359667	-0.0352216	-0.0229114	0.124475	0.00711961	0.0183672	-0.0464711	0.112549	0.206408	-0.0310523	-0.285193	0.314225	0.121651	-0.443514	-0.0254403	-0.235225	-1.14644	-1.04379	1.67161	-2.0365
-0.00402888	-0.0102634	-0.00465282	0.00891003	-0.00792149	-0.0107842	-0.0192703	0.0247955	0.0316022	0.0108742	0.0119016	-0.00503205	0.052719	0.0253886	0.00525135	0.0980486	0.0463762	0.0191453	-0.161676	0.0606116	-0.0109477	0.0543925	0.00609189	0.0484217	0.58821	-0.0811455	-0.571334	0.0486167	-0.049321	-0.20065	0.203212	-0.0426227	1.00148	-0.916479	1.25329	-1.88065
-0.00197756	0.00227612	0.00153419	0.0129358	0.00381101	0.00339838	-0.0430179	0.0228973	0.015983	-0.016993	0.00410236	-0.00238928	-0.0679716	-0.0620083	-0.097848	-0.0442846	0.066992	-0.0290613	0.21906	-0.162555	0.121137	-0.0727373	-0.0314563	0.135837	-0.512309	0.527845	0.329131	-0.0888622	0.281941	0.987082	0.584801	0.246037	-0.775817	2.64516	2.13258	-0.730177
0.00369	0.000367647	0.00762489	-0.00282746	0.012678	0.0150779	-0.0120496	-3.30E-05	0.014628	-0.0110961	-0.0334112	-0.0109885	-0.0750958	-0.0659081	-0.160081	0.0125559	-0.0760067	0.121944	0.0143735	-0.0848885	0.0550258	-0.17097	0.0488767	-0.117228	-0.650503	0.032678	-0.686049	0.313982	0.278394	-0.197957	0.838155	-0.956275	-2.25413	-0.29433	0.178337	-2.13669
0.000740264	0.00475047	0.0138256	0.0102626	-0.012055	0.0458311	0.0310853	0.0115955	0.0346681	-0.0195875	-0.0723986	-0.0555358	-0.0384829	-0.0574651	-0.159997	-0.0868062	0.0946481	0.0899359	0.11518	-0.0538937	0.1947	-0.0416345	-0.0828377	0.073346	-0.638839	0.986142	-0.415628	0.195072	0.13758	-0.0143236	0.439073	-1.43154	-7.51653	2.467	0.591673	-0.304181
-0.00412752	0.00946939	0.00895962	0.00156622	-0.00331692	0.0143412	0.0425401	-0.0034758	0.0117679	-0.0178753	-0.0122167	-0.000606189	0.00892823	-0.0550132	-0.0375891	0.0355936	0.121522	0.129812	-0.0730849	-0.0194419	0.167948	-0.0736251	0.0379913	0.047701	-0.0235292	0.596007	0.231378	-0.033125	0.553705	-0.22354	0.473921	-0.595381	-4.19881	1.5662	3.116	-1.68805
-0.00212445	-0.000253996	0.00170296	0.00667095	-0.012282	0.0187514	0.00510288	0.00379312	0.0217532	-0.0275027	0.034688	-0.00275304	0.0140501	-0.119213	-0.0559207	0.0571133	-0.0359029	0.165723	-0.0494259	-0.153491	0.0317635	-0.0204746	0.098486	0.0123486	0.0847784	0.259037	0.369864	-1.21291	0.0436554	0.300417	-0.985655	-0.924667	-3.78904	-0.60709	4.29355	2.72984
-0.00690184	0.0024263	0.0109046	-0.0006639	-0.0197551	-0.0136439	0.00522811	4.25E-05	0.0605422	-0.0225563	-0.0206298	-0.0125862	-0.025796	-0.0271661	-0.157266	-0.0618272	0.104241	0.196773	0.0899171	-0.0705869	0.14132	-0.060284	0.0140757	-0.0961206	-0.208108	0.887897	0.443608	0.0797596	0.324698	-0.101024	0.666541	-1.16152	-5.43591	1.39654	1.46482	-1.22605
5.22E-05	0.000565323	0.00555837	-0.00173292	-0.0172012	0.0266444	0.000825442	-0.0103988	0.0230449	-0.0134612	0.00135785	-0.00337399	-0.0578732	-0.0767347	-0.0375764	0.108846	0.141383	0.0635245	-0.0620441	-0.0431811	-0.0862193	-0.00247505	0.0362126	-0.0887978	0.285609	0.292134	0.115124	0.432662	0.652293	0.394958	0.38449	-1.30961	-3.16874	0.487543	3.42911	-0.5521
-0.00345612	0.00349312	0.00319182	-0.00302407	0.00555123	0.0461141	-0.0274538	0.011382	-0.0456967	-0.064257	0.0214396	-0.022102	-0.0681283	0.00194242	0.0621804	0.104383	0.0834355	-0.0886135	-0.127178	0.167782	-0.023944	0.128368	-0.215646	-0.0493992	0.281469	0.0434834	-0.0987704	0.898055	0.204964	0.833037	-0.104378	0.0132539	-2.78805	1.69799	4.16894	1.61844
-0.00396311	0.00456737	0.00512744	0.000675149	0.000617914	0.00987331	0.0317951	-0.000152548	0.0275187	-0.056662	-0.000480854	0.00258578	0.0196527	0.0109865	0.018754	-0.0168037	-0.0353303	0.0272183	0.0665532	-0.0223522	0.237485	0.0694876	0.00928045	-0.0642556	0.284527	0.379053	0.968629	0.0564265	-0.107279	-0.299342	-0.937802	-0.251175	-1.99795	-1.93815	3.02297	1.96683
-0.00233868	-0.00381059	-0.00106288	0.00805897	-0.0230681	-0.0105439	-0.0163668	0.0285152	0.0727137	0.00289808	-0.0268705	0.0294147	-0.0691858	0.0762652	-0.101543	-0.0036332	-0.0426972	0.084872	-0.0365005	-0.086354	-0.034844	0.0131867	0.0135792	-0.0514859	-0.149606	-0.224594	-1.01337	0.127663	-0.00604054	-0.707533	0.286425	-0.276312	-0.329063	-1.50691	0.323506	-2.80542
-0.000801534	0.000982957	-0.00982513	-0.00669245	-0.0116397	0.0201316	0.0249419	-0.0538411	-0.0297932	-0.0611775	0.0331668	0.0405291	0.00792264	0.00428805	-0.0380353	0.0683472	-0.142605	0.0825644	0.087558	0.00808701	0.0436467	0.0225424	-0.0518034	0.0427181	0.0402129	0.0361117	0.600609	-0.581594	0.00164222	-0.838731	-0.699702	0.893611	-1.7743	-4.06764	2.88436	7.30996
-0.00596082	-0.00223067	0.00304662	0.0113239	-0.00183617	0.0164411	-0.0198743	-0.0216799	0.0444003	-0.0151666	0.0266649	-0.0196779	-0.0419443	-0.052253	0.104614	0.00251603	-0.000675179	0.00232803	-0.0710411	0.201505	-0.0276821	0.137403	0.286249	0.043699	0.103841	-0.517352	-0.347252	-0.619809	0.000568018	0.157872	-0.284635	-0.863303	-3.9961	0.607909	3.45142	-0.32346
-0.000504414	0.000163256	-0.0100438	-0.0129026	-0.0268338	0.0195081	0.0369616	-0.077531	0.000298514	-0.0435407	0.0337032	0.0107836	0.062738	0.0617277	-0.00315046	-0.02091	-0.198939	0.0209508	0.0109488	-0.0986691	-0.0346275	0.0736433	0.117744	-0.10863	-0.185076	0.86448	0.471885	-0.78583	-0.226305	-1.20439	-0.956008	0.400005	-2.85568	-4.13043	2.00931	7.79723
-0.00659001	-0.00261596	-0.00442241	-0.00832765	-0.0425114	0.00478627	0.00414743	0.00219317	-0.043365	-0.0727014	0.00792231	-0.0116124	0.0751386	0.0860437	-0.0917414	0.0543195	-0.0484463	-0.129856	-0.0136729	-0.0569847	-0.00931332	-0.00634795	-0.0518847	-0.134698	0.091554	1.04033	0.311481	-0.145066	-0.241541	-0.00101538	-0.710943	0.995732	-1.23566	-0.846849	3.07778	5.23642
-0.000886531	0.00214799	0.000107758	0.00818752	-0.0200822	0.0262283	-0.00553547	0.0406947	0.0921367	-0.015827	-0.0246939	0.00373496	0.0234534	-0.201448	-0.0275943	0.0209759	0.123751	0.0126824	-0.00670575	0.0953723	0.236149	0.0660148	-0.019638	0.11869	0.0143342	0.693605	0.221548	-0.50509	0.677969	0.60404	-0.136434	-1.21723	-5.23503	1.73625	4.49346	1.61779
-0.00268425	0.00609556	0.00318904	-0.00404166	0.0151512	0.0262662	-0.00868342	-0.0303697	-0.0449621	-0.0317063	0.033386	0.0468671	-0.00188112	0.0677653	0.0604079	0.118579	-0.0985292	0.0756292	-0.0934841	0.0233418	-0.0946715	0.175996	-0.0325074	-0.0648357	0.15298	-0.557596	0.292304	0.046373	0.382871	-0.0824996	0.089306	-0.00576035	-2.24351	-1.73976	3.0215	4.30711
-0.00683116	0.00159868	-0.000824531	0.00534096	-0.00899807	0.00508206	-0.0203694	-0.0231564	-0.0508918	-0.00162888	0.0448803	-0.0633867	0.00785529	0.125548	0.0368311	0.0308091	-0.0845298	0.0165747	-0.0830352	0.0654241	0.0768935	0.0508184	0.221882	-0.244204	-0.443779	-0.49396	-0.0237611	-0.063272	0.0996925	1.2689	0.0584291	0.103352	-0.953445	0.532582	3.12462	5.59809
-1.54E-06	0.00152809	-0.00178772	-0.00895038	-0.00436064	0.00168955	0.01087	0.0208292	0.0133259	-0.0135293	-0.00758905	0.0108617	-0.0550988	0.00686077	-0.0676676	0.0524514	0.0283363	0.180437	-0.195897	0.0530235	0.0698147	-0.0831408	0.124617	-0.122514	-0.370065	-0.0416339	-0.192335	-0.085811	0.26393	-0.6969	0.37993	-0.498909	0.35379	-2.30134	0.146487	-3.03694
0.000376488	-0.00635327	-0.00767979	0.00629295	-0.00485329	-0.000172898	-0.0170187	-0.011546	-0.00266297	0.0167522	0.0196052	0.0293314	0.0149452	-0.0408896	-0.0230513	0.0354046	-0.00198956	0.114324	-0.140353	0.149962	-0.0268037	-0.0042286	-0.00471541	-0.0207346	-0.131041	-0.0393881	-0.197037	0.0430354	0.424938	-0.606477	0.0489654	-0.102984	0.897383	-2.01145	1.06061	-3.12339
0.00501831	-0.0150885	-0.0096163	0.00244027	-0.0123176	-0.0281971	0.0277363	-0.019464	-0.0329612	0.0271596	-0.0462603	0.0896559	0.153452	0.0102316	0.00175717	-0.173853	-0.024078	0.181578	-0.363412	-0.0812727	-0.124394	0.221449	-0.328932	0.0637914	-0.196426	-0.139073	0.585724	-0.280608	0.997271	0.558815	1.60737	-0.560501	-4.2283	2.19227	1.48456	-0.96728
0.00146434	-0.00139803	0.00354558	0.00454332	-0.0182736	0.02	0.00425202	0.0283031	-0.0256516	0.047366	-0.0340194	0.0209116	-0.0231564	0.0547358	0.063244	-0.00544768	-0.0492247	-0.181213	0.00760051	0.174868	-0.114809	-0.170217	0.0636062	0.0797404	-0.591635	0.32541	0.312685	0.105786	0.161473	0.25112	-0.0705552	0.37876	1.87595	-0.207255	1.21103	-2.24664
0.00448737	-0.00395264	-0.00534956	0.00148231	-0.0189118	-0.00655302	0.00864095	0.0163206	-0.00917489	0.00699765	0.0182281	0.0121459	0.0108276	0.0327549	-0.0635528	0.0354226	-0.0380033	-0.0438248	-0.0219825	0.18653	-0.150329	0.0129222	0.0700022	0.0245621	-0.227373	-0.00447483	-0.0274162	0.433527	0.289745	0.0141095	-0.0944025	-0.697702	1.29085	-2.01678	0.743034	-1.68344
0.00233246	-0.00256383	0.00276252	0.00552937	-0.00604621	-0.00707629	-0.0192935	-0.00468828	-0.0145147	-0.00627727	-0.00983165	0.00180216	0.0061028	-0.0277272	-0.0501469	-0.117799	0.142816	-0.0415071	0.0390913	-0.0482407	0.0486124	-0.0710755	-0.0457155	0.0805215	-0.565528	-0.234838	-0.407838	-0.0881902	-0.127749	0.638298	0.184949	1.2771	2.931	1.12024	0.994137	-2.24846
0.000521073	-0.000708819	-0.00817258	0.0091243	0.00783139	0.0182342	0.0302201	0.0086895	-0.0139182	-0.0232196	-0.00219082	0.0238148	-0.0499818	-0.0361342	0.0965575	0.0643026	-0.102787	0.167521	0.00859387	-0.186965	0.0352294	-0.180444	-0.00701656	-0.00619791	0.279826	-0.0146799	-0.270578	0.580416	1.59767	0.745376	-0.616408	0.317557	0.401866	-1.81826	-4.56974	-0.723331
-0.00397538	0.00842353	-0.0010709	1.90E-05	0.00922278	0.0127701	0.022827	0.00876184	-0.0280366	0.0383743	-0.00671459	0.0060821	0.024873	-0.0312182	-0.00792649	0.0229232	-0.0505101	-0.0767107	-0.0596428	-0.0509539	0.185118	-0.169856	-0.274568	0.0432188	-0.865739	0.0482382	-1.55531	0.300608	-0.202377	-0.774362	-0.0567257	-0.0305576	-1.4269	-1.7044	-3.00807	-2.67019
0.0071926	-0.0181752	-0.00693881	-0.017286	-0.00528794	-0.0312395	0.0221027	-0.020958	-0.0411439	-0.0150716	-0.036707	0.0564869	0.0744466	0.0216059	-0.0370026	-0.105704	0.0845646	0.0342305	-0.298905	0.028182	0.124713	0.209755	-0.449341	0.0224223	-0.669114	-0.157114	0.311958	-0.479502	1.48479	1.84307	1.11122	-0.254636	-1.19606	2.07892	2.68653	0.669799
0.00400235	-0.00467095	0.00482326	-0.00159406	-0.0156827	-0.0131743	-0.0392008	-0.00557745	-0.00243974	-0.00821114	-0.0307254	-0.00117402	0.0172667	0.0712432	-0.022461	0.0060223	0.0977262	-0.0740341	0.113818	0.0660474	0.077516	0.0968187	0.110776	0.0853486	-0.556351	0.176711	-0.434786	0.155842	0.256486	0.592239	-0.205801	0.664504	3.35158	1.14883	1.28238	-1.99107
0.00157125	0.00326203	0.000751844	-0.00527198	0.00230709	0.00385937	-0.00693295	0.0229929	0.00984017	0.0269122	0.0063221	-0.0227314	-0.0432697	-0.0376571	-0.0866673	0.110808	0.0891953	0.0557014	-0.0860529	0.0318653	-0.0970726	0.059001	-0.220567	-0.0189043	-0.504516	-0.101587	0.183674	-0.697521	-0.38099	-0.427452	0.461775	0.364657	-1.46324	-1.82044	-5.23051	-2.60485
-0.00705649	-0.0024691	-0.000999156	-0.000738461	-0.0102237	-0.0179105	-0.026093	0.0289509	0.000899604	-0.0110162	-0.0110382	-0.0342479	-0.0439951	0.0267207	-0.0474483	-0.0204089	-0.0483718	-0.0709969	0.0557705	0.152617	0.0490913	0.0343161	-0.0926009	0.0511784	0.566189	0.450217	-0.0275077	-0.38825	0.240975	0.0454696	0.326601	0.354268	3.2289	3.37462	-0.437074	-1.32865
-0.00123729	0.000441733	-0.00194194	0.000463761	0.00148335	-0.0069264	0.0356633	-0.0221372	-0.0069202	-0.0103852	0.0134254	0.0226234	-0.0284549	0.0270462	0.0855667	-0.0349645	0.00202202	-0.130939	0.0199761	0.0419537	0.0632348	-0.279399	0.0239324	0.0995834	-0.0295077	0.31578	0.0481236	0.0161922	-0.00947471	0.160537	1.54308	-0.0926642	1.96959	-1.20706	-0.99437	-2.6872
-0.00300319	0.00323401	-0.00731597	-0.00173213	-0.00345077	0.00514529	-0.003353	-0.00627872	-0.0180258	0.032716	-0.00151206	0.0179769	0.0434223	0.0797394	0.0395984	-0.0909122	-0.0401048	-0.0991573	0.0575184	0.0326153	0.223008	0.0159345	0.0566668	-0.0300231	1.04814	0.280934	-0.321334	0.0131257	-0.492503	1.08094	0.545075	-1.2128	2.84989	-1.55455	0.169015	2.54467
-0.00373648	0.0034056	0.0010834	-0.000401266	-0.0378405	-0.0407929	-0.000855584	-0.013863	0.0310145	0.00814451	0.0320536	0.048754	-0.0702941	-0.131247	-0.0659168	0.0678234	0.0591419	-0.297533	0.189998	-0.0735943	0.378034	-0.263754	0.127341	-0.0473924	-0.815257	0.945034	0.472682	0.553264	-0.84913	0.0908779	0.482276	-1.31596	-7.78527	3.09285	0.684829	-0.0685199
0.00442246	-0.00766329	0.0085449	-0.0022361	0.00745793	-0.0458907	0.00685606	0.00302257	-0.0359334	0.0807663	0.0134144	-0.000254849	0.0271736	-0.0173405	0.048911	0.0213523	-0.00171786	-0.27436	0.154655	-0.0906476	-0.0268422	0.199251	0.357092	-0.421225	-0.262731	0.423607	0.114917	0.992829	0.860672	-0.683893	0.346985	1.48373	-4.1231	2.12108	3.24279	3.61968
-0.00019939	-0.000670631	-0.00230197	0.00415811	0.0180273	-0.00719033	-0.00163494	0.00716487	-0.0329852	0.0276724	0.0462202	0.0148038	-0.0127248	-0.00119368	-0.0477451	0.0726781	0.0252178	-0.00849632	-0.0591601	0.148213	0.169387	-0.0396363	-0.136533	0.0150129	-0.789549	-0.057867	-0.0508983	-0.513871	-0.194318	-0.647166	0.538385	0.148453	-0.476641	-2.12688	-3.22008	-3.13944
-0.000587277	-0.00091465	0.00394732	-0.00282776	0.00593242	0.00444534	0.0229699	-0.00647547	-0.0092996	-0.0236215	0.00977129	-0.0227451	0.035209	0.0549276	0.069784	0.0449409	-0.0435859	0.187291	-0.0966927	0.103462	0.112553	-0.0320981	0.142348	-0.00243509	0.194143	-0.260384	0.222069	0.0438005	0.237629	-0.598494	-0.0658093	-0.0994606	-0.260571	-1.73445	1.96853	-2.32497
0.00246804	-0.00403063	-0.00440776	0.00143886	-0.0270482	0.0186008	-0.0133653	-0.00645666	-0.022025	-0.014054	0.00640308	-0.0757499	-0.023706	0.000487275	0.147702	-0.148522	0.0434675	-0.0365859	0.056503	-0.00710506	0.0296282	-0.06111	-0.0746629	0.019347	0.0560238	0.812207	-1.19374	0.0178858	-0.773315	-0.284351	-0.849706	-0.266824	-3.18392	0.721188	0.928402	-0.993312
-0.00381286	-0.00872833	-0.00207882	-0.000269624	-0.00939482	0.0301522	0.0153825	-0.00862904	-0.0207425	-0.00449593	-0.0501586	0.0271201	-0.0222393	0.073339	0.137294	-0.0869283	-0.104508	0.103606	-0.205235	-0.0554096	0.00196056	-0.09651	0.207265	0.0980784	0.046633	0.391196	0.291548	0.437576	0.134189	-0.875369	-0.766089	0.207228	-3.35725	-1.1917	-4.12769	-1.92708
0.000168349	0.00291399	-0.00176249	-0.00017475	0.00451349	-0.00549607	0.0311334	-0.0047927	0.0274578	0.00347932	0.0280414	-0.0100275	0.0847894	0.0765209	-0.0220653	0.00473235	0.00492221	0.100709	-0.0103396	0.179074	0.148739	-0.238789	0.141704	-0.0142004	0.140016	0.052374	-0.299599	-0.18695	0.0324909	-0.460172	0.932719	0.102989	0.2951	-0.955734	-0.0412754	-3.25489
0.00286712	-0.00622884	-0.00299702	-0.0084561	0.0256903	-0.0186639	-0.0119174	-0.0226911	-0.0599532	0.00826908	-0.0607754	0.00937391	-0.0775559	0.0947805	-0.0234606	-0.00165463	0.124965	0.0676142	0.0163944	-0.0470156	-0.262329	0.117982	0.0420661	-0.0755654	0.851673	0.04609	-0.420498	0.939346	-0.689602	-1.01536	-0.429284	-0.194708	-4.83219	0.672401	2.73595	-1.6145
0.00168779	-0.00186148	0.00983119	0.00511488	0.0286394	-0.0413773	0.0145066	0.0185841	-0.000224781	0.00854735	-0.0106057	0.00641662	-0.0505622	0.131107	0.0402485	-0.0340813	0.0197347	0.211052	0.0907065	0.0710287	-0.188619	0.0996297	-0.0287494	-0.141817	-0.0941956	0.768715	0.818874	-0.156248	0.0318284	-0.629748	0.0131364	-0.384415	-0.809218	-1.95536	-1.7564	-2.63206
-0.00380095	-0.00549895	-0.00970295	-0.000828195	0.00761329	-0.0212386	0.0148635	0.00879684	-0.00618651	0.0495612	0.0367979	-0.00674752	-0.0541514	-0.0163664	0.128023	-0.00734309	-0.0892855	0.119729	0.123534	0.00708995	-0.0350327	0.032895	-0.310394	-0.0986878	-0.655899	0.390741	-0.18644	0.561634	0.792885	0.125444	-1.58567	0.450788	0.680391	-0.75722	0.704319	-1.53804
-0.000892183	0.00812434	-0.00757255	0.00061181	0.0174234	0.00927789	-0.000737757	0.0221301	0.035855	0.0401987	-0.0164261	0.018864	0.0366049	0.0474501	-0.0661868	0.14054	-7.59E-05	-0.160033	-0.0997423	0.000769449	-0.0711663	-0.105353	0.105543	0.0760047	-0.566328	-0.0305994	0.190839	0.481204	-0.201565	0.0589504	0.588208	0.294326	1.54436	0.78722	-0.263054	-2.30181
-0.00485829	-0.00537938	-0.00429048	-0.00712758	-0.0355526	-0.0182872	-0.0401436	0.0502686	0.0473543	-0.0347598	-0.0164252	-0.0204681	0.016652	0.0329039	0.113452	-0.110655	-0.0568585	0.0496424	-0.000685084	-0.0133972	-0.084638	-0.217915	0.00391234	-0.152471	-0.311722	-0.866621	0.886546	-0.511858	0.466785	-1.74618	0.576313	-0.609544	1.89123	5.22896	-2.96027	-1.11755
-0.00405003	0.00242651	0.00142166	0.000697	-0.00620881	-0.0301344	0.0189069	-0.0108178	-0.0201338	-0.0332773	-0.00289806	-0.00592618	-0.0488915	-0.0197906	-0.109621	0.0545043	0.0817952	-0.0921998	0.0178512	-0.0419	0.000790103	-0.0438955	-0.0331822	0.0867161	-0.578668	-0.352761	-0.103246	0.608349	0.0872943	0.613052	0.179496	0.643261	2.69552	0.403604	1.12776	-1.73276
0.00262459	0.00847614	0.00675447	-5.54E-05	0.013579	0.022852	-0.0221245	0.0116777	-0.0170961	0.0306524	-0.0275863	-0.00290216	-0.0397314	-0.0310609	-0.0801622	-0.0667109	-0.0056131	-0.0618445	0.129379	0.0818888	0.0524453	-0.0913127	0.0568187	0.0200913	-0.971098	0.151297	0.588797	0.238427	0.3176	0.443256	-0.740972	0.0811799	1.47949	-0.771307	1.92938	-1.16103
0.00201199	-0.00838162	0.00428156	-0.00704636	-0.0270302	0.00674496	-0.0275447	-0.0705154	-0.00734875	0.0264519	0.00162183	-0.0160353	0.0483198	0.0291522	-0.0427163	-0.0687895	-0.107832	-0.118553	-0.0147782	-0.065627	-0.0194149	-0.174919	0.0205026	-0.12131	-0.332773	0.24812	-0.327884	0.821193	-0.147136	0.692063	0.901265	-0.800796	2.44358	-0.818866	-0.987985	-1.47898
0.00413371	0.00386658	0.00294396	0.00735842	-0.0263473	0.0121254	0.00396142	0.0300084	-0.00342644	0.0330302	-0.0383951	-0.0362497	0.00139929	0.0301378	0.047817	-0.117763	0.0485625	-0.134026	-0.0383332	0.13634	0.0427765	-0.081222	0.0119975	0.265502	-0.372952	-0.248319	0.0535648	0.0175992	-0.476456	0.698821	-0.484402	0.0876101	2.31308	-1.0652	1.56715	1.16386
-0.000164427	-0.00316653	0.0108181	-0.0048832	0.0112907	0.0121743	-0.0156519	-0.00797739	0.0067095	-0.0508925	-0.0227177	-0.0129952	-0.0848806	0.0175324	-0.0041463	-0.0710665	0.116106	0.0887746	0.0877215	-0.198414	-0.146615	0.0710815	0.154325	-0.265685	0.693415	0.363591	0.384777	0.182404	-0.722702	-0.0382283	0.40946	-0.74441	-8.21807	3.39362	2.93772	-0.689843
0.00177912	-0.00668342	0.000138154	-0.000842478	0.0376081	-0.006457	0.014153	-0.0168448	-0.0270875	-0.039636	-0.00432189	0.0353619	-0.00470249	-0.0010582	0.0250769	-0.0511339	0.0967446	0.0627148	0.101976	0.0551072	-0.0400413	0.134261	-0.196925	-0.149675	0.484568	-0.00123751	0.746575	0.587525	0.0433374	0.273865	-0.0708245	0.130655	0.994989	-0.73592	1.1536	-1.09692
-0.00055855	0.000291087	-0.00127518	0.00499677	-0.00985616	0.0268303	0.0136048	-0.0223963	0.00314544	0.0199228	-0.0377302	-0.0110192	-0.00673718	0.0688534	-0.00860076	-0.00849855	0.107867	0.0977004	0.0991969	0.177072	-0.0140612	0.0695584	0.0286447	0.000954992	0.334067	-0.14068	0.954157	0.192678	-0.11596	-0.0345754	0.00185198	0.314516	-1.4289	-0.587946	-0.573466	-0.770202
0.000437534	0.00490668	-0.00694886	-0.00135774	-0.0052344	-0.000226025	0.0281651	0.00543868	-0.0181623	0.0190179	-0.0365463	0.0512221	-0.0430302	0.0390935	-0.058597	0.068825	0.121726	-0.161011	0.0227222	-0.0186664	-0.0592923	0.0354757	0.0121947	0.140772	0.121455	-0.515772	-0.585021	0.63586	-0.18571	-0.611948	-0.0995142	0.537458	-0.767881	-0.36939	1.86111	-2.18281
0.00730399	-4.33E-05	0.00109399	0.00258882	0.0307034	0.0106006	-0.0137695	0.00329222	0.014275	0.0400315	0.0148118	0.0187859	-0.0601225	-0.171244	-0.0709342	-0.0812451	0.0856192	-0.0352464	-0.085757	0.141655	-0.220407	0.0336145	-0.0792118	0.199049	-0.45521	-0.110513	-0.916192	-0.829659	-0.0839106	-0.828421	-0.689651	-0.0321611	-0.19678	-2.35202	0.827219	-2.30198
0.00136299	0.00260768	0.00427959	0.00289153	0.0112497	-0.0123895	0.00871843	0.00521939	0.0245066	-0.00660888	-0.0165778	-0.00934761	0.0103787	0.0936476	0.0578738	-0.0765596	0.00227014	0.214614	0.143481	-0.105251	-0.0735743	-0.00588176	0.0380973	-0.105524	-0.154001	0.31171	0.829142	0.200971	-0.0544475	-0.606631	0.13873	0.150859	-0.441943	-0.41968	-0.0733483	-2.77082
-0.00320378	-0.00133463	-0.000180132	-0.000883173	-0.0102298	-0.0147125	0.00016143	-0.0511527	-0.00390468	0.0468028	0.0148006	0.0486131	-0.0241818	0.0492563	0.00374706	0.0991608	-0.0868561	0.0164458	-0.189258	0.128841	0.0209524	-0.0368277	0.074761	-0.0772613	-0.285561	0.0423221	-0.324926	0.248882	-0.191346	-1.04883	0.0142617	-0.171447	-1.45705	-1.35472	0.299039	-3.21408
-0.00241629	0.0011159	0.00103987	-0.00595964	-0.00547503	-0.0277443	0.0260809	0.00333492	-0.0422678	0.00754512	-0.044679	0.0442654	-0.00467113	-0.0296601	-0.0221383	0.097179	0.00757814	-0.100055	-0.0861714	0.0890811	-0.0601433	0.122032	0.0621834	-0.150657	0.410907	-0.517337	-0.416938	0.0420067	-0.203475	-0.363468	-0.700714	0.335622	-1.37745	-0.771157	2.46078	-2.36686
0.00485045	-0.00219016	-0.00143632	-0.00627082	0.0280173	0.0323467	-0.0254385	-0.00584783	0.0157839	-0.00646723	0.0158941	0.0529939	0.0671696	0.0135662	0.106785	-0.0432404	0.17785	0.0674554	0.25508	-0.0191224	0.0127357	0.0493027	0.0206167	0.0997786	-0.490282	-0.477477	0.0619668	0.541055	0.448066	-0.434585	-0.36551	0.0685291	1.57004	-0.267739	1.37896	0.18855
0.00169179	-0.00107828	0.00306297	-0.000854368	0.00401352	0.0191404	-0.00829369	0.00751455	0.0157151	0.00723393	-0.0360044	-0.00568825	-0.00760433	0.0288439	0.011315	0.00373614	0.0238451	-0.180237	-0.0626828	0.0107019	0.00894119	-0.195164	0.0405578	0.0859588	-0.218205	-0.0684224	0.102999	-0.548346	-0.37529	0.792008	0.103907	0.150087	2.07249	-2.21329	1.05546	3.30777
-0.00375163	-0.00225574	0.00851995	0.00335611	0.00301628	-0.0160414	0.018818	-0.0295507	-0.0192575	-0.0205854	-0.00853785	0.0603763	0.0131183	-0.0701125	-0.0194342	0.05196	0.0941404	-0.0275395	-0.00227465	-0.0959216	-0.034482	-0.0690659	-0.0150043	-0.0791549	0.60718	-0.237059	-0.247413	0.568287	0.674629	0.236447	-0.855196	0.531385	-1.2544	-0.93301	-0.828776	-1.40228
0.00196993	-0.00111801	0.00239658	-0.0116199	0.0120752	-0.0023607	-0.0173993	-0.000580537	0.038104	0.0171674	-0.0157637	0.0106844	-0.0218437	0.0271443	0.150837	-0.00937574	0.0446528	0.0791752	-0.010102	0.300821	-0.0475345	-0.0735341	-0.0627374	0.0213109	0.0925924	0.176474	-0.0345801	0.014959	0.298836	-0.519203	0.458453	0.280616	0.191754	-3.52006	0.937346	4.12386
-0.00302536	-0.00303346	0.00958586	0.0159781	0.0226208	-0.0115553	-0.00489603	-0.00181473	0.0320197	0.015127	0.0144677	0.0626945	-0.0249508	0.00166272	-0.0335343	0.101734	0.0336272	-0.0836004	-0.01906	0.169041	-0.0158563	0.00945052	-0.00154594	-0.0316225	-0.380163	0.204965	-0.535592	-0.179303	0.590392	-0.278189	-0.0267822	-0.533299	1.34475	-2.53875	0.268119	-2.79047
-0.00240659	-0.00205229	-0.00387435	0.00249025	0.00501828	0.0109699	-0.00789337	0.00556799	0.000914727	-0.0360322	0.00473394	-0.0236938	0.0331211	-0.0461666	0.142089	-0.130669	0.00330665	0.145193	0.106574	0.0631144	0.0919077	-0.161378	0.09591	-0.0620085	-0.129678	0.0845525	0.49464	-0.149583	-0.102285	-0.213732	0.44838	0.201086	-1.92235	-0.668916	-2.30058	-2.21451
-0.00230858	0.00269824	0.000294701	-0.00536924	0.0248235	0.00885751	-0.0251592	0.00114702	0.0194738	0.0160541	-0.0528783	0.024892	-0.0520406	-0.0359083	0.102006	-0.0266473	0.226975	0.128147	0.0354943	0.0364242	0.0627407	0.106772	0.130193	-0.0903478	-0.272771	-0.900376	-0.142847	0.442247	-0.133675	-0.0596105	0.0908733	-0.674835	1.48549	-1.79487	0.182932	3.60068
0.00419043	-0.00114361	0.00120019	-0.00297561	0.00608983	-8.64E-05	0.0241491	-0.0199434	-0.0251084	0.0213318	0.0454937	-0.0240706	-0.00627908	0.0243088	0.0100811	0.0343326	0.241974	0.0734292	0.331404	0.0261914	0.143334	-0.256464	0.138398	-0.128161	-0.20895	0.596582	0.443117	0.456758	0.0663774	0.135652	-0.396567	-0.079163	-3.229	3.02417	3.17741	-0.981479
0.00184471	0.00201436	-0.0050134	0.00290001	-0.014231	0.0245541	-0.000160999	-0.0128678	-0.0103937	0.0715046	-0.0220024	0.0329893	-0.0434562	0.0782664	0.0163069	0.0738203	0.0362753	-0.0171363	-0.0331945	0.146798	-0.0256349	0.00839805	0.212861	0.00288561	-0.595397	-0.232663	1.11496	-0.284828	-0.435399	-0.117329	0.14853	0.676178	-1.57193	0.574056	-3.03854	-1.99483
3.97E-05	-0.00355645	-0.00445574	-0.00346979	-0.00454788	-0.00845367	-0.0286164	0.0264456	0.0443959	-0.00846968	-0.00502526	0.0197664	-0.129862	0.0529736	-0.0377275	-0.134219	0.0599868	0.158102	-0.152475	-0.0400604	-0.0579192	-0.247821	0.387518	0.25312	0.645467	-0.132168	-0.217922	-0.0218658	1.66463	0.3388	-0.673454	0.962	-1.55243	-1.0776	-6.85448	-1.21951
-0.00415002	-0.0053761	0.00374622	-0.00394493	-0.00791262	-0.00344759	0.00843619	-0.00286897	-0.000479365	-0.00189075	-0.00931646	0.034929	-0.0296696	0.0364227	-0.063947	0.0346508	0.0217713	-0.0904076	-0.135223	-0.126478	-0.150428	0.156148	-0.0626661	-0.00921643	0.200165	-0.0614832	0.0929674	-0.0726974	-0.803537	-0.679537	0.104451	0.256876	-2.31085	-0.876492	-2.55622	-2.40636
-0.00229771	-0.00996298	-0.0138223	0.00198372	0.0198187	-0.0233409	0.0056842	-0.0241804	-0.0245834	0.0222581	-0.0652955	-0.00796647	-0.0772235	-0.106224	0.107326	-0.0569865	0.134116	-0.183112	0.0629606	0.101613	0.199443	-0.0938307	0.268798	-0.203453	0.140964	0.412742	-0.643925	0.539708	-0.158213	-0.795715	-0.519554	0.2609	-4.63715	-0.64781	1.0272	1.94159
-0.00013504	0.000949124	-0.0167409	0.00279879	-0.00174565	0.0166183	-0.0118593	-0.00181899	-0.0119034	0.0337729	0.00623094	-0.00251729	0.0469633	0.00763358	0.115165	-0.00598193	-0.177022	0.059817	-0.0527083	-0.140222	0.0280321	-0.0348175	-0.111997	0.00183573	-0.174383	0.32256	0.0780381	0.671898	-0.178035	-0.938135	-0.193722	-0.277613	-2.48435	-1.15144	-0.609336	-2.50687
0.000245686	0.00707578	0.00385521	-0.00131921	-0.019875	-0.0109329	-0.00403628	-0.00628779	0.0348523	0.0288617	-0.0647484	-0.00220954	-0.0448089	-0.0304082	0.00755918	-0.0452068	-0.0914244	0.0844081	0.0509301	0.0856519	-0.0358048	-0.0683785	-0.0792544	-0.00801705	-0.279536	-0.225534	0.00790361	0.640382	0.316465	0.0428657	0.310246	-0.408876	1.70171	-2.09107	0.473533	-1.36067
0.00117624	-0.0023473	0.00206572	-0.00813845	-0.0188896	-0.00785111	0.0105269	-0.0166965	0.025364	0.0114167	-0.019448	-0.0171301	-0.0582823	-0.026557	-0.0425182	-0.04248	-0.0101532	0.134123	-0.0657379	-0.0319976	-0.0682317	-0.0250747	-0.0955115	-0.13568	-0.0113413	0.0402531	-0.755429	-0.307269	-0.0300157	-0.0528189	-0.496623	0.219489	0.731017	-0.88219	1.61353	-1.63699
0.00444306	-0.0121541	0.010493	0.000726329	0.0210917	-0.0384237	-0.00352119	0.0152935	-0.0608106	0.0348978	0.0659189	-0.0330234	0.196923	0.0143986	0.00596238	-0.118189	0.221432	0.0424208	0.0812396	0.0307713	-0.039311	0.191454	0.157678	-0.219525	-0.914308	0.271216	-0.250463	0.646168	1.4233	-1.11453	0.458988	2.01144	0.495433	0.148846	1.30729	2.82122
-0.000909645	-0.00806481	2.15E-05	-0.00791629	-0.00989945	-0.0277076	-0.0235763	0.0294483	-0.025517	-0.0302846	0.0434359	-0.0319156	0.0492119	0.010301	0.0239084	0.071422	0.0450351	0.104905	-0.081303	0.101706	-0.099149	-0.0590691	-0.185017	-0.0857178	-0.176985	-0.0527838	0.260015	0.0199909	0.0681954	0.204587	0.248782	1.04314	1.41895	-0.0827715	0.638645	-2.79834
-0.00256899	0.00495951	0.00275885	0.0100257	0.0194928	-0.0270464	-0.0163316	-0.0712515	-0.0365576	0.0622179	0.00154808	-0.0139653	-0.0345144	-0.0531919	0.000169491	-0.00845238	0.0343955	0.0405197	0.0176395	-0.156444	0.059631	-0.0131172	-0.114492	0.0678577	-0.309942	0.0637016	-0.474007	-0.00383478	-0.0342886	-0.128087	-0.124968	0.258638	1.16689	-0.834179	0.350878	-1.87658
0.0017368	0.00706172	-0.0035109	0.00186379	0.0439723	-0.000675623	-0.0132893	-0.0445824	0.0187405	0.0736258	0.00653594	0.038717	0.0158967	-0.141179	-0.098891	0.0744411	0.0125016	0.0238682	-0.0694743	0.0299342	-0.0558303	-0.0299613	-0.0414181	-0.12229	0.0937514	-0.335722	-0.334886	-0.185072	0.250715	-0.382779	-0.489258	0.284574	-0.171758	-1.59993	2.24263	-2.49452
0.00511185	-0.00520326	0.00523156	0.00711239	0.00766415	-0.0153917	0.00261696	-0.0111378	-0.0126408	-0.0432055	0.0421309	-0.00798943	-0.0439897	-0.00185685	0.00177837	0.219516	-0.0440776	-0.0435086	0.00943037	0.037388	0.184036	0.00610408	0.0190846	0.0901415	-0.83392	0.00350678	-0.362837	-0.176448	0.227877	-0.741096	0.236615	-0.343726	-0.62478	-2.3829	-2.52776	-3.0222
0.00661157	-0.00287942	0.00094509	-0.00390785	-0.0359702	-0.0302497	-0.0188522	-0.0261274	0.000758523	-0.0106483	-0.0193366	-0.042467	-0.00379157	-0.0247444	0.0433401	0.136606	-0.113867	0.101318	0.0841966	0.0151592	0.159357	0.0643171	-0.0358796	-0.0378005	-1.00579	-0.0411756	-0.445497	-0.0368105	0.154097	-0.612788	-0.121034	-0.521939	-1.01537	-2.52747	-3.70103	-2.42398
-0.00286294	0.00598686	0.00156066	0.000298389	0.0283561	-0.0246771	0.00411709	-0.0046633	0.0110976	0.0242844	-0.00576467	-0.0420029	-0.0124046	-0.00609818	-0.026234	0.103769	-0.0287871	0.0174448	-0.0562038	-0.0489858	0.00927759	0.106153	0.0626379	0.122908	0.510953	0.508609	-0.179236	0.180401	-0.404026	0.228067	0.787274	-0.478931	2.80187	1.28223	-1.05315	-0.388297
-0.00169081	0.00184794	0.00271041	-0.000166185	-0.0157483	0.0235143	-0.0283589	-0.0144798	0.0394033	-0.00681484	-0.0362468	0.0239636	0.134448	-0.0603597	0.11115	0.0241409	-0.0610994	0.0598182	-0.237207	-0.0401824	0.147478	0.0850679	0.0296981	-0.00916208	0.297908	-0.224955	1.00484	-0.320075	-0.242338	-0.872977	0.201605	0.40583	-0.468334	-1.94908	0.296902	-3.19818
-0.00496771	0.00166231	0.00975047	-0.00230823	-0.0557203	0.00650463	-0.0397885	-0.0366701	-0.0489357	-0.00707754	0.0286897	0.0299559	0.0687531	-0.0634802	0.107826	-0.0734307	0.0897824	-0.0952789	-0.0448129	-0.170286	0.00490677	0.0300343	-0.0329871	-0.102297	-0.0892542	-0.286028	0.448224	-0.176023	-0.648727	0.754857	0.772117	0.88958	2.54616	1.43425	-0.65894	-1.65286
0.00133775	-0.00130638	-0.0025173	-0.0162231	0.0224573	-0.00551948	-0.0162622	0.0150233	-0.0421935	-0.0133781	-0.0267636	-0.0403879	-0.0249553	0.0192069	-0.00936956	-0.0650535	-0.000606856	-0.00390269	-0.030769	0.108927	0.0458363	-0.0781573	-0.0856136	-0.30477	-0.483992	0.20076	0.724078	0.0165521	0.0378582	1.00624	-0.330279	0.482977	2.36516	-0.560357	0.987402	-1.44029
-0.00043518	0.00229815	-0.0124425	-0.00457508	0.00834899	0.000318687	0.0105175	-0.00333486	-0.0129832	0.0296489	0.00700284	0.0185604	-0.00844453	-0.0492016	0.0655	-0.000598749	0.0196146	-0.00355121	0.0135865	0.207999	0.027311	-0.158432	-0.00302794	0.100083	0.172259	0.0123083	0.127063	0.0238361	0.287444	-0.162352	0.870261	-0.320943	1.60704	-2.05948	0.0959731	-2.0563
-0.00347582	0.00236103	0.00261667	0.00536844	0.0358146	-0.003213	-0.0013325	-0.0101043	-0.0177179	0.0434651	-0.00918459	-0.0189538	4.22E-05	-0.121979	0.0541652	-0.0806055	0.0618804	-0.181502	0.00489423	0.0990483	0.194974	-0.0689666	-0.0618556	-0.162423	-0.789681	0.45518	-1.06287	0.133017	0.00411508	-0.812901	0.935215	0.695478	-2.65881	-1.5311	-3.03998	1.72939
0.0011853	-0.00638336	-0.000283968	-0.00792533	0.0205435	6.44E-06	0.0137479	0.0116371	0.0285879	-0.0420444	-0.022955	0.000472399	-0.0430551	-0.0675104	-0.0310431	0.0693763	-0.00170881	0.0987492	0.00230255	0.0731281	-0.185962	0.0171111	-0.03774	-0.086298	-0.387619	-0.0567818	0.490353	0.0590573	0.1954	0.227685	0.135192	0.35139	3.09827	1.76665	-0.225857	-0.863184
-0.00552023	0.00164847	-0.00509376	-0.00287171	-0.0139498	-0.00367574	0.00509189	-0.0223216	0.0255609	0.0131822	0.0375654	0.00660239	0.0617811	0.0345111	-0.00347954	-0.0443363	0.0481998	-0.0883479	0.112256	-0.127729	0.0231062	0.13293	0.107453	0.0443638	-0.325124	-0.272131	-0.0790593	0.785455	-0.209569	0.861735	-0.138521	-0.395636	4.04371	2.09869	0.568543	1.06237
0.00338087	0.00103157	0.00298029	-0.00552427	0.00596644	0.00966401	-0.0204619	0.0461224	-0.000822567	0.00495058	-0.0017452	-0.00704726	0.0523423	0.00750305	-0.0664883	0.0182843	-0.120035	0.065113	-0.0107782	-0.170877	0.0458714	-0.0574931	-0.190726	-0.19502	-0.348331	-0.542301	0.348015	0.738966	0.116885	0.528281	-0.190905	0.578963	1.13963	-0.543778	0.985656	-1.66223
-0.00086015	0.00750841	0.00662552	0.00660896	0.0269362	0.0104858	0.0136355	-0.049939	0.0100708	0.0490185	0.00741246	0.04518	0.0140971	-0.149947	-0.0107382	-0.00396965	0.0693937	-0.092481	-0.0598459	0.260672	0.00691893	-0.156496	-0.0336349	0.0164074	-0.221117	0.612007	-0.17697	-0.464201	0.23545	-0.0911918	-0.056793	-0.301086	-1.138	-0.562238	1.70294	-1.93793
-0.00351439	0.00106997	-0.0132382	0.00209894	-0.011235	-0.0065247	0.0377068	0.0218226	-0.00691231	0.0317077	-4.77E-05	0.0075511	-0.036119	-0.0138708	0.0653825	0.0226666	-0.115734	0.0785357	0.0228958	-0.172206	-0.0342846	-0.288261	0.0128859	-0.165072	0.455673	0.460184	-0.0718722	1.28389	0.223442	0.252997	-1.05774	-0.253445	-5.7906	1.26771	-1.01201	0.029487
-0.00143237	0.00242289	-0.00486309	-0.00337621	0.0117193	0.00694627	-0.0383588	0.026672	0.00532342	-0.0296691	0.03784	-0.0289959	0.0336125	-0.168794	0.0748456	0.0521421	-0.082417	-0.045265	-0.0805861	-0.0833844	0.0916498	0.0874698	-0.173906	0.109451	-0.443445	-0.459296	0.79289	-0.513311	-0.333626	-0.452206	0.684537	0.381626	-0.544488	-2.19983	-3.57896	-2.80509
-0.00524606	-0.00479958	0.00125769	0.00323817	0.00990276	-0.0311453	0.0313346	-0.0173386	0.0425526	0.0208491	0.0033089	-0.00492737	-0.0733211	0.0753668	0.07971	0.0353979	-0.0224749	-0.343691	0.203257	-0.0675003	-0.147325	-0.316722	-0.172374	-0.20987	-0.16335	-0.658261	0.646029	0.195558	1.27965	-0.909206	-0.458292	-0.766537	0.105278	7.01688	0.851928	-0.152287
0.000591024	0.00427626	-0.00409355	0.00243857	0.00327636	-0.000753381	-0.0209469	0.0131591	0.0325061	0.000289893	0.0157031	0.012199	-0.000106157	-0.0830202	-0.0357573	-0.0994667	-0.0466261	-0.200309	0.122998	-0.0811468	-0.0566201	0.129128	0.00332727	-0.083404	-0.211019	-0.410976	0.399543	0.133359	0.195758	1.16202	-0.575185	-0.322573	2.99984	-1.56566	1.67316	-0.4241
0.00123756	-0.00319713	0.00548495	-0.0123424	0.00696543	0.0330064	-0.0236742	0.00333936	-0.000823578	0.00831503	-0.0241158	-0.0444831	0.0687043	0.0633254	0.0233626	-0.0143556	0.0529485	-0.120308	-0.100502	0.0826555	0.0661002	0.0925567	0.0328744	0.0207379	-0.448065	0.0492978	0.0344311	0.283339	0.0695698	0.472994	-0.77808	0.157663	2.49175	-0.0224767	1.77072	-1.1937
0.00170373	-0.00250142	0.000688859	0.00293087	-0.00911656	0.0128828	0.00272575	-0.011531	-0.00363468	-0.0650711	-0.0138784	0.0383036	-0.139636	-0.0143158	0.0275358	-0.0491298	0.142474	-0.0647505	0.140223	0.0464437	0.110246	-0.111372	-0.174427	-0.0132492	-0.433573	-0.206485	-0.0334544	0.479882	0.348797	0.742698	0.322145	0.700124	2.35677	-0.842903	1.41803	-0.0408039
-0.00217133	0.00502481	-0.000234232	-0.0140506	-0.000483623	-0.0244906	0.00559886	-0.0395354	-0.040503	0.000946998	-0.0205227	0.0309752	-0.138028	0.00193572	0.0691099	0.0444896	0.159547	0.083925	-0.0432745	0.125015	-0.0573584	-0.167918	0.258583	0.0808063	0.966631	0.132906	0.169251	0.526618	1.25704	0.289116	-1.4886	0.604528	-3.83338	-0.255129	-1.96677	0.850137
-0.00474919	-0.00584624	-0.00789404	0.00156857	-0.0175936	-0.00350806	-0.0215212	0.00881467	0.0223825	0.000586303	-0.014711	-0.0220585	0.0142937	0.0390465	0.00843054	-0.169129	-0.0216984	0.202618	0.0605097	-0.14214	0.0628254	-0.184177	-0.0135396	-0.081351	-0.242449	0.862039	-0.0553478	0.467646	-0.335896	-1.15957	0.02971	-0.561444	-2.41316	-1.00911	-0.16411	-2.7013
-0.00365582	-0.00601911	0.00332906	0.00438811	-0.00741431	-0.0219469	0.0327927	-0.0222399	-0.0220576	0.0338829	-0.0370179	0.0159862	-0.0498243	0.0285069	0.0883954	-0.0890915	-0.101718	0.166478	0.0602226	0.0618697	0.0745267	-0.112016	-0.098909	-0.106997	-0.794592	0.373649	-0.0624885	0.13777	-0.0398154	-0.540414	0.053237	-0.374096	-1.30542	-2.10379	-4.58164	-2.20291
-0.00177286	0.000998396	0.000330324	-0.0138341	0.0241292	-0.0172665	-0.0176045	-0.0728273	-0.00780918	0.0101618	0.0340704	-0.000467376	0.0188206	0.0258451	-0.0332933	0.0446721	-0.025369	0.158591	-0.0542874	-0.0448207	-0.00206204	0.11078	0.103695	-0.247714	0.00741444	0.203418	0.0305848	0.353853	0.707372	-0.423575	-0.509986	-0.847326	1.00314	-2.687	1.7155	-2.5883
-0.000589928	-0.00510495	0.003179	-0.00319223	0.0240455	0.00575403	-0.0351976	-0.0134964	-0.00131924	-0.0271322	0.0233545	-0.0218677	-0.0645091	0.0168348	0.0142522	0.0455822	0.0810734	-0.188301	-0.0128605	0.0587042	0.107099	-0.203739	0.138493	-0.133382	-0.044899	1.02272	0.499296	0.188885	-1.25475	-0.320436	0.477324	-0.644632	-5.89423	1.91817	0.0965658	-1.32695
-0.00491382	-0.00813762	0.0153094	-0.00391559	0.00285726	-0.0164309	0.0244825	-0.00382559	0.00936579	0.0145847	-0.00328214	-0.0164222	0.00978172	0.0219896	0.00574361	-0.0664514	-0.00383289	0.127858	0.0812298	-0.140248	0.041449	-0.162142	0.128843	0.0793678	-0.94646	-0.97013	0.474573	-0.777339	-0.662363	0.20735	-1.2728	0.00819126	1.427	0.0277812	1.40464	3.24016
-0.00411145	0.00728865	0.00229736	0.00655563	-0.00568859	-0.00341617	0.0153296	-0.0263074	-0.0315128	0.0314784	-0.0509296	0.0111669	0.0311369	0.0476629	-0.100235	0.0218937	0.0608771	0.0203908	-0.0677886	0.09504	-0.0427503	0.0956233	-0.0139456	-0.0859042	0.0224135	0.167495	-0.318669	0.122654	-0.653933	-0.66291	-0.54301	0.0861237	-4.31059	0.16492	-1.9265	-1.76036
0.00073841	0.00856473	0.00878514	-0.00563436	0.0318192	-0.0327425	0.0208048	-0.0213766	-0.00888959	0.0265728	0.0388377	-0.0177285	-0.000532023	-0.0315851	-0.0252817	0.0823351	0.0600037	0.15552	-0.018435	0.117285	0.0476015	-0.00718108	-0.11253	-0.105998	-0.457804	0.178729	0.237298	-0.39	0.0825444	-0.438479	-0.0294325	0.0573608	-1.07261	-1.97401	-3.17795	-2.50789
-0.00462239	0.000869209	0.000622036	0.00571454	0.0114808	-0.0245976	-0.0101119	0.00179634	0.010775	-0.000230185	-0.00565324	0.00125446	-0.0299959	-0.00492838	0.0159354	0.0126979	0.0682255	0.0190773	0.0798807	-0.091668	0.0869818	-0.139085	-0.0236068	0.0441138	-0.483133	0.186118	-0.717593	-0.338616	0.138325	-0.575328	0.640848	-0.510724	0.0809196	-2.39741	-1.89151	-2.89321
-0.000902523	-0.003182	-0.00269791	0.0111038	0.00979408	0.0436498	0.01624	-0.0016019	-0.0166377	-0.0285673	-0.0118556	-0.00149159	0.0988801	-0.0959455	0.00558101	-0.0767479	-0.0577193	0.0829917	0.0233225	-0.236944	0.00378119	-0.0149536	-0.104517	-0.17562	0.234799	-0.249498	-0.430696	0.738446	-0.0935308	0.0359095	-0.570079	-0.226718	-2.14436	-1.06779	-1.57004	-0.902609
0.000580091	0.00596154	0.00333112	0.00814768	0.0158096	-0.00847816	0.0237533	-0.0360141	0.0277894	0.0565087	0.0182863	0.00684278	-0.041052	-0.0953943	-0.0263481	0.0273605	0.105126	0.0320282	0.147792	0.0504462	0.0212992	-0.288753	-0.0538725	-0.212317	0.199777	0.717432	-0.108965	-0.0196993	0.331058	0.17412	-0.0866271	-0.246824	-1.00547	-0.353744	2.35674	-1.9269
0.00124781	0.00350448	0.00268224	0.00296661	0.0352834	-0.00643351	-0.017306	-0.0116194	-0.0435085	-0.00210517	-0.0373409	-0.0204341	0.0510445	0.000200506	0.040023	-0.11442	0.0301625	0.232296	-0.00111671	0.0718102	-0.00644202	0.132269	-0.0838888	0.0991032	-0.220111	0.368682	-0.568837	-0.138527	0.237048	-1.17072	-1.12929	-0.0107191	-0.737554	-2.07796	1.16056	-2.71114
-0.00385667	-0.00419822	0.00405193	0.00394008	0.00195136	-0.0321445	-0.0165885	-0.0139573	-0.00477651	0.000639391	0.0328876	0.0146907	0.061407	0.0203013	-0.0427824	0.0701697	-0.0293135	0.0111055	-0.0218277	0.152415	-0.0720167	-0.123622	0.12799	-0.198343	-0.315403	0.418425	0.0154388	0.275763	0.137346	-0.0653907	0.570008	-1.09518	0.817997	-1.97875	-1.36569	-2.16306
-0.00439575	-0.00440767	-0.00179986	-0.00462257	0.0266529	-0.027029	0.00289547	-0.0166523	-0.0391037	0.0370735	0.0515894	-0.0147615	0.154561	0.106216	-0.0239956	-0.0971856	0.0916986	0.169549	0.0397008	-0.0566665	-0.0289576	0.00459576	0.0875946	-0.24949	-0.845719	-0.252875	0.942545	1.22087	-0.401323	0.569453	-0.741641	-0.493323	2.75364	2.03518	0.540059	0.932316
0.00922868	0.00395614	-0.00374908	0.0298138	-0.00843083	0.0314095	0.0322862	-0.00150982	0.0161371	0.0358743	0.0267494	0.0244068	0.146425	-0.0151607	-0.0421192	0.267573	-0.0094818	0.160904	-0.485276	-0.388452	-0.112385	-0.171733	0.155996	-0.370808	-0.818605	0.0151504	0.0684882	-0.628699	-1.14889	-0.398908	-0.628046	0.0640953	3.45651	6.60252	-1.0407	14.6735
-0.000603042	-0.000776424	0.0121168	-0.00538104	0.0137734	0.0153045	0.0204798	-0.0307529	-0.0136534	-0.0104947	-0.0282284	0.0291045	-0.00952439	-0.0213117	-0.0898567	-0.043991	0.0738513	-0.114286	0.104497	-0.12781	-0.0166406	0.0117216	0.0634715	-0.175697	-0.377385	-0.897466	0.364525	0.336384	0.034762	0.885258	0.187706	0.494033	2.37493	-0.202125	0.728959	-1.46748
-0.00575132	0.00112374	0.00195108	0.0117015	-0.00347338	-0.0157057	-0.00274545	-0.0133707	0.00252987	-0.0263511	0.0144608	-0.0191467	-0.00601922	0.0418842	0.134699	-0.0346231	-0.107044	0.191965	0.174741	0.0999699	0.0861005	-0.0425556	0.0234093	-0.169465	-0.460894	0.0727071	-0.0327626	0.0829923	-0.563577	-0.56179	0.138101	-0.317628	-4.72732	0.0615585	-2.50058	-1.76564
0.001026	-0.00319386	0.0107698	-0.00641183	0.0533861	0.0090199	-0.0190865	0.0296444	0.0452352	0.0110072	-0.0435357	0.0245844	0.120011	-0.0175073	-0.14778	0.138705	-0.0710281	-0.00493715	0.048565	0.159456	-0.180072	-0.0555285	-0.0126504	-0.0948844	-0.151461	-0.234549	-0.0419418	1.26513	0.638603	-0.0809814	0.023374	-0.998752	4.52363	4.23764	-0.250405	0.736534
-0.00801586	0.000972675	0.00731836	0.00394983	0.0272144	-0.0152645	0.0138835	-0.0491991	-0.0127653	0.0355501	0.00119821	0.0658028	-0.00430878	0.0741015	-0.0332871	-0.0488428	-0.0220425	0.022056	-0.170843	0.0934054	0.0019407	0.110853	-0.0359967	-0.0268294	-0.53539	-0.360771	-0.120269	-0.409766	0.0954801	-0.191178	1.0494	-0.650191	-3.37099	0.0190857	-0.942787	-1.9733
-0.00665588	-0.000984919	-0.0076881	-0.00236127	0.0130574	-0.0350283	-0.0179196	0.0106779	0.0145012	0.00267135	0.00926283	-0.00209671	-0.059184	0.00560763	0.035528	0.0399182	0.0103551	-0.032012	0.0204712	-0.155009	-0.0528136	-0.0353507	0.0231004	-0.00909336	-1.00936	0.133512	0.254786	-0.508885	-0.300682	0.806213	-1.28172	0.258296	2.85576	0.354373	1.6636	1.52137
-0.000975884	0.000918456	0.00410211	0.00285289	-0.0032945	-0.0150296	-0.0146037	0.019846	-0.00349056	0.0300744	-0.0459844	-0.0114562	-0.0615236	-0.00858191	0.0629736	-0.0137155	0.0676619	-0.125831	0.00725931	-0.0644153	-0.0794148	0.113576	0.203575	-0.0138714	-0.694541	-0.413364	-0.0766911	0.673525	0.235076	-0.6994	0.556618	1.9632	-0.714959	0.724585	1.52064	1.62592
0.000890145	-0.00322642	-0.00362506	-0.00494592	0.00814501	-0.00759645	-0.0176924	0.0189885	0.0136623	0.00110309	-0.0475594	-0.00929459	-0.0268348	-0.0467873	-0.0152996	-0.0308151	0.0164486	-0.0484726	0.0341436	0.0471299	-0.0110595	-0.045393	0.0487423	0.0202987	-0.905502	-0.0590272	0.0688166	-0.0263554	0.179667	0.704343	-0.512959	0.556251	3.2611	0.425178	1.41112	-1.32754
-0.00097703	-0.00442	-0.00166651	-0.00343848	-0.00498655	-0.00129329	0.040096	-0.00720124	0.034317	-6.22E-05	0.00119062	0.00123296	-0.0611689	0.0309326	-0.0492076	0.0716806	-0.116861	0.0423337	-0.0928801	0.0998591	0.17912	-0.0121393	0.0147106	-0.0471203	-0.431031	-0.30928	0.420142	-0.113489	0.104439	-0.0225344	-0.604187	0.176687	0.852359	-3.06213	1.9482	2.65444
0.000531943	-0.00653667	0.0028528	-0.00592766	0.00609086	-5.28E-05	0.00670411	-0.0135028	0.0341978	-0.012195	-0.00214117	0.00930718	-0.0821141	-0.0113022	0.052847	0.0923412	-0.0625207	-0.0357446	0.00304187	-0.0315472	0.0757791	-0.0209244	0.0164607	0.00931118	-0.173569	0.0205145	0.400656	-0.812379	0.130506	-0.0292781	-0.659339	-0.069344	0.582388	-3.85546	1.87284	3.70431
0.00119884	0.00275847	-0.000111142	-0.00335109	-0.019216	-0.00999857	-0.0122279	-0.044046	-0.0303825	-0.0228381	0.00612548	-0.0206365	-0.117717	-0.0344381	-0.0219132	-0.0489502	0.0703274	0.226119	-0.251412	-0.0960374	0.101468	0.0447763	0.162283	0.016349	0.142976	-0.133408	0.159545	0.347326	0.846072	0.73753	-1.77746	0.396218	0.19148	-0.871093	-3.87066	2.69838
0.000690008	0.0054158	-0.00258706	0.0026272	0.0176268	0.0119561	-0.0280414	0.000559039	-0.00564708	-0.00200806	-0.0135028	0.000173332	0.0796364	-0.0373638	-0.0525841	-0.0205288	0.00823167	-0.0128254	-0.072596	-0.0212935	0.0642547	0.0485753	0.0165588	0.102588	0.0695545	0.580909	-0.372818	-0.338899	-0.552452	0.693802	-0.106073	0.556763	3.71242	2.78412	0.582215	0.315051
0.00623063	-0.000868467	0.00565322	0.00963344	-0.00343232	-0.0206931	0.0134077	-0.0080147	-0.0271664	-0.0556712	0.0140177	0.00389536	-0.0252253	-0.0307702	-0.00620705	0.0621087	0.103707	0.0294643	0.245095	-0.189476	-0.0349729	0.0971463	-0.0574112	0.178047	0.0639495	-0.35671	-0.255619	0.0930945	0.990629	0.215777	-0.308822	0.220026	-0.374353	-2.2495	-4.36994	-1.62465
0.00163963	0.00210204	-0.00586543	-0.00219386	-0.00448963	0.0261096	-0.0346884	-0.00542282	0.0167006	0.0134644	-0.0270007	0.00465963	-0.0523083	-0.0279642	0.0640403	-0.0561817	0.0954948	0.00357966	0.0184883	0.0142069	0.00943158	0.00905675	-0.211399	0.0700359	-0.352306	-0.0599589	-0.957587	0.166025	-0.13509	-0.776662	0.943566	-0.0613374	-0.447078	-2.28455	-2.554	-1.33017
-0.000504623	0.0057864	-0.00260828	-0.00115324	0.0265055	-0.0103021	0.0115022	-0.000159075	-0.018389	0.0165943	0.0209967	0.0301786	-0.0756996	-0.0661938	0.00690106	0.0469331	0.057039	-0.12611	0.0345116	0.265573	0.281732	0.030197	0.073376	-0.138263	-0.419376	0.0300616	-0.564736	0.258396	0.591509	-0.495137	1.10329	-0.298458	0.64722	-2.71504	-1.64378	1.25752
-0.00269401	0.0108967	-0.000374506	-0.00712378	0.0113079	-0.0103798	-0.013225	0.02802	-0.0082006	0.0414128	0.041502	-0.0144263	0.045505	0.015548	-0.052145	0.0224956	0.0283684	-0.0265681	-0.0754809	-0.0297388	-0.22005	-0.0921187	-0.139609	0.0206017	-0.0961067	0.051244	-0.0156577	0.0456267	-0.319405	-0.247404	0.813489	0.407939	0.288534	-0.681441	-1.16885	-2.96146
0.000114905	-0.000151882	0.000552076	-0.00657088	0.0190704	0.0180018	-0.000852506	0.00240541	0.018325	-0.0459175	-0.0356445	-0.0308313	0.0111251	0.0472173	-0.0550813	-0.116904	-0.16858	0.0542001	0.0497356	0.162385	-0.0764122	0.110138	0.0556586	-0.0640344	-0.806804	0.0785191	-0.270734	0.186943	0.246269	0.125124	-1.27119	-0.256013	0.788991	-1.69052	1.1526	-0.777754
-0.00110132	0.0011851	0.00131916	-0.00646943	-0.0117829	-0.0235271	-0.0267304	0.0300918	0.0387525	0.0109498	0.0303932	0.0102513	-0.0866657	0.0387121	-0.113921	0.0584102	0.04648	0.0385764	-0.124863	0.065285	-0.0345816	-0.233001	0.146544	0.130377	0.0968596	0.148631	0.058232	0.136927	1.40641	0.266172	-0.428799	0.535831	0.131778	-1.38932	-3.20295	-1.965
-0.00569244	-0.00477327	-0.00364579	0.00342777	0.00947293	0.0148534	0.0113385	0.00697618	0.0282443	0.0213995	-0.00877878	-0.00694555	-0.0666332	0.0131104	0.00893642	0.060354	-0.102501	-0.0263723	-0.0969691	-0.0110123	-0.0173416	0.0739699	-0.103285	-0.202989	0.0927242	0.0264085	0.719793	-0.151697	0.241802	0.736402	-0.287111	0.313421	2.21766	-1.13961	1.0587	-1.49438
-0.00129252	-0.0023234	-0.00121389	-0.00636521	0.0310583	0.00172515	0.0162463	-0.0187765	0.0282375	-0.000322152	0.0230749	0.032699	-0.0670832	0.0972542	0.0196247	0.0119969	0.0200629	0.0391015	0.167877	0.0425169	0.0301069	0.0418799	-0.181665	-0.0778739	-0.185759	0.112514	0.225377	0.691842	0.749657	-0.0748561	-0.0479605	0.323001	2.86869	1.60457	0.741516	-1.12242
0.00131021	-0.0103418	-0.00190908	-0.00735525	-0.0081625	-0.00144593	-0.0208319	-0.00952808	-0.0138887	0.0147269	0.0238401	0.00257455	0.108434	0.0109223	0.104777	-0.0419003	0.111421	0.031123	0.0597505	0.0673395	0.0290969	-0.105037	-0.0165262	-0.0469095	-0.604133	-0.0430272	0.173452	-0.280948	-0.0225909	0.360464	-0.479028	0.239774	2.67652	1.05771	0.605394	-0.314387
-0.00424987	-0.0027253	-0.00429152	-0.00373203	-0.0276029	-0.0246832	-0.0235071	0.0213352	-0.0164757	0.0149402	0.0352697	-0.0159838	0.0407353	0.0458348	-0.0183918	0.135679	0.0724061	-0.0595889	-0.0199325	0.0904397	0.0308796	-0.225565	-0.0137452	0.114689	-0.206694	0.168575	-0.42994	-0.181078	0.368278	-0.0642424	1.23039	-0.06702	1.78946	-1.68934	-1.16529	-3.23135
0.000559191	0.00930526	-0.00194742	-0.00934828	0.0181791	0.0368811	-0.0181254	-0.0276996	-0.0146437	-0.074081	-0.0666147	0.0428484	0.0416101	-3.30E-05	0.0904639	-0.0833651	0.0269293	-0.00219069	0.0768884	0.280461	0.0658651	-0.00974836	-0.0857069	-0.141543	-0.13621	0.143722	0.146771	0.901714	-0.113935	0.611951	-0.221477	-0.52512	1.38983	-1.92438	0.383968	2.86757
-8.36E-05	-0.00644016	0.0027267	-0.00581879	0.00506961	-0.0046642	0.0336841	-0.010279	0.0346343	0.0332508	0.0441762	0.051292	0.0515746	0.050329	0.0183216	-0.085634	0.0517911	0.0558864	0.194745	-0.217284	0.121392	-0.0506311	0.0283421	-0.0120966	-0.537798	-0.673569	-0.0299505	0.0784238	-0.168364	0.258128	0.222918	0.986796	2.70767	2.4045	0.422465	-1.23468
-0.000868796	4.36E-05	-0.000329335	-0.00264501	-0.0180464	-0.0145251	-0.0272442	-0.011727	-0.0207258	-0.013221	-0.00826345	0.0179058	-0.0334194	0.0224321	0.00493752	0.0127538	0.0555825	-0.0376351	0.0599216	-0.0419156	-0.0430137	0.0207347	-0.00144724	-0.0625188	-0.550413	-0.0973571	0.16957	0.520043	0.0917187	0.988386	0.167548	0.470942	3.51951	0.579529	0.72582	-1.0454
0.00341118	-0.00344258	-0.00620449	-0.00249742	0.0118266	0.0174351	0.00995119	-0.0272049	-0.0318298	0.0345751	-0.0166434	-0.0255728	-0.0109166	0.032066	0.00839535	-0.0608183	-0.0741277	0.0874848	0.0522461	-0.0654224	0.084979	-0.0743181	-0.117858	0.0265517	0.0617831	0.693748	-0.786315	0.503552	-0.151388	-0.582279	0.101928	-0.0587864	-0.739849	0.131562	-0.934148	-2.39589
0.00221185	0.00535428	-0.00604362	-0.0165541	0.0044445	0.0176009	-0.0242058	0.0353221	-0.0192286	0.0412276	-0.00607317	0.0406654	-0.0105284	-0.0462369	-0.122338	0.0369788	-0.0890485	0.147683	0.102796	-0.0619313	0.202513	0.0603153	0.0760086	0.0309094	0.150454	0.310089	0.0962281	0.208032	-0.553051	0.236975	0.119361	-0.279911	4.31969	4.8233	-0.737297	3.02144
-0.00453869	-0.00958894	-0.00240107	0.0015645	0.0123328	-0.0182756	0.0150437	0.0264115	0.0146043	0.0366383	0.0179094	-0.0263056	-0.0274179	0.0847258	-0.00656301	0.0630073	-0.0697999	0.0757092	-0.132983	0.070268	0.166042	-0.0415724	-0.0416637	-0.0732503	-0.354203	-0.675312	0.326529	0.476711	-0.496608	0.227395	-0.988817	-0.0976531	0.851028	-0.029854	2.09243	2.28885
-0.0010565	-0.000140887	-0.00362644	-0.00306508	-0.00543269	-0.0289252	-0.0105033	0.0223059	0.0497144	0.0281082	0.00562546	-0.00782628	-0.00451422	-0.0498413	0.0231294	0.0345585	-0.0924516	-0.121461	0.019402	0.0901371	-0.121018	-0.228974	0.091303	0.111915	-0.196418	0.0732692	0.0851809	0.179184	0.71813	0.755674	0.359245	-0.0567663	1.19198	-1.47151	-4.11094	-1.3901
0.00277106	0.00224843	0.00390955	0.00256608	0.0192543	-0.0183038	0.0249923	-0.000224895	-0.0175714	-0.0439212	-0.0102334	-0.00300674	0.0267836	0.0186402	-0.0404722	0.0113354	-0.0558005	-0.0311466	0.0871293	0.0140815	0.0951911	-0.0426528	0.0440048	0.181523	0.342922	-0.0217485	0.068899	0.0309484	0.0683146	0.226467	0.325753	-0.59953	1.93891	-2.13694	0.742761	-0.0932407
0.002618	0.0039246	0.00657463	-0.00428289	-0.0173226	-0.00328906	0.0332256	-0.026746	-0.00742135	0.00555561	0.00860553	0.00476179	0.0152053	0.0983191	0.0791977	0.0253268	0.0895751	-0.0554693	0.00661418	0.00941502	0.109112	-0.173014	0.0982551	0.0593952	0.3474	0.702698	-0.59383	-0.29743	0.111556	0.267122	1.31549	-0.132254	2.56312	-0.247462	-0.639865	-2.65563
-0.00159142	-0.00803806	-0.00520129	-0.000305861	-0.0225824	-0.0137869	-0.0454713	0.00306982	-0.0369148	0.019696	-0.0183267	-0.0241962	-0.0417734	0.0362374	-0.0327381	0.0311878	0.121474	0.0180798	0.0379583	0.074521	0.083082	-0.0312399	-0.0433902	0.197924	-0.421487	0.257679	-0.0511065	-0.279287	0.118395	0.319575	0.397333	1.28223	2.66763	1.26602	-0.437049	-2.63311
-0.00490154	-0.00330056	-0.00184574	0.0056657	0.0155373	-0.0144564	0.00441256	-0.0280388	-0.0184778	0.0360638	0.017708	-0.00909323	-0.0892814	0.0322435	-0.0677579	0.0637163	0.129881	-0.0252662	0.0539037	0.111521	-0.048195	-0.0569459	0.135074	0.148071	-0.3563	0.145655	0.206163	-0.648973	0.173229	-0.0763727	0.929035	0.0839859	0.799944	-1.18739	-3.86023	-2.63999
0.000917142	-0.00316637	-0.00616897	-0.00157164	-0.0105971	-0.00581505	-0.0295299	-0.00415395	-0.00186064	-0.0228312	0.0238739	0.0096221	-0.00467181	0.00399393	0.0337899	-0.0419005	0.117902	0.0512961	0.0280163	-0.0389034	-0.0615147	0.0197592	-0.0702085	0.0245204	-0.615207	-0.15798	0.0683756	0.684249	-0.207668	0.77879	-0.238881	0.265832	3.2457	0.746147	1.14257	0.505615
0.00214509	0.00151345	0.00177239	0.00161603	-0.00693321	0.022551	-0.0451408	-0.015707	0.0128954	-0.0353756	0.0330187	0.0153335	0.017909	-0.0717297	-0.0156205	0.0449128	0.0266746	0.0584847	-0.269227	-0.0958333	0.0240212	0.109107	-0.0633116	0.119863	-0.242091	-0.178048	-0.211896	-0.270853	-0.186685	-1.12528	0.371928	0.15991	-0.262183	-1.98484	-0.730774	-3.46669
-0.00519112	-0.0028006	-0.00809723	-0.00763291	0.00800494	-0.0152128	-0.0129732	0.0260019	0.0207706	-0.00431208	-0.0261425	0.0318872	-0.0481571	-0.0415338	-0.0892794	-0.0171489	-0.116324	0.0825023	-0.00818288	-0.125017	-0.0615504	-0.243281	0.232693	0.0221102	0.244763	-0.237169	-0.265906	0.787861	1.56231	0.834737	-0.616975	-0.243511	-0.426546	-2.06112	-6.86034	0.0531883
-0.000500588	-0.00280312	0.0003659	-0.00334759	0.00227067	-0.008208	-0.0147704	-0.0494155	-0.0112493	-0.0246498	-0.0141467	-0.00192749	-0.0268241	0.0439526	0.0586489	0.0680524	-0.0489348	0.0163067	0.0046354	-0.0351591	0.088411	-0.0582037	0.304353	-0.203884	0.422233	0.0644809	0.0955857	0.45578	-0.372405	-0.326545	-0.0902147	-0.598022	-5.00746	1.36918	3.31908	-1.53111
-0.00553552	-0.00468835	0.000903613	-0.00384183	0.00782066	0.00986744	-0.00258564	0.0077374	-0.00424518	-0.00747062	-0.0195949	0.0161575	-0.0988198	-0.0659827	0.0212005	0.0200985	-0.0560584	0.105669	-0.191787	-0.122271	-0.0405974	-0.365373	0.188658	0.172782	0.324547	0.0571339	-0.103012	0.587098	1.98161	1.12636	-0.974889	1.22207	0.257687	-0.174471	-6.79337	-0.491282
-0.00136925	0.00388445	-0.00619401	-0.00331763	0.0416706	-0.025874	-0.0331291	0.000877804	-0.00684515	0.0164537	-0.0249293	0.00756109	-0.00862276	-0.0167856	-0.0512243	0.0175616	-0.107112	0.156424	0.153581	-0.0949429	-0.0264908	-0.0244117	0.144867	0.313184	-0.428857	0.385042	0.307367	-0.60666	-0.759539	0.112813	-0.322743	0.369785	2.68731	1.55303	0.428063	5.07361
0.000713858	-0.00580932	-0.000205816	-0.00969553	0.0181114	-0.0309929	-0.00576211	0.0238948	-0.0633754	-0.0223489	0.0063243	-0.00265371	0.0286602	0.0565629	0.0968607	0.0481438	0.0092872	0.0333167	-0.0360943	-0.0252541	-0.136888	0.0574037	0.00290128	-0.102524	0.081814	0.0960188	0.520527	0.227273	-0.760736	-0.505657	-0.153067	0.447791	-2.89078	0.495655	-0.685273	-2.16905
-0.000908131	-0.000901052	0.010799	-0.00643923	-0.00219597	0.00518979	-0.00927093	-0.00427264	-0.0803958	-0.027755	0.00138141	-0.0195584	-0.0325437	0.0426818	0.0512297	-0.0606694	0.137116	-0.041038	0.0417378	-0.0668935	-0.0169928	0.0669558	-0.125843	0.0222854	-0.120566	0.0434597	-0.019462	-0.452581	0.0245736	0.356424	-0.512658	1.19046	1.47804	0.174187	1.88041	-2.18921
-0.00308819	0.00404347	0.00164395	-0.00764945	-0.0254323	-0.0196831	0.0314906	-0.0230122	-0.0242778	0.00195673	-0.00474156	-0.0176248	-0.0208544	-0.00685213	-9.15E-05	0.0922136	-0.00839475	-0.0600596	-0.0717345	0.0805323	-0.100104	-0.0518073	0.0285303	-0.0661496	0.175235	-0.229997	-0.42291	0.365001	0.00636233	-0.0593566	0.0313688	0.207911	-0.174856	-0.373118	1.82313	-2.51401
0.00186554	-0.00555397	-0.00193609	-0.00151326	0.0471808	0.010254	-0.00758543	-0.0294183	0.0143199	-0.0102706	-0.0311956	-0.0444169	0.0800108	0.0942161	0.0253873	-0.0309369	0.0605519	-0.182936	-0.0597171	-0.02105	-0.185947	-0.318724	-0.0512787	-0.268416	-0.709993	-0.516417	0.434125	-0.117223	0.940132	-0.603164	-0.896134	-1.14485	4.41135	6.37087	-1.01356	1.63568
0.00215808	0.00484308	0.00158088	-0.00387412	-0.011256	-0.00928659	-0.0286021	0.0238679	-0.0143184	0.0156853	0.00575199	-0.0171303	0.0890798	-0.0234955	0.0188856	-0.021924	-0.00396887	0.169142	-0.0465327	-0.225986	0.046173	0.0130594	-0.0981541	-0.0661159	0.189527	-0.563229	0.219056	-0.0907756	-0.0224869	-0.365368	0.214908	0.323284	0.50409	-1.81328	0.654169	-2.47962
-0.00192318	-0.00109727	-0.00449149	0.0175202	0.00356698	-0.0249666	0.0156665	-0.0191341	0.0116361	-0.000639651	0.0420884	-0.0233368	0.0150402	0.0282378	0.0038657	0.00565167	0.0749459	-0.126947	-0.169359	-0.186388	0.0689232	-0.0074615	0.018957	0.0402172	-0.215563	-0.196596	0.036816	0.609067	-0.797661	1.30942	0.16217	-0.131475	3.70714	0.902166	0.617826	1.02862
0.000197583	-0.00207748	0.00731288	-0.00315164	0.0136219	-0.029307	0.00395317	0.00896232	0.0113305	-0.00519104	-0.027489	-0.0221657	-0.0111115	-0.0064351	0.000696388	0.0516339	0.0529114	-0.0214059	-0.0407651	0.0684435	0.0868813	-0.0155295	0.0669083	0.0443831	-0.321501	0.182961	-0.577779	-0.0417061	-0.328002	-0.372065	0.100445	-1.14507	0.0552597	-2.06232	-1.49717	-0.997118
-0.000947237	0.000775254	0.00405476	-0.00174509	-0.0301332	0.00826032	0.000266982	-0.00876145	-0.0310394	0.00426433	0.0375122	0.0526395	-0.0251217	-0.0427589	-0.0634883	0.0396119	0.0771445	-0.106977	-0.0137745	0.0552798	-0.00339542	-0.0178069	-0.181531	-0.191782	-0.28259	-0.468645	-0.202453	0.104819	0.316461	0.850176	-0.220628	0.620934	2.56193	-1.02112	1.71682	-1.33436
-0.00247244	-0.00369451	0.000369908	-0.00494086	0.00909934	-0.0149787	-0.0117278	0.0113197	-0.00424708	-0.0393018	0.0283968	-0.0339374	-0.0206986	0.156053	0.076124	-3.41E-05	0.0667945	-0.0704516	0.11138	-0.117865	-0.010644	-0.0273153	-0.339995	-0.169172	0.612686	0.0537172	0.424585	-0.578283	1.15889	-0.629894	0.174682	-0.107482	3.89383	5.24663	-1.34676	-1.04097
0.00500087	-0.0055338	-0.000838092	-0.0111191	0.0217501	-0.000663012	0.00552987	-0.0228968	-0.0551924	0.0138163	-0.0169887	-0.00403602	-0.0645557	-0.00890187	0.0417077	0.0506015	0.0443	-0.154178	-0.0463746	0.0544834	0.0619288	-0.331481	0.043548	-0.218025	0.119674	0.803808	0.307988	0.50595	-0.699082	0.13845	-0.409778	0.224765	-3.44585	1.91364	3.09396	-1.46094
0.00274971	-0.00584716	-0.000101178	-0.000421532	0.00315657	0.0288332	-0.0124849	0.00410496	0.0137239	-0.0132938	-0.00499354	-0.03522	0.0891201	-0.0531591	-0.0383717	-0.0502912	0.0677228	-0.0849536	0.00262586	0.1507	0.0203613	-0.122723	0.112004	0.109984	-0.121534	0.262777	0.289456	0.272685	0.203569	0.218002	-0.156051	-0.796166	1.21601	-1.85757	1.59468	-0.918213
0.00254693	0.00226665	0.000643105	-0.000372789	0.00772025	0.012699	0.0109946	-0.0392418	-0.00302779	0.0120615	0.0114055	0.0355615	-0.0307261	0.0392917	0.0554519	0.109025	-0.105703	-0.119729	-0.157337	0.0952986	0.214869	-0.202891	0.180767	-0.201796	-0.186418	0.463008	0.621194	0.504526	-0.505341	-0.279818	0.141809	-0.481079	-3.42709	0.56303	1.42081	-1.88817
-0.00257224	0.00582912	-0.00975507	-0.00309175	0.0122198	-0.0393524	-0.0122904	0.00738859	0.00520644	-0.0164249	-0.0190195	-0.0079949	0.0124779	0.0654272	-0.00949478	0.0879971	-0.0531138	0.0301643	-0.0176693	-0.0108247	0.162983	-0.0279996	0.0168221	0.0693796	-0.0658577	0.492875	-0.166567	0.249477	-0.111322	0.403222	0.664454	0.826537	3.30634	2.49694	0.233289	-2.09913
0.00841805	0.0122069	0.00182109	0.0223366	0.0320988	-0.0519763	-0.0346145	-0.0105977	0.0273369	0.0343235	-0.0465317	-0.0352092	0.0274991	0.186904	-0.0368788	-0.0171943	-0.0225126	-0.191241	-0.229332	-0.0572082	0.0903399	-0.245512	-0.156513	-0.36835	0.349557	-0.47504	0.088473	0.270889	0.822465	-1.15495	0.449944	-0.371424	3.33856	6.01428	-1.54604	12.4584
-0.000148739	0.00846293	-0.00790824	0.00164971	0.0259097	-0.0384452	-0.0165519	0.00231653	-0.0259949	0.0245618	-0.00566891	-0.0277319	0.0158624	0.0265909	-0.0204694	-0.0235581	-0.106119	-0.0901149	0.185301	0.0160238	0.0868794	0.0126442	0.231735	0.290957	0.121253	0.538734	0.35398	0.214731	-0.153342	0.459318	1.30337	0.0397543	3.60514	1.7095	-0.98843	-1.76099
-0.00235373	-0.00527512	0.000423595	-0.00284171	0.0226705	-0.0327182	0.0329011	-0.0396836	0.0053157	0.037495	-0.00430886	-0.0236215	-0.0169855	-0.0659288	-0.122101	0.104188	0.162906	0.0210885	0.0611081	0.145814	0.0101889	-0.215273	0.143087	-0.0170519	0.202234	0.475426	-0.0716799	0.0923958	0.0548606	-0.51959	0.166396	-0.34397	-2.81863	-0.160012	1.32986	-2.42583
0.00312726	0.00109193	0.000543616	0.00211338	-0.0212863	0.00757858	-0.0284641	-0.0243478	-0.0070147	-0.0163798	-0.029752	0.0121323	-0.0540172	0.0175498	-0.0261282	-0.0177238	0.102831	-0.153186	0.0178464	0.0088654	0.000936652	0.0183867	0.0944882	-0.037494	-0.829234	-0.0872669	-0.228356	0.525281	0.0829146	1.11589	-0.166247	0.202843	3.74579	0.420486	1.11004	-0.857296
-0.000423151	-0.000317255	-0.000469917	-0.00180447	0.000260608	-0.0092833	0.00239713	-0.00115286	-0.00294307	-0.00720146	0.00478202	-0.0683381	-0.020775	-0.0222312	-0.00251849	0.0151466	0.0899093	-0.130963	0.00617676	0.0693306	0.111065	-0.0385375	0.0814242	0.0629957	-0.361187	-0.959231	-0.1949	-0.492315	-0.0146644	-0.0636236	-0.314114	0.333013	1.84444	2.34183	0.520548	-0.518787
-0.00661895	-0.0020183	0.000869188	-0.00406244	0.0122466	-0.00449267	0.0154613	-0.00308277	-0.0358908	0.0192123	-0.0109284	-0.0479581	-0.0222337	-0.105081	-0.0989289	-0.0405659	-0.154118	0.0488658	0.161906	-0.0733302	0.0210559	0.0511438	-0.0371644	0.123735	0.159614	0.362737	-0.458529	0.229015	-0.0332172	0.572254	-0.90256	-1.01133	2.69425	1.95045	-2.37823	3.181
-0.00216407	0.00628088	0.0116069	0.0012264	-0.0348605	-0.00384001	-0.00685478	-0.029982	-0.0271611	0.0139889	-0.0256489	0.00913264	-0.0145503	0.0329529	-0.00654868	-0.0803701	0.155343	0.131692	-0.238313	-0.0491692	-0.151854	-0.144782	0.152075	0.0640498	0.590456	0.283691	-0.581875	-0.324296	0.776268	0.452277	-1.35335	0.426585	-0.329435	-1.20758	-3.14248	0.305672
-0.0018696	-0.00215259	-0.00409494	-0.00299172	-0.0103928	-0.0524744	-0.0249394	-0.0399653	0.0139873	0.0371116	0.035677	0.0234581	0.00155017	-0.0825665	-0.0648686	0.13513	-0.0708269	0.0806089	-0.000685557	0.0972319	-0.030176	-0.0569911	0.0688216	-0.0810421	-0.337397	-0.38109	-0.354302	0.158628	0.297501	-0.582227	0.467144	-0.540935	-1.0155	-1.69628	0.100384	-2.88733
0.000689289	0.0026328	-0.0109448	0.00250349	0.00459398	-0.0232689	0.0172324	-0.0229859	-0.0565519	-0.0223492	0.0230309	-0.0409972	-0.00372547	-0.0240121	0.0166827	0.0519242	0.00797509	0.0142626	-0.0856237	0.113291	0.151642	-0.067821	0.0252944	0.0384544	-0.144038	0.192605	0.261887	0.416139	-0.118648	0.50632	0.0140719	-0.144291	2.65884	-0.228262	0.997607	0.557958
0.00586995	0.0029907	-0.0067476	0.0072671	0.0239403	-0.000413344	0.028676	0.019138	0.0459098	0.0218179	-0.00940589	0.00700181	-0.0244001	-0.136401	-0.109664	0.0860113	-0.0123886	-0.00251288	0.133774	0.192667	0.166291	-0.209146	0.0852346	0.0588086	-0.525175	-0.16417	0.344678	-0.302957	0.638633	-0.0554212	0.0838084	-0.123197	0.858211	-2.38004	1.15413	-1.55073
0.00265668	0.00310031	0.00902255	-0.000112601	0.00173843	-0.0146508	-0.0048497	-0.00127151	0.0397752	-0.0229924	-0.00564912	-0.0429393	0.00815937	0.139859	0.0462426	-0.139267	-0.0577705	0.0247087	0.0862256	-0.0847684	0.0229328	0.00943477	-0.0580699	-0.0242084	0.0548944	0.455595	-0.671445	-0.394286	-0.919967	0.112709	1.64602	-0.332385	0.140355	-0.391875	-4.98351	-2.04364
0.00691388	-0.00622463	0.0028143	-0.00266853	0.0103871	6.96E-06	0.00164626	-0.0214497	-0.0255345	0.0237833	0.00621318	-0.00532467	0.00402283	0.0393253	0.0580955	0.0519658	0.0374973	-0.0158943	-0.00759483	0.167993	0.0714339	-0.203723	-0.00330537	0.0530576	0.0605702	0.312045	0.396749	-0.0851716	-0.26025	-0.00595741	-0.542837	-0.523263	-0.0819389	-2.69045	1.97078	2.60662
0.00191567	-0.00449313	-0.00594608	0.00157643	0.00389468	-0.0252149	-0.0438576	-0.0421454	-0.0198936	0.00382549	0.0249957	0.0170568	-0.0024333	-0.0193651	0.0208057	-0.14549	-0.00644759	-0.0430538	0.0528217	-0.0577608	0.118438	0.122323	0.00122235	0.0336919	-0.121339	0.416639	-0.199278	-0.75943	-0.793509	0.940657	-0.950295	0.737329	2.6255	1.39731	1.51464	0.984646
0.000353853	-0.00360277	-0.00389482	-0.00511826	-0.0254698	-0.0316449	0.0144663	-0.0189	0.00939279	0.00795586	0.0302481	0.0168464	-0.0852253	-0.00989561	-0.0118758	0.0351665	0.000536069	0.0610762	-0.0207275	0.0752747	0.0756057	-0.138204	-0.0397356	-0.0207557	-0.627421	0.453948	-0.216339	0.159844	0.176837	-0.57048	0.429421	-0.857175	-1.76503	-1.15717	-0.00961451	-2.2893
-0.00079418	0.00834164	0.00322912	-0.0123925	-0.0130732	0.00961962	0.0143678	0.0253848	-0.0278545	0.00174611	-0.0426388	0.0276045	0.0218101	0.0697027	-0.0425377	0.0329681	-0.0475112	0.0923945	-0.138951	0.124683	-0.0709441	-0.163681	-0.0147534	-0.35501	-0.236165	0.0336057	0.0220966	0.715936	0.123134	0.270443	0.392318	-0.978864	1.50804	-2.45327	-0.131006	-0.741554
-0.000651501	0.00307623	-0.00369183	0.00347747	-0.0126289	-0.00417363	0.00340183	5.94E-05	0.0403749	0.0481375	-0.00986585	0.0149568	-0.0470711	-0.0457869	-0.133234	0.0836903	0.00023454	0.0880337	-0.0417581	0.15815	-0.027912	-0.11343	0.140002	-0.192823	-0.384139	-0.587781	-0.018986	-0.256918	0.315538	-0.0311116	0.655872	-0.451751	0.866678	-2.50179	-1.09492	-2.46988
0.00119777	0.000528727	0.00419022	0.00319851	0.0265988	-0.0195745	-0.0265102	0.0199125	-0.0027699	-0.00132119	-0.0304155	0.00449267	-0.0595011	0.110819	-0.121874	-0.0050296	0.0284663	-0.0445781	0.0998215	-0.115697	0.00463652	-0.0281657	0.0834358	0.173321	-0.754366	0.200782	-0.193937	0.395649	-0.0327835	0.59448	0.303068	0.835	3.52493	1.66459	0.638041	-1.53211
-0.000368105	-0.00277045	-0.00395628	-0.00343688	-0.00200209	0.00749131	-0.00904712	-0.0257183	-0.0302645	-0.00801368	0.0325764	0.0470721	0.00369278	0.0595852	0.0101451	0.0404782	0.159466	0.0262011	0.0574703	0.143226	0.191372	-0.078008	-0.00276448	-0.102936	-0.0765434	0.0764535	-0.425192	0.322757	0.451015	-0.0919541	0.453888	-0.0992985	1.58685	-1.40214	0.565135	-1.64853
0.00341881	-0.00300881	-0.0061819	-0.00487121	0.0130149	0.0182486	-0.0172498	-0.0433996	-0.00705263	0.0733099	-0.0277802	-0.00835502	0.0247411	0.0693262	0.0287489	-0.0075253	-0.0877969	0.00592513	-0.0611623	0.0295772	0.0449047	-0.134197	-0.0269097	-0.196336	-0.143218	0.334431	-0.622067	0.644173	-0.25466	-0.531157	-0.488245	-0.33119	-2.11972	-0.583176	0.920678	-2.15773
0.00148526	-0.0029342	-0.00403531	0.00157976	0.00402252	0.00841349	-0.0137643	-0.0137444	0.0220993	0.0124212	0.0186073	0.0340349	0.0628047	0.0243022	-0.0245419	-0.00563708	-0.00528561	-0.0448526	0.0742617	-0.126021	0.0215654	0.153421	0.17108	-0.0860956	-0.27401	-0.216588	0.0195276	0.722951	-0.197885	0.884944	-0.22519	-0.547293	3.96202	1.71381	0.679036	1.87976
0.00451694	-0.010612	-0.00111629	0.00392113	-0.00640357	-0.0445504	-0.00593076	0.00755031	-0.0116857	-0.0185942	-0.0540908	0.0183279	-0.0394203	-0.067106	-0.0210241	-0.00124691	0.0297769	-0.188603	0.195138	0.113501	-0.0516044	-0.0831495	0.185673	0.0674791	0.123239	0.28443	0.373673	0.186083	-0.860932	-0.272405	-0.797392	-0.0752664	-3.96918	0.68644	2.1305	-0.782818
0.00562995	0.00117172	-0.00556813	0.0041212	0.0138335	0.00521878	0.00681978	-0.0157006	-0.0126188	-0.0100565	-0.0116015	0.00607233	0.0130842	-0.0590623	0.02647	0.114974	-0.0958914	-0.0039745	-0.0464431	0.0178171	0.0399149	0.225934	0.261897	-0.0167206	0.255053	0.924606	-0.199517	0.0384002	-0.287866	0.526059	-0.278921	-0.812048	4.79224	4.31789	-0.159566	1.22908
-0.0020511	-0.00155409	0.00967743	0.00334245	-0.00331306	0.0119742	-0.0295474	0.0310043	-0.031987	-0.0282213	-0.0718776	-0.0267507	0.0594405	0.0679621	0.0406049	-0.0010159	0.182544	-0.0673096	-0.0135413	-0.204388	-0.0758821	-0.000885491	0.0448518	-0.26851	0.579924	-0.509056	0.681231	-0.716347	-0.498838	-0.535893	0.188744	-0.448166	-1.74507	4.12925	-2.59685	0.243003
0.00091117	-0.00508417	-0.00576634	-0.0032259	0.00906378	-0.00814972	0.0249418	-0.0124063	-0.00563521	0.00239428	0.013909	0.00633143	-0.0856398	0.0563012	-0.00298241	-0.0511357	-0.0330397	-0.0428424	-0.0108007	0.0657718	0.202675	-0.0701682	-0.0889202	0.029342	-0.0352486	0.408198	0.117927	-0.206817	-0.301492	0.748092	0.204648	0.507587	2.6136	0.117605	0.570601	-0.654951
0.00182284	-0.00477181	0.00478166	0.00492451	0.0107436	0.00667884	0.00758844	-0.0299652	0.0380471	-0.0241959	-0.0427206	0.0406386	-0.0353481	-0.0424422	0.0877176	-0.0312711	-0.0601176	-0.0749372	0.0644257	0.158939	0.0217039	-0.116733	0.12402	0.0811287	-0.233047	0.314033	0.267037	0.0090704	0.274791	0.0608122	0.171679	-0.473767	1.95581	-1.48301	0.690032	-1.37151
0.00398666	-0.0117316	-0.00314165	-0.000367962	0.00646245	-0.0264257	-0.00780961	-0.0352629	-0.0120625	0.000587857	0.00936907	0.00189857	-0.0459694	-0.0982625	0.0439723	-0.0558018	0.122365	0.0747916	-0.0210013	0.151731	-0.0646446	0.0387929	0.0445404	0.175865	0.183456	0.0211899	-0.0545584	-0.248886	-0.494037	-0.619722	-0.965277	-0.890992	-1.04216	-3.15296	1.9968	2.63238
0.0048521	0.0016287	0.00181854	-7.21E-05	-0.00457394	0.023353	0.00109126	-0.0196868	0.0214305	0.0526237	0.0229466	-0.039173	-0.00794959	-0.0699071	0.00353026	-0.103457	0.0609103	-0.0408346	0.0696375	0.339495	-0.0238392	-0.270688	0.0894424	0.00855831	-0.663439	0.468398	-0.469783	-0.424092	-0.00370288	-0.116279	0.0589806	-0.511396	-0.509172	-1.13032	-0.0132795	-2.00848
0.00105856	-0.000281603	-0.00454405	-0.00226493	-0.0218151	-0.00915507	-0.0301219	0.0129422	0.0208971	0.0257052	0.00590095	0.0315932	-0.0723366	-0.0242512	-0.0268332	0.0624531	0.127874	-0.0730714	0.197434	-0.260868	0.0914696	-0.150635	0.137602	-0.362736	-0.0679844	0.805489	0.696377	0.815728	-0.196638	0.735195	-0.491411	-0.893505	-5.19935	3.16136	4.22784	0.143333
0.00457263	-0.0060349	-0.00159936	0.0012207	0.00629438	-0.00233824	-0.0309469	0.0101689	-0.0160318	0.0318305	0.0242031	-0.0102966	0.00339168	0.00817622	0.0228213	0.0267376	-0.0264856	-0.0136593	-0.0477136	0.0393826	0.00695516	0.0286675	-0.139049	0.0602797	-0.198145	-0.347546	0.705226	0.248443	-0.157786	0.404598	-0.590538	0.0187397	1.61223	-1.8844	1.42913	0.731873
-0.00211239	-0.00165757	-0.0101353	-0.00553779	0.0026512	-0.0151309	0.00692058	-0.00348281	-0.0328618	0.0592665	0.0244246	-0.0255294	-0.0378194	0.049412	0.104648	-0.0676865	-0.119439	0.117135	0.0658994	0.0487492	0.0438254	-0.161582	-0.303923	-0.176085	-0.70742	0.637378	-0.533373	0.446983	-0.188765	-0.299201	-0.795456	-0.121289	-2.16005	-0.530723	-0.26437	-1.53702
-0.00472543	0.00132151	0.00524471	-0.0069448	0.0231718	-0.0158809	-0.0144019	0.00316622	-0.0159788	-0.0206047	-0.0471543	0.00380145	-0.0403872	0.0713627	0.0618098	-0.0959627	0.160627	-0.112842	0.144679	0.0956961	0.0889035	-0.13343	0.0102368	0.0264878	-0.0797129	0.135153	-0.542301	-0.156286	-0.281627	0.360037	1.51284	-0.337133	1.62636	-1.56018	-2.30695	-0.757077
0.00334221	0.00141944	-0.000410015	-0.00569601	0.0179162	0.0170245	-0.010734	0.010902	0.0120263	0.0253864	-0.024848	-0.0482515	0.137951	0.14859	-0.0583524	-0.0290474	-0.00359027	0.0611322	0.0459083	-0.0125804	-0.0101162	0.188742	0.00325732	-0.0526507	-0.324144	0.399769	0.906776	0.35728	-0.733201	-0.396135	-0.697635	-0.397121	-3.3064	-0.843673	-5.72701	-0.756916
-0.00142044	-0.0025483	-0.00669224	-0.0069312	0.0183607	-0.0126304	-0.00322099	-0.00475043	-0.0310579	-0.0148906	0.0574699	-0.0499646	-0.115688	-0.0499768	0.0835682	-0.0337903	0.13768	0.100586	-0.0920044	0.0588444	-0.122508	-0.0188215	-0.203422	-0.180808	-0.17745	0.000315081	0.432752	0.305245	-0.17468	0.762119	-0.14998	-0.0381925	2.0172	-1.47042	0.873185	1.56181
0.00686547	0.00717779	-0.00736465	-0.00377125	-0.00960576	-0.0106972	0.0169072	-0.0126944	-0.00190893	0.0107541	0.00588325	-0.0156307	0.0304695	0.114218	0.0278543	0.00907081	0.0590788	0.0385187	0.191441	0.0283056	0.227752	-0.156825	0.273648	-0.0104625	-0.286675	0.864218	0.912102	0.511595	0.135593	-0.716639	-0.384614	-0.242936	-1.32227	-0.323389	1.91042	-2.65036
-0.00125404	-0.00800907	0.000676989	-0.00929282	0.0104107	0.00567589	0.013109	0.00834035	-0.0385221	-0.0461935	0.0399148	0.00329088	-0.0319606	0.0644845	-0.0149358	0.0487895	-0.0131259	-0.0791389	-0.0657175	-0.0258306	-0.0798292	-0.145781	-0.0141588	-0.13204	-0.436348	0.235692	0.121909	0.397237	0.273485	0.625674	0.597459	-0.0295206	2.63759	-0.892357	0.151669	-2.31494
0.00130497	-0.00718237	-0.00109485	-0.00021564	0.00159622	0.0461442	-0.00814782	-0.00111799	0.00593533	0.0115427	0.0174799	-0.032402	0.0715914	0.0212378	0.025399	0.0764477	0.147425	-0.0490214	-0.114708	-0.070921	-0.0416086	-0.310538	-0.0662196	-0.0200567	0.0121743	0.121244	-0.147802	-0.413646	0.275786	-0.551127	0.657011	-0.145269	0.820604	0.551533	-1.41696	-2.1291
-0.00019169	0.00321348	0.00213828	0.00556205	0.00288385	-0.00950256	-0.0242388	-0.0527628	0.00282388	0.0441073	0.0448832	0.0491861	-0.0576298	0.0110458	-0.0645219	-0.0872949	-0.0289435	0.133167	-0.18088	0.0455057	-0.0283308	-0.265265	0.191794	0.110715	0.659081	0.00103833	0.411389	0.434346	1.12246	-0.00265994	-1.35229	1.24381	-3.58147	-0.0742346	-4.01168	-1.29447
-0.000711672	-0.00329927	-0.00861019	0.00271019	-0.00153455	-0.0281128	0.00260249	-0.00423462	-0.0295322	0.00572939	0.0293281	0.00460848	-0.130675	0.014924	0.0258159	0.0629634	0.0184828	0.0557536	0.152088	-0.0749895	0.122351	-0.245948	-0.0444469	-0.211451	-0.365857	0.775039	-0.754348	0.490928	-0.438908	-0.462675	-0.422964	-0.876282	-5.06508	0.231502	0.697413	0.102709
0.0043459	-0.00377636	-0.00338991	-0.00023259	0.0270674	-0.0144411	-0.00434558	-0.0131101	-0.040295	-0.0162817	0.0458021	-0.00734878	0.0614045	-0.0144826	-0.0656735	-0.0288351	-0.0165224	-0.00361769	0.0823086	0.0364685	0.00308431	0.0374314	-0.0099916	-0.0979468	-0.105708	-0.141897	0.775402	0.622309	0.216478	0.363698	-0.230855	-0.21817	1.58492	-1.31864	1.22741	-1.42379
-0.00205826	-0.0038105	-0.00465722	-0.00166639	-0.00342773	-9.40E-05	0.00419201	0.00775288	-0.00248321	-0.0130221	-0.0272382	-0.0148162	-0.0758332	0.0605245	-0.0788127	0.127379	0.00293165	0.00509882	-0.100054	0.126599	0.213099	-0.00992212	0.195452	0.236034	-0.609161	-0.0787253	-0.307815	-0.193327	0.507938	-1.09952	0.157131	-0.0929136	0.48494	-2.44482	0.492996	-3.74816
-0.00200862	-0.000450708	-0.000622866	-0.00744319	0.0113278	-0.033881	-0.00521313	-0.0724831	-0.0335551	0.0229585	0.0468754	0.00680233	-0.103658	-0.0336035	-0.055832	-0.0745195	0.00429951	0.164836	-0.172528	-0.101331	0.0556459	-0.0766522	0.205547	0.0684308	0.416665	-0.140155	0.200497	0.143597	1.07351	0.179066	-1.75299	0.555299	-1.66964	-1.44722	-3.48087	-0.183288
0.00555408	0.000447913	0.000252705	-0.00166116	0.0232297	0.0107046	0.00926579	-0.0102542	0.038668	-0.00765234	-0.0336451	-0.0114266	-0.0104518	-0.0283125	0.068061	-0.0287198	-0.00657303	-0.0702736	-0.0061166	-0.0409945	0.133826	-0.000742162	0.0687029	0.0870487	0.0248621	-0.329912	0.196243	-0.544944	-0.505016	0.839357	-0.704576	-0.259883	2.20819	-1.88185	1.74664	3.06808
0.00164193	-0.00324245	0.00181793	-0.0115782	0.0140119	0.0108821	-0.0182596	-0.0136723	0.0296648	0.015896	-0.00759066	0.0026662	0.0616618	0.0133112	-0.0537574	0.0513826	0.00790408	0.00653072	-0.122748	-0.0188711	0.102176	-0.16897	0.0651609	-0.106432	-0.395481	-0.1945	-0.234194	0.143847	-0.0978773	-1.04892	0.253143	-0.530245	-0.833756	0.536204	-0.660064	-2.2688
-0.00234928	-0.0007851	0.00357626	-8.37E-05	0.0163134	0.00622752	0.0449351	0.0087315	0.00316108	-0.0145161	-0.0334339	-0.035292	-0.00320657	-0.0123262	0.0258852	-0.0450394	0.0615956	0.100046	0.152409	0.000688035	0.341937	-0.292853	-0.0477212	0.010126	-0.442941	0.744973	-1.22211	0.0512525	0.403798	-0.188055	0.236132	-0.345495	-0.579939	-0.967303	-2.7047	-2.11684
0.00274753	0.00628899	0.00155434	-0.00291153	0.00462094	-0.00186191	-0.0143161	-0.0284745	-0.00405499	0.0472618	0.00391458	0.00756872	0.0154815	-0.0507645	0.00514904	0.0634022	-0.0460318	-0.002454	-0.0964049	0.0210521	-0.099797	-0.0660575	-0.0024013	0.0208851	-0.214352	-0.00368019	-0.0165609	-0.0417046	-0.0614259	-0.770315	0.524944	-0.10123	-0.49844	-1.85502	-0.980037	-3.24645
-0.00247548	-0.00186646	-0.00634565	-0.00633674	0.00719473	-0.0195468	-0.0195269	-0.0189847	-0.014629	0.00864116	-0.00279721	-4.72E-05	0.0169868	0.106071	-0.0104528	-0.0522895	0.0184687	0.0885128	0.0438293	0.1136	0.146359	0.00573735	0.0533548	-0.108646	-0.29994	0.479141	0.0942681	0.137779	0.422615	-0.439826	-0.39015	-0.0767192	0.753708	-1.57735	1.23337	-2.977
-0.00335065	0.000989004	0.000795575	-0.00453273	-0.00697186	0.00984766	0.0351883	0.000933179	0.0238662	0.0298298	0.0387547	0.0185583	0.0470139	0.0775759	0.0257318	-0.00467421	-0.142872	-0.0778518	0.00153975	0.0463323	0.10071	-0.0355872	0.0398491	-0.0375648	0.27638	0.138544	0.252566	0.188364	0.111639	-0.745317	0.254347	-0.727888	0.671659	1.18717	-0.394033	-1.61337
-0.006622	0.000208616	0.00709132	0.0055255	0.0116219	0.0384892	-0.00199591	-0.000238139	-0.00299588	-0.0355928	-0.0386013	0.00292173	0.0954758	-0.00978456	0.0993577	-0.0413873	-0.223138	0.0961935	-0.0529833	-0.113181	-0.0329317	-0.123371	0.0274106	-0.126184	-0.269806	-0.762307	-0.372795	1.48335	0.561236	1.33232	0.241375	-0.712469	0.446983	0.500231	-1.94324	0.728485
-0.00252522	0.000467755	0.0112672	0.00448569	-0.0158611	-0.012899	0.0278079	-0.00101296	0.0036135	-0.0119402	0.00849031	0.0396817	0.0379401	-0.0660711	-0.120865	-0.0293895	0.0963959	0.0322102	-0.107182	0.0175785	0.0116229	0.0306242	-0.0865283	0.12974	-0.0790837	0.336095	-0.187657	0.154389	-0.0926061	-0.625746	0.435625	-0.549743	-4.44411	0.728651	1.30407	-1.74546
0.0020164	-0.00519755	-0.0055821	-0.00717859	0.0216748	-0.0106615	0.0109479	-0.0134145	0.0015637	0.0453913	-0.000224784	0.0167174	0.0036513	0.0318613	0.128907	-0.0458996	0.0588061	0.0164719	-0.159967	-0.0261051	0.0730811	0.237194	-0.0451193	0.0861274	-0.520491	-0.890746	0.220337	-0.495743	0.473726	1.39827	-0.338813	-1.40306	-0.839857	-0.634219	3.14367	5.43808
0.00722331	-0.00171556	-0.00721509	0.00429998	0.0207526	-0.00623162	0.00426048	0.00985318	-0.00891895	-0.0195159	-0.0283162	0.0201263	-0.0126941	-0.0302214	-0.152829	0.0811908	0.0631815	0.024929	0.0992883	0.159816	0.259659	0.00613919	0.0341993	-0.0544899	-0.354309	-0.145963	-0.174096	0.0463743	0.729024	-0.167535	-0.507114	0.492432	0.701189	-0.991019	2.41437	-3.04055
0.00102791	-0.010131	-0.000941606	0.00461301	-0.00503475	0.0332061	-0.0159921	-0.0257761	0.00798256	-0.00574867	-0.0236325	-0.0199635	0.044158	-0.0890404	0.000874225	-0.026794	-0.117232	0.0591723	-0.00209368	0.0530169	0.174607	-0.00799892	-0.0799982	-0.122661	-0.472449	-0.554327	-0.349596	0.301387	0.424789	0.380469	-0.56134	0.716222	1.25367	-0.461881	0.522125	-2.04531
0.00120747	0.000577237	0.000254779	0.000677253	-0.034297	-0.0212002	-0.00354403	-0.028054	-0.021672	0.00177876	0.0247198	0.0328277	-0.120359	-0.0917868	-0.115955	-0.0512816	0.148178	0.0420906	-0.0324051	0.121578	-0.116652	-0.0804657	0.203717	0.140627	0.0813339	-0.345981	-0.452319	0.138258	1.30533	0.24792	-0.737563	-0.357513	-0.0864674	-2.80712	-4.07778	-0.462629
0.000331418	-0.00569521	-0.00108172	0.00904684	-0.0102767	0.0181836	-0.0444305	-0.00927001	-0.0393066	0.0227067	0.0415818	0.0440028	0.0862635	-0.0568782	-0.0564403	0.0265372	0.107452	-0.173277	-0.0648177	-0.0310636	-0.0846832	-0.0614549	-0.170049	0.0524592	0.0220812	0.112671	-0.134875	0.30941	-0.0948603	0.00760657	-0.111321	0.8521	0.198673	0.416936	2.01714	-2.5887
0.00393826	0.00346754	0.00021519	-0.0113451	0.0086933	-0.0227656	0.00946997	-0.00588829	-0.00695607	-0.00231654	-0.0225595	-0.0236231	-0.0367333	-0.0118497	-0.0363968	0.089672	-0.0608527	0.0816686	0.0608402	0.155624	-0.144444	-0.00790364	0.156787	0.00549331	-0.502973	0.258487	-0.138528	-0.232961	0.718006	-0.330367	-0.105615	-0.676039	1.45765	-2.53425	0.227805	-2.32279
0.00181134	0.00103591	0.00590899	0.00207479	0.0132275	0.00145897	0.0524154	-0.0281962	-0.0189281	-0.037884	0.0520171	0.00885954	-0.0285458	-0.108119	0.0556602	0.0485349	0.00845688	0.0107269	0.00983688	-0.0838807	-0.0200802	-0.022928	-0.129249	-0.0664588	0.225878	-0.183143	-0.149849	0.229469	1.02044	0.722556	-0.514439	0.372078	1.34387	-1.60657	-1.16805	-1.49575
-0.000897488	0.00291899	-0.0106193	0.00304179	0.0560245	-0.0139846	0.026036	-0.0258382	-0.0893158	0.017042	0.0241016	0.0243418	0.120588	-0.012577	0.00632463	-0.128635	-0.0325197	0.274037	-0.0745752	-0.0950754	0.0154873	0.137411	-0.286183	0.162337	-0.438614	-0.371358	-0.844698	0.170893	1.2798	-0.0661637	-0.00354522	-0.253127	-4.61162	0.510087	-1.01094	-1.23511
0.00393534	-0.00212628	-0.000572977	0.00619981	0.00418244	-0.01786	0.00835514	0.00219841	0.00843699	0.0268194	-0.0149084	0.0143812	-0.0682743	-0.120938	0.0377899	0.025025	-0.00392759	0.0160545	0.0389501	0.0611983	0.0445548	0.000627153	-0.142877	0.0404239	0.272813	-0.599478	0.0366944	-0.129017	-0.33536	0.733801	-0.706744	-0.941618	1.78643	-3.30216	1.46283	4.4377
0.00532604	-0.00160983	-0.002675	-0.0135925	0.0174397	-0.0167324	-0.0402481	0.012894	-0.0386789	-0.0493023	-0.00638775	-0.0405235	0.100182	-0.00265474	-0.0543283	0.0441547	-0.0489151	-0.0504741	0.040048	0.032475	0.268331	0.088961	-0.0186128	-0.0815779	-0.816016	-0.217858	0.34425	0.0926551	-0.47296	0.0416488	-0.191483	-0.0938753	-0.923155	-1.43624	-3.65674	-1.45953
0.000946256	0.00182533	-0.00500772	-0.00582783	-0.0363117	0.00854755	-0.0142016	0.0029528	0.00257444	0.0129293	-0.0225435	-0.0100373	0.0515115	0.0557551	-0.0429041	0.116933	0.0317124	-0.0675918	0.0896065	-0.0327928	0.0262559	-0.0989186	0.214359	0.116996	-0.581487	-0.108459	0.144321	-0.0664041	0.353861	0.486361	0.310213	0.313486	0.899929	-0.0743028	-5.16497	-1.52768
0.00105758	-0.00626885	0.00867477	-0.00609852	-0.00160138	0.0155715	-0.0211858	0.00289996	-0.0486913	-0.00784513	-0.0117825	0.0280367	-0.0206291	0.0359913	-0.0521171	-0.105622	-0.0536349	-0.0039811	0.107051	0.0613598	-0.0727402	0.0553495	0.0822529	-0.044595	0.22707	0.655878	0.254661	-0.0777568	-0.216608	0.483439	0.0358115	-0.460399	4.01495	3.55693	-0.732123	1.41147
0.00148041	0.00279698	-0.00116103	-0.000231944	0.0301793	0.0162234	-0.0234899	-0.0112008	-0.0271078	0.0222142	0.0155968	-0.00726144	0.0637595	-0.0180085	-0.0735694	0.04381	-0.139918	-0.0723433	-0.0628386	-0.0146503	0.133377	0.0675107	-0.0292941	0.124702	-0.177682	-0.656359	0.55209	0.77006	0.114936	-0.246144	-0.277469	0.0344842	0.803162	-1.86748	1.54298	-1.72025
0.00221882	-0.00313818	-0.000713763	-0.000338053	0.0105436	0.00696404	8.82E-05	-0.018174	-0.00965672	0.0227003	0.00398396	0.017926	-0.0315533	-0.103416	-0.0519759	0.117368	-0.00773759	-0.133885	-0.0314985	0.0346425	-0.261121	-0.0982958	0.0175559	0.056743	0.392763	-0.295338	-0.066268	-0.0190686	-0.378783	-0.226021	-0.189067	0.515448	-2.56869	-0.0629544	2.14551	-1.01054
-0.00314643	-0.00484106	0.000234936	-0.00537113	-0.00192672	0.0114761	0.000313843	-0.0124412	-0.00116749	0.0455739	0.0354717	0.0225964	0.0141356	0.214801	0.16851	-0.0815754	0.0777501	0.230444	-0.0331926	-0.0526514	0.0625135	0.152161	0.0858428	-0.121348	-0.987002	-0.188503	0.127969	-0.0151108	0.541408	0.0632913	-0.846838	-0.497712	-0.87586	1.59875	2.76279	-0.0715652
0.00193449	0.00336954	-0.00445833	0.00234445	0.0193992	-0.0037847	-0.0308739	-0.0101598	-0.00551146	0.0277312	0.0201947	0.0121163	0.0458398	0.0834023	0.0181618	0.00239246	-0.0682401	0.0316456	-0.0602493	0.0734728	0.218657	-0.108824	0.00681857	-0.0702152	-0.615883	0.396142	0.469482	0.073435	-0.131509	-0.568555	-0.0620641	-0.0168503	-0.250309	-1.56064	-0.570375	-2.69564
0.00360273	-0.000598574	0.00064069	-0.00216502	0.0161073	0.014353	-0.000245083	0.0118796	0.0158295	-0.00788337	-0.00781704	0.0222361	0.0563727	-0.0178581	-0.0667557	0.0912492	-0.0948416	0.0240481	-0.0634442	0.0742758	0.0352938	-0.0012367	-0.100442	-0.204504	-0.0624523	-0.309108	0.562015	-0.014437	0.213087	0.147116	0.230943	0.491265	0.745913	-1.44572	-0.502943	-2.73561
-0.00143731	0.0032646	0.000565999	0.00854841	0.0070666	-0.0181475	-0.0415179	0.0168324	-0.0189243	-0.00525101	-0.0258772	-0.0363138	-0.0511526	-0.0613304	0.0164027	-0.00782942	0.0310909	-0.050545	-0.153956	-0.036557	0.139312	0.0886559	-0.088264	0.085053	-0.19402	-0.413962	0.236585	-0.16555	-0.639264	0.949161	-1.00775	-0.0742299	2.40908	-1.47473	1.90428	2.63518
-0.00361088	-0.000503824	-0.0037159	-0.00280544	0.0241123	-0.000767667	-0.013347	0.0098597	-0.0342359	0.00489966	-0.0213722	-0.019344	-0.0377379	-0.0223935	-0.0592066	0.102401	-0.0106886	-0.0507457	-0.145295	0.117203	-0.137066	-0.158891	-0.0409846	0.0203252	-0.93989	0.179219	0.276461	0.22574	0.120663	0.568587	-0.128528	0.678256	2.76453	-0.0213413	1.12883	-1.43046
0.00230695	0.000385408	-0.000384037	-0.000176275	-0.0299162	0.0299537	0.00921468	0.00212805	-0.0152047	0.015336	-0.0685798	-0.0449076	0.00298792	-0.101833	0.0291142	-0.0188137	-0.0255523	-0.0591572	-0.0874714	0.0144359	-0.0629286	-0.106308	-0.107855	-0.14483	-0.657477	-0.178276	-0.755221	0.294182	-0.0040076	0.788623	-0.292612	-0.25881	2.07245	-1.15237	-0.260181	-0.787931
-0.0013711	0.00056751	-0.00512881	-0.0038676	-0.0162125	-0.00482703	-0.0422939	-0.00605776	-0.037888	0.0326378	0.0493796	-0.0124263	-0.0690737	0.0719749	0.0255496	-0.0284765	0.102964	-0.0150925	0.124368	-0.245937	0.182971	0.0141322	-0.0316983	-0.0132413	-0.623674	0.564141	0.626411	-0.214814	-0.291636	0.32467	-1.59403	0.308978	0.234218	-0.0998247	2.94865	1.32037
-0.00307872	0.00228268	0.00280288	-0.000282862	0.0095042	-0.00462344	-0.0387266	-0.0103775	0.0428579	0.041793	-0.0315136	-0.0169504	0.0350413	-0.0152588	0.120642	-0.113598	0.00595696	0.0434292	0.0185528	0.113125	-0.0178934	0.104774	-0.102353	0.201828	0.404909	-0.555439	-0.133927	0.512076	-0.275099	-0.487747	-0.252355	7.16E-05	-0.182865	-2.25933	1.79961	2.04825
0.00627901	-0.00134805	0.000384258	0.000959145	-0.0108838	0.00339614	-0.0318924	-0.00944217	0.0303305	0.0103346	-0.0301013	0.0151451	-0.021892	-0.0277361	0.0200664	-0.0845963	0.0593453	0.103642	-0.0194547	0.0807374	-0.0610723	0.0698426	-0.0477592	0.12649	0.0848751	-0.157775	-0.299841	0.24853	-0.731661	-0.883292	-0.772837	-0.886329	-2.32686	-2.7407	0.825578	1.8268
0.00317648	-0.000903719	-0.00150697	-0.00320424	-0.012213	0.00751629	0.0152425	-0.015025	-0.0368132	0.0355198	-0.011496	-0.0207631	-0.0125793	0.0678943	0.00506813	-0.0325732	0.0270039	0.0375664	-0.0771886	0.0806016	0.0104752	-0.148163	0.103198	-0.0361932	-0.0627053	0.178678	-0.795354	0.297611	-0.447446	-1.00712	-0.247069	-0.297292	-2.52417	-0.68361	1.15937	-2.5643
5.93E-05	0.002152	0.000696725	-0.00426281	0.0129872	0.00188253	-0.0177238	-0.00636099	0.00579027	0.0118886	-0.0327648	-0.0265219	0.123618	0.0358668	0.0202397	0.0230988	0.0308725	0.000900005	-0.100575	0.0487354	0.106817	0.197068	0.0958948	-0.0290594	0.517417	0.164062	0.33737	0.608625	0.0309255	-0.493489	-1.24324	-0.774886	-0.71059	-1.91782	3.05015	-1.15944
0.00547011	-0.0107899	-0.00450183	-0.0118856	-0.00771931	-0.0206447	0.0413725	-0.0346755	0.00803572	0.00267422	-0.00342371	0.0407937	0.144957	0.169651	-0.0165803	0.000219768	-0.0379113	-0.0522141	-0.364996	-0.0762254	0.173683	0.316529	-0.15345	0.315758	-0.747487	0.526506	-0.0338567	-0.0472866	0.89804	-0.340679	0.685072	-1.36227	-6.58493	1.59841	0.401535	-0.968798
0.00109698	-0.00302042	-0.00314342	0.00194704	-0.0403439	0.00875884	-0.0235852	0.00332534	0.0482777	0.0137109	0.00282855	-0.0101303	0.010875	0.0358855	-0.07184	0.0967778	0.00781101	0.0716672	-0.168698	-0.0321305	0.0582782	0.0453134	0.0840043	0.0375104	0.336451	-0.647989	-0.278932	0.537651	-0.466493	-0.681881	-0.113179	-0.651828	-1.99399	-1.87611	1.84622	0.357255
-0.00258152	-0.000674913	-0.00492655	-0.00923421	0.00849984	0.00837926	-0.0268208	-0.0169597	0.0209747	0.0219245	0.0154692	0.0125936	0.0352586	-0.0488295	-0.0658366	0.0753618	-0.104182	0.158812	0.0692475	-0.0679606	0.0142323	-0.0285301	0.0743396	0.346822	0.794667	0.698305	-0.201792	-1.54363	-0.319758	-0.86529	0.391315	0.167381	0.901182	-1.10003	0.297064	5.71035
-0.00314211	0.0036215	0.00997924	-0.0155896	0.0215507	-0.0046012	-0.0426682	-0.00258503	-0.029879	-0.0084675	-0.0841005	-0.00789827	-0.00615021	-0.0214892	0.0578382	-0.14303	0.0229834	-0.136142	0.220855	0.234829	-0.00159589	0.126631	0.168538	-0.0582671	-0.717397	-0.0614213	0.186074	0.496881	0.770769	0.412297	-0.466826	0.300445	2.10094	-1.79546	1.93231	1.64709
-0.000190092	-0.00755792	-0.00510269	-0.00507543	-0.0171902	-0.0214897	-0.00996071	0.0151975	0.020277	-0.0171749	0.0249245	0.0377067	-0.0273077	0.0679156	0.0673968	0.218964	-0.108527	-0.115892	0.034746	0.00684983	0.187942	-0.0459439	-0.0891829	-0.253106	-0.0249677	0.454291	0.634801	0.466797	-0.0503827	-0.0913423	-0.541181	0.303794	-2.49512	0.112341	1.25172	-2.25948
-0.00719496	0.00506944	0.00343679	0.0020559	0.00182676	0.0142259	0.01201	0.0227483	0.0210186	-0.0200655	0.023914	0.0318598	-0.0287095	0.0821266	-0.0707495	0.0277945	0.0164415	0.0685755	-0.0708447	-0.0835965	0.0248796	-0.0258263	-0.000881112	-0.202744	-0.0906733	0.568769	-0.269416	0.383259	0.228223	-0.445315	-0.197792	-0.625045	-2.01917	-0.484464	2.0666	-2.25202
-0.00341512	0.00457942	-0.0004086	0.00361882	0.0130636	-0.0117591	-0.00652603	0.0518411	0.0178805	0.00803901	-0.00505486	-0.0448195	0.0208275	0.0199208	0.16571	0.00745247	0.0651235	-0.0288042	-0.0660307	0.0703426	0.0808561	0.176041	0.00726324	0.106627	0.744037	0.28869	0.515462	0.121919	-0.683662	-0.288702	-1.8328	-0.874138	-3.12766	-1.20331	4.14377	1.59614
-0.00290811	-0.004966	-0.0036493	-0.000571737	-0.00371171	-0.00382325	-0.0290706	0.0234894	-0.00696773	-0.0619555	0.0198693	-0.0440704	-0.0106533	-0.06552	-0.0190233	0.0255135	-0.0916435	-0.114753	0.0148758	-0.0553918	-0.0170072	0.153231	-0.0101099	0.0955725	0.0643049	-0.74438	0.143692	0.263114	0.0954083	0.43339	-0.274893	0.0919405	1.29026	-1.20616	2.08046	-1.03911
-0.00553871	-0.00106923	-0.00144824	0.00345487	-0.0158776	0.0180504	-0.00121254	0.034232	0.0455488	-0.00660732	0.0231969	0.0156035	-0.0410226	-0.0358852	0.0415573	-0.0158857	0.000929184	-0.0562879	0.0748216	0.12766	0.118969	0.0227749	-0.180369	-0.0926968	-0.249556	0.574389	0.363633	-0.369428	0.858339	0.796731	-0.617497	-0.109408	-1.46989	0.436052	3.81839	-1.04207
-0.000694832	-0.00641357	-0.00177441	-0.00530666	-0.0192949	0.00963087	-0.0482203	-0.0236275	-0.0261076	0.0450686	0.060576	0.0438913	0.192928	0.0476977	-0.0570311	-0.0823229	0.000448003	-0.0262518	-0.0648181	0.0533965	0.18094	-0.188634	-0.0530463	-0.281907	-0.710332	-0.354218	0.125794	0.704794	-0.517283	0.604703	0.00813599	0.625827	1.55883	0.911381	0.46875	-1.49775
0.00151885	-0.00634717	0.00259834	-0.0011219	-0.0308945	0.0319271	-0.0162477	-0.00325092	-0.0647522	0.0171302	0.0211042	-0.0233559	-0.0213506	0.049435	0.00787853	-0.0616708	0.0815968	0.070985	-0.0601131	-0.139283	-0.0210676	0.0985498	0.0534094	-0.288168	-0.279905	-1.15797	0.306126	0.0640878	-0.494651	1.12173	-0.621729	0.446812	1.34484	0.238739	1.59262	0.525984
0.00223978	-0.0013795	0.000148257	-0.00385349	0.0206022	0.00193285	-0.00586699	0.00481594	0.0236742	0.0234181	-0.0443539	0.0206871	0.109836	0.0047814	0.0687063	-0.0244811	-0.0947394	-0.156584	-0.0570997	0.153991	-0.0515514	0.0932277	0.171822	0.0256982	0.344098	0.435211	0.468575	0.540147	-0.33653	-0.510579	-1.25797	-1.09568	-1.73563	-1.66612	2.71804	-0.805813
0.000654361	0.000965448	0.00696342	-0.0127438	0.00871332	-0.00568195	-0.0105442	0.0260619	-0.0452593	0.0305919	-0.0239739	0.0427491	0.0413789	0.0259886	0.0775412	-0.121025	0.0273483	-0.0765963	0.221231	0.267318	-0.147037	0.0269352	0.019857	-0.0681955	-0.649612	0.0156643	0.324834	0.343869	0.310683	0.677556	-1.24274	-0.31716	2.36235	-0.915137	2.24988	0.306944
-0.0015579	-0.000266535	-0.00249951	0.0032734	-0.0126767	-0.00861344	0.0119742	0.00771702	0.0279417	0.0385717	0.0325475	-0.0565093	0.00933781	0.212523	0.0521144	-0.0437597	0.0125797	0.156572	-0.170061	0.113699	0.128843	0.084773	0.107016	0.0369639	0.446986	-0.298652	-0.309121	0.587924	-1.02551	-0.937666	-1.2577	-0.900341	-3.09712	-1.77779	2.85073	1.63206
0.0101544	-0.0100447	-0.00249432	-0.0137608	-0.0272493	-0.0226313	0.0139533	-0.0117048	-0.0767046	0.023872	-0.0533063	0.0412728	0.0527587	0.0371001	0.0217244	-0.194105	0.0603878	-0.081337	-0.259559	-0.0140099	0.046565	0.177987	-0.260155	0.213852	-1.25886	0.00879603	0.152629	-1.04387	1.17987	2.05983	0.141172	-0.590219	-0.717944	1.88047	3.46736	2.99675
-0.00241821	0.00154704	0.00330255	0.00189556	-0.00128294	0.0334405	0.0260533	0.0246201	0.0591462	0.00784497	-0.0189764	0.0127204	0.0166176	0.0279418	-0.0593682	-0.101645	-0.045604	-0.0219196	-0.182406	0.0583373	0.188873	-0.029899	0.118093	0.210626	-0.341898	0.513261	-0.111665	0.63413	0.079671	-0.298199	-1.01399	-1.19505	-5.44999	-0.49228	-2.82102	0.888077
0.00191262	0.00446498	0.0047142	-0.00877619	0.00228305	0.0194463	-0.00606689	0.00571601	0.0259467	0.0111149	-0.0204439	0.00397877	-0.0539213	0.0343586	-0.124852	0.0111357	-0.124388	0.0372735	-0.0646839	-0.13506	-0.167023	-0.114469	-0.0126073	0.196508	-0.345339	-0.114386	-0.438445	-0.629837	-0.824954	-1.0057	-0.483058	-0.202422	-1.89651	-3.77649	0.705261	4.76119
0.00222783	-0.00752371	0.00252128	0.00364311	-0.0199309	-0.0032427	-0.0078889	0.022234	0.0516749	-0.00049131	-0.0332483	-0.00256237	0.0131896	0.00384241	0.134861	0.0860427	-0.0744676	0.0207141	-0.0626602	0.106945	0.0999442	0.0061542	0.0799178	0.0872328	0.56082	-0.677849	0.440446	0.191406	-0.518928	-0.595045	-0.237316	0.0620899	-1.9712	-1.7285	2.24765	0.36123
-3.80E-05	0.0123145	-0.000878816	-0.000150254	0.00866728	0.00426429	-0.00111372	0.00125379	-0.0387371	0.013637	0.0143155	-0.018552	-0.0119236	0.112027	-0.033368	-0.00319861	-0.146337	0.157408	0.00288874	0.0416519	-0.0492382	0.00453137	0.0954614	0.021165	-0.449859	-0.409367	0.416385	-0.600064	-0.479424	0.858469	-0.411484	0.0506821	0.316452	-0.849512	1.82142	6.44301
-0.00186505	0.00083601	0.00400221	0.00908078	-0.00649253	-0.00112129	-0.0463063	0.0123002	-0.0320132	0.00120395	-0.0142347	-0.0468266	-0.0635472	0.0128747	0.0128752	0.0306289	-0.0306708	0.0531674	-0.216762	-0.0438388	0.108682	-0.0597232	0.0699178	-0.014895	-0.39915	-1.19513	0.0141022	-0.362583	-1.4608	1.51321	-0.993103	-0.133328	0.962823	-0.472406	2.39787	7.09608
-0.00197494	-0.0009622	0.0107385	0.00745443	0.0285605	-0.0116709	-0.0142796	-0.0102782	-0.0267604	0.00437503	-0.00103975	-0.0631384	-0.0706302	0.0409888	0.139099	0.129881	-0.102005	0.153799	-0.198532	0.194238	0.0688013	-0.0794445	0.1052	0.0543153	-0.0725204	-0.672768	0.0486468	-0.331787	-0.837842	1.39751	-0.160391	-0.720574	-0.301686	1.0411	2.5052	6.1954
-0.00149308	0.00304714	0.000877648	-0.00536115	-0.0202513	0.0106278	-0.0160854	0.0265471	0.0008253	0.0042709	-0.0425113	0.0124703	0.0583221	0.0548172	-0.125375	0.0882754	-0.0929844	-0.0733609	-0.0961854	0.118064	0.118778	-0.16752	0.280027	-0.111673	-0.745042	-0.855979	-0.265594	0.770351	-0.100688	0.582955	0.882922	-0.947907	0.715444	-0.453024	-0.117519	-0.928883
-0.00171641	0.0100404	0.00757844	-0.00859614	-0.0031932	0.011822	-0.0208314	0.0449466	-0.0328621	-0.013527	-0.0738765	0.000367522	0.00591234	0.0447777	-0.0629707	0.0354036	0.00153797	0.0425625	-0.101196	-0.0737742	0.0233383	-0.130069	0.0176355	-0.0237008	-0.289668	-0.191991	-0.263939	-0.528129	-0.762647	0.599361	-0.769694	-0.621846	1.38952	-2.76557	1.11799	5.20892
-0.00074039	0.00364412	0.0103645	0.000727012	-0.0285504	0.00073805	0.02533	-0.0146318	0.0541016	0.00578688	-0.0829202	-0.0221158	0.0101517	0.041487	-0.168249	0.060145	0.0376596	0.0445813	0.1477	0.106132	0.0619823	-0.128818	0.0828745	-0.130661	-0.316749	0.864352	0.461432	-0.00720347	-0.0988422	0.443474	-0.0916777	-0.566925	-6.27733	1.02696	-6.23162	-0.0208736
0.00362142	-0.00572928	-0.000869161	0.0115091	0.0335965	0.00341668	-0.00675727	0.00186229	-0.00714352	0.0227259	-0.0193689	0.00954775	0.0239951	-0.0452565	-0.0172944	-0.0552475	-0.0177817	0.0642771	-0.100348	0.291759	-0.0444567	-0.165573	0.068914	-0.0640476	-0.266358	0.04378	-0.252098	-0.201553	-0.154589	-0.398426	-0.344074	0.138154	-0.481762	-0.991179	1.48459	-2.34757
-0.00968568	-0.00643121	0.00406339	5.08E-05	-0.0326951	-0.0246161	-0.0238731	0.0141506	0.00795935	-0.0266125	-0.020655	0.0158397	0.00761809	-0.0412142	-0.124929	0.0382932	0.0958603	-0.0372419	-0.047308	0.0959284	0.200873	-0.0752923	-0.0884828	-0.0918077	-0.387379	0.634202	0.0594051	-0.33622	-0.470181	0.252906	0.753381	-0.11975	-3.27488	1.37663	-1.85179	-1.38274
0.00208056	-0.0111083	-0.00499131	0.000923296	-0.0182649	-0.0345242	-0.00785011	-0.0136704	0.0518138	0.0109146	-0.0326563	-0.0124654	0.0585843	-0.0809398	-0.0459363	0.0191482	0.0293172	0.0283976	0.183658	0.0326385	0.196501	-0.269773	0.00384014	-0.223655	-0.180342	0.636444	-0.240433	0.34645	-0.795893	-0.522322	-0.216799	-0.331843	-5.03246	0.545213	-1.12753	-1.57367
0.00158663	-0.00729322	0.00114335	-0.0100994	0.00843023	-0.0178184	0.00564882	-0.00567389	-0.0215895	-0.0697415	0.00593706	-0.0424534	-0.0774412	0.0201808	0.00614089	0.0758787	0.101516	0.157284	-0.0921614	-0.0987018	0.0881343	0.00403062	-0.031305	-0.0778906	-0.905615	-0.0524974	0.0840776	0.101728	0.0591482	0.359482	-0.305375	1.03463	2.21663	1.45427	1.10788	-1.948
-0.00319714	-0.0044732	-0.00529038	0.00248855	0.0133648	0.00821285	-0.0307112	0.0159013	0.0247397	-0.046333	0.00285134	-0.0300378	-0.160297	-0.110918	-0.101598	0.0447459	0.0196153	-0.124758	-0.0358129	0.166901	0.0113885	-0.0513475	-0.0948635	-0.188235	-0.65761	0.31326	0.233861	0.582203	-0.0730659	1.40266	-0.531643	0.374603	-2.1832	3.37246	4.06525	-0.299102
0.0019477	0.00192144	0.000923732	0.00580531	-0.00287558	0.0255319	0.0110106	-0.000693863	-0.018307	0.027394	0.0144841	-0.0168849	-0.0682205	-0.057923	-0.0299989	0.172431	-0.0822782	0.00695707	-0.30111	-0.0274163	0.110537	0.00136165	-0.172971	-0.123484	-0.133802	-0.404031	0.299901	-0.190857	0.0348331	0.507213	-0.819419	0.222668	1.89007	-2.05266	2.26511	0.141517
0.0015714	0.00322444	-0.000731772	0.00338242	-0.0371519	0.0270813	0.0138936	0.0410926	-0.029627	0.054392	-0.0233874	0.00105463	0.00935657	0.112834	0.0663344	0.0623556	-0.0541595	-0.0639489	-0.00415925	0.0970891	-0.13581	-0.0788485	0.0555488	0.00230749	-0.320041	0.386533	0.232415	0.423639	0.587496	0.197995	-0.0983152	0.0519513	2.58208	-0.322527	1.47799	-2.34725
-0.000212976	0.00193901	-0.00301745	-0.00625419	0.0152039	0.00499054	0.0256495	-0.0310858	-0.0355728	0.00674288	0.0396956	-0.0329871	-0.0123269	0.0621654	0.0607137	0.00806096	-0.128771	0.141285	-0.096049	0.158488	-0.203998	-0.0783757	0.153243	-0.0508155	-1.00031	-0.155936	0.156411	0.8649	0.216311	0.584893	-0.0540046	-0.388889	0.0920185	2.14927	-0.301649	-0.363092
-0.00304962	0.0120968	-0.000104842	-0.00358005	0.00268501	-0.0194063	0.0295086	0.0379922	-0.0596437	-0.0222101	0.0215338	-0.0429642	-0.0405449	0.0380437	0.0709707	0.0613748	-0.149615	0.0588731	-0.0441297	0.254493	-0.0452008	0.00254411	0.0733868	0.0277066	-0.0748307	0.343214	0.333844	0.119852	-0.228321	0.618288	0.873278	0.445177	2.6486	2.40982	-0.432566	-1.61465
0.000664973	-0.00626652	-0.0071843	0.00414566	-0.0243871	-0.0077105	-0.00285659	0.0322297	-0.00539633	0.0118489	0.0286894	0.018022	0.00216778	0.0782056	-0.100839	0.0328248	-0.0124773	-0.0596633	-0.113082	0.159033	-0.109457	0.00274254	0.0367598	0.0645757	-0.262319	0.0249369	-0.110579	0.839711	-0.0263035	-0.138826	0.164942	-0.954277	1.24592	-1.97988	0.373355	-1.22445
0.00540867	-0.00630193	0.0154373	0.018975	0.0037683	-0.0243189	0.00051074	0.040761	-0.00772334	0.0480129	-0.0158292	-0.049997	0.119723	-0.0221511	0.00308019	-0.0407693	0.0440167	-0.205257	-0.179443	-0.117634	0.0575917	0.033105	0.121641	-0.327247	0.381275	-0.103819	-0.0972928	0.132257	0.641711	0.759676	0.664098	0.691491	0.737235	-3.46875	-0.382982	8.71594
0.00586345	0.0080241	-0.00704553	-0.00467377	0.044948	-0.0198175	-0.0256804	0.0119758	-0.00492356	-0.0174774	0.0149224	-0.066764	0.0610223	-0.173454	-0.0804946	-0.0641415	0.0166205	0.132985	0.194354	-0.0146503	0.125356	-0.0760396	-0.114218	-0.166481	-0.575541	-0.0582986	-0.0408743	-0.166045	-0.879302	-0.301931	0.375805	-0.381118	-4.66008	-0.344567	-4.44942	-1.30598
-0.00184602	0.00408224	0.00669302	0.00524229	-0.00601395	-0.01858	-0.0214054	-0.023898	-0.0183007	-0.0161917	-0.0337603	-0.00471271	0.0696327	-0.0563551	-0.0416266	-0.143574	0.17304	-0.011411	-0.0184212	-0.0189332	0.0241168	-0.0476345	0.0226546	0.0945094	-0.569871	-0.202839	-0.461212	-0.16852	-0.624373	0.736351	0.1729	1.51076	3.01966	2.41963	0.670213	-1.66125
-0.00545226	0.00390934	-0.000837589	-0.0145341	0.0393814	-0.000859181	-0.00953725	0.00159799	0.0243917	0.0346621	0.0734125	-0.0093395	0.0936539	0.0527209	0.00444576	0.0612612	-0.0244823	-0.034093	0.1562	0.0506563	0.140492	-0.0289431	0.154168	-0.0607686	-0.211696	-0.83714	-0.131816	-0.253549	-0.352247	-0.311691	0.839358	-0.291839	-1.43426	3.04473	-1.76903	-1.13069
0.00829542	0.00375038	0.00274125	-0.0124407	0.00682009	0.0274912	-0.0179736	-0.0136717	-0.0269642	-0.00579007	-0.0278412	0.0090642	0.126448	0.0379064	-0.0985396	0.100279	-0.143118	0.210295	0.0313689	0.0160145	0.0899316	-0.424253	-0.0435521	-0.0776692	0.113067	0.305883	0.641165	-0.832136	-0.529185	0.633297	-0.296996	0.0275037	-0.678861	-1.65456	2.73164	7.31839
-0.00157936	-0.00114274	-0.00311555	-0.00871947	0.0181346	0.0163402	-0.00774855	0.00215225	-0.0123804	-0.00416752	0.0225658	-0.0675151	0.004763	-0.0520295	0.0482247	-0.0801357	-0.0669585	-0.0257001	-0.0585392	-0.0188229	0.13025	-0.373934	0.0712508	0.248486	-0.427525	0.848145	-0.0689041	1.12326	0.886936	0.117598	-1.01619	0.00196787	-2.11028	-0.641094	-4.23906	-0.691507
0.00786062	-0.00682401	-0.00589605	-0.00562838	-0.00210837	0.0012967	0.0292573	-0.0371283	-0.00656138	-0.00148861	-0.0519643	0.0184075	0.148721	-0.0131241	0.00983202	-0.0690113	-0.0463316	0.0669315	-0.451146	-0.083299	0.184254	0.201216	-0.297593	0.3716	-0.673277	0.276702	0.470263	-0.503408	1.50054	0.839161	1.15021	-0.355229	-3.68232	3.1356	3.60082	-0.509326
0.000471213	0.000289644	-0.00542926	-0.00276247	0.0112398	-0.0309365	-0.00805792	0.0109628	0.0261545	-0.0243011	-0.0279057	0.00806972	-0.037251	-0.00473254	0.0698621	0.00316077	-0.00709685	-0.101698	0.140597	0.011532	-0.0947271	-0.114941	0.0627081	0.0589621	-0.643129	0.761598	0.10613	-0.299701	-0.0517254	0.856478	-0.283304	0.479032	3.33791	1.8929	1.02351	-0.426399
-0.00460291	0.00277338	0.00515445	0.0153863	0.00572588	-0.0245344	0.00814386	-0.0573366	-0.030849	-0.00555318	-0.00934479	0.035229	0.0272948	-0.160826	0.0495376	0.00484899	0.0111032	-0.106339	-0.0907591	0.00236339	-0.110012	-0.153983	-0.0133473	0.109069	0.0935389	0.0573194	-0.501763	-0.352815	-0.555949	0.177924	0.705022	0.825932	1.57492	1.00881	0.138255	-2.09731
-0.00121453	-0.00636502	0.0093238	0.00194249	-0.010185	-0.0379175	-0.00491801	0.0328695	0.00660832	-0.0063612	0.00041699	-0.0143776	0.023116	-0.0260207	-0.0963366	0.117037	-0.150422	0.0734365	-0.0138651	0.0913157	-0.124565	0.00611164	-0.164533	0.0308012	-0.504217	-0.230227	0.120141	0.077974	-0.136917	-0.11483	-0.0300157	-0.511545	0.154252	-3.36067	-1.26228	1.90528
0.00686172	-0.00483694	0.0024782	-0.00772447	0.0248711	0.00423787	-0.0207073	0.0139928	-0.000285731	-0.0121832	-0.0042776	-0.0774104	0.0861971	-0.0626668	0.0108546	0.0364089	-0.0268916	0.171411	-0.162131	0.0159552	-0.0440222	0.078485	0.116341	0.11864	0.629653	0.572768	-0.168481	-0.190862	-0.822698	0.0529083	0.285724	-0.15539	2.56176	3.0026	-0.346022	0.234912
0.002678	0.00709362	-0.00892176	0.0043736	-0.00620406	-0.00183072	-0.0142408	-0.00455384	-0.0132962	0.00852119	0.00607843	0.0153893	-0.0251056	-0.02251	0.08668	0.031792	-0.0473827	0.120088	-0.161277	0.0286955	0.254329	-0.0677302	-0.00116387	-0.0315055	-0.400603	0.867051	0.528907	0.0720417	-0.602908	0.100159	0.444909	0.794002	2.73869	3.49494	-0.831513	-1.63302
0.00116013	0.00302413	-0.00476445	-0.000773802	-0.0140156	0.00614515	0.00880444	0.00629096	-0.023402	-0.0431876	-0.0103659	-0.0029688	-0.03325	-0.0607458	-0.0513695	0.0458615	0.140686	-0.178751	-0.125402	-0.0104306	0.0368947	-0.195683	0.0599154	0.0423116	-0.719714	0.651526	0.275604	0.375177	-0.709149	0.380717	0.241519	0.78171	0.296331	2.64267	0.796372	-1.71047
0.00211156	0.000178399	-0.011479	-0.000372163	-0.00578519	-0.0245142	-0.000687169	0.01744	-0.0307732	0.0272157	0.0421053	0.0408198	0.0686833	0.0329173	-0.0115195	-0.0229892	-0.0598416	-0.0475498	0.0742388	0.0814519	-0.0368744	-0.123422	-0.130487	0.0642955	0.14169	0.127558	0.755611	0.717109	-0.43151	-0.00531291	-0.342796	-0.0324872	-0.497881	-1.39102	2.20504	1.84684
-0.00103181	0.00147739	0.000451681	-0.000757637	-0.00301306	-0.0146798	0.0356987	-0.0220267	-0.0229093	-0.0180898	0.0115345	0.0163755	-0.0134264	-0.002668	0.0693014	-0.014021	0.0011788	-0.175959	0.0578952	0.0659913	0.0586387	-0.283522	0.0433789	0.125712	-0.00651108	0.186973	0.248549	0.154148	-0.0600651	0.192883	1.55958	-0.202117	1.76993	-1.29731	-0.97696	-2.35684
0.00565954	0.00082191	-0.00134275	0.000271895	0.0183299	-0.00615442	0.00757442	-0.00314298	-0.0241083	-0.0530527	0.0271528	-0.061905	-0.0690383	-0.127645	-0.0472674	-0.00429556	0.0889869	0.0842871	0.204005	-0.0551964	0.0499289	-0.0349196	-0.0314869	0.0787863	0.0312728	-0.0429056	0.467616	-0.125483	0.252823	-0.248546	0.436998	-0.01902	-1.38089	-0.953756	0.540944	-2.48435
0.00885065	0.00524505	-0.00357073	-0.00549612	0.0484895	0.0333675	-0.0367406	0.0271677	0.0151392	0.0296232	-0.0107554	-0.0204986	0.00885198	-0.115435	-0.16206	0.108903	-0.0354158	0.00692582	-0.0425092	0.000866735	-0.165349	-0.075608	-0.110938	0.102759	-0.358492	-0.419541	-0.592472	-0.10909	0.381539	-0.414402	0.13204	-0.0772437	0.650136	-2.74075	0.312045	-1.54761
0.000391948	-0.00894456	0.00911412	0.00242364	-0.0161691	-0.0174854	0.00064086	-0.0396405	-0.0344996	-0.0180752	0.00600764	0.0287979	-0.0359284	-0.0525189	0.0315479	-0.254607	0.201923	-0.10807	0.172776	-0.00102266	-0.0250789	-0.111389	-0.139185	0.118823	-0.558153	-0.296846	-0.0993768	-0.527007	-0.454319	1.00531	-0.279484	1.1288	2.53835	0.0967097	1.24001	-0.320599
0.000282961	-0.00300753	-0.00143053	-0.00786129	-0.000845234	0.00909885	0.00422975	-0.043688	-0.0303519	0.0169252	0.0148288	0.0411777	0.0422193	0.0260921	0.0777008	-0.000739927	0.173509	-0.0458072	0.207989	0.0479956	0.0799134	0.0141864	0.136489	-0.0832916	-0.181467	-0.338765	-0.278873	0.447633	0.150415	-0.30078	-0.450614	-0.00378232	0.88454	2.65729	1.47222	-0.938103
-0.000903894	-0.00374222	-0.00721635	0.0124127	-0.00387113	0.0667527	0.0258178	-0.0183942	0.00950953	0.0167747	-0.0638229	-0.0458264	0.0165259	0.0172763	-0.128973	-0.120329	0.0835815	0.0837278	0.129091	-0.00803038	-0.0325435	-0.0813662	0.111441	0.0115155	0.0371807	0.818934	0.763279	0.212986	-0.228868	-0.383979	-0.166629	-0.526198	-4.07494	-0.628556	-4.08514	-1.21645
-0.00619706	0.0014088	0.0039245	-0.00210548	-0.00277464	-0.0120463	0.000803271	-0.0191769	-0.0377106	-0.0255156	-0.00430294	0.0341401	-0.0887446	-0.0208553	-0.0113721	0.122866	0.0800673	-0.0232514	-0.103041	-0.0958257	-0.00588572	0.116206	0.0197181	-0.0622076	-0.22866	-0.0777622	-0.297427	-0.10887	0.404065	-0.370801	-0.30109	0.224633	0.977037	-1.48052	1.40236	-3.07462
0.00223115	-7.08E-05	-0.000195791	0.00372691	-0.0180182	-0.00313324	-0.00080392	-0.0294692	0.0173607	0.0283163	-0.0193853	-0.011811	0.0247649	0.00941421	-0.0107904	0.0747697	-0.0559424	0.143604	-0.0268239	0.00825016	-0.0881596	-0.120567	0.0634655	-0.0104844	0.243568	-0.0841775	-0.259259	0.244952	0.57487	-0.467613	0.399236	0.0159825	0.327261	-1.32464	1.79841	-3.28874
0.00280812	-0.00493986	-0.013029	0.00290312	-0.00505672	-0.00184979	0.0131578	-0.000914555	-0.0482128	0.0348763	-0.108979	0.00645559	-0.116005	-0.0481286	-0.0420475	0.218416	0.0471129	-0.0734992	0.0487765	-0.224839	-0.147847	-0.242448	0.151791	0.00129974	0.604442	0.12229	-0.703978	0.803893	-0.0726603	-0.420842	-0.276267	-0.0178278	-5.57428	1.20035	0.206778	-1.65955
-0.00101593	-0.000609753	-0.00276366	-0.0143376	0.0193531	0.00838338	-0.0146515	-0.0137651	-0.0201174	-0.00385657	-0.0205711	0.0461918	-0.0303738	-0.00129221	0.0227807	-0.0060602	-0.053405	-0.171589	0.0148933	0.219787	-0.0499984	0.017729	-0.12905	-0.157248	0.177507	-0.264171	-0.107734	0.370997	-0.284742	0.631147	-0.652127	0.701247	0.150478	-0.209928	2.82481	0.677489
0.00325876	-0.00488859	-0.000812651	-0.00458379	0.0143486	0.00925583	0.0112597	-0.030299	-0.0314454	0.027239	0.021208	0.0027044	0.0253849	0.0328793	0.0846509	0.00896411	0.00612837	0.12545	-0.0330159	0.0473635	-0.0393147	-0.150837	-0.0948774	-0.228796	0.169502	0.546338	0.323691	0.15498	0.740213	0.520992	-0.574985	0.120623	0.810518	-1.43801	-1.0992	-1.52971
-0.000946754	-0.00289774	-0.0041813	-0.0042334	0.0031448	-0.0550149	0.0301281	-0.0291393	-0.0519682	0.00998002	-0.00940357	-0.0138524	-0.130102	-0.15256	0.0206121	0.0909095	-0.0571003	-0.0586228	0.0888404	0.0125087	-0.0168538	-0.130587	0.0469351	-0.0551184	-0.296035	-0.299831	-0.937668	0.475444	-0.635123	-0.472174	0.260249	-0.644697	-4.83542	0.325549	-0.743262	-1.55254
-0.00358195	0.0107744	0.00449005	-0.00534655	-0.00644315	-0.0190403	0.00714989	-0.0358455	0.0302224	-2.22E-05	0.0750292	-0.0134068	0.0417638	-0.0958945	-0.134442	0.112992	-0.00753745	-0.00960645	0.00880305	0.0267274	-0.00261401	-0.0413037	-0.169696	0.0867838	-1.01647	0.194441	-0.231046	-0.966898	-0.217841	-0.869358	0.57536	0.434753	-1.79666	-2.63266	-4.94021	-0.747684
-0.0017149	0.00106067	-0.0027747	0.00879511	0.0304078	-0.0087619	-0.0169289	-0.00670541	0.0351495	-0.00508011	0.0252298	0.0489299	-0.156148	-0.136064	0.0972389	0.132883	0.0483886	-0.178255	0.140836	0.291972	0.157535	-0.245612	0.0641135	-0.26317	-0.247161	0.856608	0.356492	0.255282	-0.306404	0.13428	0.770186	-0.652582	-7.14663	1.29091	1.5966	3.60329
0.00103107	0.00722998	-0.00614175	0.00247788	0.0127146	-0.0240281	0.0215504	-0.010232	-0.0722457	0.0322775	0.00788394	-0.0234243	-0.0193212	-0.0311865	-0.0974054	0.0298808	0.254807	-0.1492	0.172644	0.109465	0.31759	-0.360782	0.065181	0.0128057	-0.0360936	0.949398	0.216813	0.251968	-0.237854	-0.354245	-0.319288	0.0486592	-2.80353	0.415739	2.29552	-2.04204
-0.00401794	0.00179264	-0.00582918	0.00259265	0.0048379	-0.00320116	0.00314024	-0.011524	-0.0180911	0.0349157	0.0653794	0.0126555	0.0233146	-0.021783	-0.0579702	0.0992376	0.0356842	-0.046172	-0.09153	0.20379	0.159504	0.0190333	-0.158238	0.0508859	-0.72273	-0.126337	0.257637	-0.699864	-0.385278	-0.515298	0.328575	0.384855	-1.44649	-1.99416	-5.41545	-2.6256
0.000845328	-0.0113195	0.00645016	0.0083554	0.00287725	0.0307419	0.00529046	0.0101757	-0.00944049	-0.0163379	0.0010298	0.00368192	-0.00290172	0.0773354	-0.0198049	-0.0134598	0.000363353	-0.0891916	-0.115598	0.0943372	0.171854	-0.229419	-0.0161816	-0.0365235	0.101956	0.173192	-0.454101	-0.408225	-0.215157	0.375097	1.34955	0.47343	2.06308	-0.229723	-0.694398	-2.79056
0.00148874	0.00170642	-0.000104157	0.00197921	-0.025041	-0.020707	-0.0355944	-0.0230936	-0.0114514	0.00210089	-0.00149372	0.00075314	0.0401128	0.0214549	-0.093522	0.0405473	-0.0367177	-0.0306305	0.0472963	-0.171429	-0.0107787	0.00286294	0.147226	0.144398	-0.477474	0.0897099	0.0420932	0.288012	-0.653686	0.821412	-0.133302	0.163273	3.37708	1.47759	0.797215	3.03424
-0.00124543	0.000255497	0.00158495	0.0097378	0.00183031	0.00643064	0.0332835	-0.00952189	-0.0236737	0.014265	-0.0666431	-0.0344689	-0.0993246	-0.106218	0.0314214	0.0539139	-0.00662844	0.0499777	0.100155	-0.0144906	-0.0106389	-0.034315	-0.0496594	0.0512453	-0.807919	-0.157325	-0.0638324	-0.565993	-0.0366359	-0.230797	0.533551	-0.115356	-1.48438	-2.36402	-7.34078	-2.06906
-0.00730948	-0.0014793	0.00272893	-0.0136852	0.0266989	0.00937058	0.0327753	0.000911635	-5.54E-05	0.000600433	0.00949115	0.00541177	0.0544242	-0.0383856	-0.0125308	-0.0883284	-0.0808861	-0.0110845	0.155539	-0.0145096	-0.0824559	-0.127101	0.016839	0.0499377	-0.248283	-0.161412	0.238506	-0.60744	0.212247	-0.37676	-0.28396	-0.0322306	3.34555	4.21801	-0.212405	0.99254
0.000150889	-0.00164779	-0.00356197	0.00983803	0.0136744	-0.00403647	0.0161822	-0.00985401	0.0449904	0.010814	0.0206781	-0.0102603	-0.0364383	0.0287897	-0.0545829	0.00292695	-0.0639783	0.0414937	0.00632421	-0.0512779	0.142283	-0.146668	-0.026467	0.111862	-0.0614085	0.237981	0.235823	0.160738	0.261708	-0.364791	0.616246	0.379812	0.848761	-0.924743	0.925738	-3.27937
-0.00204898	-0.00111936	-0.002068	-0.00736945	-0.0229259	-0.00438043	0.0206913	-0.00400488	0.0153781	-0.00735784	0.0380793	0.0188894	-0.0486209	0.0807765	0.0124565	-0.114213	0.148331	-0.0505877	0.0598112	-0.172113	0.0360937	-0.00533022	-0.0976867	-0.0820595	-0.842057	-0.324543	-0.121297	0.128251	-0.14331	0.938586	-0.275395	1.21217	3.15323	1.27741	1.32435	-1.43146
0.0069465	-0.00305141	-0.00469704	-0.0009116	-0.00248238	0.00513874	-0.0232425	0.00865421	-0.0334595	0.0124697	-0.00156094	0.00240351	0.00486417	-0.0988949	0.10413	-0.0976083	-0.0649323	-0.0274262	0.112221	0.0196182	-0.142252	0.104386	0.174862	0.323906	-0.116478	0.618239	0.103909	-0.8678	-0.439312	0.261527	-0.954402	-0.39277	2.89117	0.876646	0.982768	1.34472
0.00185511	-0.00454396	-0.00619915	-0.00634014	-0.000474684	0.0124018	-0.0294764	-0.0107939	-0.00687535	0.083934	0.0800234	0.00882892	0.0941998	0.090207	0.120442	0.045759	0.0500234	0.0797416	0.0757113	0.0570123	0.030405	-0.131694	-0.0178152	0.0328953	-0.919031	0.213313	0.301708	0.21938	0.329946	-0.655507	-0.459658	0.321052	1.06899	0.458235	0.954987	-2.37826
0.00610055	-0.00553136	-0.00426339	-0.00757839	0.0330924	-0.0126146	-0.0484669	0.0156806	-0.0165211	0.0056349	-0.00295085	0.0403504	-0.174406	-0.0482223	0.0080325	0.184041	0.0424835	-0.236026	-0.068443	-0.187913	-0.171235	-0.081982	0.152637	-0.245427	0.44241	0.569246	0.277079	0.443415	-1.33601	-0.426362	0.39651	-0.779413	-7.21482	2.24808	1.32906	-1.25754
0.00183793	0.00167838	0.000850309	0.0110138	0.00792497	0.0192988	-0.00590938	0.0148143	0.0167993	-0.0292165	-0.0289402	-0.0342628	-0.0119297	-0.191908	-0.0587043	0.116934	0.0110108	0.0102883	0.169084	-0.213507	0.0650218	-0.213679	0.0402887	0.121161	0.582347	0.439721	0.45692	0.483305	0.301587	0.239032	0.397953	-0.183459	-7.45451	3.10434	2.22363	-0.791613
0.00204585	-0.0082074	0.00474501	0.00754628	0.0240972	0.00212028	-0.00982187	-0.0219711	0.0114593	-0.013507	-0.00470478	0.0454807	0.0429433	-0.0366509	0.038313	-0.0241758	0.0950506	-0.0692313	0.0485365	0.22434	0.0700376	0.0730136	-0.204634	-0.0213974	0.242593	0.117975	0.0429884	0.426897	0.232088	0.290549	-0.774587	0.0757799	1.28545	-1.22696	2.50185	-0.729879
-0.000918912	0.00524577	-0.0081573	0.00679831	0.0263311	0.00791604	-0.0111767	-0.0496916	-0.00187247	0.0570814	0.118722	-0.0252973	0.00387757	-0.0422944	-0.111666	-0.0824858	0.115013	0.101989	-0.0101617	0.087508	0.099221	-0.195417	-0.206776	0.0501224	-0.383559	0.721446	-0.0397029	0.077622	0.242987	-0.345744	-0.519808	0.0827937	-2.20602	-1.34789	-4.60518	-1.66871
-0.000356302	0.00313921	-0.00782599	0.00300345	0.0159419	0.00374274	-0.0447331	0.0121273	-0.00681963	0.0470526	-0.00271249	-0.0566352	0.0334593	-0.0308866	0.168127	0.0544939	0.054234	0.0362005	-0.0451972	0.0977577	0.115021	0.0913235	-0.0668183	0.0800183	0.249041	0.297464	0.37133	0.364168	0.820986	-0.96828	0.00642655	0.814694	-0.445513	-2.62994	2.31939	1.08482
-0.000918148	0.00236452	0.0089804	0.00825393	0.00587913	-0.00434038	0.044523	-0.0180798	-0.0343481	0.00791832	0.00191884	0.0048618	-0.0539197	0.0653584	0.0485275	0.0939516	0.146478	-0.00561405	-0.0309179	0.0606251	-0.0502476	-0.177805	0.120302	-0.0612931	0.205566	0.49743	-0.517276	-0.435065	0.706942	0.168342	0.777997	-0.42928	2.50414	-1.95763	0.524464	-2.90987
0.0001781	0.000582799	-0.00167367	-0.00799635	-0.0266384	0.010216	-0.00169294	-0.00734913	0.00589763	0.0208456	-0.0350424	0.00199815	-0.063806	0.0395779	0.114596	0.0744379	-0.0384134	0.0710453	0.0309882	0.0642133	-0.00213901	-0.146922	-0.15423	0.0579	-0.165194	-0.123934	-0.332816	0.0491064	-0.14722	-0.45179	0.446633	-0.195915	-0.589098	-4.5902	-0.389466	6.98775
-0.00334116	0.00348446	-0.0130323	0.00556597	0.0692052	0.0180189	0.02338	-0.00886938	-0.0549444	0.0449941	0.00663823	-0.00532848	0.0274861	-0.121069	0.0425425	-0.0260669	-0.0230265	-0.0493691	-0.0247733	-0.0250373	0.0879019	-0.209424	-0.159994	0.123883	-0.554907	0.504719	-1.10954	0.451973	-0.14008	-0.796325	-1.16823	0.0589665	-3.50537	-1.06914	-3.18062	-1.54758
0.00197444	-0.00907499	0.00674375	-0.00461975	0.0295648	0.0252635	-0.000816154	0.0136199	-0.00960689	0.0482565	0.0240462	0.00488128	0.0135197	0.13	-0.0418079	-0.0789718	0.00133271	0.0191564	0.0443979	-0.064286	0.0570763	0.0682514	-0.0931384	-0.00737266	0.315526	0.0153031	0.267001	0.327807	-0.749627	1.05416	0.135087	-0.210291	3.99671	2.81268	-0.277803	2.88805
-0.00082842	-0.00645107	-0.0058213	0.00530321	0.0122958	0.00491764	0.00150631	-0.00565865	0.0411749	-0.000657013	-0.0570197	-0.00586509	-0.00471472	-0.0114378	-0.0230237	0.010501	-0.0232568	0.01989	-0.0951696	0.143673	-0.156339	-0.0441387	0.218848	-0.0859709	-0.035205	0.279522	-0.227854	0.0571499	0.383111	0.169344	0.399928	-0.938567	2.38255	-1.80593	0.350515	-1.97942
0.00201574	-0.00562025	-0.00307954	-0.00873266	-0.0186439	-0.00817452	0.01386	-0.0198479	0.0189508	-0.0501397	0.0178994	0.0288005	-0.0422502	0.027845	-0.0723057	-0.0369217	0.0187173	-0.233046	0.0651781	-0.0288912	-0.138319	-0.0183054	-0.0381994	-0.0642343	-0.352705	-0.326589	-0.350043	0.712576	-0.245711	1.13517	0.258871	1.04334	2.4418	1.93569	1.54865	-1.72173
0.0019398	-0.0065689	0.00290238	-0.00218742	-0.0103188	0.0119975	0.00497935	0.0340194	0.0178833	0.00662593	-0.0268636	-0.00105901	-0.00207345	0.00662007	0.00539603	0.10599	-0.0188295	-0.0230573	-0.111478	0.148236	-0.0394185	-0.178292	-0.0218812	-0.0956984	0.0214419	-0.415278	-0.0160939	-0.438564	-0.136647	0.781246	-0.298825	-0.126678	1.86557	-2.55698	1.79598	2.24409
-0.00225913	-0.00776181	-0.00882095	0.00144642	-0.0236563	0.0126978	0.0125599	-0.0311782	-0.0256059	-0.0240089	-0.0260781	-0.0459751	-0.0835691	-0.00128087	0.156716	-0.058377	-0.00922978	0.139118	0.0687512	0.011626	0.0848113	-0.120269	-0.212207	0.143025	-0.705996	0.378747	-0.236245	1.02168	0.222408	-0.321404	-0.298845	0.32586	0.35287	-0.702515	-0.21914	-1.15524
0.00402089	0.00192304	-0.00572439	0.00619209	0.0121253	-0.000506114	0.0122468	-0.0579334	-0.0469218	-0.0104805	0.000462204	-0.0157211	0.0440191	0.0722078	0.0393712	0.00436155	0.207629	-0.243326	0.0678646	-0.0388092	-0.0240972	-0.160582	0.0520654	-0.119324	0.546983	-0.65028	-0.494087	0.031421	0.555408	-0.985254	-0.597936	-0.95921	-0.572999	4.84933	1.5531	0.126647
0.0014813	0.00515402	-0.0107245	-0.000996471	-0.00687219	0.02166	-0.0363541	-0.0125822	-0.015511	0.0149264	-0.020755	0.0385562	0.0285286	0.0248838	0.0202196	-0.0321945	-0.046174	0.00529398	-0.0907179	0.107739	0.0854406	0.0176407	0.0760839	-0.137462	-0.00409994	-0.145591	0.409339	0.840167	-0.0748134	0.15312	-0.0409612	-0.875646	1.1698	-2.29497	0.780696	0.266486
-0.0019498	0.000340396	0.0113544	0.0180159	0.0228528	-0.023189	-0.0053587	-0.0104417	0.0190189	-0.00300599	0.0303615	0.0823603	-0.0175186	-0.00969705	-0.0463889	0.0938546	0.0435246	-0.0875254	0.00715974	0.166445	0.0265703	0.00554514	-0.0291166	-0.0140665	-0.52193	0.24583	-0.661516	-0.286866	0.395597	-0.353228	-0.00271828	-0.580941	1.0442	-2.51401	-0.37225	-2.54337
-0.000742394	0.00428721	-0.00615033	-0.0114391	0.0115664	0.0189007	-0.0117744	0.0145046	0.040544	-0.00671216	0.0141608	0.0128721	-0.0315981	-0.0507088	-0.0756525	0.115167	-0.0607937	-0.083347	-0.225628	-0.149789	0.0799095	-0.0499754	0.145179	-0.154818	-0.832582	-0.299442	0.0464842	0.306239	-0.17048	0.0232175	0.356477	-0.723569	1.5907	-1.48868	-0.752009	-1.75701
-0.00916908	0.0112142	0.00044222	0.00323436	0.0121147	0.0438912	-0.0241751	-0.00447544	-0.00655938	0.0164894	0.000776568	0.0674383	-0.0644369	-0.123723	-0.0921856	-0.148809	0.230742	0.000862611	-0.190377	0.0243907	0.0855549	-0.259272	0.0562597	0.315913	0.4176	0.238164	-0.601242	0.645478	1.23799	0.120466	-1.70855	0.732917	-5.37811	-0.617303	-7.07682	1.82091
0.00314542	0.00472332	-0.00828148	0.00199064	-0.0132634	0.015205	0.00366007	-0.0309757	0.0241825	0.075932	-0.0114563	0.0212767	-0.016551	0.0580574	0.0214471	0.106052	0.0336161	-0.0589709	-0.00289664	0.2375	0.0988258	0.0217874	0.151957	-0.106852	-0.696871	-0.118984	1.22331	-0.497829	-0.837621	0.033006	0.0440501	0.562473	-2.94698	0.539204	-4.51661	-1.51386
0.000191707	0.00181412	0.000526039	0.00564703	0.000176359	0.0214566	-0.00703066	-0.0493938	-0.00946655	-0.000167119	0.027063	0.0350329	-0.0288316	-0.0392354	0.0122405	0.0210429	0.0614913	0.0845587	-0.116733	0.127029	0.176118	0.103378	-0.205082	0.0526754	-0.18638	-0.280973	0.0791372	0.284605	0.351479	-0.476883	-0.45571	0.566903	0.833306	-1.89228	1.77436	-2.05763
0.00431423	0.00479799	0.00263444	-0.00774959	0.00799601	-0.00258918	0.0159085	-0.0237797	-0.05548	0.00750293	0.0364568	-0.0189958	0.0102095	-0.122962	-0.0150239	-0.0100949	0.214223	-0.192042	0.131104	0.0152427	-0.0717127	-0.136442	-0.101723	-0.0306085	0.671077	0.282386	-0.198072	0.0812641	-0.29586	0.181144	-0.105263	0.161592	-2.35835	0.549066	2.71278	-1.63123
-0.000572655	-0.00152211	-0.00351832	0.000118938	0.0231038	-0.0308871	0.0141255	-0.030907	-0.00455229	0.0308359	0.0383136	-0.0198141	-0.0961899	0.0096875	-0.0180851	0.128656	0.0306213	-0.0323877	0.158725	0.187914	0.345827	-0.180313	-0.0803588	0.0509161	-0.363451	0.974982	0.381231	-0.00128134	0.662601	-0.160019	-0.225517	0.337834	0.795708	-0.171172	1.70689	-2.749
-0.00128063	-0.00342215	0.00128607	0.00754954	-0.00417441	0.0210801	-0.00412308	0.00119911	0.047151	-0.00497596	-0.0425569	0.0346847	-0.11271	-0.0365755	-0.00651649	0.0178153	-0.0159123	-0.212472	-0.142135	-0.106455	-0.156527	0.0938492	0.181995	0.0339653	0.269551	-0.0503923	0.309132	-0.200286	-0.970961	-0.76724	0.264431	-0.204093	-3.30406	-0.362395	0.162247	-2.22366
-0.000245244	0.00231791	0.0053382	-0.0086611	0.00143812	-0.0153144	0.0291144	0.00943221	0.00300957	0.0245028	0.036212	0.0276777	-0.0138407	0.0581967	-0.0624095	0.0465881	0.00539895	-0.0815985	0.0107636	0.212947	-0.0630322	-0.0826489	0.00544789	-0.0658246	-0.176342	0.39327	-0.269436	-0.141594	-0.0269748	0.0834747	0.917546	-0.898741	1.36447	-1.98487	-2.10837	-1.7521
-0.000574562	0.00489714	0.00453176	-0.0058127	-0.0258283	-0.012667	0.000133009	0.0121824	0.0571849	0.0212731	-0.0727245	-0.0147653	-0.0357864	-0.0464602	-0.00672894	-0.0389253	-0.0633097	0.0479596	0.0707622	0.0630061	-0.0649242	-0.114429	-0.132012	-0.021424	-0.11509	-0.527726	0.0414643	0.739438	0.202727	0.250075	0.570552	-0.295262	1.55302	-2.14551	0.399596	-1.08493
-0.00565494	0.00948351	0.00526117	-0.00495954	0.0122093	-0.0361643	-0.013167	-0.0137406	-0.00112265	0.0288269	0.0146558	-0.0192849	0.0182711	-0.105087	-0.111125	0.0390061	0.111891	-0.0456065	-0.013023	0.0690906	-0.141489	0.167437	-0.143856	-0.0127448	0.0100846	-0.459427	-0.0769375	-0.91514	-1.08904	-0.201343	0.80335	0.440334	-1.91965	-0.795014	-6.03339	-1.91201
0.00042095	-0.000940604	0.00322482	-0.00702571	0.0010971	-0.000618237	-0.00293447	0.0526793	0.00805025	0.0501955	-0.00199789	-0.0176393	0.0747203	0.0122132	-0.0562671	0.0689834	0.0337534	0.118595	0.0596123	0.039976	-0.00260745	0.00324191	-0.0171349	0.0976382	-0.530044	-1.00604	0.281662	0.890288	0.339278	0.175001	-0.309599	-0.302171	2.45073	-1.25876	1.52567	-0.00942905
-0.00425329	-0.00678583	-0.0014788	-0.00461552	0.010219	-0.00622527	0.000380158	-0.0519028	-0.0165545	-0.0108062	-0.0701026	0.0198917	-0.0430059	-0.187271	0.168048	-0.054734	-0.0278302	0.161895	0.114345	-0.202302	0.179631	-0.0194624	-0.249974	-0.222311	0.0914466	-0.290972	-0.226553	0.653642	-0.105978	-0.29013	-0.619478	0.072666	-2.13292	-1.74292	-0.312643	0.211375
-0.000806491	-0.00335855	-0.000139224	-0.005178	-0.0179275	0.0218646	-0.00442131	-0.0137564	0.0110135	0.00668576	0.0108695	0.0249418	0.0181885	-0.113225	0.0483118	0.111687	0.0749951	0.0737864	-0.196506	0.0137061	0.0377658	0.0433675	-0.0911109	-0.266086	-0.21397	-0.266756	0.0526295	-0.00230016	0.100316	0.209862	-0.591125	-0.157782	3.15533	1.6855	0.662124	0.222072
0.00249943	-0.00171668	0.00653023	-0.000938795	-0.0129234	0.0318555	-0.00400745	0.00368347	0.0179856	-0.022755	-0.00752694	-0.0758065	-0.155404	-0.169328	-0.0567505	-0.0682254	0.261549	-0.061456	0.217978	-0.0607438	0.183251	-0.306385	0.217468	-0.119847	-0.760167	0.771991	0.653064	-0.174231	-0.736618	1.38342	-0.299398	-0.243263	-5.75381	5.6466	3.93246	1.60229
-0.000575304	-0.00159643	-0.00429011	0.00371632	0.0439935	0.00401971	-0.0283796	0.0288907	0.0287301	-0.0193612	-0.0168896	0.0332717	-0.0174219	-0.0535115	-0.0561382	-0.0332293	-0.00527408	-0.0251481	-0.0616532	0.0260164	0.0111836	-0.00530425	0.0684966	-0.0427442	-0.344872	-0.119213	-0.0146012	-0.450302	-0.0458264	-0.192448	-0.077404	-0.784119	0.827925	-2.93096	-0.0641598	-1.41702
-0.00275151	0.00455133	-8.47E-05	-0.00101747	0.0373707	-0.0364211	0.0134931	0.00347567	0.0318746	0.0208535	-0.00170373	-0.0556557	0.031136	0.0447872	-0.0292181	0.136904	-0.0376239	0.0436532	-0.0916251	-0.00685643	-0.0212255	0.118778	0.0681068	0.141933	0.440045	0.674415	-0.190119	0.384192	-0.690706	0.366763	0.838515	-0.603449	3.09025	2.17295	-1.78989	0.424358
-0.000380714	0.00402404	0.00317332	-0.00287972	-0.00451062	-0.0211998	0.0025105	-0.0141744	0.00894244	0.00990692	0.0131207	0.0251928	-0.119073	0.0117614	-0.0287021	0.0803229	-0.104608	-0.0673996	-0.106127	0.100888	0.0667369	-0.190108	0.0955697	-0.000233592	-1.14294	0.285667	-0.642427	-0.169055	-0.203193	-0.701393	0.8341	-0.958931	0.0621396	-2.242	-2.72782	-2.73461
-0.00808157	0.0107529	-0.00806589	-0.00799849	-0.0416075	0.00640937	-0.0109209	0.0131259	-0.0301478	0.019285	0.0189861	-0.0328437	-0.039368	-0.0100134	-0.0752923	-0.1198	0.0161744	-0.168682	0.068967	0.0757827	0.158081	0.0336994	-0.151091	-0.0841311	0.726324	-0.650858	0.173275	0.459498	0.7447	-0.426516	-0.502097	-1.72343	4.09939	4.14277	-0.437783	2.52957
-0.0010752	-0.00314523	-0.00684615	-0.00102744	-0.00857749	0.00387769	-0.0105122	0.0212268	0.00863609	-0.0248775	-0.00693251	-0.0444093	-0.0830727	0.0234546	0.037147	0.0522541	-0.0495792	0.047788	-0.00549947	-0.0664061	-0.0834413	-0.0196556	0.166607	0.264561	-0.125091	-0.0472967	-0.0435146	-0.0452794	0.623342	-0.289297	-0.0726171	0.112735	-2.0135	-1.72584	-6.26144	-1.81977
0.00101437	0.000357087	0.0112891	-0.00584785	0.00390148	0.00528684	-0.0197018	-0.0274683	-0.00847283	-0.0124692	-0.027879	-0.00837101	-0.0529278	-0.0812692	0.112847	-0.0228452	0.0350777	-0.229701	-0.0263228	-0.0701913	0.0548731	-0.188239	-0.0878495	-0.373533	-0.0257684	-1.05639	1.16275	-1.33009	0.384797	-1.56314	0.540773	-1.12397	0.993899	5.01128	-5.00116	-0.333689
0.00103464	-0.00136009	-0.00264975	-0.00154496	0.0109298	-0.00411536	0.0155167	-0.0211686	0.00855803	-0.0695062	0.0116256	-0.0142043	-0.0956556	-0.0256236	-0.0637943	-0.099074	0.140937	-0.0566574	0.11699	-0.0673118	0.0947175	0.0494327	-0.145841	0.0228745	-0.290986	-0.195688	0.12125	0.336395	-0.00904562	1.05026	-0.0115179	0.438357	2.51731	-0.165914	1.31736	-0.484907
-0.00300543	0.0016769	-0.00952634	-0.00274511	-0.0139224	-0.00365626	-0.0199304	0.00799026	0.0343805	0.0347693	-0.000766007	0.0181196	0.105807	-0.0605135	0.103652	0.0498593	0.113512	-0.0329986	-0.0948597	0.0425472	-0.050137	0.0227968	0.234982	0.171881	-0.849622	-0.363466	0.362702	0.943431	-1.12041	0.257178	0.2219	-0.374198	3.17301	3.78726	-1.03121	1.91556
0.00116187	-0.00169222	0.0017611	0.00512649	-0.0117178	0.0192464	-0.0023352	-0.00154853	0.0138459	-0.00210917	0.0151004	0.0461259	0.0309654	-0.0479435	0.170601	-0.029644	0.157755	0.128226	0.0534216	0.0041157	-0.0492514	-0.180491	-0.112719	0.0812187	-0.572143	-0.275592	0.00524741	0.322475	-0.026483	-0.0354771	0.382366	0.940509	2.24657	1.03094	0.695409	-0.0757625
-0.00224324	-0.00109521	0.00594616	-0.0154515	-0.000692897	-0.0283246	0.00148741	-0.0542163	-0.00106432	-0.0145682	0.0140494	-0.0254576	0.0259524	0.0166705	-0.00327414	0.0868345	-0.0341699	-0.0259787	-0.0104719	0.0319037	0.120107	0.066081	-0.0536811	-0.0471221	0.569306	0.203552	-0.344562	0.109857	0.232682	0.114563	-0.0462389	0.621125	1.02076	0.0146183	2.13923	-2.7411
-0.00229466	0.00500176	0.00330845	0.0166812	-0.0223593	0.00955568	0.0199073	-0.00587866	-0.00856556	0.0207468	0.00936141	-0.0121448	-0.0988632	-0.162608	-0.07141	0.0245404	0.195741	-0.157338	0.193887	0.0886133	0.150751	-0.188368	0.118843	0.145801	-0.140009	0.60949	0.541926	0.0788508	-0.0781702	0.26643	0.407975	-0.202852	-5.03157	2.86313	3.09777	-1.15756
-0.00135978	-0.00396241	-0.00628054	-0.000302061	-0.000330191	-0.00218838	0.00619743	-0.0135403	-0.000462998	0.0121615	-8.41E-05	0.0413751	-0.0143411	-0.118112	-0.0932968	0.0114294	-0.0903396	-0.00551865	-0.0555678	0.165498	0.111826	-0.0762755	-0.0197987	-0.0380176	-0.388561	-0.664904	-0.346288	0.185466	0.103107	-0.215107	0.177667	-0.00618231	0.0354188	-1.92852	-1.1652	-2.18737
0.00201504	-0.0019319	0.00220175	-0.00320177	-0.0168844	0.00032326	-0.0114877	0.00778344	-0.00657627	0.00333341	0.0271711	-0.0423693	-0.11365	-0.0386307	0.0245862	-0.0856707	-0.0930948	0.160501	-0.0549326	-0.0274507	-0.0491475	-0.0503511	-0.119544	0.00373106	-0.882593	-0.0578838	-0.288034	-0.114512	-0.322067	-0.896301	0.816353	-0.453907	-0.594177	-2.29746	-3.00019	-2.97072
0.00284925	-0.00593404	0.00901456	0.0124901	-0.0336595	-0.00138685	0.0362578	-0.0731831	-0.0226968	0.00324064	0.00203261	0.0356781	-0.0795009	-0.022982	-0.0515216	0.00695881	0.0269513	0.103073	0.0469368	0.061132	-0.172978	-0.164493	0.0101389	-0.0466099	0.361508	0.198227	0.224925	0.418933	1.18777	0.793914	-0.165398	0.441338	0.782387	-0.680283	-2.9263	-1.50139
0.00104654	-0.000832502	-0.00123991	0.00504705	0.0247262	0.00556549	-0.00419356	0.00587444	0.00320921	-0.0370442	0.0290315	-0.0387038	-0.0512603	-0.318847	0.0340398	0.0230461	0.106823	-0.00815076	0.370799	-0.0349534	0.102513	-0.441843	0.00701236	0.111881	0.261761	1.21196	-0.291779	0.608617	1.15414	1.1227	-1.32673	-0.332272	-7.36618	2.79492	0.00876237	1.57199
0.000864481	-0.00110324	0.00376799	0.00342538	0.0078961	-0.00941558	0.020994	-0.0574932	-0.0570038	0.0192385	0.0581931	0.0165176	-0.101599	0.0243868	0.0188213	0.0220098	0.0874023	0.0110789	-0.0830307	0.139684	0.110652	0.000371858	-0.00664422	-0.143866	-0.707084	0.594877	-0.881536	-0.174838	0.124236	-0.534074	-0.489567	-0.905754	-0.0963583	-2.22768	-0.576015	-2.17829
0.00446947	-0.00786442	-0.00660665	0.00992479	0.0129692	0.0394778	-0.0473695	-0.0347872	-0.00307786	-0.00328454	0.0410131	0.00743992	0.0454462	0.00633065	-0.00655671	-0.0838635	-0.0605395	-0.00558948	-0.148691	0.119611	0.067415	-0.00953535	0.158553	0.0743806	-0.267927	-0.0790839	-0.0842154	0.0814398	-0.455644	-0.89704	0.204572	0.0243405	-0.897329	-0.768812	0.400503	-2.93933
0.00174159	-0.00750386	0.0106039	0.00169384	0.0297484	0.0149617	-0.0155118	-0.00754648	-0.00169855	-0.0342479	-0.0480791	-0.0208064	0.0452213	-0.00987466	-0.00908977	-0.0439622	0.0985434	-0.00114413	-0.201434	0.199177	-0.133597	-0.131887	-0.0628158	0.0504192	-0.572289	0.564444	-0.404977	-0.244117	-0.221481	0.642838	-0.524078	0.94304	2.70504	0.846975	1.66523	-1.36193
0.00395687	-0.0023012	0.00608608	-0.00908413	-0.00208546	0.00790924	0.0310285	0.0186646	-0.0142225	-0.0156476	-0.00413051	0.0466622	-0.0674089	-0.0195142	-0.0314839	-0.117492	0.0823486	0.0469909	0.0738867	-0.0463066	-0.0136889	0.0539002	-0.160509	-0.222071	-0.445955	-0.663236	0.308863	-0.0103167	-0.187558	0.692087	-0.289305	1.14845	2.05962	0.614844	1.13635	-1.30803
0.000839722	-0.000714172	0.00930103	-0.000960959	0.0020779	-0.010648	-0.00535127	-0.0214475	-0.012224	4.89E-05	0.0196655	0.0543187	0.0129163	-0.055065	-0.00434974	-0.129206	0.119623	-0.153783	0.215741	-0.0316083	-0.063229	-0.00901142	-0.129304	-0.0671704	0.0508564	-0.193391	-0.288554	-0.398213	0.0513944	0.876363	-0.522816	0.469639	1.24761	-0.528017	2.41303	-0.508284
-0.00265422	0.00307953	-0.00301585	-0.00548245	0.0122692	0.0124173	-0.0278268	0.0130366	0.00653308	-0.0192827	0.0290997	-0.016417	0.0404509	-0.196922	0.100041	0.0278222	-0.0607117	-0.0720493	-0.131181	-0.0272776	0.0529807	0.125417	-0.19533	0.0750928	-0.258926	-0.468925	1.03973	-0.66607	-0.629673	-0.492307	0.615882	0.69687	-1.12935	-1.81171	-3.58035	-2.80547
-0.00828703	0.0021589	-0.00854102	-0.000432422	-0.0226477	-0.00267413	-0.0244575	-0.00125304	0.00547271	0.0374768	0.0129558	0.0236488	0.00571815	0.0352727	0.0434136	0.000345481	-0.147018	0.0370201	-0.214677	0.0507748	-0.0399587	-0.0368486	0.122053	-0.133445	-0.439819	0.203746	0.332743	0.329478	-0.197499	-0.776095	0.378448	-0.980545	-0.108357	-2.4732	-0.862336	-2.62779
-0.00427034	0.0158015	0.000200845	-0.0113182	-0.00171353	-0.0117924	-0.00134705	0.00720477	0.00472368	0.0151469	-0.0739086	0.00120581	-0.0487719	0.0304667	0.0317067	0.0495339	-0.0774764	0.0142226	0.0745832	0.143609	0.121259	-0.0030768	0.133105	0.00617498	-0.0051879	0.630539	-0.0847616	0.722074	-0.0466999	0.331017	1.11963	0.33579	4.08485	3.93845	-1.33659	2.58559
-0.00338419	-0.00444794	0.00597356	0.00366292	-0.0189886	0.00325775	-0.0291684	-0.0284829	-0.0142083	-0.0460617	-0.0395286	0.0275117	-0.114289	-0.00948815	0.0639762	-0.073163	0.192208	-0.0831184	0.0998072	0.115852	0.113343	-0.0764811	-0.151347	0.0185444	-0.450593	0.025074	-0.173173	0.491147	0.1356	0.865287	0.309943	0.899062	2.79438	0.135789	1.23679	-0.0112608
0.00419006	0.000626249	-0.00448139	0.00727452	-0.00922991	-0.0213244	-0.0259338	-0.038289	0.00588907	0.00950589	0.00391947	0.030494	-0.019241	0.0755444	0.0478429	0.0331077	0.120468	-0.03658	0.0296882	-0.00788486	0.0580097	0.0760535	0.0999746	-0.150196	-0.778723	0.522777	-0.30961	0.263957	0.0590652	1.0359	-0.466555	0.491166	4.09371	2.17246	1.17179	-1.10791
-0.00392949	-0.00690257	0.00280267	-0.00669945	0.00358452	0.000815898	0.0401033	-0.0442696	0.0326487	-0.0326225	0.0192313	0.0281768	0.0225988	-0.0419009	0.0264432	-0.0828835	0.111599	-0.121724	0.0160054	0.00378893	-0.10648	-0.0456617	-0.15171	-0.0862021	-0.00865129	-0.0188733	-0.579622	-0.192334	-0.365895	0.866242	-0.168694	0.474701	3.05241	1.87531	0.602119	0.463974
-0.00139044	0.00742148	-0.00613534	-0.00312015	0.0200655	-0.00537841	-0.00933988	0.0227462	-0.00695398	0.0288153	0.0445823	0.0350636	-0.0895745	0.00182962	-0.0647437	-0.0477257	-0.0334199	0.0536002	-0.117188	-0.0629975	0.134498	-0.0700822	-0.116105	0.0393265	-0.385915	0.10982	-0.369493	-0.36126	-0.325482	-0.798045	0.931231	0.0205384	0.195853	-1.53128	-1.80948	-3.2679
-0.000422325	-0.00645353	0.00173602	-0.00550913	-0.0204754	-0.0108881	0.00687369	-0.0109889	-0.0111777	-0.0263859	0.0130625	0.0422311	-0.138589	-0.0513669	-0.0227897	0.0942211	0.00991998	-0.0837414	0.123709	0.026789	-0.143389	-0.0338991	-0.104373	-0.196422	-0.541564	-0.00695853	-0.0109857	0.0238264	0.655469	1.02973	-0.264388	0.124782	2.31303	-0.89014	1.80952	-0.898822
0.00313927	-0.000175957	-0.00879078	0.00529495	0.0126432	-0.014287	-0.0385898	0.0398853	0.00754262	-0.0284322	0.0463281	-0.0185531	-0.0347588	-0.0645889	0.0817078	0.0886834	0.038	0.0128628	0.207042	-0.138436	-0.153633	-0.141995	0.119465	0.0217224	0.856367	0.920676	-0.0324211	1.17814	0.751221	0.0169703	-1.14411	-0.273237	-6.19788	1.89602	1.25649	-0.618282
0.00348685	3.29E-05	-3.45E-05	0.00687986	0.0124843	-0.0165747	-0.00551682	0.0164836	-0.0482636	-0.0615396	0.00532648	0.00259207	-0.1129	-0.0988338	-0.047879	0.072118	0.214331	-0.0349187	0.224809	-0.0622976	0.0481495	-0.13792	0.121794	-0.180872	0.44195	0.388176	0.201672	0.583456	-0.352885	0.316068	-0.0429203	-0.525687	-5.70068	2.9062	4.03697	-0.474112
-0.000717178	-0.000527956	0.00643828	0.00210267	-0.00911197	-0.00216119	0.00921827	-0.0520276	-0.0204303	0.0265207	0.00212248	0.0422473	0.0142798	-0.00983173	0.0321063	0.0194162	-0.0489546	0.0425849	-0.18465	0.0929009	-0.0958703	0.00667359	0.137599	0.0944974	0.106041	0.0317892	0.147537	-0.151826	-0.340168	-1.26956	0.173461	0.0236512	-1.34548	-1.82537	0.518678	-2.06039
-0.000751391	0.00903248	0.00325359	0.000881889	0.0161821	-0.0481784	0.00692429	-0.0147557	-0.0120202	-0.0263899	0.0380816	0.0347116	-0.0559395	-0.102877	-0.0602199	0.0120748	0.0897365	-0.00769074	0.0611251	0.0255489	0.227432	0.112975	-0.166208	-0.135854	-0.663512	-0.538111	0.18712	-0.516862	-0.407587	-0.133058	0.384668	0.0555632	-0.38883	-2.18958	-3.26941	-2.09225
-0.00433168	-0.00322983	0.00270696	-0.00777596	0.000369255	0.0216467	0.0128295	0.00304663	-0.0064498	-0.0691348	-0.0366711	-0.00698435	0.0643178	-0.0772472	0.116245	-0.0668507	-0.209876	-0.0715184	0.0554816	-0.126603	0.106345	-0.126897	-0.140311	0.0280151	-0.286554	-0.242113	-0.523325	1.17582	-0.095532	0.43397	0.7899	-0.946121	0.776195	-2.08326	-3.70334	-0.372828
0.00278062	0.000711056	-0.0104792	0.00185452	-0.0280978	0.0221973	-0.0202052	0.026862	-0.0243696	-0.0156107	-0.0439952	0.00177208	-0.0830268	-0.0124133	0.0528057	0.0291724	0.0518303	-0.00774674	0.0132687	0.124049	0.0197468	0.118213	0.0626442	0.222424	-0.301464	-0.128616	0.00827739	0.0555365	0.572545	-0.559845	-0.453958	-0.129814	1.01762	-2.46839	1.68896	-2.11751
-0.00681921	-0.000778843	0.00565503	0.00736311	-0.0276478	0.00894071	-0.0386253	-0.00371397	-0.00319237	0.00622793	0.0291301	0.0478428	-0.0015836	-0.030215	0.0736768	-0.147686	0.0692718	-0.0139383	0.0895418	-0.0665276	0.0378518	-0.113135	0.197413	-0.188433	-0.598996	-0.242011	0.622403	-0.111079	-0.993566	-0.285823	0.74324	-0.169716	-2.37697	0.730446	-1.10352	-1.82932
-0.00566229	0.00332817	-0.0045039	-0.00448174	-0.0275785	-0.0102924	-0.00471716	0.00210239	0.0347969	0.0559013	0.010889	-0.0445184	0.0074616	-0.0448984	0.0212248	-0.0465465	0.070152	-0.173313	0.00534601	-0.0338501	0.159351	0.0722991	-0.0506256	0.093537	-0.0017072	-0.950155	0.250812	0.567679	-0.238322	1.00264	-0.456706	-0.603225	2.51926	-2.16014	1.7266	1.35417
-0.000795553	-0.000315416	0.00309009	-0.0132153	0.0151674	0.0288365	-0.0130924	-0.013048	0.0192484	0.00115519	-0.0144003	-0.0344842	0.137892	0.0883275	0.0821043	-0.0419508	0.0249388	-0.0636125	0.0540418	-0.126744	0.0470386	-0.0613396	0.209406	-0.103179	-0.6969	-0.0944018	0.649945	0.117935	0.215326	0.0120118	-0.857126	-0.615469	2.06043	0.868106	0.805633	-0.234656
-0.00680534	-0.000888136	-0.004283	0.00799566	0.0190767	0.00240397	-0.00449839	-0.0556125	0.00156941	0.00678043	-0.0239736	-0.012211	-0.0154896	-0.017631	0.0447841	-0.0505068	0.0201698	0.177165	0.18116	0.0494912	-0.00632121	-0.0887189	0.180173	-0.277705	0.640671	0.182838	-0.229007	0.440821	0.633775	0.646655	-1.59112	0.0977578	-4.47116	0.938589	-0.894925	0.0287798
-0.000969628	-0.00201496	0.00855784	0.000556645	0.00945752	0.0292267	0.0200984	-0.0477822	0.0524948	0.0607273	0.0285318	0.0183003	-0.0644345	-0.0279399	0.164039	-0.0672299	0.0797403	-0.0369842	0.084051	-0.176064	0.0684649	0.227464	0.0745668	0.0353736	-0.645464	0.00864051	-0.0522821	-0.567632	-0.0774888	0.215525	-1.16369	0.383155	3.21189	2.93632	1.08683	-0.107919
-0.003473	-0.00619644	0.00345236	0.00364189	0.0242313	0.0428713	0.000963063	-0.025273	0.00233817	0.0432881	-0.0543709	-0.0035796	-0.111916	-0.0131321	0.0549996	-0.00886555	-0.0421489	0.249296	-0.279093	-0.122708	0.302969	-0.15945	-0.0957192	0.0120591	1.05267	-0.246265	0.127758	1.36766	-0.355128	1.60061	-0.412211	0.0903624	1.26969	1.52739	-6.0168	7.19297
-0.000548116	-0.00011012	0.00193235	-0.00216	0.00788377	-0.027574	-0.00498443	-0.00112571	-0.0050764	-0.00759186	0.0345476	0.0149335	0.0706877	-0.0580031	-0.0226848	0.0582852	0.11281	0.0438561	0.0411808	0.0578287	-0.056443	0.0273536	-0.0337623	0.000887868	0.276126	-0.462212	-0.574197	-0.811182	0.118569	-0.292184	-0.0373213	0.440105	0.243804	-1.84148	1.08317	-2.13662
-0.00215779	-0.00321744	-0.00464864	0.00632849	0.0277923	-0.0182446	0.0150272	-0.0246282	-0.00587677	0.00887984	0.0103426	-0.026715	-0.131847	-0.0522599	-0.0117002	0.0133293	-0.109132	-0.128414	-0.000928204	0.145988	0.154806	0.100469	0.05761	0.123461	-0.677615	-0.060744	0.485928	-0.1946	0.359338	0.244387	-0.664951	0.023501	2.0802	-1.87086	1.41943	-1.69771
0.001051	0.000136594	0.010183	-0.00411566	0.0288949	-0.00292503	0.00631967	0.0239918	0.0113617	-0.0126732	-0.00553337	0.0158057	0.114996	0.0637544	-0.0800315	0.147749	-0.0927607	0.0350341	-0.103456	0.113173	-0.101546	0.0446599	0.0107828	-0.157048	0.224005	-0.133779	0.351024	0.905005	0.628289	0.24035	-0.00844174	-0.723267	2.12751	-2.32874	1.63656	-1.65155
0.00169155	-0.00269243	0.00596513	0.000207402	-0.00348085	0.0200339	-0.00412566	-0.00876689	-0.00376726	0.00700445	-0.00903952	0.00270398	-0.0503533	0.0538349	-0.0642259	-0.0344923	0.0733075	-0.162295	0.070953	-0.100488	-0.0161685	0.0134467	0.00903468	-0.143317	-0.517709	-0.236818	0.402155	0.272185	0.147258	1.0214	0.00154871	0.43333	2.81198	-0.252647	0.855238	-1.6568
-0.00611513	-0.00809251	-0.0117276	0.00248339	0.0235548	-4.50E-05	-0.0202965	0.010309	-0.0123903	-0.0293067	-0.0272727	0.0300215	-0.114504	0.0560094	0.0134308	-0.0736856	-0.0233339	0.277081	0.112411	-0.0295628	-0.107396	-0.0961318	0.0811562	0.113825	0.466136	0.176145	0.271152	1.03362	1.80479	0.483222	-1.21434	0.512592	-0.732342	-1.30201	-5.25839	0.698257
-0.00216192	-0.00583432	0.0190862	-0.00510365	0.00976067	0.0219837	0.0233213	-0.0513038	-0.00801081	-0.0347322	-0.0392415	0.0339148	-0.00772136	0.0024994	-0.0773308	-0.0876866	0.135867	-0.135596	0.0730155	-0.0986238	-0.00930464	-0.00894516	0.0114269	-0.189792	-0.281287	-0.811656	0.0495592	0.260944	-0.216005	1.03165	0.353654	0.931985	2.44358	0.67746	0.754914	-1.55158
0.000940071	-0.00691772	0.00333913	-0.00183171	-0.00373876	0.00710465	0.00888587	-0.00968334	-0.0125595	0.00400259	0.0316879	-0.00980434	-0.0646989	-0.0655383	0.122893	0.0265015	0.125187	-0.0772735	-0.0796261	-0.044339	-0.00366043	0.0613791	-0.173091	-0.0675514	-0.214119	0.139856	-0.0501264	-0.627754	-0.0836655	0.619446	-1.38866	0.472251	1.78309	-0.30248	2.59075	-0.0851791
-0.00414229	-0.00230325	-0.00111419	0.0119298	-0.00326902	0.0158159	0.0156444	0.01386	-0.0263746	-0.00829535	-0.00917885	0.000986516	-0.109929	-0.0916529	0.064387	-0.0106696	-0.0193805	0.096742	0.0268151	-0.15102	-0.0730766	-0.019273	-0.156239	-0.0849001	-0.665087	-0.0676058	-0.633802	-0.126812	0.303194	-0.328451	0.223028	-0.391966	0.0621001	-2.57896	-2.84922	-2.50372
0.00685909	-0.00814272	0.00350987	0.00865518	0.00355306	-0.0193264	-0.000359882	-0.00349021	0.00261444	0.0162051	0.0198198	-0.0131762	-0.0437024	0.0733313	0.0255271	0.057292	-0.0306874	0.0109987	0.109884	0.0363204	0.200683	-0.0550251	-0.0738623	0.135621	0.151845	-0.703885	0.151483	-0.617015	-0.219746	0.335242	-0.606869	0.274068	0.63681	-3.10329	2.41882	3.64913
-0.000908818	0.00716847	-0.00111878	-0.0107818	0.0096201	0.000500471	0.00104019	0.04334	-0.0311444	0.0416419	-0.0321133	-0.0424101	-0.0410482	0.0107096	0.022257	-0.135677	-0.0519175	-0.0579918	-0.018268	0.00703485	-0.153296	-0.138874	0.0614366	0.103063	-0.955757	0.017611	1.17876	0.144807	-0.62882	0.454268	0.236653	0.481654	1.97683	0.435437	-0.277508	-0.919148
-0.00992192	0.00628249	0.0151463	-0.0010201	0.0247199	-0.0278417	0.0226317	-0.0346713	-0.00189973	-0.00343966	0.018744	0.0775922	-0.00212871	0.0157791	0.00651559	-0.0433536	-0.0777358	-0.0401787	-0.196637	0.0683928	0.0404069	0.172076	-0.0657557	-0.065874	-0.803844	-0.641804	-0.112384	-0.67003	-0.373709	-0.147986	1.30725	-0.648699	-3.96076	-0.0636514	-2.9084	-1.73326
-0.00577897	-0.00516652	0.00169659	0.0025502	-0.00607609	-0.0146096	0.000292482	0.0060837	-0.0228178	-0.0468512	-0.0132809	0.0381111	0.03812	0.00650767	0.211003	-0.0731016	-0.0132261	0.1029	-0.0839349	-0.0743972	0.185295	-0.326552	0.0857895	0.182819	0.57502	0.462318	-1.16194	0.615243	1.29177	0.84577	-0.470003	0.426153	-0.447817	-0.694251	-7.6947	0.0833363
-0.0048158	0.00809926	-0.00222276	-0.0121678	0.0133845	-0.0284484	-0.00957905	-0.00183817	-0.0367695	0.0546888	0.0580458	0.00129925	0.0787366	-0.0199098	-0.0508631	0.0588144	0.0128296	-0.108861	-0.139525	0.0898948	-0.176088	-0.0683916	-0.123186	-0.0326017	-0.159351	-0.0675225	-0.273434	0.0129061	-0.928252	-0.360485	0.602688	0.322326	-1.53666	-0.281405	-2.70599	-2.41611
0.00227485	-0.000670248	0.00280853	0.00502836	0.0171287	-0.0247574	-0.00841549	0.00690526	0.0199404	0.030095	-0.00584798	0.0230229	-0.0143761	0.0372385	0.119773	0.0140726	0.121355	0.0180508	0.104399	-0.0661168	-0.0428878	-0.00228296	0.0728586	0.0876292	-0.71843	0.550957	-0.414972	-0.330851	-0.21615	0.551222	-0.367744	0.681612	4.33683	4.32976	0.320836	-0.259716
0.00589858	-0.000981049	-0.0070158	-0.00344827	0.0351792	-0.0015836	0.042167	0.0200556	0.0161961	-0.0128339	0.0317953	-0.0287461	-0.120237	0.042663	0.0299153	0.0671605	0.0215994	0.0334675	0.0139556	-0.0416573	0.095055	-0.14595	0.0498895	0.183638	-0.703904	0.375086	-0.66669	-0.393864	0.23438	-0.644981	0.706272	-0.400937	0.787779	-1.82669	-2.10664	-2.85508
0.000543303	0.0059617	0.00384728	-0.00642934	0.00459945	-0.0330302	-0.00468329	-0.00044545	0.0173998	0.00183128	0.0399296	0.0157879	0.0342954	0.00682134	0.0728092	0.04758	0.0485564	-0.0666822	-0.0319929	-0.0242772	-0.0137253	-0.0215477	-0.132492	-0.0476825	0.215363	0.51331	-0.358003	-0.668224	-0.577357	0.260752	1.25321	0.139787	0.741079	-0.335063	-3.98614	-2.17974
-0.00493206	0.00621112	0.00679971	0.000954777	0.0280669	-0.0256847	0.019584	-0.0449123	-0.0301189	0.0252415	0.0552692	0.0534883	-0.0414859	0.0598513	-0.0752721	-0.0695195	0.00645144	-0.021183	-0.146245	-0.0826279	0.0390349	-0.0360487	0.0100357	-0.0407074	-0.33905	0.399973	-0.478945	0.230411	-0.573235	-1.19753	0.355463	-0.706007	-1.26095	-1.83521	-1.08579	-2.98226
-0.0011228	-9.59E-05	-0.00853712	0.00591882	0.0204351	-0.0634761	-0.0236212	-0.0116133	-0.030612	0.0245243	0.0140856	0.0586552	-0.0563156	-0.0539739	0.00512475	0.169065	-0.0489277	-0.250296	0.0723551	0.112579	0.102173	-0.147526	0.141185	-0.240034	-0.198531	0.144262	-0.021368	0.229351	-0.857578	0.0664063	-0.248398	-0.291174	-4.04609	0.96516	0.773396	-1.1541
-0.00480248	0.000531565	0.0118282	0.00613032	-0.000342605	0.00877342	0.00445239	-0.0136368	-0.0417108	0.0619228	-0.0194119	0.0432714	0.0373524	0.0225473	-0.0297566	-0.0133396	0.106354	-0.035292	-0.208772	0.0569357	-0.192495	-0.0103205	-0.0336498	0.0968662	0.143699	0.412287	-0.257923	0.111752	-0.154638	-1.01521	-0.502552	-0.00898237	-0.673976	-1.55058	1.69854	-2.73558
-0.00499665	0.00128755	-0.00504345	0.00150854	-0.00397489	-0.0241955	-0.0135278	-0.0330326	-0.00826613	-0.00255708	0.0263289	0.0337207	0.00575922	-0.00565721	-0.0668325	-0.0206873	0.0606683	0.051968	-0.00835627	-0.0596381	0.246146	0.00815186	0.12878	-0.0324054	-0.456118	-0.177084	0.117687	0.00354067	-0.285581	-0.688719	-0.0134312	0.285811	-0.589343	-0.642547	0.385679	-2.83797
-0.00159345	0.00512124	0.00492058	0.000373868	0.029319	-0.00381573	0.0181356	-0.00657143	0.0165704	0.0151597	-0.0299762	0.0214668	-0.0505504	-0.0405154	0.0364157	-0.0234032	0.0249664	0.108835	-0.0483319	0.304931	0.0309413	0.0634439	0.00275358	0.134082	-0.0319947	-0.39619	0.0856587	0.429546	0.129438	-0.553108	-0.476648	-0.832712	0.330696	-3.72506	1.53093	1.24567
-0.00315134	0.00458743	-0.00635008	-0.00791123	0.0128591	0.0125516	0.00380263	-0.00156625	0.0291887	0.0502852	0.00831127	-0.0070803	0.166654	0.0277698	0.0674396	0.111441	-0.0406277	0.0944578	0.0348407	-0.0670912	-0.223888	-0.103526	0.181389	0.0745655	-0.978095	0.0795252	0.439399	0.129839	-0.153026	-0.386847	-0.592052	-0.036408	2.64821	2.82762	0.433133	3.16151
-0.00458596	-0.00314689	0.00911506	-0.0175456	-0.00489838	-0.0413134	0.00347744	-0.0336106	-0.0296696	0.0137977	-0.0323795	0.0277655	-0.0717261	-0.00986175	-0.0785508	0.0930616	0.0586604	-0.1918	-0.140439	-0.0477715	-0.210753	-0.0573183	0.253051	0.0215268	0.807027	-0.0641196	0.195972	0.390572	-0.58595	0.0534785	-0.836466	0.400099	-6.31633	0.904413	-5.45213	-0.0415628
0.00499776	-0.00339829	0.00134761	0.00456935	-0.00462381	-0.0149277	-0.0135493	0.00989316	0.00290234	-0.0342082	0.00616677	-0.0282573	-0.123912	-0.146215	-0.124937	0.0205596	0.156107	-0.0643746	0.464439	0.0835218	0.183136	-0.39603	0.140608	-0.0687617	-0.528215	0.869773	0.478149	0.471421	0.160778	1.22886	-0.190724	-0.321234	-5.27987	4.70691	5.11712	0.443032
-0.00385183	0.00601395	-0.00491006	0.00579808	-0.00135747	0.0153441	0.0269674	-0.0104438	-0.0629154	0.0224853	-0.00307026	0.00100536	0.0785265	-0.0796764	0.00594548	-0.0877902	-0.0201771	0.115752	-0.0695758	-0.0305606	-0.0720553	-0.073368	-0.0869338	-0.0194684	0.00514471	-0.360387	-0.980638	0.307243	-0.236222	-0.878602	-0.194857	0.221557	-1.71421	-1.2171	-0.154314	-2.76041
-0.00450816	-0.00234975	-0.00481642	-0.00463232	0.0149403	0.00485804	0.0132655	-0.029231	-0.0163229	0.0329478	0.0211289	-0.0263032	0.00749568	-0.0339171	0.0489837	0.0795643	0.0256512	0.0691395	-0.122304	0.016447	0.137779	-0.0799139	0.0504917	0.0852237	-0.0636476	0.128766	0.254444	-0.236209	0.276219	-1.01961	-0.247991	0.0453546	0.256549	-0.96511	1.24598	-2.71971
0.00188398	-0.00834762	-2.42E-05	-0.0020073	-0.00421061	-0.0031511	-0.0011713	0.0137514	-0.0342307	-0.0131601	-0.0112052	-0.00645283	-0.0461737	0.0128081	-0.0786097	-0.109155	0.0134395	0.0230373	0.0574879	-0.0320836	-0.104133	0.0297873	-0.0298574	-0.215442	-0.339034	-0.716998	0.214802	0.208761	-0.431917	0.831722	-0.0946967	1.34341	1.24708	1.63562	1.31922	-1.76377
0.00227305	-0.000206896	0.000194913	0.00480346	-0.0200325	-0.0254173	0.00391853	-0.0130823	-0.0282538	0.019067	0.0036978	0.019357	-0.0887812	-0.0147233	0.0670017	0.0890406	0.0155986	-0.0997451	0.139153	-0.19746	-0.144744	-0.0382851	0.0659755	0.0525495	0.166149	-0.624726	-0.0702287	0.233722	-0.476358	0.359912	-0.0880861	0.957546	-1.66938	2.27648	3.14775	-1.0057
0.00353173	-0.00599847	0.00267656	0.00568522	0.00375502	0.0121473	-0.002654	-0.0184388	-0.0128709	0.0251658	0.0160168	-0.0159399	-0.0437114	-0.0327785	-0.0216993	0.0709654	-0.00245898	0.0463218	-0.134999	-0.150647	0.10007	0.130904	-0.0387336	-0.156719	0.63139	-0.491286	0.616687	-0.197231	-0.512997	0.804256	-0.511019	-0.863836	1.9802	-2.31766	1.10516	3.72768
-0.00704754	0.0187337	0.00639643	0.00170443	0.0159275	-0.0119182	0.0320565	0.0290052	0.00398123	0.0311289	-0.068148	0.00952344	0.16467	-0.0153012	0.121536	0.0305285	-0.0125501	0.0339154	-0.0152218	0.0284375	-0.214619	-0.132921	0.288595	0.101138	-0.470162	0.538604	-0.119099	-0.211837	-0.782883	0.230637	-0.52511	-0.819603	4.88025	6.44008	-0.84056	4.89473
0.00316833	0.00290389	0.00660179	0.0100354	0.0279375	0.0137348	-0.0291294	0.0101091	0.0409377	0.0813097	-0.019135	0.018551	0.0310073	-0.0291054	0.0146428	0.00376589	0.090514	-0.0125489	-0.205772	-0.127913	0.168983	0.0264466	0.0408234	-0.0801456	-0.431469	-0.61121	0.0240755	0.231549	-1.35072	1.3467	-1.01079	-0.538091	3.66239	1.48952	0.958186	5.37527
0.00560709	0.00248381	0.000367215	-0.0011697	0.00305648	-0.0167268	-0.0475653	0.0135171	-0.0348945	0.000139734	-0.0138862	-0.0284563	0.208851	0.0145553	-0.0826878	0.0050367	0.102069	0.181425	0.0133716	0.0740452	0.0579506	0.115586	0.215223	0.0120733	-0.166419	-0.128208	0.166854	0.888273	-0.627933	0.651043	-0.266622	-0.272483	3.15459	2.73253	-0.0944039	1.24809
0.00239883	0.00097955	-0.00142218	-0.010482	0.0235488	-0.00142124	-0.0205184	0.000746576	0.000657686	-0.0765216	-0.0141209	-0.0324677	-0.17625	-0.133381	-0.00263323	0.0287305	0.163091	-0.0999722	0.356352	0.260596	-0.0312438	-0.286165	-0.0892374	-0.000255099	-0.018357	0.967574	0.322153	0.928032	-0.190671	1.12857	-0.329366	-0.112636	-4.82727	3.5215	5.06255	3.1528
-0.00371737	-0.00229104	-0.0145068	-0.00343151	0.0110138	0.027044	0.00473773	0.0263469	-0.0441501	0.0484692	0.00877293	-0.0537784	0.0523299	-0.0739753	0.0847842	0.0486107	-0.165205	-0.0368913	0.0216538	-0.0746717	0.000883152	-0.158508	-0.0773886	0.104361	-0.201963	0.21525	0.0182938	0.972847	0.547358	-0.0349583	-0.321033	-0.493657	0.131043	-1.60322	-0.885316	-1.50065
-0.00152413	0.00213425	0.00878937	0.00426041	-0.000777069	-0.00809301	0.00110744	0.00554077	0.0325948	-0.00954379	0.0657179	-0.0105903	-0.0297683	0.0128003	0.00924921	0.0172235	0.0177367	0.0649917	-0.0603411	0.125388	0.0591423	-0.0235481	-0.0219931	0.0108769	-0.125877	0.299052	-0.0730346	-0.181417	-0.474175	-0.627267	0.339421	-0.18783	-2.05045	-0.503259	-0.391327	-1.83481
0.00974277	-0.00214009	-0.00863931	-0.00810858	0.0454479	-0.0480619	0.00959749	-0.0644953	-0.0731236	0.0240936	0.00511074	0.000368883	0.000160613	-0.0566749	0.016329	-0.00869141	0.0513738	0.0863624	0.0795794	-0.00750705	-0.320005	0.200675	-0.0518348	-0.00233246	0.566143	-0.766647	-0.312885	-0.0273227	0.67767	0.569755	0.878279	-0.456998	-5.45429	2.57474	3.66803	-0.992761
-0.000792248	-0.00153609	0.0044002	0.0035855	0.0644361	-0.00963815	-0.0140631	-0.0307593	0.00119414	-0.0122975	0.0504528	0.0267463	0.00196122	-0.145032	-0.0459488	-0.0265957	0.0567524	0.165967	-0.100891	-0.114819	0.144095	-0.162654	-0.0848596	-0.00621311	-0.202647	-0.062353	-0.10075	-0.419805	-0.0885466	-0.921881	0.716731	0.210183	0.039386	-1.61291	-0.433823	-3.37352
0.00165083	0.000966331	-0.00694022	0.00371348	0.0266585	-0.0340606	-0.00241635	0.0153892	0.0071657	0.0162423	-0.0156091	-0.0251218	0.0216459	-0.0267929	-0.0756202	0.0318976	-0.107841	0.107673	-0.107323	0.0572941	0.0642632	-0.12824	-0.0669109	0.0971223	-0.0918762	-0.231839	0.482697	-0.199456	-1.15625	0.888053	-0.265795	0.331723	2.28628	0.171284	0.803728	4.05591
-0.00137188	-0.0021103	-0.00251157	0.0085688	0.0377062	-0.0251354	-0.0274582	0.00759132	0.0219769	0.0187679	0.0210992	-0.0445909	0.103833	-0.0402491	-0.0801876	0.132625	-0.0109218	0.0146848	-0.146006	0.0702518	0.00388482	0.0737874	-0.0203433	0.0503186	0.0856988	0.260095	-0.0142881	0.715625	-0.218308	0.564528	-0.317254	-0.280186	3.24429	1.32703	1.184	0.341456
0.00355062	0.00831432	-0.00329231	0.0045074	0.0355346	-0.0032322	-0.00927658	-0.0219382	-0.042881	0.0138574	0.0464014	0.00773392	-0.00573537	-0.22915	-0.128632	-0.0159689	0.112222	0.0474109	0.0695578	0.0259107	0.0469328	-0.139203	-0.27554	0.0471563	-0.588242	-0.446085	-0.904844	0.149448	-0.480416	-0.78632	0.589852	-0.24666	-2.05627	-2.03985	-2.65253	-1.36995
0.00155939	0.00904005	0.00217699	0.000751676	-0.00707534	-0.00790076	-0.0266367	-0.00229489	-0.00737629	0.0215753	0.0269948	-0.0142505	0.133215	-0.0171096	0.0069124	0.00962174	0.0442614	0.124754	-0.0420493	-0.181518	0.094946	0.00216301	-0.125898	-0.0616745	0.319899	-0.297454	0.246246	-0.0655668	-0.039281	-0.412956	0.0363414	0.307796	0.106884	-1.72774	0.75878	-2.43867
0.00137181	-0.0103995	-0.0078102	-0.00307141	-0.0412184	-0.00200481	0.0181801	-0.01601	0.000296882	0.0218217	-0.010331	0.000411435	-0.0324223	0.128384	-0.0227813	-0.0510433	0.00787426	0.00857981	-0.042383	0.0346071	0.074442	-0.178002	0.103131	-0.134719	-0.252994	0.735742	-0.576857	0.815617	-0.540771	-1.06069	-0.426671	-0.816732	-2.79587	-0.709936	0.932357	-2.19678
0.000539875	0.00289631	-0.016047	0.00629769	0.00161325	-0.00862881	0.0223187	-0.00511507	-0.00709661	0.0257725	0.0191123	-0.00346951	0.00954787	-0.121791	0.0590728	-0.00221806	-0.00129194	0.342033	-0.125921	-0.04979	0.00761699	-0.00033934	0.0884772	0.205689	0.622364	0.0404433	0.164501	1.45841	-0.00989699	0.915492	-0.967907	-0.168799	1.74378	4.09235	-6.53674	4.78817
0.000366483	-0.00137285	0.00917578	-0.00759897	0.0176374	0.0201523	-0.0216863	-0.00527252	0.00913545	0.0351934	0.012261	-0.0106056	-0.0316465	0.0475664	-0.0445317	0.0244031	0.0454001	-0.0701804	-0.0251007	0.108751	0.0579577	0.0805393	-0.13211	-0.00724103	-0.684918	-0.39677	0.0257505	0.300228	0.981911	1.46671	0.163726	-0.345915	-0.359487	1.55558	3.29957	-0.1944
-0.000510725	0.00324572	0.0140423	-0.00609052	0.00393201	0.00521434	-0.00273952	0.0179652	0.0354057	-0.0267004	-0.0355997	0.0356598	-0.00399542	0.0896663	-0.0360844	-0.000774845	-0.0267448	-0.0196244	-0.142681	-0.142458	0.0267866	0.217132	-0.0970094	-0.119615	-0.331407	0.264762	-0.298825	0.172288	-0.517259	-0.93798	-0.548558	-0.364595	-1.69056	-1.80058	-1.38108	-2.37958
0.00681008	0.00418477	-0.00342578	0.00825794	-0.0153388	-0.00874211	-0.0260913	-0.00615359	0.000952554	0.0121961	-0.00872891	0.0134121	-0.094752	-0.149093	0.0775693	0.0364482	-0.0604982	-0.146407	0.1121	-0.0818526	-0.0353427	0.0526855	0.106961	-0.233756	0.159102	-0.270623	0.487805	-0.344827	-0.371961	0.825445	-0.985039	0.0954258	-1.94891	0.80802	3.36383	-0.118231
0.00690172	-0.00167745	0.00332195	-0.00652174	0.0236981	0.0340924	-0.0166594	-0.00362766	-0.00578319	0.0130573	0.00539791	-0.0293828	-0.0221327	0.0229012	0.0450907	-0.013453	-0.0830308	0.0256317	-0.0914367	0.0555151	-0.160241	0.0451163	0.0866617	0.0879766	0.0608492	-0.107247	0.754689	0.141085	-0.203204	-0.531343	0.577758	-0.0170597	-1.78975	-0.354372	0.707735	-2.61689
0.00615319	8.18E-05	-0.000922962	-0.00692553	-0.0334549	-0.000471762	-0.0354785	0.00749633	0.0412407	0.0128068	-0.00926556	-0.0698688	-0.0415964	-0.0139174	-0.00734039	-0.046833	0.0631906	0.0801785	0.0438682	0.00960375	-0.0390343	0.134028	-0.223335	-0.00207566	-0.607192	-0.10178	0.134251	-0.862508	-0.744718	-0.339884	0.899267	0.0364289	-1.15091	-1.93548	-6.14248	-2.2974
0.00663206	0.0119873	0.00601464	0.02171	0.0288539	-0.0528653	-0.0355476	-0.019945	0.0108603	0.0539305	-0.041563	-0.0339966	0.0561024	0.203279	-0.0243902	-0.021906	-0.00811546	-0.23781	-0.166617	-0.14673	0.129498	-0.349014	-0.16842	-0.386735	0.501023	-0.812212	0.186284	-0.0659428	1.02658	-1.08851	0.434571	-0.457333	2.7675	4.24743	-1.01636	11.4742
-0.00458166	-0.00702781	-0.00616619	-0.00266452	0.0305941	-0.042903	0.0293124	-0.0513624	0.00538335	0.0413996	0.011153	-0.0256613	-0.0121534	-0.117474	-0.122795	0.0539687	0.15958	-0.0105142	0.0761274	0.102833	0.024368	-0.354416	0.173367	-0.0455722	0.309878	0.541141	0.0232158	0.290519	-0.394178	-0.628071	0.383362	-0.452615	-3.46805	0.141817	1.41742	-2.23466
0.000219483	0.00465064	-0.00212835	-0.000422781	0.0151971	-0.00879055	0.0395155	-0.0179605	-0.0312261	-0.0306486	0.0331467	0.0178286	0.0024938	-0.138716	-0.133227	-0.0194698	0.048854	-0.0828376	0.0807825	-0.0684613	-0.0561285	0.123534	-0.179065	0.0854547	-0.0793362	-0.78995	0.0088914	0.174727	-0.0239353	0.268066	-0.196524	0.889523	-0.45428	-0.880375	-2.61454	-1.74848
-0.00190816	0.0036989	0.00905126	-0.00265261	-0.0131465	-0.00836495	0.0237711	-0.0153179	-0.0289433	-0.00107931	-0.0299563	-0.00871242	-0.0655453	0.0360092	0.124793	0.0601551	-0.096661	0.014864	0.0369525	-0.249182	-0.0274439	-0.0197309	-0.162458	0.046142	-0.0265175	0.865316	0.271308	0.641917	0.132404	-0.582314	-0.556507	0.159597	-2.01487	-0.704575	-1.79303	-2.26931
-0.0042484	0.00776157	0.00526453	-0.00580761	-0.0219999	-0.0065829	0.00274447	-0.0245902	-0.0480056	-0.0280061	-0.0540605	-0.00679865	0.0336966	0.0236509	-0.0479472	0.119556	0.012867	-0.0363618	-0.04914	0.18157	0.106721	-0.0515497	0.0174887	-0.10226	-0.0487194	0.175391	-0.297991	0.608707	0.487826	0.680079	0.181834	-0.267432	1.38902	-0.427351	1.44296	-1.48503
-0.00290956	-0.000501429	0.00125473	0.000128322	0.0376546	-0.0232418	0.0219335	-0.0125041	-0.0153771	0.0190381	0.00422239	-0.0378767	0.013333	-0.0537307	-0.0391104	-0.0559271	-0.115103	0.0588389	0.140166	-0.126649	0.0281303	0.00778987	-0.0340078	0.184824	0.0309751	0.242123	-0.471518	0.255843	-0.313953	1.02538	-0.81512	-0.634644	2.39568	0.469298	-1.90453	3.35526
0.00115814	0.00204415	-0.00271248	-0.00319527	0.0156872	-0.0278569	0.0121279	0.00751919	0.0379728	-0.015699	0.0619826	-0.00602976	0.00911606	-0.134618	-0.169399	0.103309	0.0560341	0.0236865	0.0267403	0.128361	0.246186	-0.137065	-0.0606599	0.00988992	-0.757096	-0.363489	-0.718539	-0.297887	-0.0376848	-0.728812	0.484278	-0.0930864	-0.953396	-1.94898	-1.54917	-3.03164
0.00241489	0.00726357	-0.0131901	0.00819039	-0.00335522	0.00898639	-0.00182889	0.0233064	0.00306618	0.105991	-0.00590263	0.0205186	-0.00645832	0.128998	0.0377681	-0.0385095	-0.0897834	0.0357691	0.11258	0.141913	-0.0715028	-0.0134302	-0.0211906	-0.105937	-0.461177	0.604692	1.42346	0.422915	0.353811	-0.0872366	-0.662843	0.220022	0.680636	-0.760954	0.93004	-2.2589
0.000211259	-0.00427424	0.00558255	-0.00673513	-0.00378391	0.0099722	0.000770471	-0.0164363	-0.0187481	-0.0120004	0.0270758	0.00869051	-0.0417809	0.0228508	0.0574139	-0.133307	0.109446	-0.0274086	0.214289	-0.0462765	0.0079838	-0.0476738	0.0210303	-0.0517634	-0.432216	0.495344	0.381229	0.123383	-0.209672	0.955487	0.0274502	0.339036	2.79892	2.19415	0.648521	-0.400455
-0.000628458	0.00283131	0.0022304	0.00753503	0.012711	0.0103296	-0.0309975	0.005416	-0.0249141	-0.0121167	0.00682009	-0.00963597	-0.082975	-0.133556	-0.064243	0.142844	0.267629	-0.123665	0.207872	-0.0808749	0.154229	-0.302819	0.0250223	-0.265866	0.30507	1.03312	0.205771	0.366579	0.0208713	0.885485	-0.0447152	-0.331186	-4.92707	3.55521	4.58245	-0.546675
0.00623698	0.000848556	-0.00399814	-0.00341429	0.00420839	-0.0117608	0.00226371	0.0137192	-0.0400864	-0.0175955	0.00750225	0.0260068	-0.0745486	-0.14922	0.0164552	0.121374	-0.0386882	-0.0416907	0.0902989	-0.151174	-0.148615	-0.0208569	-0.0625781	-0.176319	0.437259	-0.807697	0.0351028	0.292586	0.134768	0.638684	0.175243	0.624401	-2.62007	1.3285	2.48919	-1.68933
0.00165009	0.00507683	-0.000533461	-0.00614475	-0.010298	-0.0354335	-0.0624326	0.0439801	-0.0119441	0.000441142	0.0182022	-0.00382091	-0.107874	-0.0696225	0.0162897	0.174812	-0.0211704	-0.334806	0.116563	-0.228896	0.00278394	-0.0892383	-0.0199479	0.00613949	-0.0566266	0.744365	0.609206	0.658524	-1.40385	-0.172441	0.352921	-0.537765	-8.51045	3.26951	0.19992	-0.6159
0.00390077	0.00469134	0.00484788	-0.00421509	0.00951741	0.026433	-0.0144273	0.00792215	0.0172716	0.0246152	-0.00660388	0.0660121	0.0693013	0.0719206	-0.0389573	-0.0390204	-0.0664696	-0.0360693	0.2283	0.0391109	-0.00292305	-0.224556	0.0171123	-0.0444763	-0.989271	0.239504	0.463649	-0.0499687	0.398583	0.365816	-0.585129	0.359922	2.12753	-0.469232	1.61562	-0.809064
-0.000203522	-0.000121589	-0.00780973	-0.00327718	0.0248986	-0.0302035	0.028507	-0.0295792	-0.0924896	0.0284635	-0.0158627	-0.0345737	0.00549639	-0.0239054	0.0216086	0.0412797	0.112816	-0.0920803	0.157555	0.0998739	0.0310279	-0.212109	0.0694177	-0.133571	0.111145	0.410108	-1.17653	0.488781	-0.468371	-0.153329	-0.636462	-0.358674	-4.84282	0.741605	-0.915206	-1.08347
0.0034534	-0.00283367	-0.00407611	-0.00157992	-0.0193581	0.000441816	-6.85E-06	0.0326622	0.016939	0.000165206	0.0220578	0.010274	0.0535659	0.0475223	-0.0729939	0.0208285	-0.0652628	0.012867	0.117297	0.182749	0.217306	-0.153377	0.0650153	-0.0864737	-0.376347	-0.518932	-0.0311345	0.0993142	0.0272064	-0.463186	0.157674	-0.415683	1.00215	1.36787	-0.894784	-0.44079
-0.00347721	-0.00084618	-0.0063907	0.00776233	0.00351246	-0.0224321	0.0361077	-0.0184714	-0.0319777	-0.0248988	-0.0689475	0.0628605	-0.0791204	-0.0137529	-0.0419431	0.142972	0.161544	-0.210026	-0.0117399	-0.0189827	0.0276198	-0.0346081	0.091176	-0.00970152	0.624013	-0.752241	-0.813934	0.26286	-0.253647	-0.205754	0.280242	0.643227	-0.91697	-0.618993	2.19745	-1.02436
0.00119439	0.00246558	-0.000115631	-0.00498198	0.0207075	0.013437	-0.00510816	0.0275238	0.0399138	0.00392653	0.00670447	-0.00344514	-0.0325204	0.141508	-0.0715991	-0.113069	-0.119229	0.0819603	-0.0862819	-0.342667	-0.0516504	0.0905439	0.0442463	0.0546374	0.431025	0.555254	0.225436	1.07214	-0.442535	-0.904447	0.339483	-1.38992	-0.656063	-1.68904	0.239761	-1.58632
0.00409394	0.000345463	-0.00347548	-0.0115471	-0.00629192	-0.0482418	-0.0269161	0.0356029	-0.0264619	0.0085188	-0.0325176	-0.000327922	-0.0879033	0.0414902	-0.0151867	0.0876785	-0.0784298	-0.0767779	0.0725486	0.113069	-0.0257155	0.0321281	0.0744229	-0.114844	-0.530421	-0.281299	0.44458	-0.0605615	-1.11764	-0.113541	0.423846	0.171971	-4.62602	1.04883	-2.85268	-1.55157
0.000249123	-0.00348075	0.00098451	-0.00477292	-0.0208012	-0.0479611	0.02208	-0.00899859	-0.000561048	-0.0106197	0.021243	0.0191614	-0.126981	-0.085363	-0.0290849	0.0507066	0.04433	0.0136774	0.0161988	0.0831605	0.0855706	-0.151604	-0.0112929	-0.0357994	-0.530467	0.0576035	-0.258668	0.0114159	-0.402757	-0.527549	0.811477	-0.860239	-2.6874	-1.09668	-1.10774	-1.49644
-0.00169191	-0.00725473	-0.00314618	-0.00392786	-0.013207	-0.00240279	0.0209484	-0.0441298	0.0242514	0.0154681	-0.0197491	-0.0264268	-0.0211265	-0.0726079	-0.0372098	-0.0440471	-0.0716265	0.14803	-0.0757407	-0.000272759	0.103094	-0.232002	-0.0799648	-0.107642	-0.251583	-0.0561638	-0.398323	0.382716	-0.277283	-0.144433	0.25055	0.713836	-0.240804	0.631717	0.685935	-2.54672
-0.00205652	-0.00111093	-0.00993527	-0.00735384	-0.0103426	-0.0010815	-0.010101	-0.0271422	-0.014836	0.0366807	0.0488732	-0.00529919	-0.0131812	-0.0478208	-0.0952583	-0.11096	0.110383	-0.0267641	0.00428093	0.255997	-0.0564863	0.0752743	0.00343126	-0.117541	0.645231	-0.417358	-0.131415	-0.423205	0.18771	1.09439	-1.33541	1.36931	-0.236607	0.960755	-0.043084	-0.49541
-0.000782121	-0.00450719	0.00751646	0.00149238	0.00623771	-0.00188061	-0.0170356	-0.0274232	-0.00664025	0.0116633	0.00282902	0.067211	0.0383229	0.0159426	-0.0589396	-0.12403	-0.0789773	0.0655965	-0.064706	0.0210469	0.245873	-0.0547265	0.046151	-0.270368	-0.86228	-0.590857	-0.0802449	-0.0167722	-0.926336	-0.394428	0.280926	0.32765	-0.886926	-0.489324	-1.86084	-2.25174
0.00133576	0.00307471	0.000241538	0.00726804	0.013709	-0.0229447	-0.0226395	0.00252953	0.00662498	-0.00317785	-0.0336156	0.00353486	-0.027148	0.120566	-0.074591	0.0258003	0.0522316	-0.00798666	0.0290557	-0.0727037	0.0378652	0.00881349	0.117093	0.177489	-0.722744	0.498375	-0.421092	0.428206	-0.215221	0.661124	0.227356	0.944172	4.05234	3.08205	0.535819	-1.32961
-0.00540554	-0.00121232	0.000136981	-0.00109004	-0.0179184	0.00923686	0.00887553	-0.0211133	-0.040497	-0.0150913	0.0219311	0.0576238	-0.044688	0.0536669	0.0145444	0.0222279	0.180967	-0.029084	0.00223096	0.145939	0.205516	0.0231267	-0.0104138	-0.0379925	-0.0019057	0.0141931	-0.919699	0.143834	0.225012	-0.0744349	0.371471	-0.135218	1.72064	-1.16871	0.352804	-1.2793
0.00175304	0.005498	0.00578723	-0.00186309	0.000429426	-0.0312058	-0.0240804	-0.00748224	0.0114359	0.00548424	0.0597977	0.0223044	0.0172426	-0.0407942	0.0193687	-0.0907958	-0.0986277	0.162789	-0.0450308	0.000586646	0.0473531	0.0180376	-0.283723	-0.212451	-1.04722	-0.149912	0.0862907	0.0728382	-0.781226	-0.493197	0.0859906	0.553099	-1.15099	-0.298178	-2.71559	-2.47174
0.00151373	0.00069433	0.00148791	-0.00228825	-0.0376717	-0.0177714	0.0177865	0.00856521	0.0463205	0.0198592	0.0130253	-0.0126869	-0.204379	-0.181298	-0.107008	0.123636	0.181485	-0.163858	0.213145	-0.0811785	0.0633526	-0.345957	0.0480529	-0.172519	-0.0743331	1.12202	0.434051	0.551037	-0.352449	0.987169	-0.079647	-0.655432	-7.8188	5.06666	5.30845	0.834889
0.00103449	-0.00664287	0.00181644	-0.00950688	-0.00747379	-0.0177509	-0.036265	0.028812	0.0352415	-0.0315696	-0.00604123	-0.0317393	-0.0808486	-0.120309	-0.0863257	0.151531	0.132073	-0.281643	0.0906218	-0.0803455	0.15253	-0.237848	0.0916532	-9.76E-05	0.138385	1.09961	0.169106	0.368376	-1.24408	-0.0701845	-0.0787919	-0.744363	-10.2584	3.57253	-1.21773	0.27247
-0.00358915	-0.00224659	0.00372287	-0.00466004	-0.00610973	-0.00118796	0.0461839	-0.0231196	-0.0379311	-0.00207362	-0.0425901	0.0384314	0.0351194	-0.0987072	-0.0393618	0.00219614	-0.0306966	-0.259983	-0.021776	-0.0348983	-0.171744	-0.0332806	-0.132272	0.0357435	0.48941	0.0860115	-0.113546	1.30918	-0.891724	-0.271019	-1.15369	0.360438	-3.97487	0.962061	1.96829	-0.655881
-0.00565917	-0.00336589	0.000629071	0.00615267	-0.0136107	0.01691	-0.0219177	-0.00741017	-0.016873	0.00163228	-0.00304479	0.0150375	0.0940389	-0.0452685	-0.0308809	0.0238321	-0.0140594	-0.0896267	-0.293977	0.283491	0.0255753	-0.0296169	0.112618	-0.0335373	0.0602277	-0.548276	-0.859411	-0.229389	-0.631804	-0.242317	0.17716	0.576271	-0.154923	-0.113573	0.879597	-2.54183
0.000284229	0.00198177	-0.000484942	-0.01384	0.0167244	0.0107684	0.0274509	0.0384839	0.0638806	-0.00284746	0.0231835	0.0116423	0.10192	0.0877867	0.109541	0.06813	0.0719784	-0.0139925	0.225391	-0.370654	-0.0356924	-0.0157866	0.0826305	-0.031442	-0.256983	-0.542199	0.0855988	-0.182618	0.638617	0.120119	-0.10831	0.151169	2.81799	0.361015	1.1748	-1.53667
-0.00241248	0.0012146	0.00530873	-0.00304804	0.012749	0.0250611	-0.0385227	0.0164562	-0.00643882	0.00258416	-0.0457864	-0.0146725	0.0414168	-0.0151043	-0.11551	-0.0635095	-0.113542	-0.0782689	0.0866296	0.266266	-0.0223473	0.0703486	0.331783	0.0211475	-0.144745	-0.326504	-0.304514	0.489844	0.0530407	-0.148228	-0.198809	-1.14341	3.95706	7.8953	-0.746667	1.57126
0.00229528	-0.00278185	0.00578584	-0.00429931	0.00446441	-0.0296764	-0.00437441	0.0214242	0.0800244	-0.029261	-0.0432619	0.0128411	-0.145943	-0.220043	-0.0605741	0.221903	0.141496	-0.20552	0.177948	-0.0305493	0.17965	-0.321498	0.166841	-0.126547	-0.0716076	1.341	0.400325	0.00657031	-0.574941	0.347339	0.530956	-1.53438	-9.32968	3.52938	1.84215	0.345028
9.35E-05	-0.00530224	-0.00445945	-0.00153083	0.00857555	-0.00280708	0.0238757	0.0314545	-0.039624	-0.0182967	-0.00189689	-0.0012659	0.0306628	0.160352	-0.0597122	0.0793184	-0.00885568	0.149725	-0.100974	0.217261	0.144715	-0.0950729	0.0987237	-0.0127532	-0.330672	0.141678	0.00548481	0.0971799	0.478802	-0.723996	0.0969458	0.114455	0.612106	-1.8723	0.721359	-3.49844
0.0025648	-0.00235351	-0.00045052	0.0070772	0.0103398	0.0161554	-0.0119456	-0.010835	0.0546243	-0.0496322	0.00581493	-0.0335292	-0.184233	-0.175833	-0.0717211	0.152186	0.142069	-0.0650225	0.194755	0.0117275	0.0971658	-0.252102	-0.0471037	-0.0283414	-0.0654177	0.655301	0.505096	1.07858	-0.0384328	0.876822	0.0386763	-0.267863	-5.52488	3.83761	4.96354	1.05248
0.00239134	-0.0048129	0.00306297	0.000737328	-0.00725537	-0.0667859	-0.000750217	0.00120619	-0.0482949	-0.0309916	-0.0584716	0.0271836	-0.00692326	-0.0179887	-0.0200313	0.088428	0.129695	-0.18742	0.235238	-0.13896	-0.0773854	-0.0589682	0.0519502	-0.107161	0.854247	-0.278784	-0.230004	0.412413	-0.311586	0.291346	-0.0548925	0.801102	-1.91648	1.28035	3.30758	-2.13239
0.000693164	-0.00153762	-0.00220809	-0.00222656	-0.0290558	-0.00605584	0.0125429	-0.0350596	-0.0121605	0.0230565	0.0227	0.0778692	0.0165134	0.0300131	0.014492	-0.0429029	-0.0731487	-0.238579	-0.0874717	-0.112066	0.0775652	-0.10372	0.00815271	-0.158205	0.16271	0.00822985	0.468201	0.683657	-1.34538	-0.183774	-0.243028	1.05421	-2.57041	2.22134	1.71062	-1.95999
-0.00374866	-0.00194296	-0.00377071	-0.000372981	0.0269085	-0.0346246	0.0129953	-0.0404399	-0.0412075	0.0479928	-0.00482518	0.0184189	-0.057698	-0.0660802	-0.0243758	0.00575516	0.0395655	-0.0753236	-0.0655803	0.095703	-0.0506938	0.00783786	0.0537122	-0.0766073	-0.218622	0.386758	-0.447189	0.230388	-0.255011	-0.673216	-0.818726	-0.704203	-1.5002	-1.42692	1.31038	-1.86711
0.004353	0.00349415	0.0043727	-0.0118164	0.0183073	0.00663182	0.0174581	-0.0319469	0.00181984	0.0276267	0.0057124	-0.0446873	-0.0332071	-0.00224088	-0.00505134	-0.11292	0.056458	0.127743	0.0074212	0.0418716	0.0196615	-0.149167	-0.0994333	-0.287973	-0.144918	0.846026	-0.0374988	0.140794	0.0497167	0.027971	-0.31397	-0.440556	0.0659673	-0.883666	1.14964	-1.87409
0.00196137	0.0083373	-0.000843777	0.00911582	0.0487888	-0.0119615	0.0200919	-0.0267438	-0.0281312	0.0193556	0.057728	-0.0131468	-0.00310208	-0.0869576	-0.0232096	-0.06125	-0.0135402	0.0636834	0.0819293	0.123636	0.0924133	-0.191619	-0.0490599	-0.0669456	-0.557298	-0.136114	-0.456527	-0.255722	-0.595531	-0.271363	0.473116	0.111804	-2.76305	-0.553888	-4.42032	-1.94311
0.00160175	0.000361207	-0.00242421	0.00904927	0.00276303	0.004302	-0.0142459	-0.0169195	0.0169075	0.0119265	0.0428855	0.103278	0.0350562	-0.0867338	-0.0673245	0.00970105	0.000724529	-0.182741	-0.0522003	-0.0496296	0.103289	-0.0189112	0.123216	-0.17536	-0.753625	-0.47515	0.438717	-0.100283	-0.888199	-0.481064	0.376033	-0.31421	-1.00178	-0.190093	-3.03149	-1.73093
-0.00497423	0.00215298	0.00101235	-0.00324013	-0.0173145	-0.0162519	-0.0196601	-0.0192681	-0.0243866	0.0511674	0.0228145	0.021852	-0.0728298	-0.0355314	-0.0293984	0.0400123	0.0051987	0.158651	0.0932843	-0.0145149	0.302158	0.24156	0.106162	0.0701258	0.173883	0.792088	-0.111088	-0.217711	-0.428417	0.0559108	0.330442	0.504893	4.41346	6.50638	-1.67789	-0.397784
0.000519632	0.00527397	-0.00844327	-0.000898321	0.0152496	-0.01285	-0.0144578	-0.0176573	-0.00337419	0.0115642	0.071122	-0.0300046	-0.118493	-0.0978861	0.0561886	0.0720563	-0.186324	0.0293153	0.040994	0.034421	0.0228205	-0.151713	0.00656331	0.046179	-0.832545	-0.670614	-0.640494	0.0280182	-0.174695	-0.118846	1.3571	-0.829098	-4.71606	0.774851	-1.04878	-1.61224
-0.00645148	-0.00711372	0.00319479	0.0108233	0.00999649	0.0244276	0.0385543	-0.0108472	-0.00790968	-0.0374742	-0.0786473	0.0355216	-0.0373085	0.0493945	0.081971	-0.170565	0.188743	0.200533	-0.00153852	-0.0598021	0.129063	-0.109641	0.0230527	0.114063	0.476106	0.754535	-0.155728	0.932925	0.243191	-0.872744	-1.47809	0.279196	-4.90633	-0.924566	-3.56382	0.458775
0.00186553	-0.00362461	-0.0144988	0.00195241	0.0113457	-0.0204106	0.00708015	0.0122127	-0.028032	-0.00441068	0.0268052	-0.0113138	-0.186189	-0.0847948	0.0128701	0.084365	0.058167	-0.0299934	0.205612	-0.0702712	0.0654668	-0.358436	0.0641558	-0.244735	-0.190876	0.939653	-0.676504	0.511157	-0.547508	-0.050027	-0.197931	-1.24478	-6.48205	1.63597	1.42329	-0.17716
-0.00224726	-0.01006	0.00318891	0.00803156	0.0122683	-0.0290975	-0.00178905	0.00460429	-0.0491798	-0.0101094	-0.0196189	0.0500511	-0.0048385	-0.0574977	-0.0724793	-0.0152836	0.0288217	-0.0843637	0.0795873	0.123462	-0.116676	-0.0358955	0.152339	0.0204732	0.0284536	-0.2118	-0.460898	-0.318596	-0.362414	-0.476789	-0.735046	-0.232463	-1.12847	0.515247	1.90775	-0.502937
0.00290418	-0.00147379	0.000202083	0.00391784	-0.0161724	-0.00118082	-0.00128405	-0.0148859	-0.0261145	0.0141155	-0.000365359	0.0337039	0.00323247	-0.119512	-0.116457	0.0042382	-0.0747545	0.113473	-0.101741	0.176601	-0.0205019	0.108701	-0.0399575	-0.0588435	0.879306	0.664597	-0.853009	0.241885	-0.473509	-0.162259	0.484734	0.299428	3.86064	7.06988	-0.716679	-0.528505
-3.76E-05	0.00170478	-0.0033629	-0.0147222	-0.0218395	-0.0238906	-0.0158847	0.00937657	-0.0459182	0.000347252	0.0196742	-0.0221691	-0.00715284	-0.00988617	0.0747117	-0.0303783	0.000599618	-0.019091	0.193847	0.173432	-0.0307036	-0.0123381	-0.0938213	0.0191916	-0.258052	0.712546	0.301227	-0.441106	0.393153	0.508539	-0.863133	0.366294	2.10355	-0.460086	2.11361	-0.755707
-0.00403799	0.00201579	0.00248764	-0.00886454	-0.0280362	-0.0318238	-0.00645867	-0.0117153	-0.0176098	-0.00397176	-0.0194857	0.0217714	-0.0378054	-0.0578234	0.0504827	0.0276501	-0.00502046	-0.105431	0.110801	-0.21453	-0.0198727	0.0933011	0.107954	-0.242014	0.122562	-1.17392	0.483064	-0.128569	-0.533428	0.663598	-0.0246302	0.829443	-0.370919	0.523422	1.3427	-1.37662
-0.00343994	-0.00584302	-0.00225986	-0.00466466	-0.00617386	-0.0221409	-0.00617176	-0.0269271	-0.0629957	0.0315675	0.00978213	0.0205741	0.0603376	-0.0196345	-0.0166286	-0.0176876	0.0892664	-0.0911216	0.0577887	-0.0503362	-0.0375154	0.0559909	0.0993524	0.0671497	-0.191352	-0.42294	-0.171592	-0.00311967	-0.254041	-0.138236	-1.00656	0.330547	0.171052	-0.525281	2.47152	-0.858841
0.000211324	-0.00723492	-0.000687832	-0.00942285	0.0059324	-0.00257555	0.00178792	-0.0102596	0.0147905	0.00233215	0.0123131	-0.00711732	0.0153837	0.0535886	-0.0404696	0.139403	0.0212449	0.0302145	-0.0182878	-0.175282	0.0211212	-0.149435	-0.0852141	0.0421783	-0.385512	-0.720525	0.192362	0.072168	-0.574982	0.472949	-0.487729	-0.060292	2.38223	1.00052	1.13064	6.04574
-0.00378654	-0.00111837	0.00387203	0.00475943	0.0153705	-0.00400957	0.0588126	0.000598503	-0.0140421	-0.0130591	-0.0574576	-0.040343	0.000861683	-0.020478	0.0532632	-0.0785609	0.0633139	0.128608	0.132797	0.0464733	0.306212	-0.278283	-0.0842044	-0.0272683	-0.56097	0.604078	-1.33672	0.0840606	0.179552	-0.240646	-0.122415	-0.173894	-1.2535	-0.949699	-2.78647	-1.9034
0.000120167	-0.00161877	-0.0006833	0.00935898	0.0194045	-0.00955825	-0.010847	-0.0280386	0.00446835	0.055905	0.0134563	0.0429817	0.0249039	-0.104484	-0.0606531	0.0117329	-0.0401716	0.140048	-0.0504983	0.058219	-0.0635001	-0.100065	-0.116671	-0.0883249	-0.0194737	-0.295776	-0.145887	0.137025	0.475459	-0.559827	0.119224	0.234987	0.564276	-1.96615	1.4296	-3.34997
-0.00813234	-0.00963687	-0.0107501	-0.00432861	-0.0245326	0.00696542	0.0203392	0.00250076	-0.0298203	-0.00358429	-0.00466891	0.0141466	-0.108402	-0.0206118	0.160452	-0.0451838	-0.0457432	0.159873	0.101791	-0.0305135	-0.137824	-0.138758	-0.18056	0.0765111	0.466417	0.12112	0.534437	1.13844	1.40275	0.575139	-1.11463	0.682365	-1.15424	-1.71272	-4.04547	0.737082
-0.00496449	0.00759588	0.00429957	0.001285	0.00747674	-0.0343439	0.0131986	-0.0576397	0.0259357	0.0367728	0.0131659	0.0487166	0.0608464	-0.0625437	-0.0116062	0.126173	-0.0280708	-0.256041	-0.111434	0.0454779	-0.00684166	0.133	-0.0115171	-0.0629736	0.160437	-0.260471	0.0828174	-0.429866	-1.4182	-0.226987	0.507032	0.218105	-3.07048	-0.39576	-5.09284	-1.62477
-0.000644082	0.000184066	0.0069316	0.00693159	-0.0227877	-0.0175968	0.00684039	-0.0356817	-0.0133608	0.0122679	-0.000852459	0.000575493	-0.0510513	-0.0374953	0.0132763	0.0422382	0.0397643	0.0325268	0.101702	0.00640948	-0.129006	-0.0172555	-0.042864	-0.0813797	-0.0117243	0.119183	-0.304152	0.020011	0.821452	0.161445	0.423761	-0.315162	2.25435	-2.08701	0.611067	-2.84591
0.00228931	0.00881316	0.00411011	-0.00781858	0.0232684	-0.0343904	-0.00175682	0.00405455	-0.00593185	0.00641339	0.031491	-0.00352037	-0.0396556	-0.131163	-0.0636928	-0.0612138	-0.0120104	0.0930388	-0.0477885	0.00554944	0.0517272	-0.0134423	-0.200435	-0.0904966	-0.904261	-0.402567	-0.322422	-0.479591	-0.747567	-0.811676	0.717597	-0.0712947	-1.43398	-2.14043	-4.25679	-2.81536
-0.00650762	-0.00521216	-0.0116306	0.00624165	-0.00617887	0.00726235	0.00412377	-0.0462097	-0.0111366	0.0159503	-0.050831	-0.00322237	-0.0920141	-0.0473193	0.125882	-0.0518957	0.011373	0.0977552	0.158624	0.0454504	0.0401126	-0.0407158	0.0156587	0.0554635	-0.153699	0.0838279	-0.732967	0.355054	0.805918	0.140802	-0.466709	-0.581996	0.0140357	-2.67372	-3.29472	0.158925
0.00425794	-0.00170189	-0.00155649	-0.00922714	-0.0295641	-0.00744036	-0.0076632	0.0041005	0.0506696	-0.0241997	0.0121058	-0.0439479	-0.0442903	0.0416958	0.0846975	0.0620608	-0.0272005	-0.140833	0.0522836	-0.126369	0.187372	-0.09334	-0.120146	0.126605	-0.956286	0.217289	-0.60633	-0.470908	-0.461216	-0.330919	1.17949	-0.49937	-0.543043	-2.22707	-6.12495	-2.45388
0.00023082	-0.00281907	-0.00177555	0.00613733	0.0247091	0.0133191	0.00616251	0.0374423	0.0205766	0.0454771	-0.0298584	-0.0201861	0.0770492	-0.0242595	0.0264327	0.0410475	0.0221739	-0.0867217	-0.0778184	0.142211	-0.075085	-0.129616	-0.00374448	0.100897	0.269769	-0.231205	-0.0162961	-0.0924537	0.0588817	0.741497	-0.205144	-0.708199	1.80329	-2.84919	0.20212	1.10789
0.00155141	-0.000975538	-0.00630153	0.00097582	0.0176109	0.00428765	0.0421129	0.0203416	-0.0358399	-0.0583334	-0.0413848	-0.0478692	0.012896	-0.0387407	0.102506	-0.0427558	0.00396661	0.205433	-0.0392973	0.0222169	0.0550274	-0.277814	0.0694533	0.0312931	-0.759933	0.892237	-0.303821	0.75211	0.0668444	-0.242155	-0.299592	0.196123	-0.746005	1.07873	-2.74265	-1.55882
0.0066625	0.00147955	0.00679188	-0.000826111	0.0272431	-0.00642495	-0.0198574	-0.00948631	0.0149487	0.0108592	-0.0167364	-0.0221914	-0.0850443	-0.0853752	-0.149209	0.1486	0.157968	0.0332382	0.0345334	0.037081	-0.166973	0.197413	-0.0759385	0.0456317	-0.41486	-0.405626	0.304096	-0.906329	-0.201368	-0.450477	0.603881	0.0847657	-1.04729	-2.55928	-4.97053	-2.15172
-0.000628822	-0.00445147	-0.00419696	0.00316922	-0.00522192	0.00565894	-0.000521002	-0.00866009	-0.0343683	-0.0400163	0.0182383	0.00619282	-0.00684866	0.00606466	-0.0726164	-0.0118547	-0.070989	0.0455249	0.073983	-0.0222539	-0.0336168	-0.00518987	-0.0112199	-0.235503	-0.526365	0.158615	-0.601463	0.736561	0.562727	-0.00589919	-0.0683442	-1.39403	1.20114	-2.8508	-0.369065	-1.8471
0.00457636	0.00202241	-0.00101667	0.0085675	0.0268242	-0.0428672	-0.0399806	-0.017946	-0.0193244	0.0195354	0.0539928	0.0197827	0.00780128	-0.109601	-0.00566068	0.0760324	0.0382661	-0.00490655	0.0951125	0.118916	-0.0866782	-0.0172985	-0.0635999	0.023481	-0.526725	0.0613146	0.363038	-0.702161	-0.0255029	-0.0891678	0.41956	-0.0992781	-0.337048	-2.23062	-4.3608	-2.05646
0.00422291	-0.00294368	-0.00981499	0.00271341	0.0190243	-0.00759868	0.00106608	0.0112273	0.0155737	-0.0143833	0.00450436	0.0264828	-0.00642387	-0.00438485	-0.190078	0.0499272	0.0709648	0.0446568	0.0714445	0.143759	0.277536	-0.0502082	-0.0385711	-0.111418	-0.413641	-0.062561	-0.318456	0.113805	0.559614	-0.282595	-0.399012	0.503811	0.460637	-1.05014	2.02605	-3.17598
-0.00290128	0.00254892	-0.00762099	0.0106481	0.0136307	-0.0350294	-0.0118027	-0.0494949	0.0442707	-0.0464302	0.00803992	-0.0576395	-0.0401573	0.0949891	-0.133519	-0.12387	-0.0116206	-0.493318	-0.091437	5.69E-05	0.033894	-0.276677	-0.463423	-0.323997	0.205785	-1.17741	0.362215	-0.368549	1.91606	-1.59037	-1.13881	-1.94386	3.95397	7.37524	-2.26901	1.66404
-0.00411571	-0.00275314	0.00121519	0.00609374	0.020122	-0.019877	0.01065	-0.0233434	-0.0235909	0.0149534	0.0114684	0.0259027	-0.123841	-0.0487422	-0.0822025	0.0878748	0.0317117	-0.0382815	-0.0548673	0.0672052	-0.133622	-0.0091399	0.147447	-0.125707	-0.0286065	-0.0679175	-0.0621629	0.100167	-0.36269	-0.397093	0.184834	-0.277376	-3.01105	0.189022	1.00491	-2.21373
0.000536051	-0.0085566	0.00265909	0.00899929	-0.00541515	0.0329905	-0.0159339	-0.0299642	0.0142193	-0.0245851	-0.0183745	-0.00652905	0.0818034	-0.0927567	0.0118511	-0.00196654	-0.0482398	0.0898134	-0.0127468	0.0736891	0.29489	-0.0665613	-0.100731	-0.167504	-0.24727	-0.3366	-0.459643	0.133725	0.343099	0.362957	-0.350047	0.698842	-0.0974683	0.159139	0.713175	-2.00671
-0.00331705	0.00523847	0.00105413	-0.00769109	0.0304196	0.0117948	-0.000356011	0.00153521	-0.0261327	-0.0161722	0.0485741	-0.00158796	0.00598019	0.143947	0.0758337	0.0234924	-0.205164	-0.0218629	-0.155335	0.151943	0.0898931	-0.0914458	0.183828	-0.0401782	-0.850357	-0.0401613	-0.0805252	0.217137	-0.108047	-0.26481	1.04193	-1.34767	-1.36579	-1.3869	-2.05996	-1.89036
0.00241159	-0.000113373	0.000919433	-0.00306364	0.00837594	0.0139068	-0.000775779	-0.031715	-0.053327	0.00499376	0.015827	-0.0100992	-0.0969117	-0.039584	0.0211933	0.0638992	-0.00245637	-0.027715	-0.0499015	0.0444851	0.151572	-0.0297952	-0.0383959	-0.177291	-0.655605	0.0850262	0.511321	-0.0811727	0.508101	0.271816	-0.476952	0.385323	2.05494	-0.641191	1.30149	-2.33973
0.00109508	-0.00461042	-0.00474422	-0.00712307	-0.0131765	0.00742594	0.0389859	0.0216289	0.0003907	-0.0221445	0.0168691	0.0822904	-0.0303191	-0.0161568	0.0497576	0.0746538	-0.0273614	-0.056113	0.121315	0.150971	-0.121987	-0.00429797	0.0141259	-0.174144	0.339693	0.479011	-0.050015	0.321304	0.49682	0.417942	0.366128	-0.707675	4.00188	2.10412	-0.0102168	-0.380287
-0.00210599	-0.0162476	-0.00390249	-0.000227047	0.020891	0.0274933	-0.0146596	0.0534306	-0.0109221	0.0248293	0.00977089	-0.00778124	-0.164701	0.040903	-0.0763367	-0.0688739	0.0208464	0.154078	0.146625	-0.143298	-0.0709804	0.0019468	0.0731737	0.0674608	-0.175146	-0.107411	0.245922	-0.453134	0.185658	-0.603596	1.142	-0.202563	1.36534	-0.531444	-2.04083	-2.80351
0.00107783	0.00198876	0.00185178	-0.000416768	-0.0172742	-0.013071	0.00599184	0.0177642	-0.0295725	-0.0508977	0.00613427	0.0248908	-0.112339	-0.135375	-0.0406162	-0.0841525	0.278365	0.0805225	0.37557	-0.0508655	0.0891454	-0.15211	0.0753651	-0.0935157	-0.153387	0.172132	0.197466	-0.156414	-0.251363	0.570573	-0.529904	-0.290116	-5.2873	2.55658	4.37972	2.12633
-0.00210383	0.00724679	0.0047801	0.0021497	0.0118958	-0.0365501	0.0250996	0.00636111	-0.0468401	0.025942	0.026054	-0.00262241	-0.0977192	-0.0592088	-0.0446603	0.0475242	0.179127	0.0827176	0.160054	-0.00472544	-0.0672872	-0.102493	-0.0233767	-0.0672877	-0.20191	-0.0514879	0.0439761	-0.451167	0.713142	0.0312953	0.496922	0.0687425	1.55734	-1.99493	0.423302	-3.02493
0.00324083	-0.00661711	-0.00434809	-0.00668498	-0.00705287	-0.00401325	-0.0509826	0.000448588	-0.00530812	-0.0216244	-0.0376111	0.00108699	-0.0622253	-0.112343	0.0865431	0.0370272	-0.0892319	-0.0991095	-0.149738	0.141433	-0.0564524	-0.0559493	0.100713	-0.0523468	-1.21568	-0.0363426	0.73567	-0.236636	-0.756092	0.0937631	0.972678	0.290217	0.851357	0.0146305	-3.1556	-2.34362
0.00152088	0.0206739	-0.00566599	-0.0039258	0.0274972	-0.0282378	0.00741506	0.00742086	0.0372207	0.00166377	-0.0482769	-0.0720909	-0.00739175	0.0140795	-0.00783559	-0.11202	-0.0773934	-0.396794	0.0642244	0.242183	-0.0591956	-0.196234	-0.256275	-0.0455162	0.117167	-1.15012	0.652638	-0.576231	2.06231	-1.76162	-1.44028	-2.05145	3.37252	4.66572	-0.602021	1.44921
-0.00208574	-0.00071433	-0.00329265	-0.00454025	0.0155863	0.00499133	0.0237693	0.0159512	0.00925555	-0.00297533	-0.0244541	0.00400053	-0.0966786	0.0377138	-0.0372187	0.0795389	-0.140193	0.0712276	-0.136688	0.0825176	0.0297737	-0.15119	-0.00463029	-0.123599	-0.37768	0.514596	0.335568	0.357552	0.135725	0.417786	0.524006	0.576825	2.97018	1.1916	0.371328	-2.35843
0.000310314	-0.000675623	-0.00791596	0.00542708	-0.00168192	-0.00356163	-0.0061545	0.0113789	0.028231	0.0346512	-0.0233356	-0.0706024	0.030829	-0.0484891	-0.0638327	-0.0804222	0.0632653	-0.140288	-0.153602	0.035476	0.0570168	-0.012745	0.128924	0.133661	-0.935083	-0.54179	0.12595	0.543287	-0.759737	1.05769	-0.876174	-0.0976219	2.96992	0.384093	1.51507	1.19513
0.00379616	0.00556393	0.00461231	-0.00786411	0.0100727	-0.00203564	-0.00631164	0.0235454	-0.0467107	-0.028663	0.0454055	0.0022103	-0.0532167	0.0941606	0.101755	-0.0563349	-0.17043	-0.0752862	-0.0124236	0.131029	0.0118515	0.0715716	0.0694203	-0.0632144	-0.93828	-0.357565	0.587233	0.0066588	-0.49195	0.136072	0.985428	-0.831639	-2.22565	-0.508995	-2.60664	-1.41414
-0.000522423	0.00472326	-0.00116023	-0.00690024	-0.021786	-0.0115323	-0.0347014	0.0145879	-0.00178706	0.00577626	-0.04762	-0.000994236	-0.0824153	0.00460909	0.176187	0.0460854	0.061927	0.0918105	0.112648	0.23306	0.042972	0.0770513	0.022327	0.030827	-0.405166	0.905631	-0.172446	0.310607	0.248365	-0.240464	-0.18766	0.550305	3.51327	4.34825	0.163774	2.50786
0.00528102	-0.00172672	0.0057324	0.000495618	-0.00341714	-0.0211314	0.021588	0.0528486	0.0360149	0.00981232	-0.0330012	-0.0585339	0.021401	0.139723	-0.0169732	0.180737	0.0600866	0.0730008	-0.0385385	0.247852	0.127306	0.0440228	-0.062206	0.112389	0.30237	-0.640771	0.792743	-0.715697	-1.25248	0.397062	0.59138	-0.0125372	-1.26624	-2.24505	-5.33469	3.10072
0.00350209	-0.000128875	-0.00439431	-0.00118246	0.00492609	0.0095611	-0.0101036	0.0248946	0.022598	0.0105308	-0.0413084	-0.0110685	-0.0175116	0.0100376	0.0406909	0.0524733	-0.0132278	0.0847674	0.0534014	0.0168577	-0.162352	0.156686	-0.0170907	-0.152904	-0.561149	0.23106	0.811155	-0.444514	-0.349006	-0.406198	0.350132	-0.442346	-0.792692	-1.03849	-5.54101	-1.82403
-0.00125829	-0.000163468	0.00624154	0.000238689	-0.0226933	0.00705602	-0.0236609	-0.00601111	-0.0210228	-0.0179756	-0.00323079	-0.0103144	0.010056	0.157854	-0.186551	0.14119	-0.174934	0.0909091	-0.0765164	-0.132784	-0.160135	-0.316879	0.0137267	0.0365861	-0.837705	-0.312164	0.129327	-0.784944	-1.01057	0.745404	-0.0610281	1.61597	0.60956	-1.07814	1.94919	10.0656
-0.00460858	-0.00659757	0.00277681	-0.0103483	-0.0309999	-0.0112438	-0.0268347	0.0125379	-0.0465249	-0.0224678	-0.0134123	-0.0100903	0.03484	-0.0215902	-0.0148104	-0.0582431	-0.00399203	-0.144716	-0.023454	0.0739544	-0.00906044	-0.0450183	-0.0232511	-0.10519	-0.332361	-0.25565	0.448019	0.256124	-0.049273	0.993685	-0.122511	0.121732	2.59459	-1.04127	1.25132	-0.866414
0.00214143	0.00160722	-0.00378821	0.00265233	-0.0233059	0.00874062	-0.0136039	-0.0242744	-0.0174839	0.0246673	0.0135828	-0.0170248	-0.0643417	-0.0980544	-0.0531187	0.0766139	0.0391141	-0.0714074	-0.0446371	0.0190375	-0.0873081	0.0988626	-0.0833647	0.241648	-0.468503	-0.21201	0.274649	-0.310588	-0.00683678	-0.176406	-0.463949	0.268225	-3.41453	-2.08632	-9.97442	-0.895508
-0.001143	-0.00390599	-0.00853417	-0.00409044	0.00443756	-0.0280984	0.00911202	-0.0207953	-0.0225747	0.00358303	0.0476355	-0.020581	-0.101025	0.0322619	0.0360652	-0.0335648	-0.102095	0.170473	-0.0490521	0.0948341	0.202872	-0.126868	-0.0271881	-0.00776664	-1.05507	0.26166	-0.375459	0.0716359	-0.207537	-1.17987	0.303697	-0.502834	-1.32236	-2.06687	-2.16507	-3.0985
-0.00631608	0.000504345	0.00235428	0.00174006	0.0169281	-0.00199503	-0.0181537	0.00268473	0.0272204	-0.0658604	-0.0190101	0.0034094	0.0362975	0.0505849	0.0561815	-0.00978875	0.026853	0.151311	-0.0113809	0.035464	0.00763797	0.208844	0.114372	0.0647432	0.46235	-0.422761	0.585552	0.679609	0.132735	-0.84957	0.487324	-0.466835	-0.469784	-3.1889	0.150642	0.313355
-0.00165164	-0.00740388	-0.00591643	-0.0181641	0.00985943	0.0103376	-0.0244211	-0.0107975	0.00579839	-0.0226351	-0.00960698	-0.00856156	-0.0471788	0.0256224	-0.0406976	0.0917917	-0.117508	-0.0652728	-0.113276	-0.013791	0.00936327	0.0732077	0.00569831	-0.146634	-0.471608	-0.0113494	0.503024	0.540208	0.35811	0.224957	-0.36915	0.360133	1.57151	-0.810473	1.71187	-2.58662
-0.00194764	0.00670056	0.00963389	0.00490089	-0.0298586	-0.0138673	-0.00352765	0.0289182	0.0303978	0.00664482	-0.0238402	0.0158614	0.0578369	0.00843202	0.0481459	-0.0291973	-0.0970527	-0.110907	0.0421276	-0.135594	-0.0253468	0.0406814	-0.0121777	0.0645817	0.00777831	-0.147917	0.723444	0.0525669	-0.119542	0.109088	-0.48546	0.122927	0.797397	-1.57224	1.50008	-1.21263
0.00101108	-0.00663353	0.00980645	-0.00683145	0.00623141	0.00866724	0.00852133	-0.00664516	0.0301669	-0.0433444	-0.0504605	0.021041	-0.0874525	0.0799974	0.0440111	0.148692	-0.0459473	-0.043452	-0.0307099	-0.00389505	-0.0728901	-0.156012	-0.11529	0.390161	-0.0833306	-0.0281672	0.424583	-0.175289	-0.88996	-0.489279	-0.507291	-0.0434225	-1.19114	-3.78242	1.31406	6.95181
0.00522216	0.00437069	-0.00948938	0.00653788	0.018341	0.0193711	-0.0171922	-0.0180335	0.0269723	-0.010766	-0.0137956	-0.035978	0.0649201	-0.0360314	-0.022217	-0.0296604	0.0696202	-0.177502	-0.1817	-0.11366	-0.0498433	0.0417705	0.211291	0.0413286	-0.614067	0.0227635	-0.174205	0.184408	-0.655938	1.19996	-0.340322	-0.0547426	3.79244	1.31019	0.836028	0.370595
0.00454386	-0.00718274	-0.000820168	0.00557057	-0.0179219	0.000322424	-0.0358978	-0.00174921	0.025801	0.00961609	-0.00492596	0.0132236	-0.0663144	0.0607733	0.00617912	-0.0161888	0.101436	0.161119	-0.109976	0.0739806	0.0550401	0.0679581	-0.0825982	0.15911	0.0318692	-0.547738	-0.391097	0.586377	-0.809765	-1.02882	-0.221798	-1.16442	-1.59991	-3.80291	0.0984468	2.91951
-0.00121211	0.0021433	0.00462416	-0.0148931	-0.00512496	-0.0322851	-0.00407137	0.0140684	0.0282055	-0.0213108	-0.00687309	-0.00267961	0.0312081	0.101593	0.0553617	0.0423353	-0.0411406	0.0205528	-0.0466662	0.0807603	-0.018792	0.226158	-0.00654523	-0.116154	-0.305528	0.463399	1.23384	-0.172571	-0.687152	-0.679747	-0.0572869	-0.32149	-2.13938	-1.86112	-3.9235	-2.11538
0.00875558	-0.00123214	-0.00140736	0.00536861	-0.0117755	0.00161133	-0.0378761	0.00301803	0.00815243	0.0537337	-0.0229302	-0.0114487	-0.0738388	0.0619188	0.00579655	0.201062	-0.000370997	0.168727	-0.131607	0.000871984	0.0609302	-0.0465897	-0.0496079	0.28731	-0.0818277	-0.444995	-0.114304	-0.218992	-0.240887	-1.01568	-0.113738	-0.639074	-0.459826	-4.66437	0.745037	3.68682
-0.00177082	0.00242677	0.00397552	-0.0110302	-0.0100494	0.00200722	-0.0143646	0.0186782	0.0440802	-0.00768798	-0.0693366	-0.0884988	0.0407223	-0.0323559	-0.0453915	-0.0905568	-0.0192313	-0.045373	-0.0821004	0.0317423	-0.12344	0.114485	0.0871361	0.103593	-0.316949	-0.137582	-0.40642	0.372186	-0.265158	0.10704	-0.808664	-0.735776	0.98851	-1.54374	1.23107	-0.569965
-0.0041038	0.00526749	0.00965996	-0.00863923	-0.0349983	0.048443	-0.0175699	-0.026367	0.00520331	-0.0218183	0.00650464	0.00470479	0.0897861	-0.0476659	0.045927	-0.130552	0.304734	-0.0329148	0.0650883	0.184975	0.198401	-0.13351	-0.276377	-0.0649577	-0.0864085	0.0737402	-0.126638	0.673239	-0.0270274	1.06859	0.181679	0.503388	1.05432	0.831789	2.09137	1.09915
0.00483383	-0.0013876	0.00182306	-0.00606707	-0.0244901	0.0293735	-0.0122898	-0.0238935	-0.0349605	-0.0251235	0.0265663	-0.00117185	0.0446916	-0.0566364	-0.0179617	-0.0559938	0.100166	0.0130467	-0.132646	0.0425699	0.212583	-0.129682	-0.117559	-0.219317	-0.303516	0.0254502	0.087799	0.051304	-0.00320088	0.747127	-0.0213047	0.519987	1.52166	0.133675	1.58666	-1.66252
-0.000508332	-0.00806001	0.00202257	-0.000475275	-0.0458695	0.0242008	-0.0144308	-0.0425209	-0.039571	-0.0081546	0.0479712	-0.0117474	0.0792137	-0.0470357	0.0283455	-0.0692501	0.186499	-0.0690763	-0.0743405	-0.016577	0.085809	-0.0563371	-0.0488993	-0.165979	-0.272552	0.17046	-0.147135	-0.0426144	-0.0593093	1.06476	-0.579432	0.216115	1.70847	0.566534	2.35991	-0.466746
-0.00193062	0.00149734	0.00362178	0.00418954	-0.0387824	0.0128833	-0.0117225	-0.00885793	-0.050943	-0.0441388	0.0228067	-0.0165644	0.0258352	-0.0786486	-0.0455905	-0.113249	0.151062	-0.0774938	0.0127106	-0.0519837	0.0935212	-0.054292	-0.0896981	-0.245347	0.281591	0.376504	0.216311	0.0987479	-0.399779	1.46359	0.0428977	0.320572	-0.156947	2.10126	2.43213	-0.186237
-0.00322537	-0.00108969	0.00476544	-0.00717129	-0.0189939	0.00073904	-0.0198597	-0.0446725	-0.0781543	-0.0029482	0.0671234	0.0402692	0.126122	0.0175651	-0.034573	-0.186135	0.0355722	-0.0724099	-0.0880874	-0.0240657	0.0981484	-0.0362378	-0.0407858	-0.213129	0.0173969	-0.178303	-0.319628	0.379115	-0.884754	0.674816	0.340302	0.491467	1.53495	1.08605	0.277555	-1.35818
0.000907713	-0.0105523	0.00122276	-0.00535047	-0.0272697	0.0416608	-0.0237546	-0.0289159	-0.0127228	0.0178816	0.0794443	0.0747119	0.0416414	-0.000512612	-0.0208834	-0.0631773	0.0705905	-0.000260609	-0.0767639	0.0313011	0.150834	-0.115467	-0.175003	-0.196794	-0.907505	-0.518071	-0.00205345	0.76114	-0.240853	0.256123	0.0685785	0.35413	1.05486	-0.0151636	0.403605	-1.14901
-0.00251722	0.00774171	-0.000347913	-0.000633922	0.0210859	-0.000542082	-0.00706506	0.0343686	0.0211177	0.0247318	0.0336577	-0.0355937	0.102379	0.0399092	0.0475199	-0.00929313	0.0604558	0.00181098	-0.150403	0.0937813	0.252715	0.219016	-0.100762	0.0442357	0.404719	0.013159	0.601348	0.502319	-0.284981	-0.348348	-1.52892	-0.910825	-0.377847	-2.85773	2.70963	0.516716
-0.00598678	-0.00025542	-0.00402902	-0.00118454	0.0363135	-0.0222532	0.0137068	-0.0137432	-0.0173412	0.00663215	-0.0456819	-0.0351105	0.0542896	0.157729	-0.0446555	-0.0574063	0.0463736	0.104707	-0.0509591	0.128	0.107402	0.105454	0.311031	0.0384099	0.0123939	0.680966	0.0865778	0.606795	0.227655	-1.08083	-1.02021	-1.51543	-0.512124	-2.8147	1.99989	-1.76023
-0.00294388	-0.0030957	0.00688847	0.00195823	-0.0419901	0.000923058	0.00303446	-0.0305714	-0.0373994	0.0299735	0.0163036	0.0155564	0.0845576	0.0179125	0.0534812	-0.139323	0.106948	-0.0756509	-0.0214323	0.171932	-0.00421279	0.0546821	-0.0350342	-0.0931352	-0.335986	-0.132222	-0.336492	0.252003	-0.303679	0.729513	-0.920495	0.602616	2.03823	0.926272	2.21221	-0.859393
0.000633361	-0.00715393	0.00311489	0.00075162	-4.90E-05	-0.00741633	-0.0212264	0.014505	0.0401097	0.0564616	-0.00617339	-0.0279027	0.032454	0.0405845	0.0407807	0.0956518	-0.0395795	0.0472335	-0.201928	0.0163106	0.146501	0.0896601	-0.0436091	0.120426	0.405546	-0.581479	0.454416	0.235278	-0.478235	-0.356389	-0.94664	-0.688403	-0.263566	-3.48326	2.33427	2.29736
-0.00590543	0.00177664	0.00468987	-0.0103007	-0.0241184	0.0012553	0.00872711	-0.0231977	-0.0712609	-0.000236507	0.0180536	0.0275937	0.104406	0.0475859	0.0671621	-0.0624658	0.0759507	-0.0618403	-0.0725128	-0.116832	0.0578284	-0.0092384	0.0399249	-0.274618	0.0853673	-0.480976	-0.435161	-0.0152941	-0.705557	0.615092	0.0554283	0.735249	1.07375	1.60454	0.285602	-1.33852
-0.000467055	-0.00298123	0.0147247	0.00440867	0.0124526	-0.00917552	-0.00132772	0.0195591	0.0141481	0.0158275	-0.0351432	-0.0271502	-0.0425222	0.181258	0.0443786	0.174135	-0.0143019	0.0928375	-0.066518	0.10013	0.060496	0.0561223	0.0651395	0.207895	0.328346	-1.0662	-0.310066	0.145026	0.0721194	0.0434978	0.195236	-0.858111	-2.74116	-1.54615	3.0416	3.3525
-0.00463358	-0.000921537	0.0122026	0.00715262	0.00809044	0.0252422	0.00136883	0.0165637	0.047806	-0.050165	-0.0103613	-0.0229108	0.103684	-0.000392437	-0.128187	-0.028371	0.0542863	-0.0611507	-0.0178142	0.13284	0.0415009	0.131545	0.127055	-0.0827509	-0.153098	0.269322	0.207608	0.791534	0.350593	0.775001	-0.591765	-1.05951	-0.554493	0.721459	3.22197	-0.0174634
-0.00339397	-0.0028726	-0.000334905	0.0179324	-0.0202093	-0.00243651	0.0315263	0.0252063	-0.0136487	0.0512347	0.00905202	0.0245137	0.0515813	0.0251649	0.0748034	-0.0891099	-0.239819	0.124844	0.0300929	-0.0666703	-0.070467	-0.0679728	-0.283926	-0.0531598	-0.151659	0.130073	0.54054	1.55876	0.0603419	-0.209834	-0.585655	-0.678127	-0.305767	-2.12334	0.24719	-0.731793
0.00301404	0.000341891	0.00835107	-0.00549645	-0.0109929	0.0252952	-0.00275306	-0.0145348	0.0236304	-0.0291194	-0.00353241	-0.00766003	-0.0377814	0.134604	-0.211934	0.137826	-0.171177	0.0559006	-0.0473247	-0.228674	-0.119991	-0.19669	-0.014232	0.315938	-0.401713	-0.122012	-0.251172	-0.845425	-0.796549	-1.00972	0.12964	0.16801	-1.59565	-4.50411	0.330589	7.49814
0.00204713	0.00411848	0.0155335	0.00385074	0.0251391	-0.0063777	-0.00905501	-0.015904	-0.025306	0.00247721	-0.00883793	-0.034463	-0.0796461	0.0731372	0.101409	0.302006	-0.212234	0.305689	-0.278647	0.125365	-0.0836418	-0.173572	0.0680909	0.0127331	-0.376029	-0.912571	0.183748	-0.553156	-0.989172	1.2046	-0.29738	-0.408166	-1.69066	1.50638	3.07165	8.90744
0.00175015	0.0121682	0.0105484	0.000808475	0.0107055	0.0358202	-0.0246611	-0.020873	-0.0346046	0.0395124	-0.00741752	0.00298991	-0.0284607	0.0969748	-0.0594177	0.175423	-0.232839	0.24006	-0.100032	-0.0373	0.0476778	-0.249616	0.0103311	-0.0425219	-0.302861	-0.952883	0.360603	-1.08847	-0.223864	1.24558	0.0851316	-0.679864	-3.71697	-1.18058	3.88486	9.47722
0.00419888	0.00157827	0.00910974	0.000414691	0.0338065	-0.00322647	-0.0463817	-0.00827674	-0.00495003	0.035094	-0.00238504	-0.0238673	-0.0375337	0.099338	0.0474537	0.134074	-0.0898291	0.202801	-0.0746118	0.22719	0.0996253	-0.211234	0.169972	-0.171854	-0.0679786	-0.917194	-0.108266	-0.00279871	-0.716737	0.924791	-0.112643	-1.18347	-1.98706	-0.666216	2.45144	5.33693
-0.00415719	0.00689306	0.00728506	-0.0120319	-0.0145295	-0.00917228	-0.0371843	0.0605881	0.00904438	0.00274665	-0.0221432	0.0148108	0.077687	0.0439994	-0.0691675	0.0554005	-0.115114	-0.0538104	-0.0877265	0.0747997	0.125115	-0.201367	0.165905	-0.200236	-0.868569	-1.09405	-0.249098	0.653187	-0.637138	0.740681	1.27151	-1.06121	-0.0182691	-0.35686	-1.82982	-0.241778
0.000901091	0.00803529	0.00956878	0.00129258	0.0391125	0.0124018	-0.0556102	-0.00675468	0.0322295	0.0408132	0.0781158	-0.0181692	-0.00878641	0.0819829	-0.00260954	0.119904	-0.104243	0.152952	-0.182573	0.0928945	0.24839	-0.266916	0.0213615	-0.30418	-0.332673	-0.829746	-0.0282564	0.55663	-0.548004	1.3982	1.20239	-2.06097	-3.45636	0.810884	0.9441	3.74667
5.66E-05	-0.00135661	0.00274303	-0.000456124	-0.0117072	-0.0144514	-0.00470416	0.00304302	-0.0114092	-0.00581275	0.0382444	0.0378877	0.0839148	-0.0636355	0.066216	0.141314	-0.056363	-0.0963632	-0.0968129	0.184237	0.0857678	-0.0193986	-0.00607014	-0.219542	-0.179354	-0.487922	0.311242	-0.414049	-0.607421	0.129177	0.530049	0.178019	-1.84697	-0.816399	-2.65783	-1.96271
-0.001203	0.00179553	0.00245559	0.00662746	0.00573942	0.00202238	-0.0530373	0.030537	0.0298471	-0.0585094	0.0219706	-0.000382137	0.029847	-0.0748629	-0.00717376	0.0571914	-0.0283539	-0.140555	0.225973	0.126727	0.0974398	-0.400551	0.214371	-0.0845096	0.128243	0.824266	0.580003	-0.416583	-1.39944	-0.0233976	0.211559	-0.27272	-8.50507	2.96459	2.46952	1.85626
-0.00179485	0.00561741	-0.000716035	-0.0111999	0.0141107	-0.0160542	-0.0402198	0.00406857	-0.0382672	-0.0122201	-0.0215599	0.0756211	-0.0533492	0.119763	-0.0861378	0.076672	-0.116321	0.260131	0.243068	0.13088	-0.148021	-0.166401	-0.255029	0.247376	-0.756591	-0.397132	0.602017	0.0952877	-0.301441	-0.382778	-0.333278	1.37105	-0.121081	-3.41314	2.09284	10.8548
-0.00327036	0.00469022	-0.00622772	-0.00143079	-0.0113294	0.000187209	0.021095	-0.0322338	-0.0466228	-0.0395193	0.0349119	0.026648	0.099865	0.0906562	-0.0668179	-0.0626706	-0.0218831	0.00729978	0.176364	-0.106381	0.0506929	-0.198718	0.195499	0.125531	-0.642315	1.21917	0.908477	-0.725273	-0.541148	-0.586274	-1.36258	-0.0472299	-1.30378	-1.71035	2.28245	3.93726
-0.00689217	0.00141401	0.00272829	0.00740006	0.0121916	-0.000697766	0.00389269	0.0104662	-0.00260104	-0.0414347	0.0134003	-0.035485	-0.000381826	-0.0403384	-0.124312	0.0221675	0.0338505	-0.00718587	-0.0355379	0.0437998	-0.0223837	-0.0306948	-0.0878267	0.0821363	-0.676024	0.934824	0.658311	0.674847	0.385431	0.598509	0.0631164	0.0697314	0.614351	1.74246	1.87616	-1.41212
0.00502214	-0.00121029	-0.00123437	-0.0110705	0.0201377	-0.0271272	-0.00377519	0.0214051	0.0301851	0.0130337	0.0219286	0.00383863	-0.0237329	-0.0728277	-0.139095	0.0593176	-0.0352203	0.000865079	0.088524	0.252271	-0.105634	0.195724	0.0213826	-0.305981	0.171459	-0.633155	0.247963	-0.78363	-1.38752	0.201049	0.787007	0.333534	-3.33521	1.12719	-5.0747	-1.22639
0.00131752	-0.000512798	0.00231722	-0.00196867	0.0358948	-0.0179706	-0.0095596	0.00947067	-0.00846374	-0.0433551	0.00886839	0.00714143	0.0438663	0.0415757	0.0187907	0.0774051	-0.113199	-0.0306011	-0.0633256	0.218952	0.193188	0.132419	0.0933929	-0.0717174	-0.327921	-0.563903	0.369904	-0.443539	-0.872822	-0.447356	0.45245	0.263251	-3.33062	-0.0945968	-2.4112	-2.20228
-0.00195165	0.00348744	0.00176609	0.00969419	-0.00466105	-0.0236381	0.00133434	-0.0133842	0.0105864	-0.047997	-5.90E-06	0.00814262	0.0215538	-0.0208452	-0.0221759	-0.0638385	0.0473382	-0.127954	0.0367409	0.0259904	-0.135349	0.234013	0.192376	0.146877	-0.676945	0.449742	-0.12497	0.748815	-0.456393	0.752399	-0.706703	-0.0777152	3.59987	2.83818	1.03091	0.0552501
0.00198157	-0.00314513	-0.00304972	0.00477427	0.0535414	-0.0216601	0.0300239	-0.00199044	0.00621303	-0.0567818	0.0380008	0.0271682	-0.108414	-0.0382798	-0.0394222	0.00324654	0.132229	0.0127398	0.163327	-0.16497	0.0679362	-0.00167292	0.169432	-0.309865	0.805471	-0.0510502	-0.376385	-0.0656604	-0.377818	0.124052	0.0930762	-0.278505	-4.28188	1.51795	3.20688	-1.45264
-0.000993547	0.00619042	-0.0131397	-0.000548063	-0.0400894	0.0243068	-0.00987967	0.0102219	-0.0214131	-0.0427527	-0.0194959	0.00366217	0.0800221	-0.0082128	0.00547506	-0.047367	-0.120917	0.0756921	0.16208	-0.174337	-0.219462	0.040153	0.0312529	-0.121709	-0.228036	0.376353	-0.59892	-1.12104	0.023477	-0.0919851	-1.02881	-0.370308	-0.436774	-3.10205	0.334246	2.23831
0.000752625	0.00472487	0.00135089	0.00359692	0.0173811	0.0162555	-0.0698008	-0.0333409	-0.0538793	0.0258018	0.0876892	0.0306323	0.0742631	0.18959	0.0175092	0.0553704	-0.0385725	0.000546232	-0.113331	0.104083	0.169093	-0.0284824	0.163835	-0.0545274	-0.894884	-0.785092	-0.849548	0.548856	-0.642887	0.373598	0.495297	-0.0794339	-3.31584	3.90273	1.40536	-0.291125
-0.00272432	0.00622358	0.00391749	-0.00626544	0.0119509	-0.01599	-0.0174362	-0.0195991	0.0199304	-0.0220559	0.0415218	0.00675952	0.0214978	0.127916	0.0372488	0.0722903	-0.118866	-0.0323288	0.0126131	0.165707	0.256431	-0.0225355	0.215326	-0.0823463	-0.585882	-0.0940956	0.409854	0.170038	-0.333892	-0.0664061	0.528965	-0.799026	-4.96822	1.18972	0.309157	-1.0709
0.00373348	-0.00262358	0.00136936	-0.00179899	-0.00311741	0.0352423	0.0149932	0.0281332	0.0236547	0.00652695	0.0239581	-0.00403747	-0.0966249	-0.0771431	0.0114319	-0.0634188	0.0663239	-0.0156919	-0.323857	0.164751	0.076445	0.0162402	0.0555392	0.225377	-0.808788	0.100371	-0.644495	-1.47659	-0.58665	-0.991569	-0.874043	-0.369922	-0.485466	-2.97043	-0.217413	-1.30616
0.000870075	0.00428004	-0.00459694	0.000895055	-0.00649649	0.00247798	0.00842867	-0.0156505	0.0116818	0.0201903	0.0349983	0.0492251	0.00712156	-0.0535854	-0.0960869	0.0645534	0.0661458	-0.0673718	-0.148218	0.130991	0.1837	-0.0573916	-0.117031	-0.135275	-0.572784	-0.0989641	-1.26453	-0.26404	-0.160571	-0.367096	0.322024	-0.158762	0.401719	-1.58529	-1.5569	-2.7581
-0.00376553	-0.00790571	-0.00748889	-0.00586059	-0.000495903	0.00596955	-0.0342259	0.0239158	0.0363226	-0.000415664	0.0402165	-0.00374373	-0.072246	0.0892905	0.0191614	-0.0497654	0.0522265	0.0791156	-0.129398	-0.0309409	0.0668056	-0.128311	0.0269935	-0.00251992	-0.467619	1.02086	0.301653	0.0697053	-0.261028	-1.30612	0.277123	-0.647376	-1.37998	-1.75524	-0.333173	-3.22403
-0.00624625	0.00435178	-0.00286699	-0.000685753	-0.00974233	0.00556764	0.00646414	0.0185663	-0.0217646	-0.0127204	-0.0222481	-0.022974	0.0288846	0.0085878	0.0218749	0.0428778	0.062515	-0.0806517	0.0466224	-0.160451	-0.0569433	0.19131	0.30152	-0.0536841	-0.0489901	-0.448024	0.534456	-0.148373	0.505418	0.245672	-0.878258	-0.978091	2.06394	-0.562405	-0.431154	-0.00397461
-0.00065774	-0.00311305	-0.00336431	-0.00652543	0.0333116	-0.00791662	-0.0271751	0.0243668	0.0287175	0.00113938	0.00985266	0.0196738	0.115097	0.0526938	-0.0087382	-0.0745029	0.0170794	-0.058884	0.0305044	0.274509	-0.0014848	-0.08844	-0.0191643	0.0741718	-0.0116397	0.541879	0.374542	0.891984	-0.492285	-0.481863	-0.412822	-1.48096	-0.96072	-2.76546	0.432351	0.949955
0.000690488	-0.00969337	-0.000799404	-0.00370682	0.010904	0.00240001	-0.0154759	0.0154672	-0.00770654	-0.0152018	-0.029297	0.0448905	-0.118629	-0.0728731	-0.0814844	0.16478	0.0614611	-0.299617	-0.0946857	-0.0639644	0.0284924	0.160541	0.00943585	0.167576	-0.168854	0.147454	0.457099	-0.283401	0.386386	1.42731	2.04302	-1.68686	-13.1676	7.31759	3.78404	1.43524
-0.000736534	-0.00727284	0.00542129	0.00266332	0.00840396	-0.00685372	-0.0185209	0.00883426	-0.00167302	-0.0495131	0.0363177	-0.0276854	-0.231893	0.0232018	0.0115163	0.220017	-0.0793974	-0.0152127	0.189744	0.0425766	0.0645964	-0.0494588	0.290637	-0.1794	0.318322	-0.0330219	-0.168271	0.22356	-0.435312	0.654829	0.834492	-0.78889	-7.02223	4.49261	1.93639	-0.167445
-0.0034265	-0.00741841	-0.00303377	-0.00726896	0.0386009	-0.0309801	-0.0164987	-0.0343003	0.0219915	0.0500316	0.0100787	0.00212894	-0.0263868	0.0342932	0.0653853	0.0782013	-0.159676	-0.075621	-0.00640403	0.13508	-0.00489594	0.0459292	-0.0146883	0.0424815	0.0169057	-0.248061	0.19979	0.155139	0.258728	0.26888	0.090038	0.149956	-3.18294	2.17307	3.37801	-1.40526
-0.0015089	0.0051493	0.00526664	-0.0149414	0.00180984	0.00112281	-0.018237	0.00699912	0.00253208	0.0328352	-0.0372239	-0.0244502	-0.0150525	0.107528	-0.0634512	0.115181	0.0563415	-0.0529603	-0.0931965	-0.0989808	-0.233356	0.0802445	0.0571277	0.0687942	0.214349	0.374476	-0.489288	0.392851	0.380458	-0.747045	-0.277233	-0.460669	0.129185	-1.9031	1.67437	-2.88958
-0.0069236	-0.00036403	-0.00786794	0.00725559	-0.0130476	-0.00952146	-0.00209803	0.0191243	0.0218326	-0.0113719	-0.00213501	0.058957	0.0980317	-0.0908501	-0.0605503	-0.00411516	-0.0374712	0.0614547	-0.0659473	-0.0284639	-0.150296	-0.123421	-0.0454502	-0.00997311	0.404194	-0.49853	-0.186907	-0.556915	-0.38368	-0.472544	0.167767	0.933182	-1.02645	-0.86188	1.76114	-1.79728
-0.00479977	-0.0024139	0.00520907	0.0017612	0.0289418	0.0229101	-0.00104839	0.0417448	0.0576533	0.00303883	0.0190907	0.0353447	-0.0578345	-0.0847369	-0.0845145	-0.0541277	0.141343	-0.0310729	-0.0139878	-0.118639	0.198738	-0.160119	-0.0175176	0.00468922	-0.29524	1.41077	0.430188	-0.50269	-0.570544	-0.409087	-0.365787	-0.589437	-3.06708	0.931243	1.34005	-0.562383
-0.00048784	-0.00503518	-0.0061388	0.00895627	0.0430689	-0.00547006	0.0196966	-0.0375928	-0.0264519	0.0150981	-0.0639323	0.023264	-0.0477174	0.0217805	-0.149932	-0.0316066	0.0702405	-0.00577637	0.0523061	0.0054091	0.237458	-0.104288	0.172359	-0.0771073	0.369882	0.547987	0.649615	0.116892	-0.653495	-0.743732	-0.150964	0.2141	-3.0518	0.477153	0.760469	-2.31947
0.00187917	-0.00285786	-0.000676367	0.00546577	-0.0227798	0.0190952	-0.00113718	0.00916127	0.0342035	-0.000702767	-0.0142762	0.0162284	-0.0372627	0.0386704	-0.053889	0.0554989	0.0392461	0.134534	-0.139483	-0.0508317	0.0540014	-0.0463527	0.0344785	0.0503502	-0.15822	0.0626001	-0.336738	-0.027943	0.452602	-1.03541	0.248192	-0.0850949	0.354895	-2.22942	0.866277	-3.71855
0.00295172	-0.00139217	0.00900954	-0.00346171	0.00955581	-0.0326906	0.00960672	-0.00440298	-0.0464945	-0.0106928	-0.0631022	0.0296702	-0.0756472	-0.123449	-0.0420941	-0.0234245	-0.134358	-0.0568025	0.103622	-0.115768	0.0342359	-0.0628564	0.0336465	-0.233224	0.618222	-0.990248	0.556048	0.161485	-0.889824	0.287275	0.369571	1.3631	-3.49698	2.22829	2.63666	-2.09052
-6.57E-05	-0.00478942	-0.00416996	-0.00634299	0.0768907	-0.0168059	-0.00229325	-0.0240131	-0.0537541	-0.0126365	0.000403049	0.0273877	-0.0261381	-0.0581321	-0.142729	-0.0566513	0.0805195	0.131205	-0.0280596	-0.135057	0.143203	-0.190628	-0.0216047	-0.114146	-0.356174	0.0586265	-0.839203	0.095682	-0.470625	-1.06207	0.0641814	-0.184541	-2.69041	-1.28521	-1.00838	-2.06244
-0.00348478	0.000377273	0.00454399	-0.00281269	-0.0233309	0.00339716	0.0172179	-0.00414494	0.00993145	-0.00259356	-0.010167	0.00956356	-0.01522	0.0337236	-0.164245	0.0244716	-0.0802489	0.170991	0.106522	0.0405604	-0.0639704	-0.373938	0.0495487	-0.0322966	-0.644805	0.336054	-0.752903	-0.890693	0.214969	-0.366459	0.401326	-0.00475873	-1.31782	-1.68166	0.923478	0.743776
0.00666243	-0.00108229	-0.000212868	-0.00648129	-0.0166002	0.000939847	-0.0353899	-0.00957901	0.0392097	0.0194466	0.0207675	-0.0149597	-0.0178134	-0.10677	-0.102856	0.102762	-0.0683154	-0.0569572	0.0754498	-0.0613668	-0.163583	0.14533	-0.0386805	0.0710862	-0.101587	-0.524968	-0.0721005	0.262408	0.584332	-0.0712991	-0.211233	-0.914767	1.39403	-3.45176	0.877925	-1.08027
0.00141921	-0.00176551	-0.00556957	-0.00810371	-0.00672687	0.00210724	0.00390264	0.0207717	-0.0395208	0.056149	0.0497842	0.0305908	-0.285244	-0.00352029	-0.102296	0.0947802	-0.0837651	0.0641912	0.192563	0.00624061	0.185647	0.1265	-0.0942482	-0.0365406	0.527486	0.934711	-0.394873	-0.0153218	0.494019	-0.0560337	0.377201	-0.252867	1.02766	3.27583	0.839304	-1.60903
-0.00465629	-0.00272587	7.68E-05	0.00473954	-0.00484851	-0.00679524	0.0404461	0.0187133	-0.0258527	-0.0529664	0.0257372	0.04196	0.0883182	-0.0166888	-0.141395	0.143937	-0.0820329	-0.0531893	0.0792835	0.10472	-0.304601	-0.144673	0.0614978	0.0997762	-0.225362	0.286694	0.152486	-0.741113	0.231318	-0.0725332	0.253159	-0.294711	0.638731	-3.26903	-0.532876	1.54779
-0.00385321	0.00269654	0.00278482	-0.00347484	-0.0296479	-0.011193	-0.0158397	0.00549371	0.0078241	-0.0591659	-0.00953395	-0.0175118	0.0458938	-0.0416414	0.0308246	-0.0670818	-0.040749	-0.0387763	0.0723571	0.0411151	-0.157776	0.103884	0.037671	0.131264	0.190866	-0.325304	0.65941	0.534418	-0.178426	0.207229	1.1112	-0.672558	1.26075	-2.0765	-1.94968	-1.01856
0.00305214	0.00962672	-0.00473027	0.00714689	0.00689668	-0.0202025	0.0225269	-0.012566	-0.00419777	-0.0138321	-0.0124691	0.0084368	-0.0480331	0.00763968	0.0602437	0.147619	-0.0347299	0.0751769	-0.0698921	0.0825228	0.0733993	0.105476	0.1474	0.0413617	0.169419	1.12476	-0.0122897	0.0390709	-0.229544	0.45127	0.867222	0.234875	4.28841	3.79389	-1.08944	-1.3822
-0.00484034	-0.00308061	-0.0103978	-0.00137477	-0.00577264	-0.0112563	0.0273371	0.0281273	-0.00672099	0.0476348	0.00447547	0.0012031	-0.0491385	-0.0180737	-0.0706086	0.0629016	-0.177071	-0.0466774	-0.0634603	0.155826	-0.11028	-0.0896463	0.0273204	0.0479152	0.619981	0.75996	0.228619	0.726587	-0.167726	0.012082	0.878646	-0.430279	2.17138	1.78782	0.0201177	-1.38079
0.00277144	-0.0080897	0.00265365	-0.00555606	-0.00299114	-0.0282812	0.00342015	0.00668042	0.0265055	-0.0520297	-0.0508841	-0.024294	-0.0251285	-0.00316984	-0.0949079	0.147652	0.0349689	-0.0685173	-0.0200894	-0.0192836	-0.139458	0.101191	0.293014	0.000848017	0.425908	-0.883947	-0.505584	-0.356609	-0.683488	-0.485311	0.229495	0.0812234	-3.04301	-0.408192	-0.0483837	-2.11878
-0.000550045	-0.00449416	-0.00814214	0.00247297	0.0066115	-0.0210142	0.0134438	0.0280006	-0.0369222	-0.0522882	0.0365877	-0.00451886	0.0431013	0.150443	0.00311436	-0.0784911	-0.0277637	0.0800473	0.123189	-0.0191882	-0.0385224	-0.0802708	0.0360208	-0.112173	0.0810126	1.06184	1.02771	0.628818	-0.0367119	-0.22115	-0.621153	-0.750877	-0.279547	-1.76425	1.97206	0.0912812
0.00283187	0.00544966	-0.00383254	0.00045602	0.0224837	0.0261934	0.0102784	0.0215704	-0.00436572	-0.0223804	-0.021811	0.0341783	0.0307979	0.0658465	0.0889658	-0.0976361	0.14364	-0.0324586	-0.00158543	-0.0782326	0.0819118	0.0256049	-0.0527328	0.0331871	1.08249	-0.484945	0.0754841	0.778443	-0.48134	0.607626	0.711693	-0.98879	1.78896	-2.48999	0.853621	2.27033
-0.00621866	0.0049955	-0.00958557	-0.00794236	0.00790123	0.0108435	-0.0286928	-0.0168474	0.00111978	-0.0373109	-0.00797747	0.0308154	-0.0376563	-0.121653	0.0197824	0.0575731	0.082197	0.0409648	0.0969585	0.0556954	0.0021413	-0.0332169	-0.201471	0.0856422	0.0594603	-0.893833	0.168402	0.171799	-0.100188	0.251215	0.0950972	0.360776	1.03382	-3.45185	1.66548	7.34119
0.00195712	-0.00598015	-0.00107326	-0.00351975	0.0332233	0.00941845	-0.0181484	-0.0456597	0.0109048	0.0371429	-0.0431747	0.00215544	0.0244692	-0.0600603	0.0657351	-0.125663	-0.0166936	0.0304829	0.035385	-0.00980462	0.039581	0.0157785	-0.11042	-0.15263	-0.124791	0.522117	-0.131822	-0.203902	-0.500496	-0.327961	-1.51128	-0.200908	-2.67135	-1.1696	-0.183827	-0.571906
-0.00134614	-0.00199519	-0.00242956	0.00108104	7.70E-05	-0.0279787	0.0129274	0.0212979	-0.0118251	-0.0526318	-0.0218868	-0.00342049	0.0269848	-0.0216651	-0.0772722	-0.000697047	0.0205097	0.0207924	-0.0979133	0.123469	0.00114563	-0.105086	-0.182484	-0.178836	-0.139233	-0.355988	-0.236469	0.16785	-0.32878	0.647458	0.0665397	1.80476	1.3114	1.73757	1.82592	-2.54707
0.00016767	-0.00272192	-0.00514997	-0.000662251	0.00375934	0.00182486	0.0152449	0.0256497	-0.0502954	-0.0075696	0.0102409	0.0256441	-0.101267	0.0722185	-0.0174563	0.0211627	0.000260607	-0.0285266	0.163221	-0.0267234	0.0991451	0.101627	0.194033	-0.130216	0.51938	-0.344867	-0.275582	0.106969	-0.14331	0.143553	-0.332913	0.205383	-2.3297	1.91134	3.41027	-1.41987
-0.00650477	-0.00275283	-0.00318211	-0.00925418	0.000145135	0.0133177	-0.0042816	0.0111725	-0.00414721	0.0431063	0.0044596	0.0180053	-0.0315716	-0.0318718	-0.0647527	0.0733724	0.0215917	-0.133163	-0.183047	0.0947544	0.115059	-0.0310579	-0.0238578	0.143493	0.121084	-0.0128175	-0.307187	-0.22646	-0.266563	-0.850164	0.463397	0.335029	-0.338816	-0.715848	0.182211	-3.24631
0.00112048	-0.00181618	-7.47E-05	-0.00893588	0.0291779	0.0176208	0.0016051	-0.0364925	0.0392187	-0.0110344	0.0172258	0.0308575	0.0559323	-0.0140204	-0.0564298	0.138971	0.0336876	-0.163499	-0.240074	0.0879183	0.251085	-0.0111815	0.106038	0.107206	0.158611	-0.146393	-0.0564187	-0.539425	-0.413139	-0.3911	0.729249	0.347537	-0.480994	-1.08586	-2.63691	-2.70039
0.00201624	-0.00833817	0.00317612	0.00424381	-0.00320614	0.00225448	0.0163525	-0.0400726	-0.00961556	0.00154882	0.0229581	-0.00275485	-0.0496629	0.0209544	0.0874778	0.134172	0.0299543	0.00432565	-0.0118273	-0.00858734	0.0334193	0.0519912	0.102955	0.0128772	0.366427	0.514243	0.0949981	-0.374285	0.565636	-0.277067	0.257295	-0.305321	1.26772	-1.77777	0.609037	-2.91381
0.0011914	0.000259794	0.000389577	2.00E-06	-0.0293859	-0.0186481	0.0359774	-0.00669392	-0.00114257	-0.0350814	0.0587404	-0.0135533	-0.105929	-0.0623647	0.0139076	0.0625817	0.0285803	-0.138902	0.0179248	-0.0646062	-0.0441712	0.176467	0.0497801	0.0795267	-0.122205	-0.104132	-0.122716	-0.223623	0.168018	-0.196946	-0.518174	-0.814536	0.223038	-2.61109	0.93139	-1.45131
0.00263795	0.00146962	-0.00347496	-0.000220454	0.0142851	-0.0319907	0.0123489	-0.0162887	-0.0463795	-0.0342701	0.0107953	-0.00225191	0.0800578	-0.0241507	-0.0177914	-0.0823056	0.145918	0.0582247	0.183285	0.124119	0.234054	-0.14171	0.0412264	-0.138877	0.387917	0.169569	-0.0414963	-0.316218	-0.229956	-0.125124	-0.451918	0.788228	-1.45744	0.347728	2.68587	-2.19727
-0.00340772	-0.00991043	-0.000943156	0.00255616	0.0200184	0.00227772	-0.00533333	0.0223892	-0.00619136	-0.0456375	-0.0374018	-0.00794398	0.0596233	-0.0182307	-0.0578027	0.0537462	0.061068	8.35E-05	0.0222438	0.252525	-0.208247	0.0546614	0.0247903	0.226701	0.381041	-0.260096	0.275802	0.413787	0.0556745	0.0285559	0.600176	-0.58608	1.26145	-2.47496	-0.41533	0.784538
-0.000589021	-0.00911893	-0.00394009	0.00682718	0.0635883	-0.0220551	0.00105413	-0.0161339	-0.0289973	0.0184298	0.0375948	0.0114486	0.0216755	0.0471175	-0.077932	0.0285458	0.0782106	-0.0241721	0.0385811	0.219357	0.135275	-0.171167	0.217462	-0.0353213	-0.253873	0.713559	-0.174202	0.14494	0.203293	-0.498506	-0.171121	-1.45494	0.195438	-2.72047	0.668037	-1.10623
0.00154307	-0.00636596	0.00354247	-0.0146993	-0.0217178	0.0144103	0.009721	-0.0348953	0.0190785	-0.033386	0.00068004	-0.0046417	-0.0732124	-0.104118	-0.00170278	0.0421051	-0.0480415	0.0327805	-0.18873	-0.0873789	0.00214045	-0.0820687	-0.0308142	-0.299939	-0.11467	-0.454433	0.0457446	-0.189636	0.0329161	0.466476	0.104818	0.543518	1.16762	-0.782728	1.54708	-2.2742
-0.000432888	-0.0016924	-0.0059473	0.00900655	-0.0456742	-0.00574325	-0.0100915	-0.00269619	-0.0338143	-0.0127864	0.0350573	0.00763263	0.0277342	-0.0616213	0.0153726	0.0886929	-0.161713	-0.0640993	-0.0409702	0.0452335	-0.0236179	-0.015606	-0.0300691	0.134092	-0.0688979	-0.0237759	0.646295	0.60575	0.356194	0.0568888	0.510403	0.0459234	2.35058	-0.787581	0.712029	-2.3863
-0.00280029	-0.00264878	0.0024918	0.00180697	-0.000440962	-0.0238846	-0.0190591	0.0272781	0.0383358	-0.0446071	-0.00208528	-0.0970606	-0.0756486	-0.0821773	-0.111151	0.0164612	0.00388935	-0.0123524	0.152133	0.330168	0.0774491	-0.0613025	0.0746428	0.0292884	-0.575746	0.00146828	0.197671	0.131674	-0.298135	0.743062	-0.418917	0.771391	-3.75708	3.47402	3.13363	-0.825655
9.30E-05	0.00297104	-0.00759955	0.00174247	-0.0294189	-0.0106014	0.0102755	0.0134053	-0.051559	-0.0211686	0.0176777	0.0286236	0.0804318	0.00646717	-0.0316296	0.0582776	0.0290056	-0.0879348	0.042869	0.0609242	0.0605425	-0.136473	0.0188542	0.0549551	0.384379	-0.476551	0.00573243	0.751313	0.169942	0.406046	0.984375	-0.839534	2.15522	-2.39618	0.305762	-0.542234
-0.00305041	-0.0101967	0.00711682	-0.00652693	-0.00713045	-0.00719049	0.00925399	-0.0463679	0.0181142	-0.0294328	-0.038273	-0.0167192	-0.014369	0.0138253	-0.0568509	-0.130875	0.0161544	0.188088	-0.0806914	0.238093	-0.0954242	0.156783	0.0433821	-0.194327	-0.0497499	-0.130394	0.194356	-0.670256	-0.576622	0.339077	-0.525639	1.03357	0.365792	0.573333	-0.305237	-1.46595
-0.00286126	0.00253058	-0.0100994	0.0090648	0.0239436	-0.000526241	-0.0221447	0.0501532	0.0320803	-0.0177535	0.0110065	0.0700111	0.0167569	-0.0111049	0.0573834	0.0739755	0.0684191	-0.289535	0.0546762	0.218317	0.0656779	-0.0379787	-0.0936335	0.10539	-0.108167	-0.459547	-0.25208	0.581356	-0.138205	0.217965	0.835388	-0.599499	0.850848	-2.88783	-1.54599	1.63936
0.00790313	-0.00450521	-0.00712632	0.00202626	0.0186651	-0.0123766	-0.00249323	0.0116052	0.0211766	-0.0114001	0.0236747	-0.0227979	0.0046192	-0.0710979	-0.183077	0.0700457	-0.0154674	0.00938564	0.182773	-0.00441562	-0.228541	0.209765	0.0200197	0.00669204	-0.215095	-0.432052	0.337218	0.00360993	0.13136	0.136409	0.555557	-0.995118	-0.0352138	-2.89709	-5.02959	-1.36276
0.00128742	-0.00253745	-0.00854038	0.0122375	-0.0192664	0.0133874	-0.0250376	0.00573907	-0.0188507	0.0120934	0.0178313	0.033378	-0.0873581	-0.00469305	-0.0418482	0.161254	-0.0338273	-0.0817054	-0.062136	-0.0815076	0.0842069	-0.0706275	0.0939135	-0.00469912	-0.326054	0.0119803	0.0097031	-0.120355	0.470339	-0.0292039	0.445518	-0.0958669	2.22339	-1.30497	0.493801	-2.47846
0.007564	-0.00771068	0.00722035	-0.012169	0.0256521	-0.0118807	0.00791467	-0.0100065	-0.0390141	-0.080289	0.0164499	0.000789647	-0.100742	0.0448036	0.0586823	0.0224195	-0.152274	-0.0155895	0.11506	-0.0654984	-0.0458799	0.17453	-0.0342809	-0.1218	-0.0343745	0.501421	1.07012	0.43625	0.519226	-0.0205628	-0.551723	0.0803947	0.438713	-0.880446	2.27742	-2.45527
3.10E-05	0.0059979	-0.00845627	-0.0118056	-0.00505699	0.0233991	0.00665931	-0.0168338	0.0121178	-0.0478533	0.0484414	0.0575183	0.0631488	-0.0351848	-0.0863471	0.0360214	-0.000310699	0.0082362	0.103627	-0.0313114	-0.269272	-0.0146313	-0.108519	-0.154589	0.12017	0.200555	-0.233835	-0.704642	0.591581	0.145441	-0.0881759	0.5318	1.17942	-3.0523	1.97644	2.97592
-0.00415749	0.0112826	0.00628157	-0.00167924	-0.0063985	-0.0141455	-0.000318295	0.0238361	-0.027024	0.0155824	-0.0475765	0.00251779	0.00486004	-0.0302063	0.00621441	0.0633592	-0.0379237	-0.0444796	-0.0237996	-0.0127139	0.0909319	0.0949235	-0.146937	0.127752	0.109598	-0.314781	0.215419	-0.222473	0.260022	-0.460317	-0.698043	1.10697	0.157195	-1.26668	2.58268	-2.98262
-0.00235271	0.00309822	0.00269081	-0.0041592	-0.0293212	-0.0271369	0.00617349	0.0224341	-0.0387409	-0.00037285	0.0188095	-0.000517798	0.0847704	-0.0312753	-0.025801	-0.00506343	0.0242764	0.0973339	0.00385313	0.00971187	-0.0448092	-0.110632	0.0199642	0.0158134	0.238453	-0.120648	-0.463056	0.986609	-0.292997	0.289527	1.08301	-1.32765	2.89604	0.056536	-1.11439	0.262288
0.00354719	-0.0086696	-0.000218456	-0.00995118	0.0356088	0.0136913	0.0117316	-0.054986	0.0018198	-0.00639826	0.0393217	-0.0368965	-0.100318	0.00938379	-0.0056884	0.0259711	0.0148652	0.0403117	-0.0930503	0.176068	-0.064691	0.0701872	-0.017548	-0.206465	-0.520545	0.406755	1.24027	-0.393084	-0.0586126	0.230438	-0.0269004	0.195855	0.732315	-1.29862	-1.59123	-2.18878
0.00323279	0.00149109	0.000494142	0.00247849	0.030225	-0.0183132	0.0131262	0.0104544	0.00912403	-0.0383889	0.0128668	0.0208639	-0.0225291	-0.0998774	0.0389168	0.0338809	-0.0264524	-0.0225666	0.0732383	0.105045	-0.044335	0.0408727	0.077091	-0.103667	-0.159483	-0.237304	1.03063	-0.424461	0.219222	-0.0186484	0.765204	-0.411725	0.950435	-2.75785	-1.41623	-2.6044
0.00394382	-0.00318029	0.00747701	-0.00760854	-0.00885204	0.0192865	-0.0162261	0.0105884	-0.0502653	0.0478013	0.0244029	0.00358068	-0.113154	0.0513821	-0.0355453	-0.00859161	-0.0387721	0.0410372	0.296014	0.0303754	0.240283	0.249549	0.0408963	0.148697	0.171631	0.5044	-0.0521354	-0.227193	0.743686	-0.203505	-0.375975	-0.082063	3.23677	1.39155	0.798786	-1.61699
-0.00272626	0.0031599	0.00062866	0.00571895	0.0160875	0.0209093	0.0272383	0.00558286	0.000998312	-0.00115717	-0.0268921	-0.00459989	0.0183388	-0.0106908	-0.00237209	-0.0347811	0.0192228	0.0416059	-0.170061	0.0704814	-0.140387	0.155731	0.0687253	-0.0588881	0.5146	-0.737742	0.791656	-0.558954	-1.00802	-0.58596	0.337932	0.874631	-2.52682	-0.341592	-0.710042	-2.58015
0.00177575	-3.82E-06	0.00182	0.0100921	-0.00410443	0.0276236	-0.0277985	-0.00888525	0.0109715	0.0333495	-0.0296667	-0.070283	-0.134964	0.0501198	0.0911805	0.0327278	-0.072046	-0.0493092	0.194528	-0.00773491	-0.168631	-0.115936	0.13335	-0.0967179	0.365897	0.261503	0.0614324	0.612126	-1.1849	0.00188951	0.415952	-0.683219	-9.86384	4.16997	1.09517	-0.208201
0.000801744	0.00904483	0.00855792	-0.00561903	0.0461935	0.0178217	-0.00926771	-0.001492	-0.0127207	-0.0134398	0.0319496	-0.0396735	-0.0666106	0.0915829	0.0510749	-0.0654483	-0.0901284	-0.0257607	-0.00910431	0.0748499	-0.00105844	0.0198941	-0.140203	-0.0929215	-0.133924	0.114043	0.844166	0.271547	-0.362737	0.461098	0.112869	0.647771	-3.68043	2.62383	2.35865	-1.48825
-0.00554805	-0.0019644	-0.00164149	0.00870708	-0.00018035	-0.0375923	0.0184225	-0.0179271	-0.0111291	-0.0396693	-0.0183593	0.0217688	0.0328804	-0.0404133	0.0351277	0.00979415	-0.0715278	0.0706357	0.0231983	0.249614	0.143978	-0.00154814	0.190771	-0.208437	0.117807	-0.656316	2.71E-05	-0.445414	-0.308463	-0.0226295	-0.518867	0.585813	-1.35483	-0.210655	1.63662	-1.87777
-0.00652644	0.00622081	-0.0117157	0.000936465	-0.00226065	-0.0336736	-0.0521165	-0.0283406	-0.0250317	-0.0184717	-0.065958	-0.0891141	-0.0483397	0.0676321	-0.0609467	0.0433138	0.144945	0.0102826	-0.0796221	-0.105445	-0.0350231	0.344232	0.272791	-0.0206001	-0.234755	0.192329	1.02586	-0.413278	-0.918173	1.25332	-0.0683566	0.481113	2.33373	2.08448	-3.38302	0.252711
-0.000692002	0.00195064	0.00307427	0.000677615	-0.00819492	0.016315	0.0223613	-0.0284286	0.0164411	0.00843226	-0.0268397	-0.0187519	-0.0557111	-0.0350602	-0.112843	0.0070918	0.0841723	0.131155	-0.0594582	-0.136999	0.0848704	0.113811	-0.130068	-0.102896	-0.140772	-0.450223	-0.420354	-0.75855	-0.176594	-0.273722	-0.373032	0.209724	-0.247429	-2.51402	-0.84044	-0.63668
-0.00285855	0.000424638	-0.00455477	0.00118264	0.000369672	-0.00192591	-0.0202593	0.00372324	0.046581	0.0342786	0.0620143	0.0287949	-0.0438415	0.0136208	-0.00625204	0.125514	0.0267132	-0.0921518	-0.230232	-0.0151892	0.204869	-0.0937371	-0.0643704	0.107273	-0.579669	0.108237	-0.21937	-0.168642	-0.267202	-1.07498	0.505377	-0.354228	-0.48398	-2.43729	-1.20072	-3.01202
-5.16E-05	-0.00192116	0.0074425	-0.000317382	0.0040213	0.00447553	-0.00839523	-0.0238127	0.0267085	0.0246539	0.0392901	0.0168656	0.019324	0.00633704	-0.0879905	-0.0551934	-0.078973	-0.121114	0.0293419	-0.0115498	-0.281286	-0.0430044	-0.164452	0.0298822	-0.0719106	0.242596	-0.329921	-0.306996	-0.044531	0.427569	-0.373625	-0.233581	1.50687	-2.45223	1.29087	1.32192
-0.00359782	-4.37E-05	-0.00224722	-0.00459285	0.0107705	0.0314447	0.0245546	-0.00390343	0.0183252	0.0466019	-0.0286331	-0.00524747	-0.0286856	-0.000921804	0.17221	0.042559	0.337636	0.255552	-0.0131228	-0.0132707	-0.0777519	0.105767	0.0184633	-0.0835602	-0.601788	-1.24684	0.833338	0.969513	-0.912819	0.147507	-0.524106	-0.508597	2.11099	2.90407	-2.41056	7.54989
-0.00602584	0.00149317	0.00353698	3.10E-05	-0.00548851	-0.00778	-0.0135281	0.0298421	-0.00654341	-0.0218368	0.0407397	0.0653708	0.0388043	0.0204494	-0.0440086	0.108949	-0.0648244	-0.209646	-0.166633	0.0194013	-0.0671688	-0.0783467	0.109709	-0.0911055	-0.919183	-0.0471305	0.019698	0.439411	-0.447105	0.0620721	0.722251	-0.418465	1.45649	-0.314531	-1.79566	-2.0435
-0.00187928	-0.00230495	-0.000241908	-0.00695337	-0.0208145	-0.0106206	-0.0447424	-0.0291479	-0.0109526	0.0493695	0.0431608	0.00654851	-0.0445168	0.0587064	-0.0420878	0.0952501	-0.0598967	-0.0424297	-0.0905697	0.0492596	0.0218506	0.00351592	-0.0944655	-0.0833263	-0.835804	0.335181	-0.406443	0.129297	-0.104922	-0.655398	-0.0793417	-0.592518	-1.13537	-2.14787	-3.12024	-2.4718
-0.00272437	-0.00200829	-0.00320938	-0.00465327	0.00940946	0.0364478	0.0589442	0.0038437	-0.00959763	-0.0152555	0.0169878	-0.0645411	-0.190358	0.0581817	-0.00175805	0.0447627	0.188261	-0.0273616	-0.208221	-0.0110229	0.0724824	0.165237	0.0444706	0.0605579	-0.170069	0.369352	0.163537	-0.878416	-0.129465	-0.412994	-0.553104	-0.215266	-0.0478588	-2.10941	-0.328059	-1.91769
-0.00556603	-0.0110451	0.00231199	0.00299395	-0.00199226	-0.0281626	0.0075343	-0.0455118	-0.00670523	-0.0700615	-0.0384626	-0.0280161	0.0563376	-0.0203479	-0.0477629	0.104751	0.0354215	0.0173107	-0.20754	0.0550133	0.155188	-0.0366763	0.0721471	-0.123867	-0.0393577	0.0044012	-0.36971	0.105314	-0.394367	0.340148	-0.544	0.8078	0.538534	1.21043	2.45712	-1.47681
-0.00271506	-0.00243201	-0.00931704	0.00406774	0.010155	-0.0253696	-0.00601608	0.0131918	0.00795699	-0.0171113	0.0430793	0.038423	0.0538376	-0.0331543	-0.115691	0.0151284	-0.154128	-0.0758051	-0.0576662	0.069825	-0.0271032	-0.0597823	-0.0789131	-0.126357	-0.316065	-0.210023	0.258638	1.05146	-0.250857	0.874717	0.613299	-0.618128	2.91654	-0.35921	-0.617588	-0.33781
-0.00292591	0.00406004	0.00808143	-0.00143171	-0.00668319	-0.0479862	-0.0108398	0.00949372	-0.0539478	-0.0368485	0.0148518	0.0347902	-0.139473	-0.0594291	0.0103946	0.0470203	0.0605076	-0.126201	0.0403831	-0.225907	0.0643787	0.0625279	0.109256	-0.0420873	-0.855158	-0.525845	0.450282	-0.642234	-0.432945	0.144833	0.206989	0.291596	0.592367	-1.19066	-1.40404	-1.87888
0.00498434	-0.00313044	0.0074897	0.00713109	0.0159481	0.0462839	-0.00397344	-0.0410056	-0.0172806	0.0156587	-0.0375125	0.00751403	-0.0775494	0.0102765	-0.0818474	0.0948181	0.112186	0.0836499	-0.15806	-0.109372	-0.0394906	0.214759	-0.0160236	0.0133385	-0.419168	0.252521	0.445975	0.0253002	-0.397695	0.0937571	-0.188318	1.20237	2.03863	3.03498	-1.29555	-1.71644
0.00114687	-0.00390137	-0.00297282	0.00126974	-0.0197976	0.00690203	0.024518	0.00536217	-0.0128585	0.0170628	-0.0218181	0.0282987	-0.0311687	-0.0164413	-0.0915833	-0.0286782	-0.0245923	0.110296	0.162881	-0.00340014	-0.191911	-0.00531411	0.220611	-0.0121506	-0.817037	-0.928972	0.0592649	-0.479642	-0.717316	0.101364	-0.767638	1.33745	0.0418155	2.70379	1.42441	1.62865
-0.00128148	-0.000142548	0.000290213	-0.0032396	0.0401544	-0.019352	0.0219609	0.0292065	0.0205129	0.00453284	-0.0146696	-0.015613	0.0238002	0.061114	-0.0529366	-0.0127193	-0.0353451	0.0235997	-0.113448	0.0576537	-0.236377	-0.100138	-0.0130507	0.0197017	-0.0514001	0.613268	-0.00423196	0.845274	-0.447661	0.138938	0.319995	0.196745	1.28628	1.88172	0.781548	-1.67871
-0.00404347	-0.00727527	0.00442011	-0.000428386	0.00195461	-0.0101646	-0.00537531	0.0104429	-0.00979911	-0.0103381	-0.0214279	0.0123463	-0.171072	-0.0278989	-0.0145696	0.0157938	-0.118797	-0.0269989	0.0104277	-0.0546549	0.145429	0.0136155	-0.0253075	0.00833471	-0.611102	-0.0687464	0.637515	-0.308991	0.247001	0.225987	-0.105844	0.591793	2.31563	-0.681085	0.793975	-2.09239
-0.00434616	-0.00770898	-0.00421456	-0.0109277	0.031495	-0.0179069	0.0423941	-0.0196099	0.00665792	-0.00127187	-0.0532281	-0.0689496	-0.0914123	0.00210813	-0.154129	0.0440472	0.0146965	0.113211	0.0801408	0.20876	-0.115751	0.250777	0.170041	-0.28887	0.651985	-1.11708	0.777431	-0.762984	-0.867805	1.08956	-0.319153	0.888656	-1.16281	0.578741	-1.29377	1.03458
0.00191889	-0.00379579	0.00141112	-0.00480968	0.0188257	0.01758	0.029482	-0.0545402	0.0952126	0.0446824	-0.00936711	0.00955387	-0.103434	-0.0717496	-0.121837	-0.0137704	0.0141268	0.118589	0.100489	0.0558951	0.0552185	0.294157	-0.104164	-0.0431074	0.652749	-0.188066	1.38127	-1.11839	0.0549563	0.138393	0.417858	1.04855	0.274493	-0.799345	-3.17686	-2.49298
0.000865393	-0.00241433	-0.00333724	-0.00173601	0.0207057	-0.0142386	0.00334474	-0.00743335	-0.00618473	-0.0240362	0.029877	0.0194552	-0.113715	-0.102544	-0.169757	0.109161	0.0412701	0.0317027	-0.035223	-0.0784466	-0.0957721	0.0299448	0.092175	-0.0386635	-0.207236	-0.725867	-1.01057	-0.164288	0.310755	-0.698933	0.24768	-0.149904	-0.146436	-2.04704	0.776379	-3.29773
-0.00368775	-0.00448496	-0.00732074	0.0036616	0.0041139	-0.0459241	-0.00210906	0.03038	0.0393266	-0.00485146	-0.0315965	-0.0609994	0.0498674	-0.0858947	-0.00095921	-0.0190805	0.0529581	0.0866051	-0.292796	0.230309	0.0111614	-0.0388803	0.00367052	0.0500175	-0.385856	0.0349926	-0.454598	-0.278183	-0.930944	0.525705	-0.879343	0.40007	2.00184	1.01869	1.46039	0.587231
0.0080444	0.00529987	0.00377172	0.0114033	0.0264309	0.0633808	-0.0246472	-0.0182176	0.0689508	-0.0381623	0.0654874	-0.0679889	-0.199233	-0.0904223	0.0272367	0.0829597	-0.0227221	-0.0573019	0.18006	0.167087	0.0852112	-0.157612	0.25994	-0.173715	-0.223129	0.293207	0.411259	0.062618	-0.0855644	1.35545	0.267148	-1.15555	-7.46834	4.70799	4.46326	1.04046
-0.00409113	-0.0069577	0.00148105	-0.00178499	0.0409673	-0.0182716	0.00346777	-0.00445947	0.0470938	-0.0100318	0.0165245	-0.0198146	-0.0745869	-0.125763	0.0122979	0.0653206	0.0890307	-0.00644092	-0.0812681	0.101369	-0.0495372	0.0785023	-0.167969	0.0490888	0.0134803	-0.702477	0.119559	0.520231	-0.355544	0.801839	-0.248775	-0.268311	2.28862	-1.88804	1.16136	4.83824
-0.00488247	-0.0125886	0.0067427	0.00182972	0.0028756	-0.0141777	0.00288099	0.00547739	-0.0218694	-0.0244464	0.00207721	-0.00683582	0.0503755	-0.114788	-0.0390361	-0.0267955	-0.0371122	-0.0544509	-0.253614	0.204506	-0.102864	-0.157666	-0.0510125	0.0773631	-0.241966	-0.450681	0.483974	0.480892	-0.796675	0.903327	-0.0448151	-0.779852	2.33051	-1.84084	0.674008	1.94773
-0.0015989	-0.00227532	-0.00448846	0.0107775	-0.00725692	-0.00938702	0.0413773	-0.00837313	-0.0136694	0.0237197	0.0112716	0.0054936	0.0188474	-0.00200085	-0.104969	-0.0261018	0.0664751	0.0393729	0.0141788	0.105394	-0.0516542	-0.0423396	-0.018833	0.0753969	0.031915	-0.31542	-0.688969	0.976045	0.244919	-0.307022	0.218851	-1.33568	0.884445	-2.92272	0.420211	-1.22024
0.000686723	0.00455283	0.00673119	0.0252829	-0.00173877	-0.00751925	0.003937	-0.0126609	-0.00736051	-0.0165861	-0.011051	-0.108374	0.00860178	-0.0548125	-0.313086	0.0362068	0.30506	0.123381	0.0691548	0.0172474	-0.043761	-0.0285464	-0.0919311	0.413481	-0.0512192	0.598906	1.21673	0.211344	-0.956047	1.3818	0.402702	0.0242721	-1.38328	3.12338	-1.00163	4.69243
-0.00349965	-0.00510972	0.000200988	-0.00134319	0.0321298	0.0101712	0.0322889	0.0095861	0.00362044	0.0461067	0.00719541	-0.0217736	-0.0974262	0.0870809	-0.0874826	2.66E-05	0.058533	0.00930909	0.0889983	0.0049002	-0.130148	-0.090229	0.073309	0.0753404	0.270824	1.18429	0.523347	-0.22313	-0.366834	-0.293538	-0.157236	-0.396196	-1.0694	-0.0293135	0.586368	0.0789803
-0.0045631	-0.00548098	-0.00357625	-0.00710495	0.00759614	0.015635	0.00371225	0.00612189	-0.026467	-0.0322371	-0.00531079	-0.036671	0.0238925	-0.12441	-0.0619812	-0.00056583	0.0105116	-0.0688102	0.0521181	0.0692018	-0.207014	0.0478993	-0.0904274	-0.124134	0.194865	-0.660967	0.831052	0.0526542	0.282467	-0.00712705	0.0479157	-0.687253	2.48188	1.85322	-1.33479	1.28523
0.00394753	-0.00812791	-0.00676258	-0.000368645	-0.0118027	-0.00986653	0.00953887	-0.0812287	0.0180699	0.0436336	-0.048345	0.0181065	0.0619416	0.010046	-0.0523386	-0.172114	-0.0153162	-0.000689435	-0.322405	-0.108002	0.000992613	0.178182	-0.304074	0.140929	-0.828062	0.241894	-0.669677	0.139943	1.01122	1.34087	1.22326	-1.03789	-5.62466	4.7358	3.23407	0.465145
-0.00331521	0.000507675	0.00205806	-0.00108142	-0.0100792	0.0107071	0.000463023	0.00557678	-0.0369536	0.00263396	-0.0110757	0.00468769	-0.0224753	0.134592	-0.00227339	-0.0487541	-0.102794	-0.0588561	-0.0567467	-0.144888	-0.0134369	-0.0546056	0.13643	0.0591596	-0.401456	0.209715	0.495666	0.596847	-0.025449	-0.438393	0.0819395	0.111894	0.637716	-0.868457	1.10175	-2.9115
0.00143226	-0.0119799	0.0076741	0.00130467	0.0169689	0.00974978	0.0252195	-0.0190341	0.0444019	-0.0134829	-0.00359296	-0.00301978	0.0269329	-0.102999	-0.0658005	0.0214858	-0.0110715	0.0344806	-0.119373	0.208358	0.141988	0.00107752	-0.0870777	0.0275556	-0.0872748	-0.532492	-0.136573	-0.267164	0.210838	-0.462282	-0.305986	1.04512	0.283491	-1.22298	1.9555	-3.35102
-0.00177759	-0.00491692	0.00613316	-0.00423589	-0.00165258	-0.0117319	-0.00637663	-0.00131346	0.0470747	-0.0418254	0.0477797	0.00785316	-0.0225244	-0.140856	-0.0192112	-0.0447573	0.0341808	0.112256	-0.082776	-0.0935741	0.00262043	0.156838	-0.191436	-0.0538049	0.0869131	-0.610176	0.450675	-0.849398	-0.373175	-0.448938	0.0283766	0.877354	-0.554946	-1.64035	-0.0455956	-2.46195
-0.00923663	-0.00425566	0.00272189	0.0146872	-0.00820844	0.00483897	0.00325076	-0.0408852	0.0736327	-0.0795567	-0.00543459	-0.063783	0.0339002	-0.107982	-0.150289	0.0173951	0.19273	0.0923844	-0.0309093	0.167798	0.103016	-0.0622001	0.111948	-0.0827076	-0.352803	0.332477	0.551361	-0.485279	-0.351424	0.883884	0.674816	0.489658	-1.09704	2.21572	-1.06502	-1.09014
-0.00758071	0.00707736	-0.00173661	-0.00374632	0.0104014	-0.0256906	-0.0040381	0.0045684	0.0324898	-0.0135512	-0.0107327	-0.0357986	0.0393178	-0.0336357	-0.0764317	0.162093	-0.0194917	-0.113523	-0.0278513	0.173097	-0.0825783	0.337977	0.189394	-0.184538	-0.210815	-0.384568	1.85866	-0.676361	-0.628522	0.416094	0.332281	-0.878166	-0.848319	-2.84205	-6.11957	-0.657715
-0.00640017	-0.00819173	-0.00543464	0.00129117	-0.00455527	-0.00100057	0.0152353	-0.00908247	0.0555211	0.00626523	0.0374206	0.0170979	0.0264898	-0.112866	-0.187793	0.00518058	0.186778	-0.0588056	-0.108844	0.061355	0.228679	-0.232755	0.123655	0.0259746	-0.0441431	0.517458	-0.337656	0.0516632	-0.418814	-0.808708	0.362026	-0.492074	-4.85446	0.952604	2.109	-2.12241
-0.00892088	0.00306478	0.000673847	-0.00965317	0.0235731	-0.0383075	0.00748416	0.0290353	0.0219	-0.00470889	0.0495104	-0.00331922	0.0143656	0.03149	0.0244099	0.133815	0.0393037	-0.101038	-0.0760598	0.129934	0.0770366	-0.0510779	-0.120927	0.00103741	-0.459995	0.755484	0.307869	-0.125735	-0.0669301	0.377117	0.966112	-0.829832	-6.25779	2.89865	0.318444	-0.679975
-0.00123427	-0.00367995	0.00649123	-0.00600418	0.0148126	-0.0289644	-0.0288676	-0.00476616	0.0465569	-0.00368186	-0.00651118	-0.0332491	-0.0996081	-0.00217825	0.12909	0.226097	-0.0532422	-0.118037	0.155417	0.000232828	-0.0168401	-0.0648285	0.166339	-0.032053	0.616408	0.280918	0.718679	0.449354	0.198569	0.984234	0.967415	-1.20368	-10.5713	5.77707	5.75954	0.586628
-0.00288889	-0.00807102	0.0107335	0.00257032	-0.0212575	-0.00529374	0.0265893	-0.0289931	0.0425806	-0.0231033	-0.0127321	-0.0370043	-0.0427272	-0.0923066	-0.0953479	0.0458292	0.136699	0.0947319	0.0375696	0.0966723	0.0063312	0.25349	-0.0470325	0.0240031	0.281393	-0.794189	0.834006	-1.38919	-0.0370458	0.0408936	-0.315682	1.14872	-0.506119	-1.77932	-1.85895	-1.95172
-0.00318562	0.0021784	-0.0145317	0.00492093	-0.0120318	-0.0449639	-0.030883	-0.0217655	0.00519385	-0.0170724	0.0202377	0.01859	-0.0255306	-0.0171661	0.0395766	0.041613	-0.123913	0.00421259	-0.0186317	-0.115767	0.00486149	0.0840852	0.218641	0.104654	-0.0582798	0.752142	0.104311	0.517675	-0.614518	0.566894	1.07598	0.219087	4.09536	3.9576	-0.926782	-1.12497
-0.000280593	-0.000221949	-1.45E-05	0.0132822	0.0267611	0.0434953	0.0127453	0.0117572	0.0116799	-0.0365453	-0.00386213	-0.073007	0.0405395	-0.0842772	-0.252164	0.0053226	0.246474	0.14955	0.147357	0.124701	0.076579	0.00545856	0.0615697	-0.14302	0.407956	-0.23455	0.546161	-0.829153	-0.112961	0.487317	0.515544	0.393454	-3.32193	0.885223	-0.721159	-1.4279
-0.00428648	-0.00667122	0.00604049	-0.00661489	0.0107759	0.0133841	0.0161904	0.0378934	0.0105082	0.059797	0.0241006	0.0277525	0.295808	-0.00213278	0.0967263	0.020548	0.0691979	-0.00113071	0.115923	0.100113	-0.0928678	-0.0759417	-0.0252096	0.0360992	0.0308607	-0.639795	0.489703	1.55399	0.126972	-1.0613	-0.325364	-1.69702	3.17035	5.9433	-0.792315	2.13869
0.00477707	-0.00403467	-0.00151306	0.000170027	-0.00752295	0.0155715	0.0262508	0.0141142	-0.017195	0.019163	0.0674467	0.00668699	0.0107572	-0.00454349	-0.0893871	-0.00644799	0.0340709	0.0223072	-0.149418	-0.0616814	-0.0127238	0.134638	-0.0944967	-0.08605	-0.478655	-0.904836	0.764442	1.02517	-0.766843	0.598454	-0.73373	-0.51212	1.8261	-0.17991	0.381513	2.27865
-0.0003875	-0.00257944	0.00288174	0.0213411	0.00747427	0.0301623	0.00862031	-0.0123462	-0.0150748	-0.00838272	0.00173946	-0.0393853	-0.0694791	0.0461135	-0.0836417	0.0147038	0.0635499	0.198211	0.0885979	0.187848	-0.0115416	0.244115	0.173362	-0.0715711	0.200207	-0.824018	0.312363	-0.860886	-0.252757	0.504795	-0.118191	0.173621	-3.49488	1.13561	-0.834228	-0.00671861
-0.000490685	-0.0112368	0.00354884	-0.00313565	0.0295799	-0.0105223	-0.00734084	-0.023263	0.0459517	-0.0421052	0.00367665	0.0408701	-0.0481899	-0.0570247	-0.0426102	0.135513	0.0168705	0.0800984	-0.0165977	-0.00177718	-0.0420191	-0.110808	-0.227395	0.0739359	0.0828609	-0.846292	0.318117	0.113132	-0.619759	0.601098	-0.288849	-0.135296	1.1365	-3.75313	1.85428	8.3882
-0.00468086	0.000828859	0.00505128	-0.00794575	-0.0240645	0.0257732	0.0104711	-0.0162755	-0.0143416	0.0127283	0.0102108	0.0323003	0.174238	0.0903722	-0.0614001	-0.0230526	-0.0708481	-0.0670092	0.127348	-0.226699	-0.262135	-0.0923225	0.225729	0.272172	-0.696711	0.0877115	0.589369	0.121009	-0.23091	-1.10944	-0.226325	-0.00191847	-0.28345	-0.508777	0.769246	1.00851
-0.00426626	-0.000582545	0.00563471	-0.0100361	-0.0218979	0.00204815	0.00977438	-0.0285924	0.0145515	0.0117553	-0.0120476	0.0120773	0.131243	-0.0262869	-0.171027	-0.00938822	0.0215656	-0.0663575	0.0857304	-0.0991476	-0.0215689	-0.146419	-0.0320717	0.0910029	-0.495463	-0.783959	-0.461218	-0.276672	-0.377269	0.233905	-0.262693	2.046	1.13408	1.30705	2.19288	-0.110632
-0.000258987	0.00227256	0.00663321	0.00663475	0.00901722	-0.0194213	0.0328965	0.00968844	0.00770621	-0.0464606	0.0166048	0.046559	0.0341804	-0.0456714	-0.102538	0.17816	-0.0713263	0.172695	-0.0664096	0.170602	-0.0570664	-0.0865892	-0.208921	0.180096	0.719746	0.204646	0.00181557	0.0186285	-0.912948	0.418363	0.112408	-0.428459	2.55863	0.13741	0.556177	7.95388
-0.00252955	-0.0010351	-0.00967051	-0.00488	0.0052369	-0.0389791	-0.00515892	-0.0407518	-0.0178979	0.0128408	0.0186434	-0.00243447	0.00128676	-0.0441826	-0.0792042	-0.043632	0.0253284	0.106024	-0.0237126	0.0181701	0.00873475	-0.0678746	0.0852447	-0.147636	0.219249	-0.170049	-0.341912	0.213182	-0.818159	-0.931435	0.0733354	0.0617804	-3.43411	0.152529	0.718728	-2.55575
0.00271388	0.000741995	0.0024205	0.00801309	0.00265153	0.0445976	-0.0223005	0.00628944	0.0369392	-0.0264264	-0.00123579	-0.102587	-0.134938	-0.0406477	-0.109665	0.179954	0.200811	0.0209848	0.287928	0.0332285	-0.162572	-0.00931314	0.246727	-0.141604	1.07244	0.350897	1.00289	-0.0454941	-0.399304	1.01362	0.566768	-0.594735	-10.8361	5.51196	2.71122	0.683747
-0.00229402	0.00293333	-0.00554054	-0.0024237	0.0137374	-0.0190573	-0.00168323	0.041917	0.0118085	-0.0213771	0.0491404	0.0429894	0.13433	-0.0199412	-0.176159	0.127229	-0.121934	-0.266214	-0.141623	0.144888	0.0811517	-0.149886	0.121391	-0.0584886	-0.259805	0.0296769	-0.369206	1.12147	-0.67291	0.39673	1.1647	-1.68157	0.588221	-0.61837	-2.02458	-0.616
0.00386736	0.00100434	0.000774087	0.00533027	-0.0302666	0.0155006	0.0112715	-0.00590862	0.0370584	0.0176718	0.0220451	0.0344585	0.00115545	-0.0670573	-0.0371668	0.0309284	-0.115043	-0.194186	-0.0435304	-0.107884	-0.240033	-0.0520593	-0.0663847	0.116225	0.114164	-0.215923	0.361459	0.808949	0.143922	0.0923065	0.696621	-0.167848	1.66935	-1.35527	0.789897	-2.3219
-0.00627531	0.00276796	-0.00375162	0.00500208	0.0068845	-0.00586982	-0.00864937	-0.00213991	-0.0102202	0.0167053	-0.0106066	-0.0222867	-0.0758957	-0.0329809	-0.071194	0.0992204	-0.0387729	-0.133171	-0.107981	-0.061764	-0.118757	0.00668175	0.0476095	0.114757	-0.602052	-0.218864	0.349941	0.448313	0.16863	0.132546	0.0338859	0.368023	1.99141	-0.603474	1.10522	-2.38827
-0.00444232	-0.00897248	0.000419973	0.00348237	0.0216743	-0.000862345	0.00218505	0.0354145	-0.0117135	0.0418511	0.0105661	0.00638734	0.126823	0.114478	-0.0824328	0.049352	0.10792	0.00301881	0.0855983	0.0812896	-0.024637	0.0237691	0.190213	0.253204	-0.737017	-0.802745	-0.358851	1.31936	0.024987	-0.772668	-0.147651	-1.16704	1.55069	0.612923	0.0297563	0.354114
0.00515853	-0.00160457	-0.0064279	-0.019062	0.0252634	0.0110166	0.0200057	-0.0076207	-0.018641	0.00877112	0.00756195	-0.048222	-0.115308	0.0496091	-0.0126982	-0.00925396	0.000343568	0.0478861	-0.0642549	-0.0778255	0.0355369	-0.0999023	-0.0217923	-0.232855	0.134559	0.909916	0.44678	0.624772	-0.21246	0.20875	-0.197395	0.00181012	0.405112	0.931902	1.79144	-1.64047
-0.00115394	-0.00360831	-0.00661478	-0.00122141	0.0227216	-0.0228706	0.00805956	0.0167582	-0.0184247	-0.0301515	-0.00102892	0.0175909	0.126708	0.0392655	-0.0978733	-0.0781565	-0.0256633	0.00476737	-0.0106826	0.196163	0.0960444	-0.246639	-0.029412	-0.0201385	0.0706493	0.219657	-0.230835	-0.104557	-0.804095	-0.465384	-0.499974	1.11911	-2.0566	0.703412	2.32873	-1.69554
0.0023137	-0.0105838	0.012405	0.0067579	0.00939591	-0.0469157	0.0269697	0.0287839	0.0230284	0.00573768	0.0144788	-0.0342858	0.0604315	-0.0262604	0.0536399	0.216274	0.0807503	0.127071	-0.122259	-0.0577474	-0.177191	-0.0529381	0.00524733	-0.187993	-0.680244	-0.17493	-0.140379	0.0441566	0.625182	-2.08402	0.480494	0.995887	2.2595	6.48644	-1.58523	16.6137
-0.00605671	-0.00276878	0.0104929	-0.00918142	0.0158163	0.00307941	0.033915	0.0220709	-0.00895322	-0.00745673	0.0255568	0.0313716	0.122275	0.0179632	0.06984	-0.0264944	0.000231082	-0.00752424	0.216507	-0.194946	-0.207453	-0.0438045	0.214928	-0.140905	-0.403197	-0.369822	0.50633	0.554352	0.316424	0.070695	0.476309	-0.814333	4.39361	4.27845	-1.05634	-0.133821
0.00537694	0.000830205	-0.000788586	0.00328738	0.00385531	-0.00234743	0.0174878	-0.0133171	0.0116165	-0.0311169	0.00518955	0.0374742	-0.102795	-0.0806182	0.0146375	0.278318	0.0511546	0.0577094	0.0492815	-0.043413	0.032275	0.052937	-0.024726	-0.0958143	-0.0327368	-0.203655	0.00958976	-0.339775	1.41386	-0.15126	0.0257098	0.231558	2.1227	-2.65564	1.84944	-3.7448
0.000594719	-0.00415549	-0.006877	-0.00311223	0.038194	-0.00505166	0.00460859	-0.0402904	-0.00323903	0.0611658	-0.0423418	-0.0818929	-0.146686	-0.083073	-0.121042	0.0296219	0.0545654	0.14245	0.0838363	-0.0349549	-0.00411107	0.144283	-0.068272	-0.0928423	-0.161027	-0.365699	0.822711	-0.776816	0.042769	0.219029	-0.338615	0.116751	-0.297269	-2.20865	-2.18953	-1.19888
-0.00280866	-0.0015927	0.0028931	0.000706047	-0.00646987	0.0347245	-0.00963467	0.014751	0.0209478	-0.00898084	0.00947119	-0.0523631	-0.0123869	-0.0452604	-0.0819289	-0.0301561	0.115805	0.0823887	0.0177088	-0.130615	0.109206	-0.196244	-0.191193	-0.170481	0.181488	1.33757	1.30742	0.246532	0.0128921	0.446425	-0.0178117	-0.0285626	-2.37712	1.06898	0.799057	-1.1335
-0.00497934	0.0061405	0.0047296	-0.000625081	0.00292205	-0.0222245	-0.00755586	-0.00338396	0.0252311	-0.00192696	0.0267548	0.0495679	0.00695842	0.0232388	-0.0479244	0.0983269	-0.234938	-0.0780044	-0.0749018	0.0446963	0.0248271	0.0774984	0.171004	-0.141551	-0.234887	0.50756	0.219054	0.20091	-0.303983	-0.124503	0.889294	-1.32765	0.886336	-1.26958	-3.70065	-1.70962
0.00367531	0.0113281	-0.0062927	-0.00257462	-0.00291325	-0.0127077	-0.030327	-0.0259804	-0.0151342	0.0499274	0.0389067	-0.040657	-0.000791879	-0.0919746	-0.0526666	-0.00770248	-0.0577198	0.226005	0.123425	-0.0400554	0.0440463	0.0611704	-0.141635	0.0204493	0.114781	-0.0812405	-0.665329	0.166064	0.255413	-0.507336	0.0758063	0.00526696	-0.691048	0.268265	1.02136	-2.36291
-0.00184697	0.00193909	0.0048413	-0.00489591	0.00522919	-0.0267536	-0.000585796	-0.0121816	-0.00731067	-0.0391469	0.0525851	0.0552169	-0.0661676	-0.108499	-0.16547	0.0258711	-0.0281897	0.0444018	-0.0373659	-0.121666	-0.132865	-0.123556	-0.0395638	-0.117597	-0.811342	-0.019618	-0.340141	-0.836838	-0.516168	-0.625959	0.424939	-0.411274	-0.811569	-3.00961	-1.85726	0.369994
0.00326792	-0.00266334	2.41E-05	-0.00432866	0.00928789	0.0141556	-0.00111015	-0.0313213	0.0442764	-0.0473242	-0.00479094	-0.00237441	-0.0437886	0.0625275	0.101144	0.0386534	-0.00194987	-0.107261	0.0991909	-0.136602	-0.123851	0.193517	0.14054	-0.178551	0.420065	0.241638	1.09256	-0.705948	0.193972	0.581331	0.849784	-0.257974	1.5819	-1.96337	-1.91542	-2.35532
-0.00557264	-0.000260677	-0.00296525	0.00773655	-0.020297	-0.00302448	-0.00708819	-0.0116135	0.00229381	-0.0376736	-0.033541	-0.0245236	-0.136243	0.0563766	-0.0299103	-0.0697659	0.101596	0.0474807	0.0984573	0.09695	-0.0580448	0.225817	0.153671	-0.0603138	-0.762391	-0.711335	-0.107945	-0.4969	0.0877124	1.00429	-0.609172	1.07159	1.04268	1.73186	0.940815	-1.20519
-0.00173545	-0.00566426	0.00734761	0.000518283	-0.0044652	0.0112916	-0.00894918	-0.0796243	0.0120592	0.0127354	0.0144654	-0.051058	-0.00712382	-0.0414614	-0.0804515	-0.0837098	0.0524306	0.171319	-0.153724	0.234759	-0.326334	0.212161	-0.0314256	-0.340884	0.145132	-1.00287	0.443878	-0.636276	-1.22782	0.521067	-0.095945	1.33353	-2.05536	1.11652	-2.0075	-1.2648
0.0017991	-0.00483319	-0.00685315	0.00411865	0.012247	0.00440815	-0.0249474	-0.0114556	-0.00510431	0.0179376	-0.0264023	-0.00129164	0.0317543	-0.096214	-0.0802442	0.0196182	-0.0865972	0.0234039	-0.0589376	0.316238	0.302689	-0.00544373	-0.0310914	-0.0146736	0.355096	0.70469	-0.222956	-0.051738	0.00730981	0.138416	0.165539	0.384839	3.62241	3.6889	0.18262	-1.29081
-0.00486947	0.0123531	-0.0157189	0.000644103	-0.0147806	-0.0418777	-0.00340639	0.00128705	0.0139471	-0.01737	-0.00231245	-0.0125889	-0.0962259	0.00226266	0.00126233	-0.0109893	0.0278809	-0.0387811	-0.0301482	0.0136708	0.202659	0.177987	0.0288675	0.130216	-0.354778	0.705124	-0.476222	-0.178762	-0.424156	0.761163	-0.141612	0.92508	4.02043	3.30987	0.448327	-1.07932
-5.93E-05	-0.00349964	0.00162257	-0.00100711	-0.0282947	0.0295197	-0.00928309	0.0375264	-0.0409726	-0.020846	-0.0332157	-0.0229017	-0.0373346	0.071411	0.0686307	0.169782	-0.0277219	-0.0345849	-0.180786	-0.128734	-0.0912934	-0.00513918	0.0842196	0.237515	0.0750095	0.237275	0.22348	-0.112053	0.485657	-0.733711	0.150876	-0.0423071	0.965352	-2.29195	1.3184	-3.11483
-0.00238654	-0.0105664	-0.00658262	0.00557318	0.0171678	0.00768329	-0.0147042	0.000535623	-0.0100415	0.00194613	0.00528436	-0.00151686	-0.00710275	-0.0887043	-0.0618997	0.186629	0.0614914	-0.0383773	-0.132281	0.0909076	0.0752012	-0.119123	0.0967788	0.071908	-0.198933	-0.371984	-0.27802	-0.271332	0.48194	-0.365426	0.569279	-0.110909	1.22073	-2.31375	0.476464	-3.06953
-0.00239174	0.00545571	0.000324463	-0.0052607	-0.00744383	0.00145369	-0.0161857	-0.0226233	-0.0264103	-0.0219109	-0.000325268	0.00397828	0.018782	-0.0141979	-0.17819	0.00819388	-0.0466503	-0.0353865	0.103819	-0.213401	-0.299228	-0.101474	0.146098	-0.0127107	-0.435658	0.129493	-0.275975	-0.811646	0.0861371	0.426496	-0.411524	-0.569233	1.72627	-3.12148	1.28948	2.9147
0.00200261	-0.0061209	0.00255939	0.00129221	0.013477	0.0258713	-0.00521025	0.0270626	-0.0171166	0.0366876	0.0276326	0.0278857	-0.123258	0.0449388	-0.0956214	-0.00941155	-0.163559	0.0720778	-0.00529451	-0.0130699	-0.0458368	0.0533975	0.0904504	0.0494422	0.285657	0.723884	0.0438332	0.0656593	0.344622	-0.885573	0.307048	-1.07763	1.32134	-0.85353	-0.134506	-2.13991
-0.00088391	0.0130411	-0.00281747	-0.00445978	-0.0260419	0.0265867	0.0300237	-0.00589714	-0.0789156	-0.0710164	-0.0425065	0.0509676	0.0579714	0.0303608	-0.0958234	-0.0161045	-0.0354226	-0.160228	0.199889	-0.0900359	-0.1965	-0.0543334	0.301772	-0.0935251	-0.44801	0.304189	0.0372868	-0.63896	0.429418	0.518795	-0.448171	-0.354273	1.98611	-2.37331	1.48344	1.59943
-0.00207625	0.00561903	-0.00386044	-0.00347795	-0.00467746	-0.013493	0.00732344	0.0185772	-0.0439253	0.034429	0.00475032	-0.0402613	0.0920413	-0.0188783	-0.0378098	-0.153152	-0.0872592	-0.134097	0.0735071	0.30777	-0.048904	0.0170529	0.064033	0.195103	-0.419283	0.00815479	0.400579	0.455222	0.107588	0.41485	-0.766686	-0.507725	2.08703	-1.70687	1.79668	-0.701394
0.00126033	0.00035527	-0.00311605	-0.0106574	0.0073323	-0.0136023	-0.00794093	0.0155037	-0.014649	-0.0355153	0.0415126	-0.0349864	-0.0670864	-0.0878812	-0.167862	0.0684329	0.0195601	-0.105508	0.0191262	-0.0551694	-0.0776016	0.173756	0.0569662	0.0354078	-0.700814	-0.465868	-0.596328	0.10285	-0.0291981	-0.372881	0.236348	-1.53178	0.0906289	-3.50744	-2.7487	-1.57334
0.00321371	-0.00733524	0.00508424	-0.000122476	0.0271575	-0.00101963	0.0374718	-0.0302123	0.00558	0.00823965	-0.00339184	-0.0188812	0.0334302	-0.0396724	-0.146674	-0.0155105	0.00101661	0.0103347	0.157019	0.143033	0.0411079	0.0859125	0.0728878	0.0655763	0.974883	0.0577974	0.200729	0.739283	0.184645	0.455255	0.706694	-1.02738	1.2021	-0.0163721	0.81121	-0.551817
0.00340366	0.014016	-0.00419982	0.0106549	0.0279593	-0.018912	-0.00652864	-0.0219662	-0.011667	-0.0439784	-0.0328296	0.00480491	0.0657842	0.00164624	-0.0539059	-0.0705225	-0.0997246	-0.144806	0.0132926	0.0377055	-0.0838912	0.0256409	0.218621	0.212235	-0.193738	0.775513	-0.199291	0.180266	-0.557018	1.0112	0.176421	0.0468099	4.00253	2.11538	0.457584	-0.0136885
0.00282913	-0.00637981	-0.00226382	-0.00744805	0.0237241	-0.0141075	-0.0207236	0.0162522	-0.00304589	0.00240582	0.0470944	0.0019461	-0.0133632	0.0800779	-0.00142451	0.0751757	-0.012315	-0.026863	-0.0763243	0.0101157	-0.265773	0.101775	0.0143908	-0.194414	-0.231696	0.640988	0.625634	-0.0204364	-0.32307	-0.016823	0.239497	-0.72587	-0.0853458	-1.455	-3.39939	-1.58126
-0.00304587	-0.0106151	0.00421654	0.00929421	-0.00603744	-0.015208	-0.00521181	-0.0290182	-0.0416093	-0.0291394	0.00979171	-0.016281	-0.0297574	-0.0730918	-0.165723	0.0735567	-0.116111	-0.0431259	-0.12843	0.124745	0.068067	0.0803711	-0.00840525	0.152143	0.0941305	0.403691	0.161724	0.951425	-0.291771	0.423039	0.446159	-0.0345285	3.65512	2.52974	0.0593936	-0.582957
0.000271264	0.00617822	-0.00424775	-0.00164923	-0.00349039	-0.0123184	0.00468069	0.0209403	0.01813	0.00193841	0.0328712	-0.048342	0.0137293	0.00776131	-0.0177421	0.0648331	0.0834087	0.0406805	-0.010569	-0.152565	0.373229	-0.000666072	-0.187399	0.146211	0.896594	-0.974882	0.594371	1.50445	-0.471365	0.47988	0.221029	-1.18407	-0.227381	-2.36524	2.29375	3.07289
-0.000981556	-0.00103759	-0.0115637	-0.0169842	-0.0231634	0.0407691	-0.00217752	-0.0107769	-0.0217583	-0.0487468	0.0165284	0.0580571	0.0226842	0.119895	0.0831799	0.0406054	0.162836	0.0179712	0.262641	0.0694706	-0.0854626	-0.185865	-0.0955708	0.0874373	-0.194052	-0.189343	0.0869869	-0.127129	0.0812643	-0.467782	0.0300292	0.395458	-0.193495	-2.71548	1.59439	8.51338
0.0036674	0.000939816	0.0016398	-0.010019	0.00294648	0.0330793	0.0149375	-0.0126121	-0.00239319	0.00963794	0.052462	0.00436383	-0.0512276	-0.0306143	0.0432473	-0.014394	0.0630164	-0.0549612	0.143005	-0.337548	0.0124146	-0.0377366	0.138785	-0.0595227	-0.907884	-0.288562	0.754055	0.458287	0.180526	0.0502326	-0.2135	0.0264654	0.900567	1.37609	1.3591	-1.55865
0.000900739	-0.00760101	0.000527416	-0.0070622	-0.00845916	0.00872337	-0.0126687	-0.00738828	-0.0156224	-0.0352671	0.0647156	0.00365413	0.0948529	-0.0420048	-0.0357528	0.0697593	-0.0154712	-0.133416	-0.0736081	0.0463587	0.0316609	0.128585	-0.145232	-0.0282725	0.414523	-0.450704	0.157139	0.703557	0.223339	0.519492	-0.0933401	-0.374373	1.98832	-2.00752	1.71982	-0.926874
-0.00070902	0.00336377	0.00109492	-0.00313009	0.00909301	-0.0105544	-0.0208305	0.0154921	-0.00573982	-0.0382034	-0.021721	-0.03339	-0.0638241	-0.0865716	-0.00476197	0.0550421	-0.0119612	-0.0018714	-0.046547	0.0117607	0.00382175	0.0448645	-0.0848268	0.0265744	-0.35832	0.0394472	0.64383	0.00322644	-0.0340338	0.080868	0.0588204	0.928948	1.16338	1.01943	0.723718	-2.41476
-0.00626509	0.00349869	0.00239583	-0.00307053	0.0132897	-0.0226893	-0.0255458	-0.00791434	0.0163054	0.00532988	0.00400551	0.0197103	-0.0259707	0.0275315	0.141902	0.11552	0.167273	0.224597	-0.0698167	-0.14385	0.167259	-0.0617102	-0.128015	0.095493	-0.0646406	-1.17105	0.199083	1.33942	-1.16809	-0.0819448	0.570632	-0.159254	2.58068	2.89763	-0.618151	8.12938
-0.00635064	0.000512571	-0.0045046	0.0077727	0.0400589	-0.0243783	-0.000531506	-0.00522099	-0.0227787	0.0259466	0.0277382	-0.0539054	0.030341	-0.0991556	0.0768706	-0.0230524	0.0582999	-0.0585772	-0.193756	0.224154	0.0894472	0.0613154	0.0303916	-0.161448	0.453495	0.203452	0.274442	0.808225	-0.184883	0.178251	1.16626	0.52158	0.327584	-0.782843	-0.856764	6.29342
0.000406061	0.00207407	-0.000877962	0.00280106	0.00193814	0.0422191	-0.0122763	0.0280175	0.0513294	-0.0459125	0.042178	0.0506283	-0.0175726	-0.0855414	-0.172614	0.0327825	0.0933701	-0.0372664	0.0827545	0.210733	0.099445	0.0612078	0.0317225	0.0394018	-0.0229628	0.43202	-0.108813	0.744619	0.459172	-0.20222	0.436974	-1.76026	-0.889494	-1.48187	0.711062	0.0859894
-0.0045207	0.0114604	-0.00579807	-0.0110394	0.0145493	0.00876703	-0.0195006	-0.0077046	-0.0265389	0.023424	-0.0130352	-0.00191556	-0.0509811	0.0553632	-0.05554	0.103851	-0.0433984	0.00829727	0.0873507	0.00136267	0.113708	-0.11387	-0.0453802	0.0641012	-0.30403	-0.497872	0.213947	-0.175639	0.0682672	-0.472493	0.910762	1.79634	-0.760567	-4.60781	1.46304	13.1103
-0.00599119	0.000164524	0.00658657	-0.0256677	0.025752	0.0264565	-0.0124152	0.0140082	0.00722835	0.0282554	-0.0283382	0.0235828	0.0185041	0.0789941	-0.025729	0.153241	-0.0521755	0.114215	0.194139	-0.00704473	-0.123467	-0.189474	-0.178599	0.0573228	-0.0158556	-0.438183	0.431861	-0.0804649	0.207508	-1.55902	-0.139481	0.692063	-0.256211	0.427793	0.841212	13.3207
-0.000157172	0.00104557	0.00118178	-0.00730856	0.0708941	-0.00523578	-0.00837187	0.0192798	0.047644	0.0340167	-0.029094	-0.00616498	-0.105191	0.0849178	0.0537148	0.13938	0.0236932	0.0862965	0.0340104	0.107778	0.0213795	-0.017404	-0.26117	0.138995	0.805101	0.0152051	0.247614	0.192144	-0.545443	-0.056325	0.824349	0.980269	-0.149685	-2.65007	0.754634	10.8416
-0.00169224	-0.00430766	-0.0177109	0.0106548	0.0149454	0.016787	0.023058	-0.00750856	-0.0413776	-0.0143396	-0.0131177	-0.0342543	0.0515556	0.021142	-0.0897673	0.0109058	-0.0290248	-0.0112386	0.139443	0.0318815	0.00179416	0.0585575	0.206664	0.135476	-0.198068	0.0691407	-0.398355	0.806955	0.877707	-0.0869007	-1.04675	-1.17906	-1.25549	-2.84918	-3.8768	-0.687803
2.23E-05	0.00520471	0.00847385	-0.0106883	-0.0117242	-0.0274446	-0.00173028	0.00344176	0.00119298	-0.00424791	0.0491638	0.0300812	-0.0313317	0.0203459	0.0251625	0.177568	-0.0166981	-0.123359	-0.0960339	0.10559	-0.0454573	-0.0930663	0.0840591	-0.217778	-0.499551	0.266101	0.0941794	-0.359261	-0.0454467	0.137641	1.08237	-0.856275	0.923547	-2.22478	-3.40338	-2.38639
-0.00160187	-0.00239139	-0.00681791	-0.00136626	1.87E-05	0.0237437	0.0395029	-9.61E-05	0.0128238	-0.000115551	0.0350296	-0.00973515	-0.0196065	-0.0614749	-0.0904833	-0.0162223	-0.16245	-0.159244	-0.100885	0.0743144	-0.0477781	-0.0399407	0.0535064	0.0307773	0.0290118	0.170262	0.141298	0.581912	0.0247204	0.337539	0.529339	-0.782328	2.45817	-0.832242	0.188279	-1.49482
-0.000881635	0.00704778	-0.00666122	-0.00858412	0.0116998	-0.00867676	0.0320194	0.0198828	0.00806047	-0.0536552	-0.037417	0.00229695	0.129245	-0.0674523	-0.0622551	-0.0522392	-0.1193	0.109348	-0.0339637	0.314651	-0.291349	-0.0836222	0.0884474	0.227779	0.223313	0.558945	0.230848	0.570369	-0.566925	0.36727	0.369945	-0.840401	2.68747	0.921309	-1.02708	2.18107
0.00186497	-0.00673163	-0.00107641	0.00716856	0.00424053	0.0333574	-0.0108581	0.0121445	-0.00574787	0.0494077	-0.0110959	0.0407054	0.186337	0.00903518	-0.0179123	0.0285168	-0.00297964	-0.156026	0.068362	-0.072162	-0.224759	-0.205948	0.228192	0.0378315	-0.566859	-0.848016	0.215952	0.723686	0.35942	-0.22032	0.232972	-0.715972	2.34623	1.15879	0.353509	-1.03299
-0.00786568	0.00140853	-0.0101291	0.0166763	-0.0110152	0.050623	0.0185378	0.0232041	0.00105587	-0.040556	0.0115212	-0.0212444	0.0416287	-0.143139	-0.210627	-0.154527	0.046073	0.0848052	0.131961	-0.0903246	-0.0782191	-0.101875	0.0397738	0.154495	-0.165269	0.309137	0.210973	1.03331	0.695805	0.314594	-0.0898783	-1.47286	-2.71022	-1.40063	-3.69511	0.201612
-0.00269882	-0.00739192	-0.00388424	-0.00309146	0.00993934	0.0341617	0.0095587	0.00701505	0.04194	-0.0440847	0.0232071	0.0190192	-0.0219554	-0.0213545	-0.10171	0.151482	0.00640141	0.037139	-0.251901	0.11183	-0.118666	-0.0839678	-0.281812	0.123009	-0.168533	-0.67914	0.267608	0.579663	-0.84525	0.511675	-0.282553	-0.0916736	1.29455	-2.78392	1.53637	7.52161
-0.00385433	-0.000630277	-0.00500827	-0.00621595	0.041595	0.0126655	-0.0279719	-0.00288574	0.0130052	0.023532	-0.0230659	-0.00901876	-0.111959	0.0913886	-0.065908	0.185425	0.0962802	0.162022	-0.0165492	0.177076	-0.0384688	-0.0322661	-0.276078	0.12204	0.56894	-0.74739	0.643117	0.318165	0.0966805	0.0641665	0.102706	1.12995	-0.77177	-4.15913	-0.18884	9.55357
0.00357265	0.00357935	0.00669435	0.00271811	-0.00204814	0.00240507	-0.0111845	0.00199646	0.0537774	0.0300297	0.0325971	-0.0411192	-0.0440181	-0.0468974	-0.0674017	0.131164	-0.0154494	-0.0418516	-0.0740711	-0.136607	-0.0861196	0.0364216	-0.0759235	0.0971322	-0.133989	-0.27634	-0.200272	-0.0577666	0.376934	0.0050248	-0.183436	-0.547116	1.68828	-2.7796	1.03075	-1.27461
-0.00202376	-0.0043768	-0.00365714	0.0078604	0.0234808	0.0132171	-0.0415544	0.0707689	0.0510844	-0.00756995	-0.000484965	-0.0050187	-0.0461713	-0.0958698	-0.0267793	-0.0237399	0.26297	-0.00605068	0.0516536	0.209386	0.311628	-0.251436	-0.173501	0.331213	0.0416596	0.154744	0.388275	0.481326	-0.883392	0.289288	-0.303462	-1.58875	-2.51687	-2.12319	2.28988	6.87396
-0.000913581	-0.000137153	-0.0015705	0.00862372	0.0088429	0.00229358	0.00208016	-0.00595709	0.01305	-0.00880079	-0.00387676	-0.0149852	0.0758977	-0.158123	-0.208424	-0.108254	0.0920099	0.136803	0.194243	0.0770616	0.13932	-0.104192	-0.0652936	-0.130079	0.0813773	-0.170227	-0.399746	-0.235447	-0.333265	-0.0878225	0.619255	0.282	-3.24382	0.880911	-0.17115	-2.05261
-0.00490517	-0.00489188	-0.00135875	0.00404814	0.00933222	0.0346868	-0.0165726	0.0108329	0.00854632	9.46E-06	0.0162438	0.0272468	-0.0721648	-0.0155628	-0.0155433	0.248139	0.0193209	0.160816	-0.150458	-0.0352909	-0.0632139	-0.0647105	-0.203397	-0.249174	-0.00182156	-0.273724	0.0977386	0.000150049	0.234632	-2.45067	0.0647807	0.158605	2.38714	8.40033	-2.24614	18.7607
-0.00366056	-0.00789663	0.0125047	-0.00710093	0.023069	0.0280803	0.0609668	0.0345121	0.000640149	0.0102816	-0.00950311	0.0202059	0.190542	-0.0241083	0.0348584	-0.0268093	-0.0121793	0.0402889	0.118397	0.0843373	-0.186776	-0.134727	0.0704469	-0.0403554	0.204	-0.644936	0.565807	0.778066	0.489029	-1.22458	0.529622	-1.72573	4.51514	7.85751	-2.60938	1.37109
0.00329596	0.00563873	0.00254957	0.0065292	-0.0197909	-0.0215091	-0.0217503	0.00612074	-0.0266413	-0.0521548	-0.0446359	-0.0545487	-0.016484	-0.0192157	0.145603	-0.0537055	0.0848433	-0.349486	0.00878403	0.0318573	-0.126127	-0.339459	-0.252125	-0.11066	0.389584	-0.04434	0.310142	-1.82205	1.53212	-2.32641	-1.96821	-2.19006	2.42695	10.642	-1.45798	3.6116
0.00169744	-0.00758887	-0.00300311	-0.00565532	0.00363396	0.0502637	0.0146064	0.00310599	0.0123819	0.01739	0.0478787	0.0834074	-0.0452462	0.0361403	-0.0569673	0.0617042	0.04843	0.182173	0.016127	-0.12486	-0.043136	-0.163628	-0.220129	0.0795233	-0.218016	-0.34895	0.312174	0.130268	-1.50015	0.295458	-0.668827	-0.0752149	1.70726	1.38931	0.756141	11.894
-0.00142158	0.000774874	-0.00381931	-0.0116208	0.0117102	-0.0180587	-0.0136287	0.0193682	0.0272856	0.0307559	0.00607251	-0.0153573	-0.0726573	0.00230344	-0.133804	0.056812	0.0609294	-0.126846	0.0620294	-0.106785	0.105636	0.0542498	-0.102492	0.163173	-0.669412	-0.95789	0.327858	0.814804	-0.259022	0.693504	-0.480731	0.281154	1.73391	-1.15914	0.641278	1.77069
-0.00248601	0.0044918	0.000451743	-0.014321	-0.0138901	0.00438173	0.0240056	-0.0116261	-0.00936478	-0.0223475	0.0396593	0.00619384	-0.00827687	-0.0340188	-0.0381244	0.114835	-0.072754	0.0770598	-0.100086	0.0319112	-0.0160085	0.0609846	-0.197272	0.0250149	0.21447	-0.193561	0.598953	0.198745	-0.336447	0.22743	-0.404713	-0.136246	-0.442442	-2.72816	2.34967	7.57406
-0.000544638	-0.00295044	-0.000534109	-0.0120801	0.0156825	0.0042048	0.0307831	-0.0304063	0.00559452	-0.0287374	0.00850539	0.0630925	0.0389052	0.0971353	-0.0170822	0.11061	-0.0628953	0.199436	-0.021785	0.12537	-0.0144127	-0.252707	-0.238923	-0.0779202	0.29792	0.345931	0.860769	0.240807	-0.956779	-0.195749	-0.955682	-0.14463	-1.1685	-2.84646	2.63034	10.396
0.000684541	-0.00931344	-0.00310604	0.00139266	0.0334416	-0.00508158	-0.0303031	0.00251461	0.00886739	0.00873731	-0.00492324	0.0134944	-0.119065	0.0494432	0.111407	0.242953	0.140072	0.303402	-0.273608	0.176819	-0.0304416	0.157566	-0.324375	-0.148447	0.428247	-0.322551	0.716799	0.713218	-1.00388	0.102457	0.0186559	0.493178	0.424733	-1.23508	-0.200947	11.2994
0.00402846	-0.00703656	-0.00578818	0.00185834	0.0226511	0.00889054	-0.00653541	-0.0151716	-0.0065364	-0.0462837	-0.00110354	0.0214073	-0.126979	-0.0271404	0.0638894	0.273768	0.0912151	0.3561	-0.328532	0.207514	-0.054492	-0.0114248	-0.318588	-0.0828143	0.340436	-0.254145	0.376633	0.373959	-1.26136	0.336034	-0.097982	0.00454085	1.84739	0.0903692	-0.0747133	11.3359
-0.00109801	-0.0063442	0.00674356	-0.00609249	-0.0150259	0.0037438	0.0182733	-0.00108567	0.0164875	0.00244214	0.0189383	0.041874	0.142428	-0.0638156	0.0345437	0.142345	-0.0538098	0.00927104	0.196176	-0.0833769	-0.135679	-0.11292	0.0679299	-0.100667	-0.0728312	-0.795311	0.264317	0.836396	0.933124	-1.20161	0.120506	-1.18188	4.16201	7.38467	-1.33299	0.495875
0.000381594	-0.00181219	0.00149276	-0.0039442	0.0169054	-0.00116548	0.0217556	0.0336452	0.02383	-0.0416113	0.0326849	-0.0221355	-0.014639	-0.0471941	-0.0539664	-0.0241778	0.0741716	0.0640852	0.129118	0.0285363	0.051817	-0.108182	-0.19023	-0.0908481	-0.0596746	0.806263	0.808398	0.204771	0.464299	0.140159	0.00180647	0.319659	-0.659479	0.249885	2.23808	-2.42753
0.000545643	0.000669696	0.00110347	-0.00334319	-0.037345	0.0290336	0.00198149	0.0607496	-0.0365198	0.000877526	-0.0105866	0.0558957	-0.143118	-0.0219019	-0.022417	-0.0345135	0.0528159	-0.12861	0.12686	-0.0109045	-0.0151291	0.0794294	-0.0117514	-0.197924	0.425203	-0.129564	-0.0702239	-0.378606	0.109819	-1.08436	-1.7204	-0.759122	0.46134	6.67009	1.26122	2.28217
0.00303407	-0.0136186	0.00570718	0.00157699	-0.0156136	0.00470531	0.00659327	0.0106392	0.021017	-0.00934321	0.0190112	0.0317391	0.0795582	-0.00397824	0.253272	0.0439432	0.197887	0.038346	0.0150884	0.0860569	-0.114274	0.0044156	-0.179295	0.157413	0.0859134	-0.656119	0.0269709	-0.0150997	-0.433271	-0.433624	-1.10079	-1.0584	2.31588	2.46724	0.0423249	5.41402
-0.00264843	-0.0142345	0.00666894	-0.00988946	-0.0169733	0.0492371	0.00574561	-0.00568979	0.0447438	0.0416882	0.0022166	0.019341	0.013834	-0.047447	0.20737	0.117725	0.123	-0.0913923	-0.017133	-0.163908	0.0591198	0.0999018	-0.0794735	-0.223082	-0.038136	-0.246417	-0.0547516	-0.514777	0.582446	-1.28272	-1.65059	-0.505401	2.61058	7.51358	0.409749	0.657766
-0.00317197	-0.0122174	-0.000382926	0.00150493	-0.0166649	0.0261719	0.00847013	-0.016194	-0.033765	0.00260996	-0.0232171	-0.0421065	0.0652513	0.00908382	0.124874	0.0795213	0.305012	0.049679	0.00213848	-0.112923	-0.233547	0.0984507	-0.0428436	-0.246777	0.307673	-0.776082	0.725498	-1.40131	0.534945	-1.36034	-1.14534	-0.460279	1.87086	7.93917	-3.67638	1.44663
0.00375951	-0.00813825	0.000931667	0.00561799	0.0103705	-0.00957655	-0.013965	-0.0168824	-0.0120329	0.0105106	-0.0172632	0.0591814	-0.10561	0.0800731	-0.0806574	-0.0324971	0.131084	-0.030284	0.308546	-0.0369032	0.0993898	0.125819	0.235648	-0.174894	-0.228587	0.664971	0.748275	-0.0282359	-0.352444	0.0291672	-0.868517	0.105086	-1.68235	1.65202	0.0363215	-1.1034
-9.90E-06	-0.00777428	0.00884603	0.00807761	0.00909057	-0.00881171	-0.0215152	-0.00181922	0.0175402	-0.0117747	-0.0201832	0.0274702	-0.00881319	-0.0118831	0.00807725	0.264873	0.00493404	-0.105441	-0.111022	0.0790148	-0.0521892	-0.000787368	0.00904206	-0.142186	0.222383	0.877109	0.290186	0.0112116	-0.327551	0.191265	0.497134	-0.0668131	-0.550468	1.35178	-1.14431	-1.79157
0.00402619	-0.0146315	-0.012092	-0.00975435	0.0239399	-0.0474176	0.0338263	-0.0166039	0.00872262	-0.0355893	-0.0225885	0.0639537	-0.011333	-0.0647162	-0.0540039	0.0988854	0.0310272	0.0564112	-0.309827	-0.129436	-0.124639	0.219319	-0.30525	0.175942	-1.06069	0.625422	0.30909	-1.12238	1.68922	2.36142	0.954561	-1.37342	-9.15328	6.92695	6.50348	5.42616
0.00188525	-0.011655	-0.00205215	-0.00987139	0.0341133	-0.00288495	-0.0160032	0.00223179	0.0530478	9.36E-05	0.0436466	0.0365256	0.094943	0.0330716	0.0921397	0.163088	0.177007	-0.0133619	0.029421	0.0257282	0.0209635	0.00330592	-0.204432	-0.173021	-0.449836	-1.8036	0.624104	0.355162	-0.368841	-1.39754	-0.335255	-2.12442	1.11872	4.58152	-5.21042	6.45341
-0.00432825	-0.000898603	0.0111924	0.0172792	-0.00711186	0.00547059	-0.0441405	0.00275176	0.027593	-0.0513989	0.0553898	0.0403101	0.0188976	0.000659383	-0.158656	0.018863	0.00194873	0.0405006	0.0553746	0.165097	0.168153	0.261196	-0.138142	-0.172237	-0.555692	-0.516944	1.01496	-0.730204	-0.465793	0.367296	0.196435	0.79406	-3.99063	0.803989	-3.33701	-1.44856
-0.00769314	-0.00639243	0.00846833	0.00208791	0.00936495	0.0521719	-0.0258459	0.00672814	0.01198	0.036767	-0.00809981	0.0271943	-0.0718154	0.0113745	-0.0176705	0.0466499	0.0797427	0.0798969	-0.026878	0.0560808	0.0940979	-0.114859	-0.350953	-0.207648	0.603209	-1.04052	0.639614	-0.0881233	-0.161163	-1.16747	-0.418657	-1.28403	3.22827	6.82216	-2.76541	12.2969
-0.00270403	-0.00793552	-0.0099824	-0.0143073	0.0153796	-0.0359226	0.031654	-0.0229738	0.022667	0.00924446	-0.0364205	0.102894	0.019407	-0.0437517	-0.0212596	-0.0295074	-0.120725	-0.0919609	-0.204262	-0.147801	-0.160059	0.385845	-0.328252	0.178418	-0.648711	0.405848	0.554447	-0.779011	1.83093	2.00064	0.479768	-1.17969	-9.32802	5.86102	7.32134	3.80595
-0.00205867	-0.00189589	-0.00804749	-0.0242632	0.0496323	0.0202353	-0.019245	-0.0400166	0.0440091	-0.0445339	0.00671123	0.0333517	-0.112612	0.00633119	0.0316257	0.107098	-0.00775671	0.0983331	0.0266986	0.00759408	-0.0316733	0.0304442	-0.275387	0.0547179	0.248927	-0.206077	0.394847	0.187268	-0.448192	-0.255198	-0.470538	0.465336	0.00297537	-2.52004	1.96647	10.2476
-0.0056085	-0.0105712	-0.00273088	-0.0107753	0.027866	0.0218072	0.0526691	0.00593149	0.031652	0.0139175	0.00386616	-0.0470976	0.0450858	0.0157921	0.0657359	0.0214	0.136899	-0.0361761	0.18021	-0.0260993	-0.398109	0.170154	0.0975427	-0.246722	-0.713439	-0.815167	1.01025	-0.257407	1.02842	-0.751368	-1.41372	-1.32277	3.50121	5.61721	-2.42737	1.28547
-0.00133843	0.00859335	0.000984662	-7.68E-05	-0.0318225	-0.0495984	0.0141042	-0.0255952	0.0470413	-0.0198952	-0.0485345	-0.0394905	0.0529034	-0.137464	0.0546817	0.0862376	-0.0174967	0.125958	-0.0909609	0.150262	0.0670798	0.0387065	0.0461347	0.1781	-0.231789	0.447536	-1.05733	0.191005	-0.420733	0.0985407	0.00386473	0.991002	2.03805	4.64213	-3.10348	-0.927696
0.00131438	-0.00689171	-0.000878847	-0.00109754	0.0167858	-0.00209507	-0.0132847	-0.0316109	0.0234409	0.0133271	0.00652358	0.0197119	0.0233181	0.136447	0.098903	0.0604812	0.0488797	-0.19559	0.138888	-0.201439	0.0100905	-0.0995621	-0.193537	-0.229208	0.348927	-0.324792	0.269892	-0.255882	1.24592	-0.897438	-0.272989	-0.39235	3.03842	5.63988	-0.391314	-0.874903
0.00415901	-0.00246253	0.00304668	0.00397218	0.0568147	-0.00821333	0.0168042	0.00769994	-0.0133083	-0.0459267	-0.0103162	0.0305218	-0.0802313	0.120322	-0.01489	-0.0104463	0.0884521	0.128355	-0.00704824	-0.173179	-0.0692903	0.046788	0.114223	-0.276006	0.325533	0.796941	0.0978828	0.266241	-0.0366928	-0.521296	-0.0323995	-0.793502	-1.24242	-0.98488	1.07452	-2.37172
-0.0108705	-0.00495747	-0.00468539	-0.00389499	0.0358362	-0.0167797	-0.0282237	-0.026914	0.0255879	-0.0162842	0.0485644	0.076023	0.115783	0.00924074	-0.0287291	-0.0530667	0.00913628	0.0100019	-0.0869813	0.0137868	0.201132	-0.308479	0.0111696	-0.231557	-0.292253	0.990961	0.252128	-0.254621	-0.787364	-0.845105	0.0121797	-0.29626	-2.13092	-1.1666	-0.250708	-1.71884
-0.00231388	0.000430088	0.00268693	-0.00668537	0.00348734	-0.0023569	0.0148411	-0.0343611	0.0400828	0.0411992	0.0501285	-0.00291226	0.00599461	0.162829	0.0621717	-0.114804	-0.242	0.00215373	0.0604416	0.213344	-0.0219476	-0.0370934	0.0556947	-0.249761	-0.0550338	-0.427117	0.378937	0.796904	-0.757547	-0.0440111	-0.898781	0.921692	-3.16036	2.07331	3.47128	-1.63692
0.00235976	0.0039423	-0.00522077	-0.00916791	0.0147325	0.026815	0.0153555	0.00694086	0.0194353	0.0257013	0.0439831	0.0565228	0.176343	0.106714	-0.00884426	0.1095	-0.111633	-0.0905332	0.131108	-0.0957553	-0.118128	-0.0323351	0.275841	0.200113	-0.738585	0.553687	0.00949175	-0.137017	-0.408934	-0.901451	-0.0515443	-0.836739	1.11615	1.81648	-1.87509	1.7061
-0.00573531	-0.00211964	0.00191014	0.0080078	-0.0163199	-0.010481	-0.0034968	-0.0175924	0.0143918	-0.0344634	0.0205426	0.00863614	0.0372389	0.0390985	-0.0410866	0.00870315	0.0779192	-0.148292	-0.0199706	-0.0556702	-0.147324	0.183561	0.202941	0.126694	-0.750281	0.338844	-0.146566	1.05873	-0.397174	0.519011	-0.446375	-0.16398	2.97069	2.64143	0.969341	-0.454038
-0.00184406	-0.00409591	-0.000459196	-0.0113831	-0.00384897	-0.0146497	-0.0184708	0.00151241	0.0384507	-0.00360966	0.036218	0.0471567	0.0215425	0.00664871	-0.100804	0.0156314	-0.0225912	-0.07359	-0.224221	0.0779861	0.14051	-0.0318165	-0.0249631	-0.0803868	-0.661359	-0.227052	-1.01092	-0.255049	-0.899596	-1.0355	0.0595627	-0.14969	-1.93547	-1.52506	-1.6124	-2.62772
-0.00214693	0.0168283	0.00357703	-0.00595225	0.0390213	0.0113488	-0.0297691	0.00446627	0.00552454	-0.0349917	0.0385155	0.00771958	0.0466922	-0.06715	-0.0968399	0.0677419	-0.107504	-0.152514	0.103869	0.0323012	0.00819884	-0.0989383	0.0802348	-0.0268567	-0.222733	-0.518128	-0.33092	-0.72542	-0.69774	0.426074	0.734811	-0.293066	-6.21445	1.93299	0.69427	0.334548
0.00183154	0.00570671	-0.00423052	0.000274861	-0.00559882	-0.0496377	-0.0020948	-0.0226028	-0.021904	-0.011224	-0.022598	0.0348408	-0.00917206	-0.091177	-0.00831193	0.0743773	-0.0669123	0.0534276	0.00552235	0.187999	-0.17437	0.235973	0.171173	0.0673642	0.132014	0.988129	-0.608289	0.565224	-0.363477	0.0482354	-0.0662088	-0.17477	3.25719	4.31157	0.155329	-0.729075
-0.0064576	-0.000948354	-0.0047809	0.00204808	8.32E-05	0.00065589	0.0113012	0.0243934	0.0266605	-0.0126369	0.0639274	0.0493718	0.0395691	0.0318247	-0.067357	0.0402682	-0.030672	-0.148224	-0.10665	0.0732551	0.0494105	-0.0882532	-0.114281	-0.0321564	-0.0800455	0.530394	0.382678	0.806518	-0.255022	-0.168251	-0.0213979	-0.437465	-0.348241	-0.962483	1.0882	-1.58553
-0.00515346	0.0047752	-0.00334084	-0.00353534	0.000132374	-0.0227344	-0.0179318	-0.0202842	0.00546887	-0.00648409	0.0513768	0.0216895	-0.00705313	-0.062898	0.036472	0.126432	0.103065	0.0250351	0.200107	-0.0321938	0.0516011	-0.11679	0.215725	0.0652794	-0.579481	-0.106606	0.139583	-0.23361	0.351229	0.732648	0.985672	-0.992646	-8.70989	6.99557	4.15566	1.28734
-0.00192762	-0.00600527	0.000912209	-0.0156588	0.0338432	-0.0112323	0.0201005	-0.0375319	0.0171669	0.000133775	-0.0494796	-0.0452243	-0.103124	-0.0167389	-0.0587784	0.158295	-0.0758986	-0.196552	0.0389841	0.00960995	0.0257839	-0.00241488	0.0858908	0.1064	0.197456	-0.252383	0.282718	0.121401	0.534971	1.52354	0.981442	-0.659736	-9.2164	5.96234	5.87791	1.27392
0.00294188	0.00156204	-0.00197692	-0.00328595	-0.000492721	-0.0122052	-0.015892	0.000630698	0.0360856	-0.0110824	0.00439448	-0.016941	0.0469103	0.087952	0.050503	0.110131	-0.0121898	0.0854132	0.0299629	-0.050452	0.0420565	-0.00301798	0.0103552	-0.127966	0.293319	0.79842	0.321566	0.489715	0.267368	-0.428383	-0.396124	-0.355481	-1.60978	-0.559579	1.77969	-2.34232
-0.00285108	-0.00429721	0.00439905	-0.00304415	0.00565598	-0.00486434	-0.00973335	0.0181552	-0.0121317	0.0413601	0.00536739	-0.0280355	-0.0398348	-0.0141426	-0.0585641	0.190093	-0.123703	-0.145494	-0.161725	-0.209121	0.0463827	-0.134597	-0.151418	0.278505	0.0758451	-0.76718	0.678863	0.0607609	-0.535881	0.197696	-0.207056	0.0905412	0.861027	-3.05307	1.81179	2.99158
-0.00439274	0.00676611	0.00222532	0.00992124	0.0353029	0.00139296	-0.0267539	-0.00545465	0.0218551	-0.0238095	0.0291424	-0.049468	-0.0309944	-0.0451995	0.010769	-0.0817584	0.0258776	0.222918	0.255967	0.0866942	-0.0981126	0.0696871	0.100479	-0.149058	0.45491	-0.732706	0.669313	-0.593759	-0.068026	0.595407	0.949821	0.348533	-4.02129	1.92051	1.55491	-1.50642
-0.00462296	-0.00392145	0.00206794	-0.00334954	-0.00380404	0.0169028	-0.023131	-0.0157177	0.0535102	-0.00733126	0.00506586	-0.06426	-0.0986205	-0.190158	-0.0758573	0.0901912	0.0303845	-0.117054	-0.0632453	0.00366421	0.0503044	-0.118931	0.0741595	0.0388703	-0.402767	0.206066	0.464843	-0.010075	0.0565757	1.73859	1.19754	-1.20401	-9.47541	6.37795	4.32603	1.75695
0.000861346	-0.00229484	-0.00434311	-0.00913628	0.00503574	-0.0280906	-0.0826578	-0.0101951	0.030362	-0.030986	0.0958771	-0.0613918	-0.127708	-0.0349945	0.0306941	0.0983893	-0.0094687	-0.0509742	0.216705	0.0373815	0.0859718	-0.0830208	0.164342	-0.149987	-0.351542	0.251691	-0.30488	0.300489	-0.678928	0.0030407	0.657629	-1.58417	-7.78296	2.35407	0.837904	-0.405724
-0.00736404	0.000670465	0.00420669	-0.00631177	0.0498487	-0.0192572	0.0195912	-0.0514372	0.00873361	-0.01147	-0.00922654	-0.0332055	-0.0343096	-0.0535552	-0.0388379	-0.0784856	-0.0714049	0.0757926	-0.136081	0.123467	0.064909	0.0987495	0.00623115	0.0594726	-0.636145	-0.921514	0.23134	-0.325103	0.612917	1.08105	0.900718	0.0026786	-4.16959	3.11192	3.41094	-0.595292
-0.00213821	0.00756651	-0.00535094	0.0166506	0.00905753	0.0088937	0.0155907	-0.00357605	0.0292729	-0.0518239	0.0603196	-0.0128779	0.0537067	-0.0786211	0.021504	-0.0677892	0.0452693	0.198539	0.0831423	0.105354	0.00998684	0.0920433	0.226965	-0.0700007	0.775482	-0.282769	0.203852	-0.443542	-0.710048	-0.312813	0.499033	0.420167	-2.94276	2.00022	1.04309	-1.8472
0.00270181	-0.00408145	-0.0103261	-0.00835763	0.00242173	0.0484288	-0.0184599	-0.0069052	0.0775273	-0.0713273	-0.0145995	-0.0152072	0.10561	-0.0716229	-0.24568	0.115842	-0.0278738	-0.0127683	0.107652	-0.0830142	0.0294071	-0.236337	0.391648	-0.0760158	0.365841	0.566147	-0.0343612	-0.277008	-0.217028	-0.549616	0.145934	-0.305177	-5.84393	0.57811	3.73967	1.89981
-0.00631388	-5.85E-05	-0.00564141	0.001876	-0.0209856	0.00590542	-0.00537695	0.0159473	0.00927519	-0.000696567	0.00335621	0.0543801	0.0875144	-0.0711247	-0.0542378	-0.0261741	-0.0492315	0.114177	-0.141754	-0.0544341	-0.257174	-0.12572	-0.0351169	-0.023729	0.35112	-0.392017	-0.0998701	-0.483169	-0.471967	-0.695553	0.230615	0.745114	-1.47388	-1.02802	1.57083	-1.51491
0.000330927	-0.00202491	-0.00585874	-0.00201583	0.00428911	0.0103153	-0.0198383	0.00408417	-0.00403376	-0.0521454	0.0353098	0.0298584	0.00947482	0.037381	-0.0563506	0.0067538	-0.146505	0.057464	0.0171825	0.00828031	-0.182744	-0.0787479	0.0718536	0.092996	-0.448717	0.57907	0.343313	-0.256213	-0.077252	-0.693392	0.139197	-0.59217	0.0222935	-2.80734	-0.119104	0.51549
-0.0056738	0.00126502	0.000256276	0.00450332	-0.00334087	0.0210078	-0.0128293	0.0518783	0.0589838	0.025226	0.0104617	0.0532728	-0.000420249	-0.0471413	-0.0815625	-0.0869855	0.157875	-0.0605441	0.0561155	-0.249894	0.242146	-0.253243	0.0134954	0.0586748	-0.69537	1.09824	0.222737	-0.48161	-0.441144	-0.2141	-0.289016	-0.594791	-3.33728	1.03352	1.78853	-0.139323
0.00380573	-0.000156627	0.00266774	0.00698513	0.0494241	-0.000246044	-0.00614878	-0.00919773	-0.0643069	-0.0166186	0.00186604	0.0295441	0.0304534	-0.0242127	0.0679601	-0.0261411	-0.0392944	-0.00447818	0.0662783	0.0669717	-0.159288	-0.0130898	0.0736698	-0.193761	0.885372	-0.532883	-0.0342813	0.162951	-0.570501	-0.274686	-0.399238	0.828026	-3.98468	1.42422	3.88065	-2.23645
0.00035795	0.00614023	0.000240023	-0.00237121	-0.00750503	-0.0418273	-0.00600708	-0.0291891	-0.0280724	-0.0159454	0.0195915	0.0380566	-0.140318	-0.0514321	0.030613	0.0278005	-0.0568974	0.212488	-0.0308773	0.00615956	0.105204	0.1191	0.0378286	-0.00273957	0.49426	1.21544	-0.152252	-0.182022	-0.617629	0.0723801	1.39266	0.451	3.70214	4.92067	-2.14457	-1.63082
-0.00104272	-0.00802169	-0.00365858	0.00673849	-0.00601778	0.0283451	0.01081	0.0188591	0.0477676	-0.00714996	-0.0182461	0.00505873	-0.0165558	0.0513885	-0.0275207	0.0864435	0.0677085	0.0039434	-0.147371	0.0414273	0.132698	-0.0669722	0.0474272	0.0971809	-0.0728624	0.0826613	-0.33692	-0.235019	0.463719	-0.697383	0.186075	0.0741689	0.840016	-2.11353	1.10696	-3.45801
-0.00548761	0.00322368	0.0031776	-0.0048816	0.0312648	-8.58E-05	0.0273338	7.49E-05	-0.0536573	-0.0405512	-0.0132882	0.0447394	0.090607	0.0875483	-0.170531	0.102795	0.0175191	0.0802151	-0.0835735	0.0025402	-0.0848553	-0.0580799	0.0888737	-0.0230466	0.0304351	0.382376	-0.42715	-0.0956818	0.169913	-1.33239	-0.0390415	0.524118	-1.77939	-1.60142	1.60706	-1.48434
[truncated: 18,915 more rows]
