# Supplementary material for: Inferring Gene Regulatory Networks from RNA-seq Data Using Kernel Classification
Source: Biology (Basel). 2023 Mar 29;12(4):518. doi: 10.3390/biology12040518 (PMC10135911; doi:10.3390/biology12040518)
Supplement: Supplementary file 1 [file biology-12-00518-s001.zip › biology-2211468-supplementary/Supplementary/SRA List.xlsx]

## Sheet: SRA List
SRR2467148
SRR2467149
SRR2467150
SRR2467151
SRR2472965
SRR2472966
SRR2472967
SRR2472968
SRR2472969
SRR2472970
SRR2472971
SRR2472972
SRR2472973
SRR2472974
SRR2472975
SRR2472976
SRR2467141
SRR2467142
SRR2467143
SRR2467144
SRR2467145
SRR2467146
SRR2467147
SRR2467148
SRR2467149
SRR2467150
SRR2467151
SRR2472965
SRR2472966
SRR2472967
SRR2472968
SRR2472969
SRR2472970
SRR2472971
SRR2472972
SRR2472973
SRR2472974
SRR2472975
SRR2472976
SRR6080162
SRR6080163
SRR6080164
SRR6080165
SRR6080166
SRR6080167
SRR6080168
SRR6080169
SRR6080170
SRR6080171
SRR6080172
SRR6080173
SRR6080162
SRR4429114
SRR4429115
SRR4429116
SRR4429117
SRR4429118
SRR4429119
SRR4429120
SRR4429121
SRR4429122
SRR4429123
SRR4429124
SRR6125803
SRR6125804
SRR6125805
SRR6125806
SRR6125807
SRR6125808
SRR6125810
SRR6125811
SRR6125812
SRR6125813
SRR6125814
SRR6125815
SRR6125816
SRR6125817
SRR6125818
SRR6125819
SRR6125820
SRR6125809
SRR6356065
SRR6356066
SRR6356067
SRR6356068
SRR6356069
SRR6356070
SRR6356071
SRR6356072
SRR6356073
SRR6356074
SRR6356075
SRR6356076
SRR6356077
SRR6356078
SRR6356079
SRR6356080
SRR6356081
SRR6356082
SRR6356083
SRR6356084
SRR6356085
SRR6356086
SRR6386453
SRR6386454
SRR6386455
SRR6386456
SRR6386453
SRR6386454
SRR6386455
SRR6386456
SRR6388340
SRR6388341
SRR6388342
SRR6388343
SRR6388344
SRR6388345
SRR6388346
SRR6388347
SRR6388348
SRR6388349
SRR6388350
SRR6388351
SRR6388352
SRR6388353
SRR6388354
SRR6388355
SRR6388356
SRR6388357
SRR6388358
SRR6388359
SRR6388360
SRR6388361
SRR6388362
SRR6388363
SRR6388364
SRR6388365
SRR6388366
SRR6388367
SRR6388368
SRR6388369
SRR13362515
SRR13362517
SRR13362518
SRR13968859
SRR13968860
SRR13968861
SRR13968862
SRR13968863
SRR13968864
SRR14372088
SRR14372087
SRR14372089
SRR14372090
SRR14421861
SRR14421862
SRR14421863
SRR14421864
SRR14423546
SRR14423547
SRR14479829
SRR14479831
SRR14479833
SRR14479835
SRR14479828
SRR14479830
SRR14479832
SRR14479834
SRR14479836
SRR14882628
SRR14882629
SRR14882630
SRR14882631
SRR14882632
SRR14882633
SRR14882634
SRR14882635
SRR14882636
SRR14882637
SRR14882638
SRR14882639
SRR14882640
SRR14882641
SRR14882642
SRR14882643
SRR14882644
SRR14882645
SRR14882646
SRR14882647
SRR14882648
SRR14882649
SRR14882650
SRR14882651
SRR14882652
SRR14882653
SRR14882654
SRR15064886
SRR15064887
SRR15064888
SRR15064889
SRR15064890
SRR15064891
SRR15064892
SRR15064893
SRR15064894
SRR15064895
SRR15064896
SRR16975004
SRR16975005
SRR16975006
SRR16975007
SRR16975008
SRR16975009
SRR16975010
SRR16975011
SRR16975012
SRR16975013
SRR16975014
SRR16975015
SRR16975016
SRR16975017
SRR16975018
SRR16975019
SRR16975020
SRR16975021
SRR16975022
SRR16975023
SRR16975024
SRR16975025
SRR16975026
SRR16975027
SRR16975028
SRR16975029
SRR16975030
SRR16975031
SRR16975032
SRR16975033
SRR1583741
SRR1583742
SRR1583743
SRR1583744
SRR1583745
SRR1583746
SRR1583747
SRR1583748
SRR1583749
SRR1583750
SRR1583751
SRR1583752
SRR1583753
SRR1583754
SRR1583755
SRR1583756
SRR1583757
SRR1583758
SRR1583759
SRR1583760
SRR1583761
SRR1583762
SRR1583763
SRR1583764
SRR1583765
SRR17118684
SRR17118685
SRR17118686
SRR17118687
SRR17118688
SRR17118689
SRR17180586
SRR17180587
SRR17180588
SRR17180589
SRR17188997
SRR17188998
SRR17188999
SRR17189000
SRR17189001
SRR1528570
SRR1528571
SRR1528574
SRR1535750
SRR1535751
SRR1535752
SRR1535753
SRR1535754
SRR1535755
SRR1535756
SRR1535757
SRR1535758
SRR1535759
SRR1535760
SRR1535761
SRR1535762
SRR1535763
SRR1535764
SRR1535765
SRR1535766
SRR1535767
SRR1535768
SRR1535769
SRR1535770
SRR1535771
SRR1535772
SRR1535773
SRR1535774
SRR1535775
SRR1535776
SRR1535777
SRR1535778
SRR1535779
SRR1535780
SRR1535781
SRR1535782
SRR1535783
SRR1535784
SRR1535785
SRR1535786
SRR1535787
SRR1535788
SRR1535789
SRR1535790
SRR1535791
SRR1535792
SRR1535793
SRR1535794
SRR1535795
SRR1535796
SRR1535797
SRR1535798
SRR1535799
SRR1535800
SRR1535801
SRR1535802
SRR1535803
SRR1535804
SRR1535805
SRR1535806
SRR1535807
SRR1535808
SRR1535809
SRR1535810
SRR1535811
SRR1535812
SRR1535813
SRR1535814
SRR1535815
SRR1535816
SRR1535817
SRR1535818
SRR1535819
SRR1535820
SRR1535821
SRR1535822
SRR1535823
SRR1535824
SRR1535825
SRR1535826
SRR1535827
SRR1535828
SRR1535829
SRR1535830
SRR1535831
SRR1535832
SRR1535833
SRR1535834
SRR1535835
SRR1535836
SRR1535837
SRR1535838
SRR1535839
SRR1535840
SRR1535841
SRR1535842
SRR1535843
SRR1535844
SRR1535845
SRR1535846
SRR1535847
SRR1535848
SRR1535849
SRR1535850
SRR1535851
SRR1535852
SRR1535853
SRR1535854
SRR1535855
SRR1578442
SRR1578443
SRR1578444
SRR1578445
SRR1578446
SRR1578447
SRR1578448
SRR1578449
SRR1578450
SRR1578451
SRR1578452
SRR1578453
SRR1578454
SRR1578455
SRR1578456
SRR1578457
SRR1578458
SRR1578459
SRR1578460
SRR1578461
SRR1578462
SRR1578463
SRR1578464
SRR1578465
SRR1578466
SRR1578467
SRR1578468
SRR1578469
SRR1578470
SRR1578471
SRR1578472
SRR1578473
SRR1578474
SRR1578475
SRR1578476
SRR1578477
SRR1578478
SRR1578479
SRR1578480
SRR1578481
SRR1578482
SRR1578483
SRR1578484
SRR1578485
SRR1975674
SRR1975675
SRR1975676
SRR1975677
SRR1975678
SRR1975679
SRR1975680
SRR1975681
SRR1975682
SRR1975683
SRR1975684
SRR1975685
SRR1975686
SRR1975687
SRR1975688
SRR1975689
SRR1583715
SRR1583716
SRR1583717
SRR1583718
SRR1583719
SRR1583720
SRR1583721
SRR1583722
SRR1583723
SRR1583724
SRR1583725
SRR1583726
SRR1583727
SRR1583728
SRR1583729
SRR1583730
SRR1583731
SRR1583732
SRR1583733
SRR1583734
SRR1583735
SRR1583736
SRR1583737
SRR1583738
SRR1583739
SRR1583740
SRR1793939
SRR1793940
SRR1793941
SRR1793942
SRR1793943
SRR1793944
SRR1793945
SRR1793946
SRR1793947
SRR1793948
SRR1793949
SRR1793950
SRR1793951
SRR1793952
SRR1793953
SRR1793954
SRR1793955
SRR1793956
SRR1793957
SRR1793958
SRR1793959
SRR1793960
SRR1793961
SRR1793962
SRR1793963
SRR1793964
SRR1793965
SRR1793966
SRR1793967
SRR1793968
SRR1793969
SRR1793970
SRR1793971
SRR1793972
SRR1793973
SRR1793974
SRR1793975
SRR1793976
SRR1793977
SRR1793978
SRR1793979
SRR1793980
SRR1793981
SRR1793982
SRR1793983
SRR1793984
SRR1793985
SRR1793986
SRR1793987
SRR1793988
SRR1793989
SRR1793990
SRR8130758
SRR8130759
SRR8130760
SRR8130761
SRR8130762
SRR8130763
SRR8130776
SRR8130777
SRR8130784
SRR8130785
SRR2302179
SRR2302180
SRR2302181
SRR2302182
SRR2517449
SRR2517450
SRR2517451
SRR2517452
SRR2517453
SRR2517454
SRR2517455
SRR2517456
SRR2517457
SRR2517458
SRR2517459
SRR2517460
SRR2517461
SRR2517462
SRR2517463
SRR2549634
SRR2549636
SRR2549637
SRR2549635
SRR2549638
SRR2549639
SRR2817418
SRR2817419
SRR2817420
SRR2817421
SRR2817422
SRR2817423
SRR2817424
SRR2817425
SRR2817426
SRR2817427
SRR2817428
SRR2817429
SRR2817430
SRR2817431
SRR2817432
SRR2817433
SRR2817434
SRR2817435
SRR2817436
SRR2817437
SRR2817438
SRR2817439
SRR2817440
SRR2817441
SRR2829316
SRR2829317
SRR2829318
SRR2829319
SRR2829320
SRR2829321
SRR2829322
SRR2829323
SRR2829324
SRR2829325
SRR2829326
SRR2829327
SRR2829328
SRR2829329
SRR2829330
SRR2829331
SRR2829332
SRR2829333
SRR2829334
SRR2829335
SRR2829336
SRR2829337
SRR5341938
SRR5341939
SRR5341940
SRR4031331
SRR4031369
SRR4031370
SRR4031371
SRR4031372
SRR4031373
SRR4031374
SRR4031375
SRR4031376
SRR4031377
SRR4044709
SRR4044710
SRR4044711
SRR4044712
SRR4044713
SRR4044714
SRR4044715
SRR4044716
SRR4044717
SRR4044718
SRR4044719
SRR4044720
SRR4044721
SRR4044722
SRR4044723
SRR4044724
SRR4044725
SRR4044726
SRR4044727
SRR4044728
SRR4044729
SRR4044730
SRR4044731
SRR4044732
SRR5319137
SRR5319138
SRR5319139
SRR5319140
SRR5319141
SRR5319142
SRR5319143
SRR5319144
SRR5319145
SRR5319146
SRR5319147
SRR5319148
SRR5319149
SRR5319150
SRR5319151
SRR5319152
SRR5319153
SRR5319154
SRR5319155
SRR5319156
SRR5319157
SRR5319158
SRR5319159
SRR5319160
SRR5319161
SRR5319162
SRR5488945
SRR5488946
SRR5488947
SRR5488948
SRR5488949
SRR5488950
SRR5488951
SRR5488952
SRR1019454
SRR1019455
SRR1019457
SRR1019458
SRR1019459
SRR1019460
SRR1019461
SRR1019462
SRR1019463
SRR1019464
SRR1019465
SRR1019466
SRR1019467
SRR1019468
SRR1019469
SRR1019470
SRR1019471
SRR1019472
SRR1019473
SRR1019474
SRR1019475
SRR1019476
SRR1019477
SRR1019478
SRR1019479
SRR1019480
SRR1019481
SRR1019482
SRR1019483
SRR1019484
SRR1019485
SRR1019486
SRR1019487
SRR1019488
SRR1019499
SRR1019500
SRR1019501
SRR1019502
SRR1019503
SRR1019504
SRR1019505
SRR1019506
SRR1019507
SRR1019508
SRR1019509
SRR1019510
SRR1019511
SRR1019512
SRR1019513
SRR1019514
SRR1019515
SRR1019516
SRR1019517
SRR1019518
SRR1019519
SRR1019520
SRR1042851
SRR1042852
SRR1042853
SRR1042854
SRR1042855
SRR1042856
SRR1042857
SRR1042858
SRR1042859
SRR1042860
SRR1042861
SRR1042862
SRR1042863
SRR1042864
SRR1042865
SRR1042866
SRR1042867
SRR1042868
SRR1042869
SRR1042870
SRR1042871
SRR1042872
SRR1042873
SRR1042874
SRR1042875
SRR1042876
SRR1042877
SRR1042878
SRR1042879
SRR1042880
SRR1042881
SRR1121434
SRR1121435
SRR1121436
SRR1121437
SRR1121438
SRR1121439
SRR1121440
SRR1121441
SRR1121442
SRR1121443
SRR1121444
SRR1121445
SRR1121446
SRR1121447
SRR1121448
SRR1121449
SRR1121450
SRR1121451
SRR1121452
SRR1121453
SRR1121454
SRR1121455
SRR1121456
SRR1121457
SRR1121458
SRR1163722
SRR1163723
SRR1163724
SRR1163725
SRR1163726
SRR1163727
SRR1163728
SRR1163729
SRR1163730
SRR1163731
SRR1163732
SRR1163733
SRR1163734
SRR1163735
SRR1163736
SRR1163737
SRR1163738
SRR1163739
SRR1163740
SRR1163741
SRR1163742
SRR1163743
SRR1163744
SRR1163745
SRR1163746
SRR1163747
SRR1163748
SRR1163749
SRR1163750
SRR1163751
SRR1163752
SRR1163753
SRR1163754
SRR1163755
SRR1163756
SRR1163757
SRR1163758
SRR1163759
SRR1163760
SRR1163761
SRR1163762
SRR1163763
SRR1163764
SRR1163765
SRR1163766
SRR1163767
SRR1163768
SRR1163769
SRR1163770
SRR1163771
SRR1163772
SRR1163773
SRR1163774
SRR1163775
SRR1163776
SRR1163777
SRR1163778
SRR1163779
SRR1163780
SRR1163781
SRR1163782
SRR1163783
SRR1163784
SRR1163785
SRR1163786
SRR1163787
SRR1163788
SRR1163789
SRR1163790
SRR1163791
SRR1163792
SRR1163793
SRR1163794
SRR1163795
SRR1163796
SRR1163797
SRR1163798
SRR1163799
SRR1163800
SRR1163801
SRR1163802
SRR1163803
SRR1163804
SRR1163805
SRR1163806
SRR1163807
SRR1163808
SRR1163809
SRR1163810
SRR1163811
SRR1163812
SRR1163813
SRR1163814
SRR1163815
SRR1163816
SRR1163817
SRR1163818
SRR1163819
SRR1163820
SRR1163821
SRR1163822
SRR1163823
SRR1163824
SRR1163825
SRR1163826
SRR1163827
SRR1163828
SRR1163829
SRR1163830
SRR1163831
SRR1163832
SRR1163833
SRR1163834
SRR1163835
SRR1163836
SRR1163837
SRR1163838
SRR1163839
SRR1163840
SRR1163841
SRR1163842
SRR1163843
SRR1163844
SRR1163845
SRR1163846
SRR1163847
SRR1163848
SRR1163849
SRR1163850
SRR1163851
SRR1163852
SRR1163853
SRR1163854
SRR1163855
SRR1163856
SRR1163857
SRR1163858
SRR1163859
SRR1163860
SRR1163861
SRR1163862
SRR1163863
SRR1163864
SRR1163865
SRR1163866
SRR1163867
SRR1163868
SRR1163869
SRR1163870
SRR1163871
SRR1163872
SRR1163873
SRR1163874
SRR1163875
SRR1163876
SRR1163877
SRR1163878
SRR1163879
SRR1163880
SRR1163881
SRR1163882
SRR1163883
SRR1163884
SRR1163885
SRR1163886
SRR1163887
SRR1163888
SRR1163889
SRR1163890
SRR1163891
SRR1163892
SRR1163893
SRR1163894
SRR1163895
SRR1163896
SRR1163897
SRR1163898
SRR1163899
SRR1163900
SRR1163901
SRR1163902
SRR1163903
SRR1163904
SRR1163905
SRR1163906
SRR1163907
SRR1163908
SRR1163909
SRR1163910
SRR1163911
SRR1163912
SRR1163913
SRR1163914
SRR1163915
SRR1163916
SRR1163917
SRR1163918
SRR1163919
SRR1163920
SRR1163921
SRR1163922
SRR1163923
SRR1163924
SRR1163925
SRR1163926
SRR1163927
SRR1163928
SRR1163929
SRR1163930
SRR1163931
SRR1163932
SRR1163933
SRR1163934
SRR1163935
SRR1163936
SRR1163937
SRR1163938
SRR1163939
SRR1163940
SRR1163941
SRR1163942
SRR1163943
SRR1163944
SRR1163945
SRR1163946
SRR1163947
SRR1163948
SRR1163949
SRR1163950
SRR1163951
SRR1163952
SRR1163953
SRR1163954
SRR1163955
SRR1163956
SRR1163957
SRR1163958
SRR1163959
SRR1163960
SRR1163961
SRR1163962
SRR1163963
SRR1163964
SRR1163965
SRR1163966
SRR1163967
SRR1163968
SRR1163969
SRR1163970
SRR1163971
SRR1163972
SRR1163973
SRR1163974
SRR1163975
SRR1163976
SRR1163977
SRR1163978
SRR1163979
SRR1163980
SRR1163981
SRR1163982
SRR1163983
SRR1163984
SRR1163985
SRR1163986
SRR1163987
SRR1163988
SRR1163989
SRR1163990
SRR1163991
SRR1163992
SRR1163993
SRR1163994
SRR1163995
SRR1163996
SRR1163997
SRR1163998
SRR1163999
SRR1164000
SRR1164001
SRR1164002
SRR1164003
SRR1164004
SRR1164005
SRR1164006
SRR1164007
SRR1164008
SRR1164009
SRR1164010
SRR1164011
SRR1164012
SRR1164013
SRR1164014
SRR1164015
SRR1164016
SRR1164017
SRR1164018
SRR1164019
SRR1164020
SRR1164021
SRR1164022
SRR1164023
SRR1164024
SRR1164025
SRR1164026
SRR1164027
SRR1164028
SRR1164029
SRR1164030
SRR1164031
SRR1164032
SRR1164033
SRR1164034
SRR1164035
SRR1164036
SRR1164037
SRR1164038
SRR1164039
SRR1164040
SRR1164041
SRR1164042
SRR1164043
SRR1164044
SRR1164045
SRR1164046
SRR1164047
SRR1164048
SRR1164049
SRR1164050
SRR1164051
SRR1164052
SRR1164053
SRR1164054
SRR1164055
SRR1164056
SRR1164057
SRR1164058
SRR1164059
SRR1164060
SRR1164061
SRR1164062
SRR1164063
SRR1164064
SRR1164065
SRR1164066
SRR1164067
SRR1164068
SRR1164069
SRR1164070
SRR1164071
SRR1164072
SRR1164073
SRR1164074
SRR1164075
SRR1164076
SRR1164077
SRR1164078
SRR1164079
SRR1164080
SRR1164081
SRR1164082
SRR1164083
SRR1164084
SRR1164085
SRR1164086
SRR1164087
SRR1164088
SRR1164089
SRR1164090
SRR1164091
SRR1164092
SRR1164093
SRR1164094
SRR1164095
SRR1164096
SRR1164097
SRR1164098
SRR1164099
SRR1164100
SRR1164101
SRR1164102
SRR1164103
SRR1164104
SRR1164105
SRR1164106
SRR1164107
SRR1164108
SRR1164109
SRR1164110
SRR1164111
SRR1164112
SRR1164113
SRR1164114
SRR1164115
SRR1164116
SRR1164117
SRR1164118
SRR1164119
SRR1164120
SRR1164121
SRR1164122
SRR1164123
SRR1164124
SRR1164125
SRR1164126
SRR1164127
SRR1164128
SRR1164129
SRR1164130
SRR1164131
SRR1164132
SRR1164133
SRR1164134
SRR1164135
SRR1164136
SRR1164137
SRR1164138
SRR1164139
SRR1164140
SRR1164141
SRR1164142
SRR1164143
SRR1164144
SRR1164145
SRR1164146
SRR1164147
SRR1164148
SRR1164149
SRR1164150
SRR1164151
SRR1164152
SRR1164153
SRR1164154
SRR1164155
SRR1164156
SRR1164157
SRR1164158
SRR1164159
SRR1164160
SRR1164161
SRR1164162
SRR1164163
SRR1164164
SRR1164165
SRR1164166
SRR1164167
SRR1164168
SRR1164169
SRR1164170
SRR1164171
SRR1164172
SRR1164173
SRR1164174
SRR1164175
SRR1164176
SRR1164177
SRR1164178
SRR1164179
SRR1164180
SRR1164181
SRR1164182
SRR1164183
SRR1164184
SRR1164185
SRR1164186
SRR1164187
SRR1164188
SRR1164189
SRR1164190
SRR1164191
SRR1164192
SRR1164193
SRR1164194
SRR1164195
SRR1164196
SRR1164197
SRR1164198
SRR1164199
SRR1164200
SRR1164201
SRR1164202
SRR1164203
SRR1164204
SRR1164205
SRR1164206
SRR1164207
SRR1164208
SRR1164209
SRR1164210
SRR1164211
SRR1164212
SRR1164213
SRR1164214
SRR1164215
SRR1164216
SRR1164217
SRR1164218
SRR1164219
SRR1164220
SRR1164221
SRR1164222
SRR1164223
SRR1164224
SRR1164225
SRR1164226
SRR1164227
SRR1164228
SRR1164229
SRR1164230
SRR1164231
SRR1164232
SRR1164233
SRR1164234
SRR1164235
SRR1164236
SRR1164237
SRR1164238
SRR1164239
SRR1164240
SRR1164241
SRR1164242
SRR1164243
SRR1164244
SRR1164245
SRR1164246
SRR1164247
SRR1164248
SRR1164249
SRR1164250
SRR1164251
SRR1164252
SRR1164253
SRR1164254
SRR1164255
SRR1164256
SRR1164257
SRR1164258
SRR1164259
SRR1164260
SRR1164261
SRR1164262
SRR1164263
SRR1164264
SRR1164265
SRR1164266
SRR1164267
SRR1164268
SRR1164269
SRR1164270
SRR1164271
SRR1164272
SRR1164273
SRR1164274
SRR1164275
SRR1164276
SRR1164277
SRR1164278
SRR1164279
SRR1164280
SRR1164281
SRR1164282
SRR1164283
SRR1164284
SRR1164285
SRR1164286
SRR1164287
SRR1164288
SRR1164289
SRR1164290
SRR1164291
SRR1164292
SRR1164293
SRR1164294
SRR1164295
SRR1164296
SRR1164297
SRR1164298
SRR1164299
SRR1164300
SRR1164301
SRR1164302
SRR1164303
SRR1164304
SRR1164305
SRR1164306
SRR1164307
SRR1164308
SRR1164309
SRR1164310
SRR1164311
SRR1164312
SRR1164313
SRR1164314
SRR1164315
SRR1164316
SRR1164317
SRR1164318
SRR1164319
SRR1164320
SRR1164321
SRR1164322
SRR1164323
SRR1164324
SRR1164325
SRR1164326
SRR1164327
SRR1164328
SRR1164329
SRR1164330
SRR1164331
SRR1164332
SRR1164333
SRR1164334
SRR1164335
SRR1164336
SRR1164337
SRR1164338
SRR1164339
SRR1164340
SRR1164341
SRR1164342
SRR1164343
SRR1164344
SRR1164345
SRR1164346
SRR1164347
SRR1164348
SRR1164349
SRR1164350
SRR1164351
SRR1164352
SRR1164353
SRR1164354
SRR1164355
SRR1164356
SRR1164357
SRR1164358
SRR1164359
SRR1164360
SRR1164361
SRR1164362
SRR1164363
SRR1164364
SRR1164365
SRR1164366
SRR1164367
SRR1164368
SRR1164369
SRR1164370
SRR1164371
SRR1164372
SRR1164373
SRR1164374
SRR1164375
SRR1164376
SRR1164377
SRR1177393
SRR1177394
SRR1177395
SRR1177396
SRR1177397
SRR1177398
SRR1177399
SRR1177400
SRR1177401
SRR1177402
SRR1177403
SRR1177404
SRR1177405
SRR1177406
SRR1177407
SRR1177408
SRR1177409
SRR1177410
SRR1177411
SRR1177412
SRR1177413
SRR1177414
SRR1177415
SRR1177416
SRR1177417
SRR1177418
SRR1177419
SRR1177420
SRR1177421
SRR1177422
SRR1177423
SRR1177424
SRR1177425
SRR1177426
SRR1177427
SRR1177428
SRR1177429
SRR1177430
SRR1177431
SRR1177432
SRR1177433
SRR1177434
SRR1177435
SRR1177436
SRR1177437
SRR1177438
SRR1177439
SRR1177440
SRR1177441
SRR1177442
SRR1177443
SRR1177444
SRR1177445
SRR1177446
SRR1177447
SRR1177448
