# Supplementary material for: Inferring Gene Regulatory Networks from RNA-seq Data Using Kernel Classification
Source: Biology (Basel). 2023 Mar 29;12(4):518. doi: 10.3390/biology12040518 (PMC10135911; doi:10.3390/biology12040518)
Supplement: Supplementary file 1 [file biology-12-00518-s001.zip › biology-2211468-supplementary/Supplementary/TPM-training-pca-36.csv]

-0.024813392	-0.497681637	0.102645604	0.026708205	-0.002707739	-0.133199174	-0.247834586	-0.008761851	-0.095324836	-0.068812485	-0.001469515	-0.007478544	0.00899905	0.001407155	0.002073537	-0.00860641	-0.001558633	0.000319934	-0.000421638	5.47E-05	-0.000477104	-0.001126507	0.002760227	0.005837087	0.000110139	0.000190785	-0.000199095	0.000547135	-0.00023069	-0.000321492	0.000835384	0.000437138	0.000188587	-0.00017176	6.49E-06	2.44E-05
-0.024861453	-0.545428316	0.071358252	0.027015536	-0.001962089	0.080839983	-0.145217156	-0.006803556	-0.115341666	-0.147366394	0.000586495	-0.012005363	0.015600427	0.001431995	-0.017261983	-0.045324546	0.009548812	-0.002642632	0.001582383	0.000465444	0.000451969	-6.69E-05	0.009061864	0.000290226	-0.000567857	0.000175527	-0.000267688	-6.61E-05	-4.62E-05	8.72E-05	0.000987434	-0.000153572	0.000325333	-2.46E-05	3.95E-06	-1.35E-05
-0.022900635	-0.383434889	-0.168889875	0.021372677	0.001124683	-0.113213807	0.041891823	-0.017074532	0.252584488	-0.241089723	0.014625857	0.009722244	-0.010365705	0.016425378	0.095673134	-0.111107821	-0.024905805	0.006556993	0.000139998	0.005006868	-0.003062011	0.001843685	0.012093505	0.007663501	-0.001207864	0.00063587	-0.001259899	0.001000099	-0.000887359	-0.000432879	-0.000724385	-0.000504984	0.000138598	-5.58E-05	1.86E-05	-7.00E-06
-0.024099296	-0.370372559	0.106759984	0.023884222	-0.002549949	-0.117647293	-0.054147096	-0.017173713	0.04349713	0.04789565	0.000334805	0.006632275	-0.009483479	0.006170333	0.070277518	0.013001777	-0.029121337	0.007659655	-0.002985353	0.002144678	-0.003118764	-0.001177666	0.006003875	0.01598443	-0.000158277	0.000652323	-0.000989246	0.001698815	-0.000957541	-0.000902193	0.00154292	-0.000235259	0.000565031	-0.000321722	2.12E-05	2.67E-05
-0.020840093	-0.406370783	0.083227942	0.017291662	0.001106125	-0.200429678	-0.093838389	-0.013061031	0.035821094	0.014693494	0.009170547	0.001613486	0.002169459	-0.001295006	0.081633634	0.027475004	-0.022578043	0.004765203	0.002669362	0.007295183	0.002416324	-0.010111811	-0.007652669	0.024404426	-0.002672346	0.0014008	-0.002323877	0.000585297	-0.001175222	0.000630379	-9.85E-05	0.003916897	0.000909653	-0.000401694	3.99E-05	-0.00010538
-0.025071861	-0.512765258	0.013401908	0.027093121	-0.001370702	0.03179739	0.017509839	-0.010877172	-0.014996942	-0.18120916	0.004431276	-0.005982207	0.008285458	0.007779307	0.023288484	-0.075436124	-0.002842902	0.000570646	0.00094299	0.001988793	-0.0008989	-0.000313659	0.015767447	0.006962686	-0.000896997	0.000549517	-0.000815586	0.00066855	-0.000479	-0.000262041	0.001468266	-0.00018804	0.000548406	-0.000184188	1.13E-05	-3.26E-06
-0.024353266	-0.432038711	0.066330644	0.024918705	-0.001986601	-0.109787966	-0.050376351	-0.014692212	0.021713149	-0.037663857	0.001994805	0.001610441	-0.002121535	0.006535009	0.060708876	-0.005558272	-0.022117198	0.00558041	-0.001795339	0.002085549	-0.001620874	-0.003679893	0.002167439	0.018346011	-0.000119066	0.000670888	-0.000921275	0.001540305	-0.000858952	-0.000731379	0.000921839	0.001558451	0.000374226	-0.000438428	2.28E-05	3.97E-05
-0.025582033	-0.555178279	0.085579656	0.028787917	-0.002310786	-0.045682796	-0.13404577	-0.006444052	-0.140627117	-0.145073283	-0.000145535	-0.012939741	0.016428642	-0.000748266	-0.03054896	-0.040119076	0.011899761	-0.003168127	0.001591495	0.000389781	-6.00E-05	0.001161496	0.007426882	-0.002436042	-0.000483656	0.000171776	-0.000216761	1.34E-05	-7.02E-05	4.09E-05	0.00067345	-0.000418279	0.000255865	-3.14E-05	6.81E-07	-1.33E-05
-0.025489619	-0.557033072	0.08436453	0.028625767	-0.002240036	-0.063137954	-0.142413877	-0.006140288	-0.14165083	-0.149196783	5.97E-05	-0.01325212	0.016943085	-0.000811675	-0.031611356	-0.042255379	0.012757645	-0.003407332	0.001795255	0.00045947	7.81E-05	0.001202689	0.007958683	-0.002928602	-0.000570416	0.000168593	-0.00023081	-6.72E-05	-5.03E-05	9.44E-05	0.000702065	-0.00052055	0.000278642	-6.51E-06	5.73E-07	-1.90E-05
-0.025523018	-0.545332126	0.092035467	0.028561439	-0.002422658	-0.044236573	-0.133353527	-0.007050345	-0.135867843	-0.126439137	-0.000593679	-0.011948939	0.015016009	-0.000782884	-0.025475008	-0.030570778	0.009205916	-0.00246227	0.001133807	0.000302178	-0.000176783	0.000643473	0.005331845	-0.000681849	-0.000310781	0.00017709	-0.000201662	0.00015741	-0.000114939	-4.80E-05	0.00057222	-8.75E-05	0.000205799	-7.90E-05	1.88E-06	-2.57E-06
-0.025488173	-0.543769703	0.093064392	0.028458578	-0.00242619	-0.053411338	-0.137751934	-0.007016348	-0.135099337	-0.123436206	-0.000627142	-0.011766625	0.014774942	-0.000830627	-0.024426122	-0.028627108	0.008694891	-0.002334567	0.001070274	0.000311811	-0.000163024	0.000451056	0.004727451	-0.000199186	-0.000283994	0.000183403	-0.000205375	0.000184166	-0.000126134	-5.77E-05	0.000521154	6.60E-05	0.000190912	-9.48E-05	2.36E-06	-3.75E-07
-0.025546942	-0.549608374	0.08922896	0.028701043	-0.00236146	-0.079337163	-0.150180785	-0.006655036	-0.138153646	-0.135397594	-0.000285105	-0.01241947	0.015733921	-0.000869867	-0.027670161	-0.034756503	0.010438322	-0.00279779	0.001398385	0.000415764	-9.00E-05	0.000799297	0.006121103	-0.001365018	-0.000419482	0.000188814	-0.00022942	9.13E-05	-0.000103833	5.60E-06	0.00059198	-0.000168937	0.000232582	-6.34E-05	1.63E-06	-8.77E-06
-0.024693453	-0.426776957	0.169770753	0.025683021	-0.003315239	-1.28E-05	-0.112161589	-0.013017173	-0.086445233	0.067165318	-0.0040629	-0.0013835	9.46E-05	-0.002089001	0.012703154	0.041344593	-0.012313303	0.003379539	-0.002101332	0.000429685	-0.002127195	0.000417815	-0.001468708	0.005808673	0.000243554	0.000247128	-0.000347437	0.000964723	-0.0004972	-0.000567152	0.000776705	-0.000551313	0.00026436	-0.00015079	9.26E-06	1.65E-05
-0.024987864	-0.527353201	0.103831662	0.027256124	-0.002315013	-0.076621136	-0.148881551	-0.007588294	-0.127122563	-0.092621564	-0.000666943	-0.010523376	0.013396139	-0.00148416	-0.015350966	-0.012223526	0.005169802	-0.001491932	0.00086525	0.000594798	0.000178917	-0.000959232	0.000909895	0.002747011	-0.000278754	0.00022727	-0.000291332	0.00023466	-0.000196363	-3.37E-05	0.000282591	0.000753738	0.000165645	-0.000137828	6.78E-06	1.29E-07
-0.025571657	-0.558110227	0.083667582	0.028537819	-0.002158554	0.198719462	-0.016876471	-0.007458112	-0.140049474	-0.14277022	-0.000202956	-0.012972379	0.016455719	-0.000719241	-0.030484552	-0.039980604	0.011873238	-0.003146905	0.001570365	0.000366946	-5.24E-05	0.001146308	0.007377638	-0.002396254	-0.000471047	0.00016569	-0.000211378	1.27E-05	-6.67E-05	3.78E-05	0.000670701	-0.000407685	0.00025152	-3.19E-05	6.38E-07	-1.22E-05
-0.025586781	-0.582065542	0.118906856	0.029168099	-0.00294016	-0.057156139	-0.284604078	-0.003013437	-0.212996709	-0.135575791	-0.003315006	-0.017668359	0.021892844	-0.004809811	-0.066013325	-0.024737193	0.022824806	-0.005906872	0.001848768	-0.001304045	0.000554914	0.002716736	0.00292204	-0.010544324	2.88E-05	-0.000259489	0.000429668	-0.000600127	0.000372203	0.000232424	-7.92E-05	-0.00101688	-0.00010688	0.000170819	-1.19E-05	-8.71E-06
-0.024609907	-0.431188627	0.172018444	0.025283969	-0.003447826	-0.462250238	0.588411792	-0.015394904	-0.067013141	0.058311505	-0.00362833	-0.001030769	-0.000232688	-0.001717468	0.015400973	0.041781044	-0.013027091	0.003574669	-0.002202343	0.000388735	-0.002145687	0.000413255	-0.003752443	0.005589781	0.000383464	0.000194496	-0.000268223	0.000963321	-0.000483384	-0.000588336	0.000134048	-0.000418404	7.40E-05	-0.000127506	8.02E-06	2.36E-05
-0.016321966	-0.520537158	0.113432811	0.008746149	-0.008004324	-0.509396533	0.565796407	-0.003549352	-0.099359663	-0.081143461	-0.021861219	-0.019925426	0.022404451	0.022640389	-0.007386884	-0.001221006	0.017326509	-0.00591738	-0.005672092	-0.014556403	0.004068324	-0.0061736	-0.001868926	0.000627193	0.004816277	-0.001484699	0.003782905	-0.000896077	0.002328068	0.000106677	-0.000133215	0.000917667	-0.001408739	8.66E-06	-7.46E-05	6.54E-05
-0.025416777	-0.547600075	0.095689867	0.027956098	-0.002513953	-0.342596294	0.645784364	-0.010296024	-0.114963687	-0.129517822	-0.00035281	-0.011409388	0.014361294	-0.000306624	-0.023112238	-0.03068109	0.008523074	-0.002237675	0.000976107	0.000193378	-0.000304213	0.001027319	0.004005772	-0.00161782	-0.00017843	0.000101579	-0.00010492	0.000127033	-8.27E-05	-7.23E-05	2.33E-05	-0.000225925	3.36E-05	-2.88E-05	-2.81E-07	3.06E-06
-0.025488692	-0.548747454	0.09493054	0.028247963	-0.0025615	-0.453487851	0.59262184	-0.009783692	-0.116351701	-0.134914591	-0.000200721	-0.011588712	0.01462747	-0.00035907	-0.02414336	-0.032603741	0.008976229	-0.002364429	0.001075418	0.000255981	-0.000306002	0.00109338	0.004240004	-0.00181169	-0.000217279	0.000115433	-0.000122085	0.000123	-8.85E-05	-5.97E-05	1.14E-05	-0.0001998	4.02E-05	-3.34E-05	-2.22E-07	1.47E-06
-0.024691546	-0.451808781	0.158517332	0.024857052	-0.002819699	0.343449965	0.97467283	-0.018834274	-0.067808179	0.055301575	-0.003447796	-0.001896795	0.001103793	-0.001821443	0.017203868	0.044970442	-0.01331822	0.00360517	-0.002162807	0.000438755	-0.0017489	-0.000885424	-0.00699295	0.008026095	0.000483097	0.00022438	-0.000285532	0.001041308	-0.000518311	-0.000596379	-0.000161037	0.000450684	-4.97E-06	-0.000207948	1.09E-05	3.38E-05
-0.025486358	-0.550567185	0.093745945	0.028136385	-0.002442829	-0.348590304	0.642911291	-0.010128837	-0.116377862	-0.134960164	-5.17E-05	-0.01160613	0.014693871	-0.000511682	-0.024371874	-0.033067466	0.009082227	-0.00239188	0.001165186	0.000372491	-0.00029492	0.001109292	0.00431537	-0.001878119	-0.000276605	0.000133885	-0.000156903	0.000116133	-0.000102367	-4.07E-05	8.53E-06	-0.000205229	5.88E-05	-3.30E-05	1.93E-07	-1.77E-06
-0.025655254	-0.560282537	0.127749683	0.028985643	-0.002965543	-0.178317187	-0.004441227	-0.006062098	-0.184663921	-0.102686229	-0.002952115	-0.014544693	0.017901968	-0.00446868	-0.047120368	-0.009027997	0.014517107	-0.003781921	0.001084635	-0.000648916	0.000167531	0.001057616	-0.000673095	-0.004326123	9.40E-05	-4.82E-05	0.000165316	-9.24E-05	8.78E-05	3.30E-05	-0.000123062	0.000126773	-6.22E-05	-2.60E-05	-3.47E-06	5.63E-06
-0.024484135	-0.423897302	0.217186553	0.024973691	-0.003776328	0.124635421	0.140786941	-0.013707916	-0.127418809	0.121393399	-0.006853354	-0.002636734	0.001107054	-0.00593637	-0.006010729	0.068312801	-0.008503879	0.00252509	-0.00232908	-0.000463791	-0.001987652	0.001495864	-0.005961118	0.001063298	0.000546905	-8.14E-06	-5.81E-06	0.000634529	-0.000286952	-0.000461708	0.000292292	-0.000966482	7.41E-05	-2.28E-05	3.80E-06	1.42E-05
-0.024225724	-0.352255147	0.264155954	0.024053393	-0.004554044	-0.149459619	0.009379199	-0.015533918	-0.102016847	0.221159527	-0.008734083	0.003395685	-0.007585831	-0.00658084	0.011236595	0.101189576	-0.019379212	0.005544498	-0.004049789	-0.000378987	-0.00332702	0.002013876	-0.00826992	0.003587231	0.000826414	4.36E-05	-8.85E-05	0.001101922	-0.000497546	-0.00075562	0.000340294	-0.001033387	8.31E-05	-9.64E-05	6.64E-06	2.93E-05
-0.025038401	-0.496078295	0.169854015	0.027043659	-0.00338816	-0.184251856	-0.007292403	-0.00927862	-0.155941221	0.009634697	-0.004850305	-0.008613883	0.009710376	-0.005376992	-0.020674467	0.040411103	0.000680261	-0.000133599	-0.000888034	-0.000557173	-0.000547328	-0.000586054	-0.008465179	0.00235424	0.000551719	1.76E-05	7.86E-05	0.000460318	-0.000168677	-0.000282955	-0.00029398	0.000719519	-0.000112628	-0.000140371	3.90E-06	2.62E-05
-0.02585996	-0.583611617	0.121840453	0.02931458	-0.002665094	0.340511491	0.005684944	-0.005772021	-0.211410801	-0.120170633	-0.003193495	-0.016978004	0.020973184	-0.005846852	-0.064645023	-0.017472265	0.020946228	-0.005383453	0.001754159	-0.000868774	0.000261332	0.002646641	0.000722612	-0.0096549	-2.31E-05	-0.000163301	0.000294666	-0.000419207	0.000236811	0.000187815	-0.000365363	-0.000716734	-0.000115611	0.000109775	-9.34E-06	-9.71E-06
-0.025620513	-0.578046147	0.125480213	0.029224639	-0.002717721	-0.142004747	-0.225638858	-0.003418667	-0.212557496	-0.124949196	-0.002476898	-0.017096345	0.021470547	-0.006456718	-0.064541145	-0.017766761	0.021632531	-0.005641565	0.002235454	-0.000417293	0.000574881	0.002393556	0.000780683	-0.009849272	-0.000301089	-0.000108348	0.00017186	-0.000546375	0.000213219	0.000324148	-0.000389097	-0.000712217	-4.09E-05	0.000140225	-6.85E-06	-2.82E-05
-0.025286218	-0.557593495	0.138905447	0.027957721	-0.002573028	0.201906184	-0.06076708	-0.006235783	-0.199849178	-0.075287324	-0.003110498	-0.014841405	0.018498832	-0.007044017	-0.051578799	0.006252223	0.015388151	-0.004031565	0.001468819	-0.000263245	0.000565924	0.000835605	-0.004585747	-0.005483114	-9.29E-05	-5.49E-05	0.000102342	-0.000291524	8.01E-05	0.000214569	-0.000687106	0.000192051	-0.000109642	4.06E-05	-1.38E-06	-1.51E-05
-0.025755813	-0.570512241	0.130421305	0.029333766	-0.00292376	-0.042805923	-0.1780824	-0.004509877	-0.208276391	-0.10798438	-0.003291567	-0.01606977	0.019783654	-0.006108112	-0.060552445	-0.009899817	0.0188749	-0.004871258	0.001528292	-0.000769057	0.000199814	0.002254381	-0.000767453	-0.008420904	1.69E-05	-0.00013319	0.000259786	-0.000329672	0.000184714	0.000152641	-0.000427118	-0.00053002	-0.000120955	8.36E-05	-7.74E-06	-8.28E-06
-0.02440843	-0.542193904	0.149011292	0.026197763	-0.001898505	-0.008690989	-0.161732314	-0.005526651	-0.193703289	-0.051866886	-0.001292111	-0.014078186	0.018604477	-0.009307454	-0.043463491	0.019934097	0.013516881	-0.003831107	0.002383736	0.00115255	0.001333989	-0.000875325	-0.00791831	-0.003170112	-0.000659931	0.000188644	-0.000273792	-0.000370853	-3.64E-05	0.000486756	-0.000946931	0.000813924	1.17E-05	1.07E-06	-4.15E-07	-4.50E-05
-0.024122866	-0.336730116	0.272595669	0.023835698	-0.0046955	-0.083013021	-0.158772947	-0.015032689	-0.103520922	0.233627858	-0.009179699	0.003966434	-0.008601683	-0.006571106	0.00717723	0.096583359	-0.018189545	0.005341557	-0.004014362	-0.000485489	-0.003653198	0.003478116	-0.004623829	0.000518105	0.000704944	-1.53E-05	-5.59E-05	0.000951388	-0.00043	-0.000710427	0.00060694	-0.00182309	0.000152218	-9.54E-06	3.58E-06	1.98E-05
-0.02519076	-0.575096724	0.116324191	0.027909755	-0.002311235	0.171053904	-0.036955236	-0.005211322	-0.194313882	-0.122596222	-0.001907179	-0.016451359	0.020937371	-0.00505329	-0.05446208	-0.020781554	0.019624937	-0.005175301	0.002258314	-0.000232898	0.000941687	0.001341056	0.002175653	-0.007261767	-0.000417673	-6.46E-05	7.34E-05	-0.000557415	0.000193182	0.000349881	2.61E-05	-0.000420682	7.66E-05	0.000114954	-2.90E-06	-2.93E-05
-0.024781911	-0.465458115	0.188192276	0.026260565	-0.003803094	-0.072699174	-0.153823128	-0.010249163	-0.147502885	0.060891113	-0.006615683	-0.006181976	0.005971242	-0.005037336	-0.011948256	0.059848803	-0.004525413	0.001311783	-0.00211077	-0.001186392	-0.001081579	-0.000496327	-0.010052032	0.003628741	0.000982707	-8.11E-05	0.000240282	0.00064915	-0.000163775	-0.000494015	-0.000126356	0.000333025	-0.00016869	-0.000128868	2.24E-06	4.43E-05
-0.024970656	-0.472451626	0.183616935	0.026457402	-0.003498107	0.194797993	-0.025581717	-0.011537204	-0.147629095	0.060711301	-0.006141998	-0.00617032	0.006111955	-0.005633808	-0.010514752	0.062465527	-0.005417327	0.001514596	-0.001994915	-0.000775138	-0.001050449	-0.001106386	-0.0120225	0.005198024	0.000907597	1.88E-05	0.000110314	0.000777667	-0.000268595	-0.000498208	-0.000325754	0.000889558	-0.000165219	-0.000204166	5.36E-06	4.41E-05
-0.025082513	-0.554473092	0.114682116	0.027746445	-0.00255862	-0.111073696	-0.150796345	-0.005382143	-0.17019841	-0.110343388	-0.001898079	-0.014235277	0.017981268	-0.003464427	-0.040104609	-0.015498052	0.014114274	-0.003771782	0.001482559	-0.000281211	0.000622479	0.00045678	0.000936066	-0.003533513	-0.000161792	-1.37E-05	5.87E-05	-0.000241992	0.000101437	0.000156485	-1.08E-05	9.07E-05	1.26E-05	1.62E-05	-2.18E-06	-6.96E-06
-0.025278004	-0.51887798	0.138016349	0.027780778	-0.003169584	-0.078603926	-0.135233024	-0.007982385	-0.153470928	-0.044390629	-0.003885948	-0.010298419	0.012065225	-0.003303627	-0.023723184	0.015921845	0.004082862	-0.001053711	-0.000461068	-0.000759501	-0.000358911	-0.00044885	-0.005017857	0.001753066	0.000544532	-2.89E-06	0.000143404	0.000393185	-8.40E-05	-0.000273846	-0.000188061	0.000760657	-0.000140474	-0.00014668	7.93E-07	3.47E-05
-0.023759707	-0.293959116	0.285489516	0.022640102	-0.004925168	-0.067274615	-0.129814368	-0.017113316	-0.070733139	0.27985082	-0.009736691	0.007886375	-0.014050747	-0.005123587	0.023840463	0.106313647	-0.025391261	0.007312546	-0.005046033	-0.000473477	-0.004309828	0.003418586	-0.004235101	0.003116503	0.000873185	7.98E-06	-0.000103268	0.001219141	-0.000532918	-0.000897784	0.000707759	-0.001723524	0.0001462	-5.81E-05	5.43E-06	3.54E-05
-0.025556931	-0.548263448	0.075332537	0.028736127	-0.002323491	-0.091300262	-0.188499564	-0.006409104	-0.127822994	-0.150298206	7.33E-05	-0.012121723	0.015278661	-0.000202529	-0.028882059	-0.042169444	0.011081525	-0.002901573	0.001362027	0.00028558	-0.000408083	0.00189851	0.006418999	-0.003818179	-0.000327642	0.000101086	-0.000117803	2.87E-05	-4.95E-05	-1.63E-05	6.50E-05	-0.000698715	6.50E-05	2.06E-05	-3.05E-06	-5.32E-06
-0.02548351	-0.547957705	0.07553377	0.028537522	-0.002284995	-0.049932444	-0.168667691	-0.006600232	-0.127273197	-0.148229156	4.61E-05	-0.012131743	0.015323787	-0.000197072	-0.028271772	-0.041105217	0.010986809	-0.002884797	0.001360785	0.000269842	-0.000322894	0.001733466	0.006102814	-0.003598832	-0.000320204	9.38E-05	-0.00011169	1.07E-05	-4.20E-05	-5.12E-06	3.72E-05	-0.000616988	5.57E-05	2.10E-05	-2.72E-06	-4.95E-06
-0.024781432	-0.439912391	0.146375131	0.026088137	-0.003171721	-0.105257473	-0.195200879	-0.012095181	-0.080167663	0.036310243	-0.00330177	-0.002057843	0.001200517	-0.001542844	0.013726192	0.037819611	-0.011995213	0.003232057	-0.002074395	0.000341643	-0.001924494	-0.000274174	-0.005588593	0.006668655	0.000490048	0.000209074	-0.000240582	0.001020152	-0.000484126	-0.000603632	-0.000162991	0.000140137	-2.36E-05	-0.000182453	7.58E-06	3.41E-05
-0.025475995	-0.5367357	0.08289301	0.028427148	-0.002411477	-0.076019628	-0.181175083	-0.007164018	-0.122120106	-0.127959518	-0.000352788	-0.010933162	0.01362752	-0.00036267	-0.022753999	-0.030687256	0.007871389	-0.002066513	0.000878022	0.000268239	-0.000520579	0.001233981	0.003835702	-0.001670377	-0.000162776	0.000121507	-0.000125706	0.000195186	-0.000114266	-0.000106493	-7.25E-05	-0.000265293	1.55E-05	-3.82E-05	-1.06E-06	5.13E-06
-0.025272544	-0.548443936	0.076415849	0.028129162	-0.00202199	-0.089807821	-0.189079952	-0.006276456	-0.126385793	-0.149616436	0.000886426	-0.012294982	0.015962805	-0.0004005	-0.025096153	-0.043380468	0.010994253	-0.002984256	0.001891413	0.000879459	9.68E-05	0.000948221	0.007707777	-0.002126872	-0.000709281	0.000223672	-0.000342031	-5.11E-05	-0.000110811	0.000124249	0.000529766	-0.00044456	0.000284058	-2.05E-06	2.38E-06	-2.51E-05
-0.024394142	-0.386682713	0.182476953	0.024741039	-0.003467248	-0.025703838	-0.158360167	-0.014598959	-0.0593274	0.113313021	-0.004379445	0.002290496	-0.004927049	-0.001676504	0.026483334	0.054235509	-0.018889032	0.00517473	-0.002921029	0.000685603	-0.002818075	0.000685898	-0.002111141	0.007276926	0.000304994	0.00028681	-0.000438617	0.001187715	-0.000623645	-0.000702314	0.000699904	-0.000701298	0.00026318	-0.000163382	1.11E-05	2.08E-05
-0.025256853	-0.544500273	0.077185903	0.027991014	-0.002163015	-0.03366915	-0.182132354	-0.006872789	-0.119049106	-0.143416326	0.000432012	-0.011677964	0.015022852	0.001155133	-0.016805657	-0.043149908	0.008324732	-0.002313295	0.001397142	0.000600576	0.000139185	-0.000134709	0.009161495	0.001504049	-0.000560793	0.000264687	-0.000354697	0.000141479	-0.000143914	-4.26E-06	0.001246111	4.12E-05	0.000408711	-0.000108145	5.83E-06	-9.74E-06
-0.025439596	-0.548909369	0.074297926	0.028440871	-0.002124627	-0.063176814	-0.196277448	-0.006510936	-0.121557323	-0.153005195	0.000776872	-0.011924716	0.015360297	0.000979421	-0.019615963	-0.048299994	0.009313113	-0.002558021	0.001613964	0.000785507	-1.90E-06	0.000361254	0.010432059	0.000533084	-0.000683252	0.000298912	-0.000409044	0.000136889	-0.00016376	1.36E-05	0.001325756	-0.000215275	0.000459738	-9.70E-05	5.26E-06	-1.63E-05
-0.025303536	-0.550835285	0.073040597	0.028069004	-0.001905523	0.042709618	-0.145514469	-0.006817973	-0.121599866	-0.153276385	0.001151381	-0.012136842	0.015835931	0.000654716	-0.019840004	-0.048985077	0.009881357	-0.002733848	0.001903718	0.001030906	0.000187273	0.00026287	0.010626167	0.000290916	-0.00084282	0.000324351	-0.000476016	5.47E-05	-0.000168943	9.30E-05	0.001328962	-0.000261429	0.00050412	-7.57E-05	6.08E-06	-2.61E-05
-0.025173408	-0.522943068	0.091327566	0.027496048	-0.002168267	0.069191637	-0.1328218	-0.008694196	-0.108096277	-0.100341495	5.46E-05	-0.009291817	0.011832203	0.000353853	-0.005742382	-0.022486607	0.002326736	-0.000753454	0.000717283	0.000946495	-0.000166399	-0.001094646	0.004976733	0.005039536	-0.000446591	0.000364991	-0.000484986	0.000451561	-0.000319534	-0.000132695	0.001057799	0.000608634	0.000397737	-0.000203742	1.05E-05	-2.17E-06
-0.025464981	-0.552739479	0.071799666	0.02814531	-0.001898096	0.319302765	-0.012912466	-0.008233865	-0.120307389	-0.148000367	0.000682136	-0.011874555	0.015261226	0.000974033	-0.01915896	-0.047391312	0.008995787	-0.002450974	0.001550941	0.000781856	-3.40E-05	0.00033235	0.010207112	0.000734518	-0.000663037	0.000299421	-0.000412938	0.000160602	-0.000173173	-1.33E-06	0.001314285	-0.000178122	0.000455749	-0.000104909	5.53E-06	-1.44E-05
-0.025729026	-0.562650761	0.122490509	0.029184358	-0.002785503	-0.037375222	-0.122502225	-0.005663654	-0.187915386	-0.108915138	-0.002546721	-0.01480356	0.018323831	-0.004742361	-0.049729063	-0.013988898	0.015668801	-0.004075861	0.001402779	-0.00038295	9.31E-05	0.001629	0.000945768	-0.005676053	-0.00010783	-1.52E-05	8.77E-05	-0.000155421	7.24E-05	9.03E-05	-1.12E-05	-0.000334512	1.94E-05	1.71E-05	-3.84E-06	-8.06E-06
-0.025343545	-0.551492837	0.129811916	0.028243431	-0.002685315	-0.034478303	-0.121115064	-0.006055596	-0.182429656	-0.087755142	-0.002565907	-0.01398188	0.017424638	-0.005177929	-0.043758993	-0.003236365	0.01343948	-0.003542959	0.001292017	-0.000194091	0.000338576	0.000751743	-0.001351106	-0.003917855	-0.000122398	7.23E-06	3.14E-05	-0.000145379	3.31E-05	0.000115436	-0.000135168	1.86E-05	1.36E-05	2.36E-06	-1.07E-06	-9.40E-06
-0.021682413	-0.021803093	0.477147136	0.015970788	-0.006530527	0.079111822	-0.066678054	-0.024038556	-0.00602058	0.603845277	-0.014400454	0.025608107	-0.03973826	-0.009347246	0.03848968	0.154042133	-0.04150889	0.012551382	-0.00709539	0.000993554	-0.007703461	0.010075839	0.005005851	-0.004977924	4.35E-05	5.54E-05	-0.000614426	0.001194434	-0.000811509	-0.000843218	0.001015229	-0.003168226	0.00048925	7.57E-05	1.03E-05	-6.02E-06
-0.022946648	-0.282210829	0.240808949	0.020641031	-0.004466146	-0.063708901	-0.153583166	-0.019466272	-0.002715448	0.282480103	-0.008507821	0.011411141	-0.017865297	-0.000422349	0.070891937	0.126431856	-0.040201266	0.010836781	-0.006674016	-0.000456859	-0.003755532	-0.001905624	-0.01316178	0.017393844	0.001543071	0.000139271	-0.000176269	0.00192659	-0.000791177	-0.001294071	0.000443927	0.000102561	-1.80E-05	-0.000286516	1.67E-05	8.01E-05
-0.004933721	0.975872885	1.065898314	-0.027634966	-0.008634161	-0.124317265	-0.182696197	-0.051345045	0.41010677	1.891364124	-0.02684069	0.094702306	-0.132819899	-0.015776282	0.257218337	0.471987023	-0.141860994	0.040486664	-0.017326888	0.006275419	-0.013362014	0.014659099	0.009365209	0.004718601	-0.001791518	5.63E-05	-0.00246508	0.001256022	-0.001893744	-0.000981674	0.003037753	-0.007891187	0.001727833	0.000754944	3.88E-05	-9.34E-05
-0.02547141	-0.545144611	0.108139497	0.028436706	-0.002604679	-0.039756966	-0.169966407	-0.006501945	-0.153646568	-0.106567146	-0.001627425	-0.01240178	0.01539554	-0.002384076	-0.031081922	-0.016972939	0.009879122	-0.002620616	0.000958537	-9.89E-06	-4.38E-05	0.000445016	0.00190847	-0.001084867	-0.000122368	0.00010795	-8.42E-05	0.000117761	-6.94E-05	-3.74E-05	0.000270513	0.000193627	9.94E-05	-8.20E-05	1.19E-06	2.61E-06
-0.024331691	-0.499379121	0.13814789	0.025653724	-0.002752647	-0.112002758	-0.204608062	-0.008001317	-0.133137835	-0.027280562	-0.00287854	-0.009069409	0.011089745	-0.002832524	-0.011251394	0.019341774	0.001616295	-0.000516883	-9.86E-05	-0.000103731	0.000274389	-0.001570282	-0.004164807	0.003738967	0.000146351	6.32E-05	-7.40E-05	0.000218204	-0.00013323	-0.00011004	9.09E-05	0.000767961	3.56E-05	-9.53E-05	7.16E-06	1.20E-05
-0.024919341	-0.456285021	0.201991931	0.026413144	-0.00380474	0.004186637	-0.140518344	-0.011304107	-0.151457892	0.093762467	-0.007000495	-0.00502803	0.004412697	-0.006996315	-0.008445561	0.081656104	-0.008190722	0.002253302	-0.002520791	-0.000840937	-0.001247783	-0.001420357	-0.016568873	0.006131821	0.001127547	3.94E-06	0.000151466	0.000911702	-0.000323728	-0.000573463	-0.000819419	0.001200536	-0.000298657	-0.0002311	5.99E-06	5.23E-05
-0.024417199	-0.375866196	0.254722731	0.024807423	-0.004455601	-0.105105279	-0.192915744	-0.013111912	-0.127369171	0.18829428	-0.008561578	0.00069982	-0.004015805	-0.007502153	-0.004727956	0.089358567	-0.012815582	0.003839116	-0.003271238	-0.000560364	-0.003055834	0.003119451	-0.00687487	-0.000806419	0.000700456	-4.75E-05	2.65E-05	0.000788044	-0.000351865	-0.000594201	0.000126172	-0.00160592	3.20E-05	1.22E-05	1.58E-06	1.61E-05
-0.025785504	-0.570019564	0.127420173	0.029376912	-0.002932266	-0.041265073	-0.162296554	-0.004709215	-0.203793061	-0.111078923	-0.003214632	-0.015865475	0.019499433	-0.005569517	-0.058644994	-0.012421476	0.018371197	-0.004737643	0.00144653	-0.000797518	0.000130518	0.002231414	6.95E-06	-0.007988766	3.58E-05	-0.000124155	0.000255145	-0.00028637	0.000177611	0.000118997	-0.000297992	-0.000543412	-0.000100577	7.05E-05	-7.78E-06	-5.05E-06
-0.024778002	-0.555650198	0.136854144	0.027195682	-0.00218908	-0.127768054	-0.203770076	-0.004443446	-0.196946794	-0.085103078	-0.001491464	-0.015251393	0.019826343	-0.007780157	-0.049683224	0.00265636	0.016616095	-0.004537321	0.002427046	0.000616093	0.001198412	0.000135299	-0.00394342	-0.005286546	-0.000591253	8.10E-05	-0.000133405	-0.000479951	5.91E-05	0.000454498	-0.000640815	0.000300779	2.65E-05	5.86E-05	-1.55E-06	-4.12E-05
-0.025802524	-0.574923542	0.124201557	0.029468191	-0.002932694	-0.038832107	-0.161129926	-0.004470138	-0.206024081	-0.119872903	-0.003196712	-0.016403326	0.020207409	-0.005336155	-0.06083392	-0.016502716	0.019601707	-0.005057758	0.001555347	-0.000921285	0.000214284	0.002364521	0.000714714	-0.008601431	4.27E-05	-0.00015332	0.000298279	-0.000348581	0.000221526	0.000139555	-0.00027914	-0.000595501	-0.000113404	8.54E-05	-8.88E-06	-4.28E-06
-0.025642379	-0.565415581	0.116699279	0.029023586	-0.002682549	-0.020046682	-0.151393952	-0.005282837	-0.186896972	-0.117546894	-0.002262358	-0.015114707	0.018829505	-0.004591927	-0.050735355	-0.017650503	0.016604856	-0.004329306	0.001582665	-0.000362909	0.00021229	0.00172067	0.001009835	-0.006349531	-0.000142076	-3.85E-05	0.000106915	-0.000238474	0.00010364	0.000137026	-0.000233058	-0.00034665	-3.53E-05	4.61E-05	-4.76E-06	-9.74E-06
-0.025539138	-0.541118172	0.132672704	0.027267288	-0.002265304	1.289546245	0.476436189	-0.013217593	-0.166384951	-0.036774651	-0.003897474	-0.011439468	0.013489336	-0.00490955	-0.035457996	0.011364945	0.007758168	-0.001870659	0.000112356	-0.000454575	-0.000596993	0.001354827	-0.002794013	-0.002856455	0.000222441	-1.83E-05	7.71E-05	0.000184969	-6.50E-05	-0.000144081	-0.000199544	-0.000364895	-5.09E-05	-1.97E-05	-1.65E-06	8.44E-06
-0.025636907	-0.55268421	0.125050539	0.028858518	-0.002874305	-0.014479949	-0.148726133	-0.006058821	-0.180822447	-0.093663024	-0.002946907	-0.01372531	0.016771916	-0.00454899	-0.04449179	-0.005761481	0.012988312	-0.003362289	0.000900956	-0.000536967	-6.20E-05	0.001227148	-0.00145792	-0.00422071	0.000119731	-3.58E-05	0.000141432	-1.92E-05	4.32E-05	-8.56E-06	-0.000332705	-1.71E-07	-0.000102679	-1.80E-05	-3.74E-06	6.31E-06
-0.025528482	-0.539240301	0.133865907	0.028515664	-0.002980023	-0.042428224	-0.162126358	-0.006728438	-0.174394002	-0.068510038	-0.003370861	-0.012384377	0.014947396	-0.004793969	-0.037138758	0.00796044	0.009241446	-0.002400956	0.000373054	-0.000518222	-0.000132814	0.000295778	-0.004815684	-0.001466086	0.0003032	-3.98E-06	0.000122036	0.000174607	-3.75E-05	-0.000103481	-0.000541338	0.000642654	-0.000168156	-9.67E-05	-9.25E-07	1.87E-05
-0.024143801	-0.337137736	0.26638351	0.023790019	-0.004494036	-0.007652761	-0.145466945	-0.015392335	-0.097648744	0.232245686	-0.00864618	0.004401755	-0.009019069	-0.00671555	0.010417443	0.09806436	-0.019466468	0.005649939	-0.003977469	-0.000151183	-0.00369675	0.00318619	-0.006131692	0.001399949	0.000654073	4.31E-05	-0.000142851	0.001034732	-0.000507839	-0.000718468	0.000271367	-0.00160571	0.000108293	-3.13E-05	5.12E-06	1.86E-05
-0.025250454	-0.546312059	0.129236075	0.027871337	-0.002505702	0.109516976	-0.089281991	-0.006775054	-0.176990802	-0.07893086	-0.002328005	-0.013322583	0.016648685	-0.005453903	-0.041157865	-0.000144089	0.012255698	-0.003239694	0.001287176	5.85E-05	0.000248199	0.000785035	-0.002102722	-0.003834193	-0.000186511	3.94E-05	-2.95E-05	-0.000120205	-8.64E-06	0.0001274	-0.000341082	-4.78E-05	-3.67E-06	1.35E-05	-1.12E-06	-1.41E-05
-0.023652813	-0.482280361	0.17123663	0.024071163	-0.00191027	-0.085379846	-0.182726133	-0.008667531	-0.147442635	0.035749991	-0.00148879	-0.008072208	0.010926793	-0.009033304	-0.008295376	0.05923619	-0.00137527	-3.96E-05	0.000887353	0.001920951	0.001039546	-0.003784549	-0.015174714	0.006385922	-0.000477697	0.000398538	-0.00058156	0.000227162	-0.000390781	0.000239326	-0.001117125	0.002120215	3.51E-05	-0.000184291	1.20E-05	-2.96E-05
-0.024258289	-0.556972801	0.103748508	0.025858028	-0.002958292	-0.037592402	-0.114793461	-0.00481639	-0.159672764	-0.124449279	-0.003635868	-0.015229228	0.018885493	0.00065263	-0.036151275	-0.025785038	0.015587697	-0.004145421	0.000744021	-0.002127522	0.001216674	-9.65E-05	0.004282537	-0.00316516	0.000434941	-0.000328715	0.000565693	-0.000477949	0.00043657	8.49E-05	0.000547913	-9.57E-05	-0.000102678	8.39E-05	-7.35E-06	1.71E-05
-0.025697286	-0.566491026	0.097493564	0.029165662	-0.002519232	-0.084875438	-0.137458079	-0.005433038	-0.165352628	-0.144749587	-0.001033974	-0.014570143	0.018346391	-0.0021069	-0.04235684	-0.036943507	0.015543205	-0.004088297	0.001759972	-3.39E-05	0.000109911	0.001636138	0.006815673	-0.004746418	-0.000396698	7.74E-05	-6.81E-05	-0.00014926	4.24E-05	0.000102185	0.000661422	-0.000595023	0.000217772	9.69E-06	-2.28E-06	-1.48E-05
-0.025603624	-0.564625505	0.098717223	0.028955488	-0.002462041	-0.089891413	-0.139863181	-0.005466615	-0.164435071	-0.141237701	-0.000916251	-0.014463669	0.018298947	-0.002300205	-0.041229322	-0.034986341	0.015231355	-0.004026485	0.001821537	8.61E-05	0.000209927	0.00140807	0.006323164	-0.004391912	-0.000446217	9.33E-05	-0.000102757	-0.000164113	2.80E-05	0.000129361	0.000622554	-0.000494605	0.0002275	8.19E-06	-1.19E-06	-1.78E-05
-0.025018671	-0.517139586	0.129851812	0.027210672	-0.002914945	-0.06128668	-0.126155766	-0.008247736	-0.141377356	-0.051343946	-0.003048525	-0.010072376	0.012132925	-0.002364326	-0.016970635	0.010355329	0.003207776	-0.000897257	-0.000192385	-0.000394375	-2.35E-05	-0.001237433	-0.003358658	0.003586461	0.000316571	7.45E-05	-4.09E-06	0.000366716	-0.000128394	-0.000212193	0.000161885	0.001003448	-2.31E-06	-0.000170357	5.12E-06	2.64E-05
-0.025305395	-0.517848617	0.129392034	0.027763702	-0.002891876	-0.011064115	-0.102077595	-0.008650798	-0.14138494	-0.050955692	-0.002877383	-0.009683968	0.011554787	-0.002683058	-0.017046832	0.010447438	0.002423966	-0.00067261	-0.000243808	-0.000165344	-0.000331271	-0.001017274	-0.003489476	0.003822955	0.000282755	0.000142159	-8.18E-05	0.000501159	-0.000204825	-0.000261042	0.000147263	0.001038884	2.20E-05	-0.00021057	5.55E-06	2.67E-05
-0.025180851	-0.565607994	0.098080955	0.027942954	-0.002213214	0.029630282	-0.082563956	-0.005642803	-0.163793066	-0.139185673	-0.00070135	-0.014895444	0.019122502	-0.002394415	-0.040682192	-0.034448794	0.016144045	-0.004306543	0.002116444	0.000143504	0.000675005	0.001008839	0.006266682	-0.00454585	-0.00055813	6.11E-05	-0.000105156	-0.000346054	8.18E-05	0.000240205	0.000614177	-0.00049644	0.000241727	5.59E-05	-5.88E-07	-2.54E-05
-0.02443683	-0.39881538	0.207432574	0.024957571	-0.003858895	-0.100195967	-0.144817761	-0.013872269	-0.093476713	0.136617927	-0.006265352	0.00058075	-0.00296388	-0.003871965	0.018456776	0.077343717	-0.017683988	0.004814346	-0.003285188	-6.34E-05	-0.002307108	-0.000591499	-0.008180239	0.008621331	0.000730522	0.000184146	-0.000214513	0.001191019	-0.00054136	-0.000732524	0.000542624	3.66E-07	0.00013804	-0.000215421	1.13E-05	3.62E-05
-0.025360487	-0.523884169	0.1254265	0.028036672	-0.002846178	-0.079924854	-0.135090015	-0.008110722	-0.14451653	-0.063241144	-0.002528471	-0.010348723	0.012553385	-0.002739557	-0.019469515	0.005817475	0.003852552	-0.001070644	4.71E-05	-6.69E-05	-0.000175086	-0.00103953	-0.003088727	0.003419655	0.000193168	0.000154815	-0.000103572	0.000439033	-0.000192492	-0.000205042	0.000100467	0.001154207	2.67E-05	-0.000211236	5.70E-06	2.31E-05
-0.024834807	-0.460086045	0.19450192	0.026242252	-0.003685863	0.094869264	-0.158460153	-0.010684612	-0.151586453	0.07328564	-0.006566193	-0.005794987	0.005421903	-0.006118418	-0.015219515	0.061682222	-0.004156928	0.001266469	-0.001919634	-0.000840964	-0.001337974	0.000363902	-0.009407329	0.001801027	0.000777348	-4.46E-05	0.000146345	0.000605191	-0.000205616	-0.000434496	-0.000195921	-8.19E-05	-0.000113401	-8.83E-05	2.09E-06	2.88E-05
-0.025643708	-0.567183958	0.124272411	0.029111173	-0.002976507	-0.052458342	-0.229081141	-0.004502089	-0.198968342	-0.112284741	-0.003326668	-0.015739594	0.019339049	-0.00472288	-0.055442557	-0.013847884	0.017799954	-0.004610527	0.001304326	-0.0009914	0.000242097	0.001871426	0.000591532	-0.007096482	0.000109314	-0.000144282	0.000295626	-0.000283855	0.000207365	9.83E-05	-0.000125258	-0.000433799	-9.19E-05	5.89E-05	-7.74E-06	6.78E-08
-0.025592365	-0.570182431	0.122321228	0.028845008	-0.002683658	0.104639698	-0.153766015	-0.004973891	-0.199038474	-0.112487858	-0.002768357	-0.015795776	0.019623965	-0.005300113	-0.055527028	-0.014238489	0.018038621	-0.004695231	0.001639805	-0.0005606	0.000368365	0.001729698	0.000442375	-0.007034883	-0.000106122	-7.79E-05	0.000168035	-0.000319478	0.000155278	0.000177934	-0.000175792	-0.000337714	-3.25E-05	5.70E-05	-5.36E-06	-1.20E-05
-0.025510428	-0.567532526	0.124050925	0.028747646	-0.002875113	0.011291242	-0.198518948	-0.004647986	-0.198470962	-0.110452659	-0.003243547	-0.015790171	0.019494206	-0.004819915	-0.054757315	-0.012725627	0.017805657	-0.00463314	0.001385927	-0.000925855	0.000397137	0.001600523	0.000129722	-0.006793388	6.93E-05	-0.000136773	0.000276864	-0.00031787	0.000207562	0.000136949	-0.000179962	-0.000287108	-9.09E-05	5.69E-05	-6.85E-06	-3.28E-06
-0.025272673	-0.546080579	0.138114607	0.028091387	-0.00326853	-0.066777487	-0.235948206	-0.005343952	-0.189090961	-0.07393257	-0.004571143	-0.01393477	0.016700894	-0.004352222	-0.045468533	0.004847861	0.012984492	-0.003353551	0.000327093	-0.001471123	0.000153118	0.00087324	-0.003015446	-0.004122038	0.000518612	-0.000198878	0.000418998	-9.62E-05	0.000195492	-5.29E-05	-0.000251554	1.82E-05	-0.000205754	5.66E-06	-7.03E-06	1.96E-05
-0.025453211	-0.562671778	0.127238837	0.028597349	-0.003079638	-0.033528492	-0.220006331	-0.00460028	-0.196540067	-0.102983009	-0.003869406	-0.015403235	0.018776282	-0.004338436	-0.052835369	-0.008953845	0.016731006	-0.004330972	0.000959133	-0.001330122	0.000306929	0.001471625	-0.000543866	-0.006201778	0.000308916	-0.000197856	0.000394608	-0.000258735	0.000245109	5.10E-05	-0.000183072	-0.000223234	-0.000162181	4.57E-05	-8.34E-06	1.03E-05
-0.02449852	-0.424379457	0.217922212	0.025088968	-0.003789133	0.235727964	-0.090932456	-0.012503365	-0.138558698	0.12432218	-0.007222835	-0.003020064	0.001489442	-0.006594065	-0.010354293	0.070918764	-0.007441396	0.00226164	-0.002313492	-0.000597541	-0.001991485	0.001748267	-0.006823669	4.80E-05	0.000597538	-4.38E-05	5.25E-05	0.000587366	-0.000253611	-0.000441156	0.000121251	-0.001031822	2.31E-05	-3.57E-06	2.21E-06	1.33E-05
-0.025729543	-0.569251715	0.122921816	0.029241044	-0.002858129	0.014768922	-0.196851126	-0.004752761	-0.199457725	-0.114039855	-0.003025151	-0.015734206	0.019393762	-0.005029388	-0.056089736	-0.015068383	0.017934433	-0.004642323	0.001456744	-0.000753808	0.000188532	0.001997407	0.000837374	-0.007272993	-6.99E-07	-0.000102646	0.000223317	-0.000271993	0.000168664	0.000117655	-0.000120108	-0.000473028	-5.32E-05	5.54E-05	-6.83E-06	-5.29E-06
-0.025119871	-0.536659545	0.144290868	0.027698945	-0.003445727	-0.094005379	-0.249002422	-0.005552425	-0.185418483	-0.059708752	-0.005182429	-0.013265475	0.015644803	-0.004022471	-0.042918607	0.009711312	0.011678181	-0.002985723	-5.41E-05	-0.00176754	2.56E-05	0.000975224	-0.003050365	-0.004024448	0.000666313	-0.000252842	0.000501198	-7.65E-05	0.000225885	-0.000109636	-0.000162447	-0.000206528	-0.000226161	2.67E-05	-8.28E-06	2.47E-05
-0.024951621	-0.462329784	0.1930271	0.026615942	-0.003701997	0.012213953	-0.198085011	-0.010047608	-0.15438991	0.06243279	-0.006265127	-0.006162971	0.005896843	-0.006154955	-0.019739825	0.053327273	-0.002237508	0.000799532	-0.001601746	-0.000719029	-0.001482276	0.00130279	-0.006675546	-0.000344964	0.000598322	-4.22E-05	0.000114996	0.000506281	-0.000183447	-0.000380458	-2.11E-05	-0.00062401	-4.05E-05	-3.59E-05	4.62E-07	1.80E-05
-0.022276722	-0.167628846	0.398921124	0.018173604	-0.005352128	0.289615641	0.002169432	-0.020732319	-0.066348058	0.468950773	-0.012528444	0.015207739	-0.02460366	-0.010880716	0.019865747	0.148947317	-0.030041262	0.009004727	-0.005424359	0.000479121	-0.005398344	0.006979207	-0.003776973	-0.00432757	0.000238002	-4.92E-05	-0.000337365	0.000807855	-0.000587895	-0.000592304	0.000216431	-0.002747059	0.000247879	0.000150688	7.16E-06	-1.43E-05
-0.025726918	-0.570430834	0.134779559	0.029238982	-0.002984071	-0.022326769	-0.147358345	-0.00468996	-0.211995138	-0.10129685	-0.003672646	-0.01617551	0.019848885	-0.006484724	-0.061669123	-0.004989121	0.018873949	-0.004864439	0.001403768	-0.000935395	0.000252705	0.002109596	-0.002357909	-0.008392723	0.000133433	-0.000170624	0.000324601	-0.000334431	0.000207035	0.000143363	-0.000643022	-0.000345861	-0.000199812	7.94E-05	-8.30E-06	-2.80E-06
-0.02565108	-0.554173926	0.145437916	0.028918794	-0.003128162	-0.009904821	-0.141404616	-0.005659522	-0.204790044	-0.073037423	-0.004230859	-0.014621681	0.01763923	-0.006646434	-0.055534432	0.00659473	0.015398815	-0.00392896	0.000854629	-0.000949989	-6.53E-05	0.002001071	-0.003694997	-0.007152714	0.000255773	-0.000158475	0.000310642	-0.000179171	0.000142053	4.07E-05	-0.000596103	-0.000455086	-0.000193031	6.50E-05	-7.29E-06	1.53E-06
-0.025579759	-0.565310809	0.138142645	0.028933241	-0.002871261	-0.101368974	-0.18525223	-0.004405571	-0.210169098	-0.094200116	-0.003260369	-0.015763962	0.019511684	-0.00709907	-0.059453859	-0.001136036	0.018052563	-0.004689909	0.001585195	-0.000530329	0.000362976	0.001783115	-0.003163279	-0.007791366	-3.54E-05	-0.000105414	0.000203889	-0.000339709	0.000146196	0.000202323	-0.000697211	-0.000228973	-0.000147926	7.47E-05	-5.77E-06	-1.33E-05
-0.025038776	-0.472195788	0.199181739	0.02701392	-0.003844016	-0.134451441	-0.20112034	-0.009010635	-0.171811516	0.056029104	-0.006629172	-0.007570226	0.00767304	-0.007407843	-0.030070624	0.054530955	0.001173635	-7.12E-05	-0.00132116	-0.000944776	-0.001344835	0.001918106	-0.007933699	-0.003072279	0.000638269	-0.000131881	0.000239633	0.000327546	-9.07E-05	-0.000299718	-0.000425631	-0.000859658	-0.000155378	3.32E-05	-2.89E-06	1.38E-05
-0.025461341	-0.579848614	0.128605079	0.028760818	-0.002972004	-0.029967428	-0.151020963	-0.003759298	-0.216508464	-0.119444376	-0.003769046	-0.017561301	0.021715867	-0.005742061	-0.06659629	-0.014374415	0.022282834	-0.005761421	0.001714577	-0.001361121	0.000650316	0.002417379	-0.000147848	-0.010357357	0.000126604	-0.000287094	0.000469752	-0.000604082	0.000366248	0.000244637	-0.000512622	-0.000725576	-0.0002132	0.000167556	-1.12E-05	-7.69E-06
-0.025678613	-0.581448955	0.127557512	0.029322038	-0.00299815	-0.130224555	-0.199084172	-0.003233634	-0.218236664	-0.125922334	-0.003462862	-0.017523545	0.021652759	-0.005992141	-0.068371312	-0.017545785	0.022585374	-0.00582972	0.001835815	-0.001147668	0.000435992	0.002829787	0.000642716	-0.01090876	3.22E-05	-0.00023771	0.000404239	-0.00055548	0.000324201	0.000237735	-0.000461527	-0.00089308	-0.000169415	0.000160655	-1.16E-05	-1.20E-05
-0.02529121	-0.567692382	0.136580647	0.028298996	-0.003100461	-0.084344739	-0.177091098	-0.004039547	-0.210998863	-0.097972331	-0.004246119	-0.016435111	0.020149933	-0.005800739	-0.060425734	-0.002862079	0.019236766	-0.004976515	0.001225887	-0.001456255	0.000617334	0.001663178	-0.00279458	-0.008193339	0.00031531	-0.000285335	0.000488515	-0.000466756	0.00032324	0.000163362	-0.000658778	-0.000261793	-0.000276621	0.000115108	-9.45E-06	3.71E-06
-0.025785864	-0.581225228	0.127698553	0.029607043	-0.002783085	-0.141468425	-0.204474838	-0.003437465	-0.218242334	-0.125739154	-0.002657013	-0.017376529	0.021733527	-0.006911299	-0.068130318	-0.01732747	0.022405928	-0.005815934	0.002242154	-0.000472769	0.000442823	0.002790238	0.000483378	-0.010788675	-0.000269691	-0.000122091	0.000201311	-0.000542794	0.000219553	0.000314546	-0.00050405	-0.000838428	-7.31E-05	0.000149047	-8.26E-06	-2.79E-05
-0.024449965	-0.441463896	-0.012774319	0.025199	-0.001189739	-0.096621165	-0.051652439	-0.014373991	0.078735387	-0.136874633	0.005864678	0.002199187	-0.002347155	0.010795897	0.063363102	-0.058398369	-0.019030248	0.004870303	-0.000891428	0.002693124	-0.002288069	-0.000771571	0.009690451	0.012443831	-0.000478664	0.000627606	-0.00094651	0.001320415	-0.000794421	-0.000659582	0.000321762	0.000211933	0.00024281	-0.00025915	1.51E-05	2.77E-05
-0.024282818	-0.418290041	0.00241114	0.024682904	-0.001360899	-0.109741147	-0.057945035	-0.015669172	0.088763294	-0.097650964	0.005212826	0.004237505	-0.005160341	0.010468001	0.072130603	-0.041993209	-0.023676861	0.006100644	-0.001546112	0.002748469	-0.002582857	-0.001160974	0.007454208	0.01440524	-0.000349958	0.000652223	-0.000984667	0.001501692	-0.000883447	-0.000764015	0.000301363	0.000298713	0.000241465	-0.00028908	1.74E-05	3.28E-05
-0.020101266	-0.545997695	0.141586198	0.017309189	0.00144656	-0.04927816	-0.221429943	-0.001209362	-0.190311885	-0.065759447	0.005998476	-0.018208008	0.028347697	-0.014001165	-0.040387455	0.011372598	0.024299024	-0.007558962	0.007574029	0.00473308	0.005599239	-0.004300622	-0.005124414	-0.005792822	-0.002957197	0.000538453	-0.00109401	-0.001877459	0.000216514	0.00182211	-0.000757711	0.000474184	0.000534293	0.000297009	-1.01E-05	-0.000157115
-0.025579675	-0.580027308	0.11917425	0.029102649	-0.002932762	-0.102363986	-0.246868904	-0.003166652	-0.208938261	-0.134141485	-0.003163729	-0.017281313	0.021413716	-0.004703432	-0.063743715	-0.024212193	0.021927908	-0.005682091	0.001804489	-0.00118075	0.000505149	0.002547157	0.002829331	-0.009843152	2.90E-06	-0.000222253	0.000381664	-0.00054153	0.000333568	0.000218085	-5.19E-05	-0.000904205	-8.45E-05	0.000146802	-1.08E-05	-9.43E-06
-0.024980049	-0.539121141	0.145998392	0.027348212	-0.003179547	-0.026283096	-0.210399997	-0.005654586	-0.189107743	-0.056889079	-0.00468754	-0.013594622	0.016360808	-0.00503112	-0.043874031	0.012748645	0.012316127	-0.003188827	0.000351101	-0.001366147	0.00036939	0.000558127	-0.004366753	-0.003923562	0.000470228	-0.000219948	0.000402107	-0.000184639	0.000200585	4.55E-06	-0.000349978	5.75E-05	-0.000209441	3.93E-05	-5.09E-06	1.47E-05
-0.025376654	-0.57339837	0.123523017	0.028567143	-0.003023549	-0.081672115	-0.236950058	-0.003519732	-0.20539088	-0.120475591	-0.00369162	-0.016769735	0.020660381	-0.004449819	-0.059728669	-0.016749093	0.020239601	-0.005250025	0.001421425	-0.001454168	0.000603098	0.001908175	0.000962852	-0.008369774	0.000207833	-0.000263532	0.000460153	-0.000490682	0.000350105	0.000165328	-0.000167862	-0.000523837	-0.000163545	0.00011808	-1.04E-05	2.42E-06
-0.024718317	-0.417739301	0.227342296	0.025829982	-0.004092621	-0.114898983	-0.189010404	-0.011786237	-0.141507424	0.132592075	-0.007405236	-0.00251995	0.000730139	-0.007426128	-0.010676071	0.078178706	-0.008617301	0.0025766	-0.002511773	-0.000499479	-0.002253578	0.001816868	-0.008962163	0.000307016	0.000678132	-1.59E-05	3.69E-05	0.000716228	-0.000318084	-0.000501857	-0.000177594	-0.000871891	-4.30E-05	-3.59E-05	2.39E-06	1.79E-05
-0.025874639	-0.579450563	0.121314786	0.029725307	-0.002838296	-0.097677361	-0.180740962	-0.003967558	-0.208653042	-0.130366188	-0.002684141	-0.016840008	0.02091373	-0.005648428	-0.063814999	-0.021824231	0.021039685	-0.005440998	0.00193567	-0.000646101	0.000230712	0.002762386	0.001921306	-0.009761016	-0.000155663	-0.000118576	0.000224034	-0.00042145	0.000209793	0.000210636	-0.000250619	-0.000852217	-5.50E-05	0.000115266	-8.83E-06	-1.65E-05
-0.025745039	-0.558966504	0.134746534	0.029217169	-0.003032454	-0.072688973	-0.168763589	-0.005349775	-0.19850553	-0.090627753	-0.003549473	-0.014743113	0.017962813	-0.005820075	-0.052866688	-0.001268352	0.015283183	-0.003939789	0.001010003	-0.000761606	1.79E-05	0.00157	-0.002739003	-0.00588179	0.000183576	-9.47E-05	0.000234994	-0.000116165	0.000104172	3.45E-05	-0.000496767	-6.63E-05	-0.000158049	8.05E-06	-5.67E-06	4.89E-06
-0.025686459	-0.550497137	0.144918137	0.029055545	-0.003096333	-0.051824285	-0.204558539	-0.005611321	-0.201669605	-0.070788142	-0.003957517	-0.014218734	0.01719815	-0.006723725	-0.052945565	0.007824122	0.014351793	-0.003677187	0.000865702	-0.000709414	-0.000101862	0.001752791	-0.004059619	-0.006271417	0.000190444	-0.000101636	0.000228169	-0.000110591	8.22E-05	3.41E-05	-0.00060186	-0.000274885	-0.000163247	3.41E-05	-5.49E-06	-1.57E-07
-0.025712643	-0.562643642	0.120960545	0.029121679	-0.002805443	-0.028331759	-0.119219981	-0.005657795	-0.186833855	-0.109248535	-0.002656559	-0.014747141	0.018201896	-0.004669856	-0.049585085	-0.012728926	0.015479657	-0.00401806	0.001284957	-0.000508086	8.64E-05	0.00155386	-0.000272337	-0.005610397	7.34E-06	-4.75E-05	0.000146251	-0.000141482	8.74E-05	6.81E-05	-0.00032565	-0.000128769	-8.76E-05	1.11E-05	-4.74E-06	-3.05E-07
-0.025710913	-0.559048494	0.123322478	0.028851847	-0.002715437	0.217400755	-0.001413928	-0.007200282	-0.183188959	-0.094894154	-0.002924787	-0.014129576	0.017325389	-0.004760013	-0.046415366	-0.006746569	0.013735823	-0.003546849	0.001014856	-0.000507945	-1.87E-05	0.001302123	-0.001458797	-0.004596165	8.78E-05	-3.59E-05	0.000135802	-4.68E-05	4.85E-05	1.42E-05	-0.000369539	1.51E-05	-0.000103189	-1.58E-05	-3.78E-06	4.65E-06
-0.025336635	-0.511964208	0.154191377	0.027859241	-0.003215219	-0.061025697	-0.134898724	-0.008269234	-0.163964195	-0.019713348	-0.004286704	-0.009922625	0.011481392	-0.005329275	-0.027766958	0.028179373	0.003840538	-0.000951249	-0.000444562	-0.000499933	-0.000581832	0.000136781	-0.007106671	0.000259554	0.000459112	1.19E-05	9.18E-05	0.000381575	-0.000136039	-0.000238037	-0.000474672	0.000399059	-0.000146505	-0.000102744	9.11E-07	2.14E-05
-0.025708617	-0.561051532	0.122004801	0.029071011	-0.002796554	0.002624083	-0.104379628	-0.00592287	-0.185872985	-0.105467944	-0.002701594	-0.014558092	0.017943823	-0.004723152	-0.048755386	-0.01117211	0.015018487	-0.003895142	0.001227758	-0.000486238	4.99E-05	0.0015226	-0.000492278	-0.005414286	1.42E-05	-4.13E-05	0.000137035	-0.00011924	7.48E-05	5.69E-05	-0.000322044	-0.000138066	-8.35E-05	8.17E-06	-4.50E-06	-2.44E-07
-0.025831473	-0.575226467	0.112705857	0.029606985	-0.002743201	-0.124850739	-0.16549063	-0.004413425	-0.193906495	-0.136923544	-0.002084566	-0.016119125	0.020107865	-0.004531239	-0.057434895	-0.027414373	0.01946586	-0.005050699	0.001905624	-0.000437736	0.000149625	0.002586836	0.003411279	-0.00862765	-0.00023426	-6.55E-05	0.000140397	-0.000348822	0.000160521	0.000180017	-8.87E-05	-0.00086673	1.18E-06	9.84E-05	-7.51E-06	-1.67E-05
-0.02545584	-0.521248484	0.148098515	0.028222585	-0.003198884	-0.07072626	-0.139548909	-0.007939511	-0.167608721	-0.033967971	-0.004152631	-0.01070697	0.012555687	-0.005134789	-0.029771711	0.02444507	0.004983719	-0.001274302	-0.000333142	-0.000600026	-0.000408187	-0.000209317	-0.007715253	0.000661406	0.000523067	6.50E-06	0.00012873	0.000383379	-0.000114241	-0.000234117	-0.000621991	0.000839533	-0.000208442	-0.000141945	6.82E-07	2.91E-05
-0.023301597	-0.282716183	0.270972774	0.021508957	-0.004402888	-0.083224995	-0.154158812	-0.017967071	-0.041167505	0.287595239	-0.008160127	0.009833189	-0.015886445	-0.004560752	0.043686253	0.116054563	-0.03163045	0.008766496	-0.005111231	0.00045823	-0.003928229	0.001077779	-0.008595828	0.008950153	0.00072224	0.000191821	-0.000392849	0.001443576	-0.00075213	-0.000903246	0.000320327	-0.000657591	0.000152263	-0.00015744	1.48E-05	3.27E-05
-0.021137073	-0.074015523	0.4078266	0.015168515	-0.005528916	-0.123338646	-0.173402296	-0.025416026	0.035312162	0.586558483	-0.012454505	0.025920908	-0.038336644	-0.007148596	0.090270115	0.20335956	-0.057872598	0.016068995	-0.008567472	0.001306224	-0.006471269	0.002738916	-0.011105422	0.012316903	0.000761818	0.000265468	-0.000756734	0.0020048	-0.001163368	-0.00125482	0.000788137	-0.001974895	0.000401687	-9.97E-05	2.23E-05	2.36E-05
-0.024629247	-0.4686696	-0.029927863	0.025919137	-0.000847732	0.019802856	-0.16823932	-0.011714935	0.043066278	-0.176844186	0.006310205	-0.001378239	0.002347272	0.006744516	0.02895497	-0.065519584	-0.007336338	0.001968579	0.000428734	0.002515836	-0.002101112	0.002247312	0.005986165	0.001268439	-0.000568196	0.000354987	-0.000627048	0.000646631	-0.000510055	-0.000304327	-0.001076002	-0.000580425	-9.39E-05	-2.19E-05	5.00E-06	2.08E-06
-0.024753171	-0.477861558	-0.035964432	0.026405602	-0.000874416	-0.084180296	-0.218089078	-0.010747253	0.037669044	-0.197972944	0.006596647	-0.002431102	0.003757758	0.007001057	0.023124903	-0.07636258	-0.004425089	0.001217952	0.000802812	0.002454615	-0.002075688	0.002995345	0.008608055	-0.000871147	-0.000682746	0.000326412	-0.000597685	0.000509388	-0.00044403	-0.000244059	-0.000912967	-0.001075847	-5.20E-05	3.53E-05	2.42E-06	-5.66E-06
-0.024729262	-0.483672764	-0.039753348	0.025944957	-0.000589016	0.346564586	-0.011584669	-0.012434897	0.038368541	-0.195154355	0.006548516	-0.002532245	0.003872646	0.00702849	0.0228855	-0.076788472	-0.00429216	0.001209231	0.000808669	0.002439704	-0.002053038	0.003008576	0.00868032	-0.000934021	-0.000683621	0.000317681	-0.000595254	0.000495341	-0.000437584	-0.000239462	-0.000910034	-0.001084915	-5.20E-05	3.91E-05	2.49E-06	-5.32E-06
-0.024663107	-0.476521534	-0.035075852	0.026129947	-0.000925689	-0.063553624	-0.208200096	-0.010695016	0.038507847	-0.19476565	0.006301043	-0.002292147	0.003478979	0.007258043	0.02393331	-0.074795475	-0.004790375	0.00132541	0.000618057	0.002241379	-0.002068414	0.002892017	0.008283958	-0.000607686	-0.000568228	0.000288914	-0.000533771	0.000517421	-0.000416486	-0.000275873	-0.000919938	-0.001029467	-8.99E-05	3.41E-05	1.77E-06	8.14E-07
-0.024856096	-0.480474557	-0.037677213	0.026620347	-0.000918049	-0.05757185	-0.205332204	-0.010773829	0.036541072	-0.202295982	0.006484342	-0.002584188	0.003860854	0.007212523	0.021661981	-0.078932464	-0.003969337	0.001121947	0.000754266	0.002327609	-0.002187027	0.003288643	0.009287927	-0.001372175	-0.000637282	0.000308498	-0.000560485	0.000519176	-0.000425793	-0.00027075	-0.000857174	-0.001225971	-5.82E-05	4.08E-05	1.04E-06	-2.88E-06
-0.024708109	-0.471677425	-0.031903341	0.026175847	-0.000949923	-0.040582513	-0.197188245	-0.011263949	0.041086534	-0.184577145	0.00618486	-0.001712585	0.002691711	0.007070318	0.026842861	-0.069320905	-0.006441558	0.001752695	0.000410047	0.002317697	-0.002160454	0.002557352	0.006884375	0.000566521	-0.00051028	0.000320384	-0.000564889	0.000626125	-0.000469406	-0.000322431	-0.001014391	-0.000744018	-0.000109469	-8.55E-06	3.15E-06	5.57E-06
-0.024470835	-0.463917397	-0.026814134	0.025582399	-0.000834087	-0.01781038	-0.1862724	-0.011736517	0.045092275	-0.169073184	0.006302852	-0.001100142	0.002066035	0.006591116	0.031259655	-0.061393594	-0.008125854	0.002149304	0.000398384	0.002579695	-0.001980482	0.001885387	0.005104074	0.001931031	-0.000575777	0.000360989	-0.000644992	0.000639559	-0.000519703	-0.000287947	-0.001124942	-0.000441569	-9.71E-05	-2.47E-05	6.03E-06	1.09E-06
-0.024733133	-0.467806536	-0.029370464	0.026209635	-0.000996376	-0.033822883	-0.193948278	-0.01165154	0.042924348	-0.177342383	0.006033083	-0.00132223	0.002135977	0.007022514	0.028623398	-0.065944715	-0.00747463	0.002026053	0.000244795	0.002315844	-0.002252596	0.002460204	0.006284506	0.001095367	-0.000461879	0.000329604	-0.000570192	0.000688742	-0.000493799	-0.000358957	-0.001027106	-0.000696895	-0.000115804	-2.37E-05	3.49E-06	8.26E-06
-0.025418082	-0.566091354	0.110735797	0.028589238	-0.002827695	-0.100574693	-0.226782325	-0.004323822	-0.182138215	-0.128718492	-0.002564206	-0.015367112	0.019062938	-0.002854938	-0.04839773	-0.025105502	0.017026031	-0.004447513	0.001394299	-0.000904126	0.000402546	0.001470893	0.003599439	-0.005759647	3.07E-06	-0.000116547	0.000236916	-0.000298576	0.000211011	0.00010127	0.000283345	-0.000428019	4.92E-06	5.35E-05	-6.07E-06	3.80E-07
-0.025636221	-0.574125856	0.105462679	0.029137487	-0.002752319	-0.071276338	-0.212735487	-0.004207173	-0.185960538	-0.143480869	-0.00217714	-0.016013608	0.019947024	-0.002919306	-0.052871752	-0.033369057	0.018941521	-0.004931547	0.001725531	-0.00075662	0.000294835	0.002173359	0.005663243	-0.007388383	-0.000153087	-9.53E-05	0.000195557	-0.000353696	0.00021551	0.000141522	0.000416404	-0.000847122	6.95E-05	8.50E-05	-7.43E-06	-9.02E-06
-0.025562385	-0.570745102	0.107678781	0.028959082	-0.002822822	-0.089013401	-0.221239326	-0.004275695	-0.184402092	-0.137469096	-0.002438663	-0.015759893	0.019561526	-0.002783677	-0.051063213	-0.029983923	0.018133132	-0.00472254	0.001529984	-0.000897175	0.00031825	0.001904208	0.004827654	-0.006719591	-4.82E-05	-0.000115872	0.000236106	-0.000323581	0.000223274	0.000110352	0.000366716	-0.000679946	3.07E-05	7.09E-05	-7.32E-06	-2.75E-06
-0.022683639	-0.311467893	-0.28203516	0.020243566	0.002043545	-0.11946292	0.233947649	-0.020593717	0.372238284	-0.273685342	0.018196674	0.01782359	-0.021313918	0.016034348	0.096910661	-0.113640659	-0.030106845	0.008510967	-0.000996341	0.005179463	-0.005488115	0.006758037	0.003075687	-0.001515308	-0.000521486	0.000316586	-0.000850425	0.001099933	-0.000840817	-0.000649637	-0.002291323	-0.001080867	-0.000391325	3.34E-05	1.10E-05	1.40E-05
-0.022762284	-0.321316912	-0.288489437	0.020183249	0.002090758	0.219071691	0.396245229	-0.02178864	0.37011396	-0.282013543	0.017691975	0.017083285	-0.0205586	0.016857128	0.093402922	-0.119918618	-0.028450448	0.008136831	-0.001123085	0.004649176	-0.005539496	0.007299118	0.004757243	-0.002846676	-0.00035504	0.000213859	-0.000688895	0.001030737	-0.000733487	-0.000688345	-0.002149594	-0.001451435	-0.000434782	7.38E-05	7.13E-06	2.28E-05
-0.025515251	-0.539553122	0.147800085	0.028606808	-0.003203833	-0.105434929	-0.249358181	-0.005658838	-0.192945684	-0.058542269	-0.004228955	-0.01317463	0.015742493	-0.006088707	-0.046832404	0.011991243	0.011949357	-0.003049966	0.000474268	-0.00082846	-0.000196276	0.001398104	-0.004153888	-0.004791153	0.000300805	-0.000103058	0.000240144	-1.72E-05	6.46E-05	-3.96E-05	-0.000426699	-0.000206845	-0.000148018	1.14E-05	-4.70E-06	6.99E-06
-0.025644245	-0.566381364	0.130212649	0.028972929	-0.002951729	0.057353986	-0.17131331	-0.005022324	-0.203515275	-0.100001638	-0.003656799	-0.015618777	0.019112267	-0.00555902	-0.056413432	-0.005988055	0.017312047	-0.004467224	0.001179802	-0.001008259	0.000246174	0.001684272	-0.001843951	-0.006876874	0.000199536	-0.000158978	0.000319741	-0.000256362	0.00019311	8.77E-05	-0.000452947	-0.000151866	-0.00017757	4.37E-05	-7.27E-06	4.82E-06
-0.025782198	-0.580407233	0.121005135	0.029584255	-0.002941768	-0.091730252	-0.242784448	-0.003506158	-0.211665755	-0.131941979	-0.003116202	-0.01723691	0.021331599	-0.005269945	-0.06522747	-0.022459636	0.021840456	-0.005642272	0.00182596	-0.00102716	0.000340604	0.002783448	0.002165525	-0.010173042	-2.27E-05	-0.000195446	0.000343589	-0.00049011	0.000290298	0.000203287	-0.00020393	-0.000919617	-9.93E-05	0.000138298	-1.07E-05	-1.03E-05
-0.025716335	-0.579835237	0.121394385	0.02927017	-0.002811522	0.034718641	-0.182163106	-0.003993725	-0.210329945	-0.126679465	-0.003039535	-0.016991642	0.021047394	-0.005478019	-0.063984217	-0.020203056	0.021257429	-0.005490961	0.001828223	-0.000902918	0.00036574	0.002602063	0.00160098	-0.009724839	-5.52E-05	-0.000174437	0.000304237	-0.000472934	0.000263356	0.000210853	-0.00024462	-0.000809961	-9.10E-05	0.00012824	-9.48E-06	-1.18E-05
-0.024565891	-0.565346498	0.130893201	0.02673524	-0.003467411	-0.079669362	-0.237005622	-0.003244754	-0.203799366	-0.10273389	-0.005763625	-0.017061541	0.020669881	-0.002823163	-0.056864573	-0.007037673	0.019996961	-0.005193278	0.000572134	-0.002939263	0.001090387	0.001118653	-0.001145522	-0.007807705	0.00083414	-0.000534072	0.000908401	-0.000639249	0.000595599	0.00010793	-0.000337053	-0.000358835	-0.000403883	0.000164077	-1.52E-05	2.38E-05
-0.025072957	-0.509548026	0.021073755	0.0273123	-0.00160967	-0.09502292	-0.194204817	-0.008961959	-0.036018558	-0.170241555	0.003442401	-0.006613846	0.008737444	0.00475264	0.006636015	-0.060799393	0.000646516	-0.000208216	0.000873905	0.00147871	-0.001153436	0.001420357	0.009157218	0.000999596	-0.000541958	0.000305369	-0.000471597	0.000427379	-0.000320443	-0.000199244	3.14E-05	-0.000563768	0.000124814	-4.52E-05	2.97E-06	1.27E-07
-0.025037065	-0.502597143	0.025634099	0.027103095	-0.001653181	-0.039106212	-0.167398533	-0.00968128	-0.03209903	-0.154865034	0.003113785	-0.00581398	0.007610342	0.004673179	0.010978062	-0.052640728	-0.001650484	0.000391526	0.0005087	0.001442055	-0.001223266	0.000872964	0.007098519	0.002701154	-0.000401639	0.000318643	-0.000470542	0.000557184	-0.000367069	-0.00026988	-0.000101728	-0.000148057	7.50E-05	-9.79E-05	4.57E-06	9.76E-06
-0.024573566	-0.474670215	0.043973221	0.024780282	-0.001422607	1.039942993	0.349904357	-0.016689402	-0.01028631	-0.069594598	0.00102726	-0.002329933	0.002616188	0.004796409	0.030792077	-0.015480167	-0.011537514	0.003032036	-0.001242265	0.000937477	-0.001476825	-0.001068859	-0.000325871	0.008868542	0.00024932	0.000276832	-0.000368017	0.000978759	-0.000476819	-0.000559504	-0.00040468	0.000866968	-0.000102229	-0.000226196	8.94E-06	4.59E-05
-0.024462768	-0.418136423	0.081003526	0.025131672	-0.002339406	-0.054733347	-0.174899414	-0.014492805	0.006321173	-0.004446816	0.000349332	0.002189782	-0.003533601	0.003588146	0.047732764	0.016275054	-0.021219796	0.005543485	-0.0024068	0.00144268	-0.002312104	-0.001654123	-0.004774913	0.012862594	0.000381353	0.000420797	-0.000558549	0.001449891	-0.000744911	-0.000786579	-0.000431825	0.000975298	-5.00E-05	-0.000311461	1.44E-05	4.98E-05
-0.02492984	-0.48925016	0.034386273	0.026574257	-0.001673991	0.15084483	-0.076336089	-0.011556223	-0.024024844	-0.123251456	0.002486153	-0.004327344	0.005549183	0.004500618	0.019403471	-0.036872863	-0.005948723	0.001512155	-0.000151509	0.00138807	-0.001327867	-0.000113996	0.003432434	0.005725806	-0.000163636	0.000339129	-0.000472696	0.000775348	-0.000448237	-0.000389696	-0.000308529	0.000501256	-1.90E-06	-0.00018005	7.35E-06	2.52E-05
-0.025123901	-0.515407076	0.017235333	0.027361108	-0.001502445	0.025216472	-0.1365602	-0.009236475	-0.03791652	-0.17762829	0.00358418	-0.007067371	0.009352827	0.004811375	0.004225669	-0.065287845	0.001850688	-0.000510218	0.001050799	0.001490759	-0.001133632	0.001721888	0.010221343	0.00012911	-0.000608493	0.000297742	-0.000472361	0.000367292	-0.000299203	-0.000167952	9.40E-05	-0.000759335	0.000148375	-2.14E-05	2.34E-06	-4.13E-06
-0.024823451	-0.470651819	0.046578513	0.026333526	-0.001913938	-0.026923436	-0.161561498	-0.011640652	-0.017015912	-0.095802604	0.001995051	-0.002679855	0.003247244	0.004263367	0.026203386	-0.024097196	-0.009696221	0.002498011	-0.000704143	0.001411595	-0.001604215	-0.000426911	0.001548481	0.007385808	-3.53E-05	0.000363014	-0.000496472	0.000947687	-0.000524577	-0.000491822	-0.000311496	0.000537304	-4.72E-06	-0.000207974	8.92E-06	3.02E-05
-0.024804979	-0.487100453	0.035880998	0.02319514	-2.09E-05	3.320523636	1.443237984	-0.028055307	0.001933954	-0.020929005	0.000679506	-0.001006	0.000806955	0.003980914	0.038267382	-0.001309522	-0.016003732	0.00432318	-0.001698282	0.001395486	-0.001819199	-0.001554022	-0.003225006	0.011402415	0.000256049	0.000375197	-0.000547249	0.001248324	-0.000657687	-0.000666538	-0.000528169	0.001221238	-6.96E-05	-0.00030644	1.41E-05	5.10E-05
-0.025745841	-0.579055775	0.115790614	0.029348141	-0.002904666	-0.116571241	-0.080200293	-0.004421088	-0.197833526	-0.137115954	-0.002781296	-0.016610457	0.020559121	-0.004034796	-0.059216533	-0.027428173	0.020292738	-0.005246864	0.001686613	-0.000984821	0.000274331	0.002496997	0.003815514	-0.008713646	-3.08E-05	-0.000157355	0.000296543	-0.0004006	0.000259833	0.000147606	0.000120769	-0.000860333	-2.88E-05	0.000104276	-9.41E-06	-5.83E-06
-0.025292857	-0.528739542	0.095808424	0.027953643	-0.002392133	-0.022384138	-0.218164545	-0.00744395	-0.126249198	-0.102998058	-0.000698192	-0.010436446	0.013045251	-0.001269716	-0.019271475	-0.018156873	0.005998151	-0.001622639	0.000766322	0.00045565	-0.000313432	0.00031345	0.001786424	0.000342059	-0.00020319	0.000177192	-0.000213856	0.000248547	-0.000177908	-8.79E-05	2.38E-05	0.000157001	8.00E-05	-8.34E-05	3.10E-06	1.11E-06
-0.025182391	-0.547865538	0.083270137	0.027955022	-0.002191571	-0.087244507	-0.249257447	-0.005719911	-0.135757934	-0.140530315	7.04E-05	-0.012647148	0.01622018	-0.000971705	-0.02892482	-0.036501289	0.011738579	-0.003151063	0.001680936	0.000448559	0.000161798	0.001030969	0.005617961	-0.002982763	-0.000489631	0.00012134	-0.000180629	-0.000114198	-3.38E-05	0.000115719	0.000194498	-0.000399594	0.000143423	2.56E-05	6.10E-08	-1.75E-05
-0.02512054	-0.515797176	0.104301369	0.027137486	-0.002369234	0.30991045	-0.058861098	-0.009900787	-0.117371448	-0.068295777	-0.001541713	-0.008939852	0.010910705	-0.001245365	-0.010735169	-0.002150827	0.001715319	-0.000487365	1.82E-05	0.000253945	-0.000419091	-0.00058019	-0.001586434	0.003136528	8.36E-05	0.000163746	-0.000172212	0.000441531	-0.000230202	-0.000217748	-0.000128229	0.000659038	-3.37E-06	-0.000145779	5.14E-06	1.81E-05
-0.025109926	-0.518855762	0.102287175	0.027504678	-0.002522624	-0.067957445	-0.240014364	-0.007749321	-0.121561879	-0.084834523	-0.001211161	-0.009616105	0.011902655	-0.001181615	-0.013610396	-0.007635769	0.003424534	-0.000970001	0.000305905	0.000266378	-0.000238303	-0.000564212	-0.000953819	0.002532104	1.65E-05	0.000158886	-0.000163197	0.000354878	-0.000195072	-0.00015888	-0.000156165	0.00072573	-7.46E-06	-0.000136153	4.68E-06	1.50E-05
-0.025478997	-0.542109471	0.087038769	0.028491711	-0.002363627	-0.023361837	-0.218631773	-0.006751923	-0.132677257	-0.128086123	-0.000418592	-0.011699294	0.014696714	-0.000912138	-0.026119925	-0.030826597	0.009307664	-0.002466478	0.001148234	0.000339418	-0.000297854	0.001101221	0.004521296	-0.001886381	-0.000291327	0.000142465	-0.000167468	0.000117251	-0.000103204	-3.63E-05	0.000169727	-0.000282434	0.000106652	-3.45E-05	9.62E-08	-3.82E-06
-0.025680056	-0.586822169	0.115758617	0.028699136	-0.002186607	0.627473051	0.103314496	-0.006685402	-0.207628872	-0.121993946	-0.002316746	-0.01706105	0.021450142	-0.00615441	-0.063008822	-0.020445747	0.021260704	-0.005509221	0.002258111	-0.000292932	0.000529195	0.002390449	0.001531387	-0.009484754	-0.000359051	-8.07E-05	0.000116122	-0.000513588	0.000184755	0.000314436	-0.000276634	-0.000728149	3.86E-06	0.000127833	-5.98E-06	-2.86E-05
-0.025410058	-0.541242186	0.084644674	0.0283273	-0.00227527	-0.088902156	-0.153058328	-0.007049676	-0.125307576	-0.131852907	7.08E-05	-0.011445765	0.014541123	-0.000459196	-0.02245202	-0.033893535	0.008618231	-0.00232222	0.001269959	0.000582537	-0.000220844	0.000799931	0.005535743	-0.000963115	-0.000418735	0.000199317	-0.000260751	0.000137318	-0.000142001	-1.93E-05	0.000343029	-0.000226161	0.000181373	-4.96E-05	1.79E-06	-8.17E-06
-0.024183284	-0.529550199	0.092333596	0.025593644	-0.001352357	-0.084207231	-0.150810386	-0.006789034	-0.119005915	-0.108221359	0.002005032	-0.011208554	0.015504275	-0.002722027	-0.014363794	-0.020691925	0.007880993	-0.002402569	0.002490087	0.002045074	0.001077908	-0.001315394	0.00215471	0.00117957	-0.001138188	0.000385312	-0.000652881	-0.000176327	-0.000222612	0.000384653	3.97E-05	0.000483587	0.000329755	-2.37E-05	7.70E-06	-4.97E-05
-0.024474611	-0.531773268	0.090881273	0.02610992	-0.001459147	-0.009232187	-0.114865514	-0.00717782	-0.119396607	-0.109422128	0.001749031	-0.010989037	0.014989884	-0.002570951	-0.014645474	-0.020881427	0.00728157	-0.002184609	0.002275877	0.001975866	0.000870057	-0.001235215	0.001759812	0.001598628	-0.001071214	0.000387885	-0.00065418	-8.92E-05	-0.00027007	0.000329815	-2.92E-05	0.000695757	0.000313624	-5.31E-05	1.12E-05	-4.71E-05
-0.025053685	-0.513906694	0.102570252	0.02730617	-0.002420385	-0.101891197	-0.15928854	-0.008409694	-0.112510992	-0.081936005	-0.000713732	-0.008946495	0.011177447	-0.000914806	-0.009326131	-0.009517295	0.002191869	-0.000663583	0.000405333	0.000634521	-0.000323563	-0.000527912	0.000688953	0.003026272	-0.000181508	0.000232525	-0.000299657	0.000385772	-0.000260507	-0.000146365	0.000130715	0.000437661	0.000121655	-0.000126603	6.56E-06	4.25E-06
-0.025689796	-0.566739207	0.09737831	0.029120188	-0.002487877	-0.10819247	-0.108743332	-0.005362604	-0.165352345	-0.14549673	-0.000914824	-0.014533684	0.018308405	-0.002448728	-0.043784482	-0.036576628	0.015864534	-0.004157697	0.001829158	4.15E-05	4.63E-05	0.001938389	0.006202589	-0.005611604	-0.000414645	6.60E-05	-6.28E-05	-0.00017838	4.15E-05	0.000121205	0.000382335	-0.000720106	0.000160899	3.80E-05	-3.21E-06	-1.76E-05
-0.025347349	-0.561591091	0.100757776	0.028340526	-0.002179835	-0.094686176	-0.102269493	-0.00554054	-0.162557011	-0.134817066	-0.000233705	-0.014261553	0.018378434	-0.003357875	-0.040310962	-0.030711737	0.015101648	-0.004044117	0.002218551	0.000640209	0.000438792	0.001163168	0.004690367	-0.004565495	-0.000686433	0.00015099	-0.000234263	-0.000251855	-2.21E-05	0.000253579	0.00024978	-0.000401171	0.000224133	3.59E-05	5.61E-07	-3.39E-05
-0.025597961	-0.567279824	0.097031236	0.028555083	-0.002152097	0.301842451	0.087830816	-0.007499387	-0.162198057	-0.1331462	-0.000813158	-0.014275724	0.018101927	-0.002823347	-0.041110998	-0.031774509	0.014837576	-0.003899741	0.001858069	0.000269978	0.000165135	0.001497005	0.004998593	-0.004684589	-0.000481161	0.000101892	-0.000136312	-0.000163599	-3.14E-06	0.000147817	0.000294728	-0.000484174	0.000175297	2.14E-05	-8.53E-07	-2.10E-05
-0.025681636	-0.562843171	0.099926137	0.029093492	-0.002515877	-0.104964344	-0.107196642	-0.005751718	-0.163421893	-0.137946733	-0.001028969	-0.014182364	0.017843752	-0.002534954	-0.041655507	-0.032613218	0.014801271	-0.003886595	0.001689566	6.21E-05	2.41E-05	0.001686513	0.005280227	-0.004853425	-0.000371562	7.76E-05	-7.36E-05	-0.000123475	1.57E-05	9.55E-05	0.000329447	-0.000558214	0.000147128	1.70E-05	-2.36E-06	-1.47E-05
-0.025272891	-0.499001471	0.163971249	0.027612145	-0.003279118	-0.061181425	-0.124548176	-0.009123376	-0.158485832	0.004070442	-0.004550511	-0.008683866	0.009818893	-0.005614796	-0.021850176	0.038020349	0.000818642	-0.000166119	-0.000778045	-0.000332585	-0.000730633	-0.000295956	-0.008162435	0.002037724	0.000468607	6.88E-05	8.87E-06	0.000521705	-0.000221469	-0.000295418	-0.00030658	0.000545526	-7.98E-05	-0.000145473	3.89E-06	2.15E-05
-0.024531247	-0.395150325	0.232067474	0.02513138	-0.00412425	-0.056573553	-0.122344749	-0.013220474	-0.120314206	0.153617939	-0.007390872	-0.000297839	-0.002298266	-0.006264569	-0.001061049	0.077631666	-0.012273596	0.0035884	-0.002904555	-0.000315886	-0.002687207	0.002139613	-0.006013681	0.001288448	0.000589206	3.64E-05	-7.08E-05	0.000834436	-0.00038927	-0.000577733	0.000310556	-0.001195892	9.74E-05	-4.43E-05	4.13E-06	1.62E-05
-0.024238028	-0.545255844	0.133680747	0.025512805	-0.001535728	0.237325696	0.018561607	-0.006983493	-0.175652263	-0.064325452	-0.000372399	-0.013770862	0.018495841	-0.007760056	-0.035124568	0.010679662	0.012400737	-0.003538496	0.002643072	0.001549851	0.00174788	-0.001785377	-0.005975215	-0.000893279	-0.000947628	0.000244085	-0.000456528	-0.000443755	-0.000116183	0.000566839	-0.000662103	0.001248434	0.000162086	-7.30E-06	1.02E-05	-5.75E-05
-0.025670211	-0.551767123	0.129370738	0.029009482	-0.002929326	-0.106850881	-0.146437443	-0.00601686	-0.182717165	-0.090821512	-0.002936891	-0.013749246	0.016841165	-0.004808348	-0.044490524	-0.004396953	0.012897331	-0.003353458	0.000957414	-0.000433698	-3.51E-05	0.001120741	-0.001225768	-0.003930635	5.32E-05	-4.43E-06	9.40E-05	-8.40E-06	2.08E-05	3.95E-06	-0.000148403	-7.55E-07	-3.42E-05	-2.97E-05	-2.50E-06	1.82E-06
-0.024995083	-0.512933172	0.049887171	0.027064841	-0.00174151	0.003506432	-0.166929986	-0.009419172	-0.054316566	-0.140158374	0.002500171	-0.007134388	0.009526301	0.004923448	0.015456867	-0.05009175	-0.002009947	0.000310919	0.000757106	0.001601115	-0.00039425	-0.001515617	0.011221318	0.008352837	-0.000724271	0.000522003	-0.000738968	0.000643606	-0.000449105	-0.0002213	0.001567371	0.000532828	0.000559803	-0.000246501	1.39E-05	-5.05E-07
-0.022522129	-0.429675613	0.104489676	0.020975136	-0.00281516	-0.05910638	-0.196958672	-0.011802209	-0.016349132	0.00587775	-0.002756339	-0.001601672	0.001418661	0.007366554	0.051525199	0.01676208	-0.016739242	0.004165653	-0.00261103	-0.000894644	0.000204986	-0.005305036	-2.20E-05	0.017290653	0.000788715	7.11E-05	-4.83E-05	0.000819766	-0.000246884	-0.000601961	0.001274434	0.001698651	0.000115456	-0.00026723	1.65E-05	6.33E-05
-0.025280928	-0.518435273	0.106868082	0.027770411	-0.00263651	-0.117965198	-0.088519869	-0.008580814	-0.117827394	-0.083051187	-0.001280993	-0.009205265	0.011258865	-0.000546343	-0.011016829	-0.01095569	0.002394081	-0.000686106	0.000167262	0.000308029	-0.000474458	-0.000453031	0.002037457	0.003431468	-5.68E-05	0.000224769	-0.000245035	0.000472193	-0.000242871	-0.000228806	0.000591783	0.000415584	0.000188786	-0.000168974	5.91E-06	1.30E-05
-0.024703306	-0.527805262	0.100731261	0.026620983	-0.002560385	-0.15126994	-0.10448659	-0.007247669	-0.12193558	-0.099982344	-0.001386587	-0.010844925	0.013593494	0.000274213	-0.014374397	-0.017722301	0.005901642	-0.001646925	0.000528608	-0.000209353	0.000318195	-0.000861247	0.002946327	0.002347611	-2.18E-05	7.37E-05	-6.34E-05	0.000125371	-4.84E-05	-8.54E-05	0.000588296	0.000431542	0.000125143	-8.50E-05	4.32E-06	1.18E-05
-0.025784756	-0.570470423	0.158543887	0.028982513	-0.003222254	-0.529549448	0.831250057	-0.008874075	-0.19715543	-0.085283481	-0.003563713	-0.015342096	0.01886867	-0.007204319	-0.057893414	0.004282796	0.016711527	-0.004291639	0.001275459	-0.000628578	0.000127951	0.00188715	-0.004163372	-0.007443908	9.03E-05	-0.000112025	0.000233142	-0.000231435	0.000114632	0.000120074	-0.000757451	-0.000238046	-0.00018237	5.59E-05	-5.40E-06	-7.36E-06
-0.025788746	-0.556245367	0.167869656	0.028869096	-0.003458258	-0.544699969	0.823985711	-0.009604463	-0.19114913	-0.061669496	-0.004296252	-0.013950543	0.01676291	-0.007079256	-0.052955479	0.013790677	0.013620467	-0.00343919	0.00063437	-0.00083371	-0.000260893	0.001929502	-0.005169753	-0.006441703	0.000301409	-0.000126601	0.00027704	-6.13E-05	7.65E-05	-1.55E-05	-0.000703572	-0.000345895	-0.000207643	3.52E-05	-5.81E-06	3.27E-06
-0.025850365	-0.590254383	0.145572334	0.029321092	-0.002974336	-0.529593584	0.831230859	-0.007668357	-0.206467855	-0.121809984	-0.002651924	-0.017357701	0.021781768	-0.007156608	-0.067365509	-0.013625969	0.021952362	-0.005680935	0.002190699	-0.000453751	0.000455214	0.002662556	-0.000572721	-0.010510701	-0.000236606	-0.000121684	0.00020535	-0.000518205	0.000204967	0.000303416	-0.000616802	-0.000716847	-0.000101508	0.000138205	-7.48E-06	-2.67E-05
-0.025431704	-0.578537372	0.153266346	0.028063684	-0.002555235	-0.257691835	0.961581105	-0.009590939	-0.198320975	-0.090136002	-0.002288042	-0.016163025	0.020607415	-0.008267399	-0.058541633	0.002228322	0.018471366	-0.004864715	0.002203675	0.000172185	0.000787278	0.001232956	-0.004469035	-0.007504467	-0.000378129	-9.36E-06	1.61E-05	-0.000446595	8.54E-05	0.000367497	-0.000890928	3.93E-05	-8.34E-05	7.75E-05	-2.40E-06	-3.38E-05
-0.025913231	-0.582914646	0.150383936	0.029395605	-0.003267066	-0.5640368	0.814717939	-0.007977858	-0.203193508	-0.108927353	-0.003512201	-0.016555618	0.020397349	-0.006633479	-0.063831455	-0.006660399	0.019661933	-0.005044854	0.001500887	-0.000925425	0.000200546	0.002394583	-0.002188612	-0.009082676	0.000119106	-0.00017308	0.000334621	-0.000342554	0.000209013	0.000144692	-0.000687259	-0.000431831	-0.000209063	8.49E-05	-8.58E-06	-4.38E-06
-0.025526917	-0.582922854	0.150386392	0.028451085	-0.002683353	-0.412808525	0.887217351	-0.008540104	-0.201726089	-0.103457935	-0.002255825	-0.016713374	0.021268331	-0.007980288	-0.061920068	-0.003976854	0.020043414	-0.005255364	0.002329837	4.02E-05	0.000777329	0.001655381	-0.003075046	-0.008628697	-0.00039453	-4.25E-05	5.83E-05	-0.0005158	0.000126213	0.000383434	-0.000813778	-0.00018639	-7.62E-05	0.000107264	-3.15E-06	-3.56E-05
-0.023393031	-0.551767369	0.170927516	0.021174839	0.000106242	2.042490864	2.064306146	-0.021379401	-0.166453366	0.033626579	-0.000576679	-0.012535013	0.017571466	-0.012535745	-0.028866281	0.054930523	0.00807417	-0.002472343	0.002799363	0.002630983	0.002318372	-0.003437518	-0.015981426	0.001147362	-0.001170287	0.000365428	-0.000702828	-0.000468129	-0.000252306	0.000763655	-0.001613912	0.001936165	9.08E-05	-2.03E-05	1.34E-05	-7.94E-05
-0.025922296	-0.592329435	0.144218274	0.029202536	-0.002865191	-0.229614558	0.975043938	-0.009169526	-0.205060849	-0.116177844	-0.002907979	-0.017205088	0.021477223	-0.007032373	-0.066603303	-0.012057932	0.02134324	-0.005490414	0.002005236	-0.000558406	0.000357074	0.002649154	-0.000929411	-0.010172586	-0.000151169	-0.000132571	0.000229066	-0.000463472	0.000197705	0.000257184	-0.000629725	-0.00066053	-0.000123318	0.000122963	-7.43E-06	-2.10E-05
-0.025063923	-0.514029647	0.069357685	0.027306426	-0.002163522	-0.077609938	-0.179307146	-0.008772031	-0.078965508	-0.119869881	0.000804155	-0.008027532	0.010216242	0.002677687	0.002624013	-0.033565476	0.00036377	-0.000214217	0.000412407	0.000829286	-0.000498115	-0.000655288	0.006029737	0.00495476	-0.000292124	0.000310607	-0.00040633	0.000514045	-0.000304223	-0.000233494	0.00066273	0.000381617	0.000237126	-0.000168655	7.47E-06	1.16E-05
-0.025186101	-0.536207142	0.054818938	0.027650131	-0.001807146	0.079025635	-0.104212288	-0.008278871	-0.088372337	-0.156674262	0.001783759	-0.010116055	0.013223242	0.002666792	-0.007729979	-0.053084982	0.005917837	-0.001666088	0.001397265	0.001069762	-0.000236671	0.000388573	0.010302893	0.001368369	-0.000676153	0.000307133	-0.000456203	0.000213804	-0.000220185	-4.24E-05	0.000869462	-0.000301099	0.00034949	-7.03E-05	5.28E-06	-1.15E-05
-0.015873356	-0.452457797	0.068997324	0.006218532	0.000293071	-1.095715011	2.065874492	-0.015756292	0.095092961	-0.084204922	0.005345986	-0.006318072	0.012924183	0.015781177	0.092669035	-0.043796008	-0.007654239	0.000450374	0.002027935	0.000498961	0.006183329	-0.012197945	0.01860555	0.022484241	-0.001138477	0.000251309	-0.000416108	-0.000925362	0.000462933	0.000699067	0.00424324	0.001482152	0.00097687	-3.37E-06	1.53E-05	-4.74E-05
-0.024870665	-0.554903987	0.109576495	0.027245532	-0.002361762	-0.025812937	-0.192703415	-0.005100457	-0.167323021	-0.114604424	-0.001493388	-0.014344503	0.018294374	-0.003203197	-0.03867288	-0.018862487	0.014479838	-0.003878756	0.001725982	-0.000104873	0.000853212	0.000280801	0.001867605	-0.003442624	-0.000317186	-5.73E-06	-2.91E-06	-0.000335604	9.60E-05	0.000221418	8.06E-05	4.25E-05	7.16E-05	4.36E-05	4.71E-07	-1.54E-05
-0.025133841	-0.564620204	0.103210847	0.027758368	-0.002149144	0.131343087	-0.117359653	-0.005484756	-0.170958232	-0.12849513	-0.000922517	-0.014898118	0.019091119	-0.003495034	-0.043250011	-0.027311762	0.016275656	-0.004329671	0.002125653	0.000202035	0.000684595	0.001049366	0.003980033	-0.005085857	-0.000530657	4.74E-05	-9.15E-05	-0.000365424	7.44E-05	0.000265776	0.000215634	-0.000394352	0.000157189	6.68E-05	-1.01E-06	-2.67E-05
-0.024108351	-0.54846993	0.113813288	0.025558233	-0.001651742	-0.010484671	-0.185356306	-0.004924567	-0.163861502	-0.101613525	0.000113009	-0.014224784	0.019044637	-0.004981765	-0.034429628	-0.012207064	0.014357163	-0.004020841	0.002699812	0.001075046	0.001613438	-0.000799415	0.000385855	-0.002591672	-0.000897388	0.000151355	-0.000322891	-0.000532352	1.53E-05	0.000492688	-4.94E-05	0.000286452	0.000215332	6.67E-05	3.38E-06	-4.59E-05
-0.025330942	-0.545303359	0.13719497	0.028122802	-0.002879955	-0.072113397	-0.095777473	-0.006394035	-0.181537706	-0.07230395	-0.003233447	-0.013335913	0.016382866	-0.005269291	-0.040856303	0.006309383	0.011429034	-0.003007115	0.000802252	-0.000457945	0.000278212	0.000181417	-0.004022748	-0.002311044	0.000133575	-1.90E-05	0.000107212	-2.10E-05	2.04E-05	2.80E-05	-0.00035371	0.000562881	-9.21E-05	-5.54E-05	-1.03E-07	5.93E-06
-0.024812588	-0.437980681	0.207551825	0.02608585	-0.003939425	-0.112035041	-0.114926694	-0.012331586	-0.134054773	0.113827924	-0.007074043	-0.003133427	0.001889237	-0.006204243	0.002245095	0.087586788	-0.012510987	0.003378597	-0.003030901	-0.00071217	-0.001524312	-0.001866661	-0.016398688	0.008599685	0.001172957	6.63E-05	6.68E-05	0.001112486	-0.000418145	-0.000684862	-0.000529641	0.001300011	-0.000223262	-0.000283245	8.72E-06	5.78E-05
-0.025335814	-0.523243339	0.151880059	0.02781843	-0.00315734	0.148662759	-0.119626766	-0.008291654	-0.174487909	-0.024819861	-0.004720421	-0.011078558	0.012960938	-0.005403338	-0.031130317	0.029284779	0.005352498	-0.001368039	-0.000438223	-0.000868802	-0.000199593	-0.000570281	-0.008682639	0.000991554	0.000631914	-4.27E-05	0.000204484	0.00033657	-6.44E-05	-0.00022554	-0.000566136	0.001052363	-0.000228732	-0.000149006	8.65E-07	3.41E-05
-0.023841161	-0.489326519	0.174140078	0.024541573	-0.002176877	-0.073587052	-0.226180857	-0.008137342	-0.159265734	0.033702841	-0.002410003	-0.008848787	0.011625488	-0.009000787	-0.012651739	0.061457007	-0.000359486	-0.000270865	0.000585869	0.00132472	0.001082031	-0.003971472	-0.016347332	0.006592507	-0.000180396	0.000315896	-0.000409426	0.000256698	-0.000319399	0.000169261	-0.001128631	0.002487516	-5.79E-05	-0.000225175	1.02E-05	-1.17E-05
-0.02571726	-0.564981711	0.121417337	0.029097466	-0.002879952	-0.183541427	0.069906141	-0.006189301	-0.180914936	-0.115596676	-0.002506867	-0.014739305	0.018225122	-0.004002777	-0.047746196	-0.01676814	0.015329898	-0.003987541	0.001282121	-0.000537692	0.000111675	0.001429016	0.001188755	-0.005040049	-1.52E-05	-3.24E-05	0.000130656	-0.00012409	8.95E-05	5.22E-05	-1.15E-05	-0.000144862	-1.82E-05	-4.09E-06	-4.10E-06	5.83E-07
-0.025641513	-0.552726489	0.129451112	0.028859967	-0.002971737	-0.215657618	0.05450817	-0.006698848	-0.175798098	-0.095545953	-0.002793508	-0.01362244	0.016686344	-0.004232217	-0.043336929	-0.008504706	0.012902901	-0.003342667	0.000961122	-0.000463143	-9.45E-05	0.001364329	0.000334255	-0.004245682	2.15E-05	-1.20E-05	9.59E-05	-2.76E-05	3.51E-05	-3.05E-06	4.01E-05	-0.000287305	7.24E-06	-6.17E-06	-3.06E-06	-1.37E-07
-0.024209191	-0.352970068	0.260440102	0.02364902	-0.00437665	0.1129218	0.212016058	-0.018202008	-0.089189003	0.243736633	-0.009012249	0.004648994	-0.009106103	-0.006410235	0.026486685	0.12293224	-0.025944504	0.007149055	-0.00493575	-0.000387269	-0.003241106	-0.000335273	-0.015151015	0.009884239	0.001225576	0.000117269	-0.000116139	0.001516556	-0.000656831	-0.000972225	5.34E-05	-5.29E-05	-2.23E-05	-0.000235114	1.19E-05	5.26E-05
-0.025796056	-0.574990847	0.11485185	0.029396192	-0.002783728	-0.200784791	0.061640565	-0.005518676	-0.18603229	-0.135624726	-0.002046016	-0.015789458	0.019706229	-0.003942258	-0.053518303	-0.027598489	0.018321425	-0.004764162	0.001773912	-0.000453294	0.000185939	0.002162091	0.003880462	-0.007256949	-0.000212859	-4.23E-05	0.000116646	-0.000286295	0.000141285	0.000144833	0.0001569	-0.000675453	5.18E-05	6.15E-05	-5.86E-06	-1.26E-05
-0.025510159	-0.56812883	0.119355664	0.028720644	-0.002806466	-0.22540265	0.049837558	-0.00552722	-0.182836009	-0.123400063	-0.002308959	-0.015369704	0.019184039	-0.003902451	-0.049992592	-0.02120461	0.017100206	-0.004464941	0.001591212	-0.000559602	0.000366176	0.001610801	0.002515916	-0.006224313	-0.00012993	-7.07E-05	0.000149282	-0.000298362	0.000153683	0.00014212	9.01E-05	-0.000464814	1.70E-05	6.02E-05	-4.78E-06	-8.85E-06
-0.025766088	-0.56989497	0.118189603	0.029309192	-0.002881698	-0.220331288	0.052268984	-0.005780148	-0.183650988	-0.126334481	-0.00236586	-0.01532236	0.019015475	-0.003856278	-0.050766287	-0.02240575	0.016903726	-0.00439507	0.001486502	-0.000577664	0.000147577	0.001807116	0.002579084	-0.006184043	-7.78E-05	-5.09E-05	0.000148763	-0.000206645	0.000128621	8.91E-05	7.68E-05	-0.000413559	4.35E-06	2.95E-05	-5.45E-06	-3.92E-06
-0.024469472	-0.387042588	0.246777443	0.024923805	-0.004282858	-0.035218363	-0.167345631	-0.013464813	-0.127830485	0.18396651	-0.00833938	0.000309872	-0.003264852	-0.007649171	0.000437988	0.09778832	-0.014639815	0.004200298	-0.003420253	-0.000495032	-0.002676845	0.001338285	-0.011510332	0.00295438	0.000877922	1.03E-05	2.12E-06	0.000965245	-0.000424941	-0.000650237	-0.000187794	-0.000579101	-5.74E-05	-9.69E-05	5.25E-06	2.94E-05
-0.025271905	-0.505062515	0.169394192	0.027709549	-0.003412246	-0.081088043	-0.189327595	-0.007835301	-0.175015701	-0.000923168	-0.005098253	-0.009873082	0.011166856	-0.006378269	-0.033113797	0.034466141	0.004752281	-0.00112468	-0.000520143	-0.000694379	-0.00074016	0.000979425	-0.006716357	-0.001904431	0.000463571	-5.32E-05	0.000159806	0.000275993	-8.26E-05	-0.000209731	-0.000365248	-0.000168185	-0.000121606	-3.49E-05	-1.12E-06	1.40E-05
-0.02423531	-0.343795315	0.275131765	0.024052452	-0.004668274	-0.012569151	-0.156489514	-0.015277033	-0.112452771	0.24428637	-0.009574512	0.003744215	-0.008294269	-0.007825899	0.008143409	0.112607511	-0.019815365	0.00570832	-0.004320097	-0.000538499	-0.00351424	0.002352873	-0.010669507	0.002693771	0.000965749	-5.69E-06	-1.54E-05	0.001114842	-0.000490966	-0.000780483	5.74E-06	-0.001110656	-1.32E-05	-7.73E-05	5.13E-06	3.21E-05
-0.025630082	-0.558330946	0.134470783	0.028791789	-0.002933458	0.094508649	-0.105140397	-0.006039448	-0.196393186	-0.084648828	-0.003684947	-0.014583876	0.017761263	-0.0056777	-0.050767032	0.001282519	0.014599921	-0.003766587	0.000902766	-0.000824553	0.000126256	0.001174083	-0.003396207	-0.005025558	0.000236163	-0.000103079	0.000247074	-0.00010565	0.000107393	2.67E-05	-0.0004999	0.000171311	-0.000172302	-9.90E-06	-4.69E-06	9.03E-06
-0.025294454	-0.522970151	0.13876137	0.027873052	-0.003179119	-0.0502615	-0.149153606	-0.007827271	-0.15900038	-0.046740729	-0.004024333	-0.010850381	0.012796198	-0.003416959	-0.025735403	0.015519393	0.004999553	-0.001306935	-0.000376826	-0.000852507	-0.000206272	-0.000616939	-0.00497565	0.001771675	0.000549491	-1.21E-05	0.000164359	0.000354809	-5.73E-05	-0.000249208	-0.000101001	0.000899803	-0.000127031	-0.000157326	9.16E-07	3.50E-05
-0.021819334	-0.52530132	0.06030148	0.020428477	-0.001443533	-0.097720949	-0.203716428	-0.004994343	-0.075333386	-0.145053476	0.00090551	-0.012440826	0.017431997	0.006829577	0.008922381	-0.051427612	0.008640675	-0.002902538	0.001787153	-0.000587268	0.002946661	-0.00429858	0.013643618	0.006271079	-0.000485055	2.75E-05	-5.22E-06	-0.000627528	0.000407835	0.000377843	0.00242109	0.00043201	0.00048841	1.53E-05	-3.72E-06	-1.11E-05
-0.019601566	-0.485339526	0.086564044	0.015524777	0.001504609	0.041301991	-0.13707341	-0.006772941	-0.055193379	-0.066986553	0.007540149	-0.009302627	0.016863382	-0.001181155	0.030565027	-0.014908966	0.002194427	-0.002172595	0.004593163	0.004258439	0.004005496	-0.007654254	0.006581086	0.011322719	-0.002189881	0.000947018	-0.001233413	-0.00045329	-9.24E-06	0.000978509	0.001995806	0.00130675	0.00090169	-0.000170587	-7.63E-06	-8.62E-05
-0.025215254	-0.560494956	0.13319181	0.028173673	-0.002616072	-0.080346214	-0.294249747	-0.004001833	-0.202597976	-0.094157043	-0.002598737	-0.015525793	0.019564313	-0.006711483	-0.053752128	-0.002149141	0.017260513	-0.004568164	0.001849041	-0.000191498	0.000776356	0.000909055	-0.002744755	-0.006181858	-0.000231757	-4.77E-05	8.49E-05	-0.000405374	0.000123493	0.000291392	-0.000509849	8.22E-05	-5.42E-05	6.24E-05	-2.31E-06	-2.18E-05
-0.021164662	-0.148116026	-0.534544878	0.015772035	0.004903012	-0.425388583	0.58966797	-0.026905145	0.646596868	-0.353590579	0.028822554	0.035046493	-0.043047646	0.017546388	0.124499919	-0.136022878	-0.044019794	0.013012683	-0.001883172	0.007424424	-0.008669864	0.012222321	-0.003604713	-0.008964965	-0.000487405	0.000218739	-0.000945627	0.001332616	-0.001065636	-0.000824175	-0.002766555	-0.001471241	-0.000471122	4.69E-05	1.81E-05	6.54E-06
-0.02392517	-0.398120659	-0.125516253	0.023756898	0.000185304	-0.023540595	-0.110479908	-0.016668211	0.202434508	-0.208516097	0.011526461	0.008300417	-0.009461017	0.015148645	0.087006863	-0.094271523	-0.025167433	0.006649042	-0.000785848	0.004094749	-0.003567469	0.001670654	0.010149091	0.00923514	-0.000685324	0.000633235	-0.001091201	0.001377182	-0.000918337	-0.000700579	-0.000794201	-0.000264986	1.51E-05	-0.000170333	1.44E-05	2.38E-05
-0.024083336	-0.427834456	-0.144969236	0.023375099	0.000941412	0.998469054	0.379484697	-0.020120712	0.196317373	-0.232263176	0.011912467	0.006356083	-0.006846104	0.01550388	0.077898682	-0.111223695	-0.02046314	0.005491213	-0.000150514	0.004042315	-0.003417781	0.002703655	0.013996895	0.006058392	-0.000891307	0.000581788	-0.001065297	0.001133713	-0.000815219	-0.0005836	-0.000580349	-0.000928862	8.13E-05	-8.25E-05	1.15E-05	1.17E-05
-0.023953261	-0.406717444	-0.131152044	0.023952327	0.000233019	-0.088054184	-0.141407266	-0.015746353	0.197809426	-0.226667322	0.011873541	0.007366303	-0.008154923	0.015280009	0.082286693	-0.103141867	-0.022631276	0.005983242	-0.000400846	0.004099257	-0.003443102	0.002115593	0.01203058	0.007650549	-0.000808024	0.000615046	-0.001080368	0.001240936	-0.000863409	-0.000625475	-0.000708686	-0.000538509	4.54E-05	-0.000127457	1.29E-05	1.64E-05
-0.025477101	-0.54974454	0.06540761	0.028297483	-0.001949865	0.138329623	-0.033831214	-0.008057585	-0.109657892	-0.157968691	0.001123308	-0.011482251	0.014823707	0.001907472	-0.015660127	-0.053382261	0.008335627	-0.002288981	0.001539679	0.000856631	-0.000136652	0.000430485	0.011601772	0.000997111	-0.00069687	0.000318067	-0.000440529	0.000194194	-0.000188143	-2.69E-05	0.001396564	-0.000302087	0.000474916	-0.000102667	5.36E-06	-1.37E-05
-0.025371365	-0.532357677	0.07679698	0.028132957	-0.002240721	-0.079988881	-0.138497494	-0.00806553	-0.102972909	-0.131872249	0.000525552	-0.010003553	0.012759404	0.001808797	-0.007856168	-0.038764595	0.004310347	-0.00125605	0.000890892	0.000756723	-0.000262641	-0.000453741	0.008261426	0.003762633	-0.000450824	0.000332658	-0.000424784	0.000403666	-0.000257256	-0.000148319	0.001215461	0.000275668	0.00039671	-0.000178157	7.48E-06	1.59E-06
-0.025105372	-0.498648813	0.098908024	0.027189187	-0.002451441	-0.052027028	-0.125094945	-0.009863399	-0.087837829	-0.072573057	-0.000452347	-0.006764161	0.008250309	0.001282496	0.005577096	-0.013565386	-0.002996095	0.000687853	-0.000151289	0.0008488	-0.000766952	-0.001039763	0.004721518	0.006883099	-0.000238447	0.000376462	-0.000486591	0.00070996	-0.000404088	-0.000325684	0.001198059	0.000371529	0.00039776	-0.000227586	1.10E-05	9.87E-06
-0.025482809	-0.548134224	0.066456683	0.028445074	-0.002038773	-0.001651099	-0.100939661	-0.007485211	-0.11002636	-0.15944111	0.001151063	-0.011481436	0.014832057	0.001903004	-0.01575266	-0.053565717	0.008387954	-0.002311253	0.001552714	0.000861683	-0.00014003	0.000449279	0.011668699	0.000942435	-0.000702213	0.000319995	-0.000440849	0.000192605	-0.000187644	-2.52E-05	0.001402552	-0.000320452	0.000477138	-0.000101254	5.23E-06	-1.42E-05
-0.025332375	-0.534975751	0.049146734	0.027970234	-0.001828495	0.063312663	-0.127889715	-0.008192437	-0.084942578	-0.161932379	0.001904505	-0.009793085	0.012688556	0.00259535	-0.009515042	-0.054792327	0.005996556	-0.00163558	0.001311175	0.001049308	-0.000556855	0.001092103	0.00974905	2.38E-05	-0.000602317	0.000279308	-0.000408564	0.000241353	-0.000218683	-7.77E-05	0.000561061	-0.000493765	0.000259017	-5.09E-05	2.95E-06	-8.63E-06
-0.025079204	-0.522926709	0.057050413	0.027440204	-0.001873021	-0.095709373	-0.204127709	-0.007877949	-0.080228085	-0.143657274	0.001868276	-0.008839174	0.01154647	0.002168102	-0.003666585	-0.044129623	0.003464385	-0.001023381	0.001119952	0.001235556	-0.00042163	0.000199047	0.007122649	0.002090893	-0.00057698	0.000319826	-0.000467829	0.000316685	-0.00027985	-8.20E-05	0.000383485	2.32E-05	0.000235781	-9.47E-05	6.04E-06	-7.03E-06
-0.022695506	-0.12341581	0.425429443	0.017990127	-0.005798219	1.072773783	0.406377792	-0.02607801	-0.047652217	0.524983212	-0.014624474	0.019073145	-0.031028638	-0.009607294	0.02009711	0.145750678	-0.033613298	0.010368213	-0.006725493	-0.000121043	-0.007109797	0.009822834	0.001607752	-0.006930108	0.000543786	-0.000129869	-0.000217424	0.001092088	-0.000605771	-0.000893888	0.000626767	-0.003497199	0.000244392	0.000126352	2.26E-06	1.18E-05
-0.025669276	-0.556405408	0.141478287	0.029001271	-0.003078691	-0.04579031	-0.129856023	-0.005680368	-0.201807546	-0.079570548	-0.003928509	-0.014702469	0.017854519	-0.006337332	-0.053798096	0.0044176	0.015186552	-0.003904357	0.000920845	-0.000857828	4.41E-05	0.001590404	-0.003794699	-0.006196301	0.000235683	-0.000126833	0.000274907	-0.000147071	0.000122517	4.23E-05	-0.000592225	-0.000123983	-0.000188549	2.75E-05	-6.07E-06	4.41E-06
-0.025142004	-0.544892938	0.149041885	0.027789957	-0.002817076	-0.122473368	-0.16661994	-0.005450514	-0.196547153	-0.059367395	-0.003373815	-0.013902157	0.017240375	-0.00734427	-0.047251699	0.015912667	0.013102057	-0.003463133	0.001150775	-0.000258677	0.000518416	0.00033786	-0.006684206	-0.004068714	1.90E-05	-4.04E-05	0.00010217	-0.000189641	4.29E-05	0.000163818	-0.000811664	0.000457743	-0.000151018	7.28E-06	-8.64E-07	-8.97E-06
-0.025110923	-0.471366919	0.197232251	0.027060479	-0.003812378	-0.077011075	-0.144831432	-0.010073312	-0.164788301	0.065419859	-0.006697271	-0.006833211	0.006764795	-0.007225892	-0.021372538	0.065411139	-0.002606966	0.000848451	-0.001816431	-0.000911869	-0.001272571	0.000302581	-0.012183528	0.001256528	0.000885676	-6.32E-05	0.000206203	0.000616589	-0.000199659	-0.000435501	-0.000637815	0.000150887	-0.00023417	-0.000100515	9.30E-07	3.35E-05
-0.02540236	-0.51306757	0.16989214	0.028027169	-0.003472059	-0.054652717	-0.134109268	-0.008163564	-0.181782518	-0.001136079	-0.005485868	-0.010484616	0.011937894	-0.006809147	-0.033905496	0.041775242	0.004544169	-0.001106232	-0.000727148	-0.0009465	-0.00051035	-2.77E-05	-0.010939101	-0.00013544	0.000741195	-7.59E-05	0.000254646	0.00037403	-7.99E-05	-0.000260826	-0.00087264	0.000797131	-0.000303684	-0.000121116	-6.38E-07	3.34E-05
-0.025498752	-0.532823396	0.156942751	0.028258275	-0.003237271	0.117561701	-0.051545965	-0.007848092	-0.189836214	-0.032691037	-0.00497051	-0.012330895	0.014472526	-0.006458957	-0.042850648	0.025028	0.009308208	-0.002335655	-5.89E-05	-0.001005807	-0.00030706	0.00088038	-0.007275314	-0.003198677	0.000538721	-0.000122934	0.000291135	0.000122373	2.97E-05	-0.000134132	-0.000680287	0.000197012	-0.000246784	-3.48E-05	-3.73E-06	2.05E-05
-0.025716831	-0.573058343	0.114383464	0.029255259	-0.002551284	-0.022902315	-0.158363365	-0.004734419	-0.193037336	-0.129226372	-0.001786238	-0.015851298	0.019934981	-0.004971904	-0.054858955	-0.023871224	0.018590761	-0.004862022	0.002045319	-9.57E-05	0.000314929	0.002027134	0.002763529	-0.007422819	-0.000378296	5.40E-06	2.05E-05	-0.000331782	0.000100306	0.000226891	-8.57E-06	-0.000572612	7.64E-05	6.67E-05	-4.17E-06	-2.40E-05
-0.025621631	-0.55545045	0.125924618	0.028827424	-0.0027552	0.046277587	-0.125200201	-0.006263772	-0.183941533	-0.09362904	-0.00273931	-0.014057171	0.017344574	-0.0049261	-0.045230232	-0.005728386	0.013516127	-0.003526668	0.00113302	-0.000339911	0.000111787	0.001000737	-0.001311778	-0.004019944	-1.29E-05	1.25E-06	7.16E-05	-6.04E-05	2.58E-05	5.02E-05	-0.000215253	0.000105656	-3.45E-05	-2.57E-05	-1.86E-06	-1.30E-06
-0.025814398	-0.569389074	0.116787256	0.029320585	-0.002665398	0.098535091	-0.100145576	-0.005744457	-0.190333238	-0.118523523	-0.00236656	-0.015288971	0.018971121	-0.004673235	-0.05238716	-0.018979263	0.016913264	-0.004388489	0.0015752	-0.000371399	9.67E-05	0.001907513	0.001725934	-0.006479377	-0.000153096	-2.04E-05	9.15E-05	-0.000197941	9.00E-05	0.00011387	-4.10E-05	-0.000427754	1.55E-05	3.01E-05	-4.73E-06	-9.85E-06
-0.025713631	-0.566385113	0.118761831	0.029160318	-0.002666005	-0.01905893	-0.156521226	-0.005126671	-0.18983228	-0.116626697	-0.002194566	-0.015113991	0.018823453	-0.004900112	-0.051550143	-0.017551403	0.016660036	-0.004342293	0.001657049	-0.000224068	0.000166206	0.001762726	0.001434835	-0.006275476	-0.00022154	5.13E-07	4.92E-05	-0.000213973	7.22E-05	0.000143952	-6.20E-05	-0.000383035	3.49E-05	3.26E-05	-3.65E-06	-1.45E-05
-0.025784833	-0.559769339	0.123090184	0.029343699	-0.002862044	-0.086686657	-0.18894348	-0.005332684	-0.187453408	-0.107247168	-0.002628658	-0.014514339	0.017862698	-0.00472426	-0.049442253	-0.013406106	0.015208883	-0.003940146	0.001290623	-0.000401655	-6.52E-05	0.001822072	0.00096919	-0.005790362	-7.37E-05	-1.40E-05	9.33E-05	-0.000110601	5.91E-05	5.60E-05	-2.89E-05	-0.000445012	1.01E-05	1.74E-05	-4.44E-06	-6.44E-06
-0.025052041	-0.478460172	0.1764137	0.026719152	-0.003290275	0.228812382	-0.037697338	-0.010907586	-0.150287035	0.038203293	-0.005241095	-0.006989227	0.007315787	-0.005654943	-0.018973279	0.04376183	-0.001207056	0.00047446	-0.00115769	-0.000377158	-0.001208672	0.000802149	-0.006076626	0.000507248	0.000427874	2.80E-05	7.94E-06	0.000496911	-0.000220103	-0.000326604	-3.54E-05	-0.000314844	-2.65E-06	-6.59E-05	2.63E-06	1.40E-05
-0.025532461	-0.556299649	0.125373502	0.028709165	-0.002819852	-0.062705473	-0.177447223	-0.005414979	-0.185183931	-0.09861356	-0.002778744	-0.014290466	0.017635727	-0.004724437	-0.046279671	-0.007712768	0.014213616	-0.003710604	0.001168866	-0.000472047	0.000194913	0.001049623	-0.000892693	-0.004396084	1.13E-05	-3.12E-05	0.000117513	-0.000115502	6.66E-05	6.39E-05	-0.000193276	4.85E-05	-4.87E-05	-8.44E-06	-2.74E-06	-2.47E-07
-0.025743411	-0.568161447	0.117601749	0.028841542	-0.00247059	0.418498554	0.053247713	-0.007438861	-0.187103146	-0.105861106	-0.002513635	-0.0148834	0.01844738	-0.00481288	-0.049567282	-0.013762789	0.015604136	-0.00404139	0.001424959	-0.000325352	0.000122213	0.001535535	0.000504297	-0.005495292	-0.000116199	-9.58E-06	7.10E-05	-0.000149798	6.08E-05	9.63E-05	-0.000114197	-0.000209317	1.61E-06	8.52E-06	-3.27E-06	-7.26E-06
-0.025867699	-0.583529864	0.124456848	0.029690841	-0.002903868	-0.000882326	-0.183235381	-0.003821545	-0.218008061	-0.128113471	-0.003261692	-0.0174807	0.0216027	-0.006044709	-0.068564474	-0.019573784	0.022474148	-0.005788792	0.001884958	-0.00099092	0.000296016	0.003002589	0.001182193	-0.010917064	-2.53E-05	-0.000199675	0.000349313	-0.000503545	0.000286706	0.000220614	-0.000390814	-0.000939114	-0.000132793	0.000145761	-1.12E-05	-1.26E-05
-0.025729214	-0.57900817	0.127423401	0.029348905	-0.00289152	-0.006790633	-0.186068565	-0.003969314	-0.215743716	-0.119369535	-0.003336346	-0.017125154	0.021184791	-0.006168343	-0.065855946	-0.014648683	0.021400068	-0.005528645	0.001785488	-0.000957316	0.000402785	0.002534806	-9.70E-05	-0.009926848	5.43E-06	-0.000193575	0.000338146	-0.000483149	0.00027012	0.000220963	-0.00048381	-0.000664297	-0.000154065	0.000127416	-9.74E-06	-1.07E-05
-0.02566399	-0.558597232	0.140803685	0.029074739	-0.003090572	-0.061368849	-0.212235885	-0.004932563	-0.206792466	-0.084232848	-0.00395119	-0.015123084	0.018386778	-0.006496193	-0.05706204	0.001898581	0.016515942	-0.004241878	0.0010689	-0.000908984	6.39E-05	0.001976215	-0.003002652	-0.007410459	0.000190899	-0.000152527	0.000300394	-0.000231158	0.000159736	8.03E-05	-0.0005584	-0.00040879	-0.000177186	6.69E-05	-7.33E-06	-9.26E-07
-0.025853341	-0.582378596	0.125217171	0.029642709	-0.002895472	-0.020426229	-0.192604642	-0.003694412	-0.217599215	-0.126483611	-0.003211956	-0.017322947	0.021403652	-0.006151729	-0.068028303	-0.018584375	0.022157607	-0.005707846	0.001877757	-0.000927045	0.000283111	0.002938146	0.000922381	-0.010700945	-3.78E-05	-0.000186645	0.000329386	-0.000485775	0.000270335	0.000218838	-0.000410595	-0.000884642	-0.000129389	0.000138284	-1.07E-05	-1.30E-05
-0.025049048	-0.564540536	0.136925917	0.027858581	-0.002358338	-0.143181826	-0.251457712	-0.003551859	-0.209432425	-0.095104943	-0.001896259	-0.016142627	0.020738538	-0.008206316	-0.057606634	-0.000471146	0.01900557	-0.00508103	0.002507727	0.000370843	0.001120725	0.000837711	-0.003802401	-0.007255889	-0.000552304	9.73E-06	-4.81E-05	-0.000571912	9.97E-05	0.000473615	-0.00080406	0.000129361	-2.32E-05	0.000100386	-7.59E-07	-4.40E-05
-0.02481063	-0.46743643	0.20058128	0.026412781	-0.00367092	-0.062311779	-0.212695595	-0.009203868	-0.168398827	0.065931661	-0.006405902	-0.007125514	0.007269232	-0.007703875	-0.026123675	0.059834345	-0.000133743	0.000227057	-0.001281575	-0.000695011	-0.001134278	0.001220258	-0.009328205	-0.001668518	0.000567449	-8.99E-05	0.000160684	0.000336436	-0.000134243	-0.000263484	-0.0004972	-0.00050072	-0.000138429	9.67E-06	-2.84E-08	1.08E-05
-0.025724432	-0.56409339	0.137206987	0.029190855	-0.003043638	-0.024009875	-0.194324579	-0.004729769	-0.209041771	-0.092974557	-0.003831762	-0.015527658	0.01890962	-0.006401471	-0.059348893	-0.002319452	0.017573691	-0.004509283	0.001195103	-0.000932946	6.97E-05	0.002189836	-0.002252723	-0.00802346	0.000165522	-0.000159149	0.000311372	-0.000263891	0.000179311	9.49E-05	-0.000532482	-0.000488619	-0.000173517	7.52E-05	-8.18E-06	-1.72E-06
-0.025746468	-0.577660044	0.128310719	0.029377429	-0.00288278	-0.025634898	-0.195102503	-0.00392076	-0.215262728	-0.117420141	-0.003261647	-0.016927685	0.020935719	-0.006321724	-0.065287236	-0.013581842	0.020993603	-0.005425133	0.001778968	-0.000859747	0.000353212	0.002506054	-0.00033619	-0.009712487	-1.62E-05	-0.000170722	0.00030709	-0.000450271	0.000244811	0.000215025	-0.000497646	-0.000629291	-0.000144403	0.000116476	-9.36E-06	-1.15E-05
-0.025595451	-0.558149734	0.141102983	0.028689526	-0.002960312	0.179959392	-0.096541094	-0.006182849	-0.204569741	-0.075559739	-0.004125229	-0.014906355	0.018095402	-0.006499335	-0.05515091	0.005433856	0.015699561	-0.004023708	0.000941123	-0.000944135	0.000109322	0.001691275	-0.003859369	-0.00673181	0.000242447	-0.000158562	0.000307006	-0.000208648	0.000152929	6.66E-05	-0.000612569	-0.000241526	-0.000197977	5.41E-05	-6.53E-06	2.32E-06
-0.024893521	-0.513519924	0.099273442	0.026882442	-0.002387438	-0.080512069	-0.130947931	-0.008507584	-0.107668259	-0.082314086	-0.000759841	-0.008809626	0.011027812	-0.000430523	-0.006237928	-0.0079022	0.001386764	-0.000477149	0.000239849	0.000472591	-0.00014783	-0.001197975	-0.000693036	0.004406054	-3.72E-05	0.000210776	-0.000245941	0.000418667	-0.000242309	-0.000173391	-1.62E-05	0.00096513	4.18E-05	-0.000169458	6.88E-06	1.63E-05
-0.024144786	-0.369385606	0.193777208	0.024064116	-0.003610267	-0.106471207	-0.143401812	-0.014817341	-0.052460557	0.134288753	-0.004753926	0.003538394	-0.00671947	-0.001724019	0.028636974	0.058435369	-0.02022924	0.005584932	-0.003151826	0.000657605	-0.003062804	0.001275323	-0.001316055	0.006363204	0.000294447	0.000252827	-0.000425566	0.001154004	-0.000613684	-0.000708431	0.000731898	-0.00110932	0.000272136	-0.000113724	1.02E-05	1.72E-05
-0.025342248	-0.540771191	0.081394959	0.028157964	-0.002348412	-0.096974067	-0.138836846	-0.007072857	-0.121227939	-0.135170401	-0.000132986	-0.011400469	0.014394813	0.000265092	-0.021339292	-0.035804715	0.00851327	-0.002279276	0.001088607	0.000293851	-0.000216761	0.000791191	0.005863523	-0.000883715	-0.000287583	0.000144949	-0.000172366	0.000128559	-9.49E-05	-5.63E-05	0.000377247	-0.000224732	0.000138763	-4.42E-05	7.81E-07	-1.46E-07
-0.025817802	-0.571149213	0.112910866	0.029517001	-0.002695093	-0.087878787	-0.187306568	-0.004647934	-0.190026069	-0.131143206	-0.001976436	-0.015577599	0.019431333	-0.00446502	-0.053964924	-0.025130068	0.018033633	-0.004690518	0.001810218	-0.000281898	0.0001103	0.002241313	0.003076833	-0.00740847	-0.000256776	-1.70E-05	7.42E-05	-0.000263908	0.000105945	0.000154379	-1.36E-05	-0.000669732	3.80E-05	6.13E-05	-5.60E-06	-1.60E-05
-0.025755541	-0.574157364	0.11094171	0.029375639	-0.00255211	-0.051058519	-0.169654301	-0.004574658	-0.19116251	-0.135647657	-0.001629184	-0.015901869	0.020003053	-0.004681654	-0.055209908	-0.027635042	0.018948929	-0.004946574	0.002097025	-9.06E-05	0.000249958	0.002291993	0.003636619	-0.007925564	-0.000404041	1.04E-06	2.21E-05	-0.000345996	0.000106992	0.000226024	5.42E-06	-0.000758582	8.00E-05	8.46E-05	-4.90E-06	-2.54E-05
-0.025849821	-0.5779279	0.108470791	0.029427071	-0.002471427	0.155879493	-0.070445939	-0.005539455	-0.191348854	-0.136273811	-0.001743543	-0.016033081	0.020108491	-0.004544053	-0.055984683	-0.02896071	0.01915029	-0.004974933	0.002047231	-0.000172857	0.00017409	0.002457915	0.003966568	-0.008156839	-0.000368002	-1.02E-05	4.37E-05	-0.000331302	0.000114692	0.000203982	3.24E-05	-0.000828371	7.39E-05	8.42E-05	-5.60E-06	-2.28E-05
-0.02558011	-0.567529576	0.115287642	0.029014793	-0.002616993	-0.144822017	-0.214606331	-0.004355385	-0.188574726	-0.125692316	-0.001796315	-0.015450514	0.019437177	-0.0047364	-0.051939887	-0.021659538	0.017631919	-0.004626933	0.001925374	-0.000123786	0.000363581	0.001744811	0.00211874	-0.006744847	-0.000329698	-3.34E-06	3.20E-05	-0.000317275	9.77E-05	0.000213527	-9.85E-05	-0.000441908	4.29E-05	6.31E-05	-3.65E-06	-2.08E-05
-0.025645597	-0.547979513	0.128102686	0.028846459	-0.002864945	-0.001456901	-0.145877824	-0.006499166	-0.178297134	-0.085235984	-0.002923883	-0.0132363	0.016154969	-0.004690185	-0.041927446	-0.002561219	0.01175935	-0.003048661	0.000824553	-0.000378583	-0.000132201	0.00106317	-0.001644278	-0.00346181	7.68E-05	6.64E-06	7.65E-05	4.52E-05	-7.27E-06	-2.58E-05	-0.000228594	2.43E-05	-5.17E-05	-3.68E-05	-2.16E-06	3.88E-06
-0.025827086	-0.572166256	0.112243094	0.029523088	-0.002661811	-0.053930172	-0.171031287	-0.004796164	-0.190255297	-0.132035504	-0.001930981	-0.015660175	0.01955775	-0.004484624	-0.054314505	-0.025796875	0.018232259	-0.004742247	0.001855712	-0.000257919	0.000120515	0.002285361	0.003250881	-0.007553992	-0.000279603	-1.50E-05	6.73E-05	-0.000276327	0.000106934	0.000163906	-2.60E-06	-0.000706822	4.60E-05	6.61E-05	-5.61E-06	-1.75E-05
-0.025744953	-0.575029636	0.110369508	0.029240381	-0.002481861	0.090501227	-0.101789454	-0.005316662	-0.190408267	-0.132707463	-0.001721691	-0.015902729	0.019998408	-0.004638667	-0.054687083	-0.026663392	0.018760681	-0.004892194	0.002049452	-0.000129653	0.000274186	0.002201072	0.00338399	-0.00772903	-0.00037784	-6.88E-06	3.21E-05	-0.00034301	0.000109704	0.000220126	-1.10E-05	-0.000705592	6.98E-05	8.17E-05	-4.68E-06	-2.37E-05
-0.025670279	-0.568293523	0.114785885	0.029169886	-0.002616435	-0.089097512	-0.18789132	-0.004694845	-0.188574642	-0.125584852	-0.001842733	-0.015399603	0.019318487	-0.004715918	-0.0522254	-0.02208995	0.017532222	-0.004585897	0.001877851	-0.000131615	0.000257892	0.001896606	0.002322309	-0.006862174	-0.000317242	1.45E-06	3.06E-05	-0.000286355	8.79E-05	0.000191694	-7.17E-05	-0.000516545	4.83E-05	5.98E-05	-3.95E-06	-2.00E-05
-0.025332578	-0.574917711	0.124719967	0.028376896	-0.002702774	-0.004382248	-0.114501326	-0.004333093	-0.204722012	-0.117687697	-0.002893902	-0.016762343	0.020989007	-0.005455769	-0.059419144	-0.015376921	0.020308476	-0.005306945	0.001889614	-0.000795646	0.000764762	0.001718438	0.000481074	-0.008287952	-0.000105013	-0.000166303	0.000269707	-0.000535746	0.0002671	0.000274351	-0.00025461	-0.000440166	-7.85E-05	0.000121011	-7.01E-06	-1.48E-05
-0.025691584	-0.571991268	0.126632469	0.02904179	-0.002849559	0.099544849	-0.064677731	-0.005483653	-0.202601019	-0.108949264	-0.003335868	-0.016008532	0.0197182	-0.005363961	-0.057535809	-0.011387413	0.018273167	-0.004723137	0.001404929	-0.000904663	0.000301122	0.001843945	-0.000431662	-0.007341526	8.51E-05	-0.000141932	0.000282465	-0.000305545	0.000199192	0.000125954	-0.000288483	-0.000298861	-0.000116691	5.64E-05	-7.11E-06	-1.23E-06
-0.025405657	-0.554203889	0.138386627	0.025095906	-0.001364831	3.306384664	1.47271014	-0.022992529	-0.168685383	0.024464845	-0.005965391	-0.011094414	0.012689056	-0.005838494	-0.030048274	0.040380005	0.003779057	-0.000750627	-0.000934791	-0.001124878	-0.000312263	-0.000602692	-0.010847945	0.001443053	0.000832492	-0.000113578	0.000259669	0.000393316	-6.75E-05	-0.000297175	-0.000713734	0.001088188	-0.000291459	-0.000152901	1.60E-06	4.51E-05
-0.025706385	-0.580019404	0.123418084	0.029011973	-0.002775376	0.322394465	-0.100054201	-0.005149766	-0.212402322	-0.115210916	-0.003648305	-0.016911772	0.020783007	-0.005560475	-0.063763983	-0.014586227	0.02063614	-0.005303024	0.00152757	-0.001189478	0.00035172	0.002405191	0.000130318	-0.009276373	0.000135436	-0.000222642	0.000393	-0.000435489	0.000289235	0.00016045	-0.000364908	-0.000615953	-0.000168429	0.000111934	-1.03E-05	-1.14E-06
-0.024951673	-0.494082524	0.179758298	0.0269386	-0.003541264	-0.046267162	-0.276802897	-0.007887531	-0.176049342	0.026898643	-0.006033973	-0.009191921	0.010170404	-0.006798798	-0.028264721	0.051736463	0.002144159	-0.0004743	-0.001090992	-0.001057775	-0.000532035	-0.000144367	-0.011198024	0.00034659	0.000791466	-0.000115542	0.000279094	0.000350154	-6.55E-05	-0.00027671	-0.000678791	0.000432563	-0.000265087	-7.25E-05	-4.42E-07	3.05E-05
-0.025169615	-0.497531568	0.227099445	0.026424355	-0.004342421	-1.1327278	2.154640984	-0.018657277	-0.132761221	0.04957533	-0.006447523	-0.007501086	0.007859875	-0.006034891	-0.019055787	0.060299532	-0.002065741	0.000720139	-0.001805747	-0.001189349	-0.000990156	-0.000140064	-0.011413642	0.002035615	0.000975601	-0.000106208	0.000288338	0.000574995	-0.000139206	-0.000442662	-0.000496257	0.000511491	-0.000256656	-0.000127081	2.06E-06	4.19E-05
-0.025746678	-0.601709468	0.15879231	0.028669986	-0.003663905	-1.192048716	2.126211665	-0.012522754	-0.179614979	-0.134173824	-0.003572308	-0.017564245	0.021798683	-0.004140907	-0.062055712	-0.020378956	0.021448846	-0.005504786	0.001463544	-0.001642195	0.000534808	0.002373694	0.00177565	-0.009401379	0.000261237	-0.000302456	0.000532734	-0.000509055	0.00038408	0.000137694	-0.000111047	-0.000758556	-0.000179907	0.000134716	-1.11E-05	3.75E-06
-0.02498005	-0.482935028	0.236671791	0.025875736	-0.004553118	-1.16560202	2.138878645	-0.019405876	-0.12497199	0.079918691	-0.007324174	-0.00600841	0.005744276	-0.005930074	-0.009138197	0.078854152	-0.006906943	0.001953727	-0.002673849	-0.001483052	-0.001021697	-0.001512148	-0.016109726	0.005856883	0.001367001	-0.000115276	0.000358855	0.000829251	-0.000198194	-0.00060635	-0.000715043	0.001226908	-0.000376651	-0.000216108	4.21E-06	6.38E-05
-0.024955244	-0.531687658	0.088547666	0.027219077	-0.002055068	-0.02171439	-0.218804492	-0.00713325	-0.118052373	-0.114657758	0.000356173	-0.01066257	0.013841738	-0.000218929	-0.0122866	-0.026601161	0.005728693	-0.001678711	0.001268677	0.000938424	0.000297144	-0.001010813	0.00482372	0.003188055	-0.000563429	0.000307958	-0.000434582	0.000195248	-0.000222292	2.36E-05	0.000802033	0.000597864	0.000345189	-0.000140102	8.97E-06	-1.14E-05
-0.025382736	-0.54036136	0.082858271	0.028103528	-0.002122489	0.105530132	-0.157800666	-0.007592586	-0.121515168	-0.127783924	0.000225887	-0.011060713	0.0141127	0.000151835	-0.016880136	-0.034683452	0.006993374	-0.001936356	0.001219972	0.000766838	-0.000104865	-4.34E-05	0.006937624	0.00165408	-0.000520349	0.000294382	-0.000391409	0.000247118	-0.00021129	-4.31E-05	0.000964237	0.000140425	0.000362475	-0.0001298	6.38E-06	-8.77E-06
-0.025825577	-0.576505394	0.131839626	0.029478946	-0.002895271	0.002603918	-0.13383314	-0.004453362	-0.215931096	-0.11092284	-0.003367808	-0.01669077	0.020576133	-0.00673179	-0.065349699	-0.010039734	0.020427008	-0.00526083	0.001696143	-0.000795426	0.000238567	0.002562477	-0.00121017	-0.009645329	1.65E-06	-0.000158169	0.000290686	-0.000400602	0.0002128	0.00019334	-0.000606402	-0.000605717	-0.000160879	0.00010756	-8.92E-06	-1.11E-05
-0.025859406	-0.582340875	0.128006604	0.029658964	-0.002899788	-0.023495099	-0.146345036	-0.004045539	-0.21896407	-0.122861657	-0.003270385	-0.017386732	0.021510258	-0.006496096	-0.068601569	-0.016114291	0.022193568	-0.005720323	0.001897343	-0.000894936	0.000312168	0.002904265	0.000174816	-0.010802412	-3.98E-05	-0.000187818	0.000327882	-0.000495473	0.000265705	0.000232255	-0.000528692	-0.000839095	-0.000150328	0.000141225	-1.05E-05	-1.43E-05
-0.02543124	-0.534824248	0.159170207	0.028173039	-0.003154693	0.068348742	-0.102319233	-0.007173921	-0.195708273	-0.031854208	-0.004773319	-0.012651984	0.01503072	-0.007333587	-0.044685599	0.028546091	0.009878754	-0.002518291	0.000166664	-0.000801936	-9.54E-05	0.000547073	-0.00905973	-0.003113714	0.000467152	-0.000100744	0.000250516	7.84E-05	1.29E-05	-6.61E-05	-0.000960302	0.000517408	-0.000281322	-4.37E-05	-2.40E-06	1.56E-05
-0.025667273	-0.559405119	0.143049727	0.028932295	-0.002995562	0.058917735	-0.106838141	-0.005843577	-0.20704226	-0.076179507	-0.004010373	-0.0149795	0.018241308	-0.006981143	-0.055545361	0.008247707	0.015524617	-0.003999366	0.000978712	-0.000823513	0.00016805	0.001333556	-0.005582986	-0.00606517	0.000258792	-0.000129012	0.000280598	-0.000159624	0.000118323	6.90E-05	-0.000868661	0.00020794	-0.000250621	1.09E-05	-5.39E-06	5.64E-06
-0.025928892	-0.579530108	0.129848961	0.029716503	-0.002891326	0.054563045	-0.108923523	-0.004745381	-0.217005617	-0.11506761	-0.003374998	-0.016938039	0.020874591	-0.00662693	-0.066688387	-0.012460503	0.020971402	-0.005392572	0.001727862	-0.000840226	0.00018854	0.002769989	-0.000649022	-0.010078698	3.27E-06	-0.00016421	0.000303786	-0.000405474	0.00022339	0.000188086	-0.000571032	-0.000707287	-0.000157899	0.000112521	-9.74E-06	-1.08E-05
-0.025220737	-0.49276392	0.186743964	0.027389399	-0.003540481	0.043329064	-0.114317092	-0.009132638	-0.178900911	0.034060971	-0.006043247	-0.008944764	0.009715502	-0.00769228	-0.032875499	0.050949095	0.00281668	-0.000566593	-0.00095809	-0.00079535	-0.000974118	0.001121117	-0.009821329	-0.002059694	0.0006205	-8.97E-05	0.000208223	0.000337716	-0.000107872	-0.000258183	-0.000697012	-0.000207865	-0.000209529	-2.39E-05	-1.41E-06	1.69E-05
-0.025385587	-0.519141669	0.160928112	0.028041052	-0.00342891	-0.108946747	-0.119496805	-0.007565843	-0.178559754	-0.022021807	-0.005051327	-0.011013221	0.012675564	-0.005809824	-0.036022468	0.028208228	0.006539761	-0.001614144	-0.000431529	-0.000991705	-0.000526456	0.000701965	-0.006919868	-0.001812429	0.000594129	-9.51E-05	0.000260107	0.000249561	-1.89E-05	-0.000216464	-0.000476259	0.000136646	-0.000204254	-5.67E-05	-2.79E-06	2.43E-05
-0.023305476	-0.216741755	0.359208417	0.021079668	-0.00572589	-0.131130991	-0.130148285	-0.019268748	-0.069089167	0.406987002	-0.012566304	0.013130941	-0.021926907	-0.008449142	0.026710108	0.147336525	-0.032291487	0.009404337	-0.006348772	-0.00044621	-0.005495521	0.005052296	-0.00770334	0.001338859	0.001021963	-4.31E-05	-0.000108279	0.001362965	-0.00063855	-0.001002227	0.000358753	-0.002136232	9.48E-05	-2.42E-05	5.97E-06	3.31E-05
-0.025836651	-0.579464147	0.121377567	0.029613151	-0.002871983	-0.14483246	-0.136694407	-0.003980112	-0.206573464	-0.131636394	-0.002705161	-0.016777121	0.02081474	-0.005386869	-0.063101874	-0.022660607	0.020916163	-0.005407412	0.001888768	-0.000710778	0.000237089	0.002723936	0.002227318	-0.00960472	-0.000131561	-0.000126823	0.000239292	-0.000419365	0.000219741	0.000199914	-0.000186576	-0.000859291	-5.12E-05	0.000114331	-8.95E-06	-1.48E-05
-0.024420824	-0.525737713	0.065938934	0.025934411	-0.002595468	0.005468518	-0.142954562	-0.007818767	-0.086508433	-0.134134769	-0.001215288	-0.010186043	0.012643168	0.005381124	-0.001730101	-0.040886514	0.004265666	-0.001253647	-5.18E-05	-0.001034856	0.000199637	-0.001025403	0.008174948	0.003971825	0.000286292	3.67E-07	0.000131087	0.000212917	7.32E-05	-0.000231031	0.001038174	0.000282636	8.63E-05	-0.00010529	-1.09E-06	3.15E-05
-0.024125585	-0.375792764	0.164257316	0.02398424	-0.00325069	-0.040491002	-0.16499969	-0.016150956	-0.021689002	0.120958205	-0.003588898	0.004749272	-0.007720779	0.000874588	0.055260493	0.066064383	-0.028493508	0.007480511	-0.003867813	0.000962972	-0.00252191	-0.003011573	-0.007049642	0.017637996	0.000620838	0.000469808	-0.000611205	0.00174668	-0.000859324	-0.000961863	0.000795559	0.001069628	0.000254601	-0.000408871	2.12E-05	5.32E-05
-0.024966627	-0.507033612	0.006643817	0.026975537	-0.001498789	-0.080957568	-0.145611276	-0.009730104	-0.010886477	-0.185813258	0.004235918	-0.005681927	0.007717964	0.007934419	0.020963745	-0.07548562	-0.002351873	0.000503831	0.000719242	0.00161871	-0.001126464	0.000537916	0.014142943	0.004668245	-0.000654218	0.00041239	-0.000617228	0.00059259	-0.00038881	-0.000292985	0.000783639	-0.000501217	0.000306359	-0.000105892	5.96E-06	6.44E-06
-0.024644999	-0.463964423	0.034877318	0.025887525	-0.001842065	-0.069072476	-0.139918614	-0.012411662	0.00956468	-0.105798253	0.002732631	-0.001523191	0.001963631	0.007378268	0.042013135	-0.036095729	-0.013271359	0.003348766	-0.000910317	0.00157091	-0.001539057	-0.001478232	0.006067924	0.011416988	-0.000141511	0.000471358	-0.000648257	0.001115818	-0.000599067	-0.000583268	0.000415665	0.000673526	0.000172818	-0.000271245	1.24E-05	3.66E-05
-0.024840861	-0.495030533	0.01451258	0.026549242	-0.001606188	-0.033658238	-0.122937213	-0.010719193	-0.004600389	-0.161277693	0.003637254	-0.004505516	0.006061373	0.007924241	0.027794674	-0.062700883	-0.005761178	0.001388741	0.00014174	0.001477721	-0.001181781	-0.000300424	0.01114137	0.007130814	-0.000420537	0.000410899	-0.00058783	0.000758239	-0.000436214	-0.000394893	0.000613061	4.31E-05	0.000227474	-0.000169797	7.86E-06	2.11E-05
-0.024995305	-0.508010144	0.005996427	0.027003527	-0.001486823	0.003494382	-0.105124712	-0.010276873	-0.010672658	-0.184990082	0.004117439	-0.005769395	0.007810363	0.008051578	0.020974004	-0.075436458	-0.002328369	0.000503252	0.000668812	0.00153662	-0.001126993	0.000538851	0.014141196	0.004671343	-0.000616204	0.000398398	-0.00059373	0.000593553	-0.000377404	-0.000304169	0.000787663	-0.000504385	0.000294485	-0.000105477	5.60E-06	8.72E-06
-0.025054383	-0.570174572	0.129816463	0.027839458	-0.002829719	-0.011907213	-0.23917232	-0.003640663	-0.209287191	-0.1070001	-0.003593436	-0.016912695	0.021082831	-0.005575994	-0.059964911	-0.008793015	0.020448499	-0.005338463	0.00167469	-0.001209284	0.000968156	0.001494499	-0.001125912	-0.008456894	8.61E-05	-0.00026911	0.000413837	-0.000620261	0.00034625	0.000272713	-0.000447499	-0.000392905	-0.000183369	0.000153907	-8.30E-06	-7.43E-06
-0.02299116	-0.435814512	0.217942273	0.022209887	-0.002765556	-0.013938268	-0.240158951	-0.009556598	-0.150632048	0.121809541	-0.00509285	-0.005373239	0.006261651	-0.009530587	-0.008272173	0.086420785	-0.004615611	0.001054347	-0.000666993	0.000495055	0.000221663	-0.001774192	-0.014480236	0.002756091	9.59E-05	7.26E-05	-0.000151151	0.000122235	-0.000184269	6.12E-05	-0.000712931	0.000372318	-3.83E-05	8.38E-06	3.71E-06	-1.78E-05
-0.025747191	-0.579946984	0.123398425	0.029465638	-0.003010747	-0.038551772	-0.251943979	-0.003515569	-0.214543253	-0.126874427	-0.003551742	-0.017293375	0.02128577	-0.005321769	-0.065994423	-0.019363946	0.021824731	-0.0056249	0.001650179	-0.001272633	0.000349205	0.002734297	0.00134664	-0.01019673	0.000110408	-0.000240502	0.000423642	-0.000490844	0.000325048	0.000178494	-0.000285039	-0.000853605	-0.000156847	0.000138146	-1.18E-05	-3.98E-06
-0.025631265	-0.5565615	0.126365294	0.028840353	-0.002823035	-0.126887501	0.046922055	-0.006735559	-0.178089705	-0.099071617	-0.002537931	-0.013982388	0.017286273	-0.004570765	-0.044378736	-0.008627296	0.013499038	-0.003520296	0.001157812	-0.000318714	6.81E-05	0.001139669	-0.000608208	-0.004197255	-3.39E-05	2.40E-06	6.75E-05	-6.27E-05	2.65E-05	4.52E-05	-0.000194919	-2.32E-05	-2.97E-05	-1.43E-05	-2.25E-06	-2.16E-06
-0.025901936	-0.577796494	0.11243987	0.029694557	-0.002731842	-0.195126947	0.014210155	-0.005170941	-0.189039127	-0.141805953	-0.001799733	-0.016053186	0.020082107	-0.004237512	-0.056265422	-0.030730028	0.019299114	-0.005010231	0.001976204	-0.000306756	0.00010499	0.002606968	0.004490472	-0.008354465	-0.000312484	-2.78E-05	8.45E-05	-0.000319692	0.000133371	0.000175981	9.52E-05	-0.000921502	6.52E-05	8.66E-05	-6.65E-06	-1.96E-05
-0.025559299	-0.551479434	0.129700982	0.028651401	-0.002837022	-0.157229267	0.032375641	-0.006764515	-0.176030522	-0.091026851	-0.002578846	-0.013523168	0.016689566	-0.004736782	-0.042398873	-0.004975097	0.012509694	-0.003265731	0.001070004	-0.000239931	3.78E-05	0.001006605	-0.001160419	-0.003733296	-4.03E-05	1.73E-05	4.03E-05	-3.31E-05	3.98E-07	3.75E-05	-0.00020449	2.40E-06	-1.98E-05	-1.86E-05	-1.30E-06	-3.43E-06
-0.025735528	-0.572971991	0.115613968	0.029075055	-0.002576461	0.005651021	0.110464471	-0.006354078	-0.184930029	-0.125788122	-0.001900957	-0.015432724	0.019328933	-0.004510857	-0.051983434	-0.022891816	0.017438678	-0.004540163	0.00181264	-0.000195639	0.00020927	0.001942806	0.002514161	-0.006795405	-0.000280515	-5.45E-06	4.57E-05	-0.000264267	9.01E-05	0.000168049	-4.14E-05	-0.000521188	4.34E-05	5.34E-05	-4.13E-06	-1.71E-05
-0.02556116	-0.537757368	0.13871172	0.028037146	-0.002757874	0.342009138	0.271714404	-0.010127066	-0.166235056	-0.052427234	-0.003435175	-0.011644102	0.013932262	-0.004842736	-0.034803384	0.009510893	0.007979728	-0.00201306	0.000281153	-0.000326245	-0.000419413	0.00083757	-0.003141581	-0.001902622	0.000177585	2.86E-05	3.75E-05	0.000207144	-8.59E-05	-0.000123011	-0.000197104	2.89E-05	-3.96E-05	-6.19E-05	-1.87E-07	8.25E-06
-0.025559197	-0.5704633	0.11726006	0.028848912	-0.002547491	-0.190786378	0.016290253	-0.005283666	-0.185215769	-0.127083621	-0.001515475	-0.015483299	0.019594193	-0.004852409	-0.051612483	-0.022494548	0.017733409	-0.004663532	0.002070138	4.66E-05	0.000416564	0.001709916	0.002336586	-0.006748544	-0.000423199	2.38E-05	-1.86E-05	-0.000335233	8.08E-05	0.00024555	-7.52E-05	-0.000456412	7.61E-05	6.57E-05	-2.95E-06	-2.62E-05
-0.025517646	-0.542979306	0.135275371	0.028495344	-0.002935221	-0.177674074	0.02257361	-0.007084773	-0.172506235	-0.077202985	-0.002887029	-0.012724232	0.015535258	-0.004780347	-0.039437679	0.000640971	0.010786272	-0.002798589	0.000776179	-0.000274874	-0.000138649	0.000991118	-0.001745044	-0.003173246	3.30E-05	1.88E-05	4.20E-05	4.60E-05	-2.78E-05	-1.91E-05	-0.000173323	-7.14E-05	-1.94E-05	-2.49E-05	-1.07E-06	-4.93E-07
-0.025612862	-0.557621757	0.125678196	0.028787642	-0.002771968	-0.13808214	0.041555902	-0.006459821	-0.178710258	-0.101476124	-0.00236157	-0.014037673	0.017401567	-0.004696736	-0.04502332	-0.009875405	0.013826445	-0.003608973	0.001275304	-0.000214093	8.84E-05	0.001206909	-0.000324454	-0.004437453	-0.0001018	1.66E-05	3.80E-05	-8.56E-05	2.00E-05	7.13E-05	-0.000185352	-6.61E-05	-8.69E-06	-7.54E-06	-1.93E-06	-6.32E-06
-0.025640505	-0.547179104	0.132523281	0.028502867	-0.002799536	0.156774193	0.182911568	-0.008732954	-0.17203537	-0.075208218	-0.003072692	-0.012792468	0.015528484	-0.00462635	-0.040148186	-0.000517801	0.010862001	-0.002779976	0.000688251	-0.000368446	-0.000274129	0.00127496	-0.00120425	-0.003545605	7.21E-05	5.31E-06	6.41E-05	6.83E-05	-2.18E-05	-5.08E-05	-0.00011246	-0.000238425	-1.74E-05	-2.01E-05	-2.06E-06	1.88E-06
-0.025769524	-0.567081942	0.119472351	0.029284098	-0.002782448	-0.205264649	0.009349207	-0.005610401	-0.18390247	-0.12172187	-0.00208827	-0.014972126	0.018624594	-0.00447104	-0.050618571	-0.020223077	0.016458172	-0.004279634	0.001601989	-0.000260566	5.95E-05	0.001940763	0.002093626	-0.006388331	-0.000200283	-2.96E-06	6.07E-05	-0.00018911	7.22E-05	0.000115009	-3.91E-05	-0.000509284	2.90E-05	3.73E-05	-4.37E-06	-1.25E-05
-0.025710974	-0.568275115	0.118694689	0.029088032	-0.002669848	-0.129176396	0.045826733	-0.00587159	-0.183733629	-0.121096232	-0.001942817	-0.015037178	0.018794427	-0.004619568	-0.050312441	-0.019768357	0.016513512	-0.004307986	0.001700324	-0.000156028	0.000165963	0.001753307	0.001761296	-0.006167814	-0.000250038	1.11E-05	3.13E-05	-0.000209944	6.40E-05	0.000145493	-8.81E-05	-0.0003794	3.33E-05	3.27E-05	-3.51E-06	-1.49E-05
-0.025247539	-0.51869033	0.092857407	0.027769428	-0.002442879	-0.094387247	-0.183063128	-0.008233983	-0.108650365	-0.098160171	-0.000500871	-0.009079502	0.011279571	8.23E-05	-0.009176232	-0.018546042	0.002556228	-0.000742211	0.000374739	0.000530775	-0.000486906	-0.000270656	0.002735532	0.003022735	-0.000154787	0.000240765	-0.000287099	0.000442256	-0.000253969	-0.000199941	0.000385416	0.000345085	0.000157991	-0.000147658	5.54E-06	9.78E-06
-0.025414085	-0.540058049	0.078859094	0.027996056	-0.002116004	0.232561273	-0.026318324	-0.008652513	-0.116069991	-0.127092382	6.97E-06	-0.010777975	0.013595971	0.000341308	-0.017356702	-0.033798432	0.006739119	-0.001813026	0.000968669	0.000520369	-0.000328531	0.000446857	0.005624685	0.000604825	-0.000324111	0.000215459	-0.000269571	0.00025717	-0.0001745	-9.85E-05	0.000488293	1.11E-05	0.000193233	-9.78E-05	3.17E-06	1.26E-06
-0.025306467	-0.54991587	0.072390235	0.028130663	-0.002091123	-0.041325159	-0.157621216	-0.006444061	-0.123071705	-0.154773672	0.000662119	-0.012255422	0.015760458	0.000455642	-0.024375609	-0.047181929	0.010914832	-0.00293199	0.001684236	0.000587417	-1.12E-05	0.001110951	0.008801712	-0.002115572	-0.000584142	0.000181304	-0.000265309	-2.38E-05	-7.56E-05	6.08E-05	0.000667242	-0.000563073	0.000266777	-1.06E-06	1.04E-06	-1.62E-05
-0.02520603	-0.537127453	0.080775931	0.02780231	-0.002092525	-0.050638343	-0.162087594	-0.007211066	-0.11677777	-0.130105782	0.000544109	-0.0109327	0.014079503	-0.00011129	-0.017048383	-0.033625456	0.007253302	-0.002013239	0.001334838	0.000848769	-3.48E-05	0.00011368	0.005363002	0.000678603	-0.000518649	0.000255822	-0.000356822	0.000159867	-0.000187198	8.56E-06	0.000429403	0.000136489	0.000234385	-8.42E-05	4.92E-06	-1.09E-05
-0.025598901	-0.562750598	0.134293342	0.028835477	-0.003029806	-0.039335418	-0.09427614	-0.005394371	-0.199761805	-0.093573102	-0.003758905	-0.015201649	0.01855506	-0.005530325	-0.053883071	-0.002294514	0.016160239	-0.004172551	0.001016893	-0.001016422	0.00023227	0.001394828	-0.002700975	-0.00601161	0.000256466	-0.00015134	0.000317222	-0.000200098	0.000171814	5.73E-05	-0.000489025	2.65E-05	-0.000193436	2.13E-05	-6.40E-06	8.63E-06
-0.025508383	-0.542794714	0.147376933	0.028473352	-0.003229323	-0.067172341	-0.107623572	-0.006494922	-0.190402409	-0.05687852	-0.004483703	-0.013182954	0.015731001	-0.005785818	-0.043853202	0.016545407	0.010784031	-0.002770831	0.000190917	-0.001049754	-1.52E-05	0.000394054	-0.006813659	-0.002561911	0.000533784	-0.000115032	0.000304276	9.01E-05	6.06E-05	-0.000103139	-0.000691517	0.000672315	-0.000269661	-7.47E-05	-3.40E-06	2.59E-05
-0.025880859	-0.583202582	0.12087753	0.029708004	-0.002872655	-0.080280078	-0.113902992	-0.004103493	-0.210246118	-0.134455949	-0.002848603	-0.017198611	0.021323903	-0.005427621	-0.065583563	-0.024119178	0.021883611	-0.005646868	0.001934722	-0.000835182	0.000257125	0.002935496	0.002585916	-0.010314538	-0.000111064	-0.000156674	0.000282364	-0.000465947	0.000255075	0.000210096	-0.000167724	-0.000982426	-6.07E-05	0.0001324	-1.01E-05	-1.46E-05
-0.02574361	-0.564553321	0.133103654	0.029205693	-0.003006699	-0.042414093	-0.095752065	-0.005491859	-0.200827509	-0.097597239	-0.003546033	-0.015312934	0.018725358	-0.005690305	-0.055313388	-0.004913354	0.016614233	-0.004283449	0.001149406	-0.0008651	0.00011827	0.001741929	-0.001868174	-0.006637071	0.000163595	-0.000123576	0.000270266	-0.000196437	0.000149978	6.68E-05	-0.000417994	-0.000199485	-0.000148686	3.20E-05	-6.60E-06	3.05E-06
-0.022716424	-0.14795713	0.395648474	0.019324391	-0.006330655	-0.142836069	-0.132731127	-0.020673103	-0.041114573	0.465602939	-0.013894736	0.017381176	-0.028319968	-0.00669978	0.031668497	0.140385375	-0.034995253	0.010418477	-0.007020078	-0.000737563	-0.006382075	0.007219084	0.000227256	-0.00129823	0.00094427	-0.000132574	-7.40E-05	0.001272167	-0.00055973	-0.001042988	0.00107818	-0.002748133	0.000220847	2.39E-05	3.43E-06	3.83E-05
-0.022070221	-0.531287446	0.144322973	0.021001822	-0.004056296	-0.165078444	-0.143383259	-0.003670638	-0.171839201	-0.051293071	-0.009059911	-0.01602419	0.01912919	0.001970667	-0.032081466	0.017165559	0.014730722	-0.003952097	-0.001177121	-0.005433413	0.002767595	-0.002769662	-0.005430632	-0.001144271	0.001890118	-0.000973536	0.001586405	-0.000897396	0.000980629	2.74E-05	-0.000148923	0.000897076	-0.000700523	0.000174711	-1.39E-05	6.50E-05
-0.025568279	-0.579681691	0.139287839	0.027976485	-0.00261652	-0.161472588	1.37957756	-0.012440787	-0.169353342	-0.105776671	-0.002116555	-0.015131457	0.019089777	-0.00481114	-0.047524647	-0.013137591	0.015808635	-0.004114395	0.001669583	-0.000165007	0.000438616	0.001206511	0.001005446	-0.005239723	-0.000264169	5.25E-07	2.12E-05	-0.000253842	6.93E-05	0.000173159	0.000102959	-0.000263042	8.74E-05	3.23E-05	-7.64E-07	-1.81E-05
-0.025674782	-0.565621882	0.148488408	0.028561289	-0.003117991	-0.655245547	1.142856788	-0.010888583	-0.166842368	-0.095867535	-0.002583779	-0.014101133	0.017514817	-0.004699288	-0.044224923	-0.006707692	0.013516689	-0.003508459	0.001176674	-0.000324278	0.000111287	0.001155368	-6.95E-05	-0.004223995	-7.64E-05	4.58E-06	5.72E-05	-8.44E-05	2.82E-05	5.50E-05	8.74E-05	-0.000175195	4.91E-05	-6.99E-06	-8.32E-07	-7.76E-06
-0.020401003	-0.502990102	0.18965902	0.017004869	0.001035639	-0.603644815	1.167582959	-0.010611158	-0.136940955	0.017326146	0.005795296	-0.011867132	0.019975008	-0.014307309	-0.013637687	0.043183552	0.009944849	-0.003943761	0.005823831	0.005473325	0.003748253	-0.004642398	-0.007870535	0.000275952	-0.002654737	0.000906584	-0.001358348	-0.000871648	-0.000131099	0.001370596	-0.000308747	0.000404491	0.000647238	5.07E-05	-1.12E-05	-0.000143083
-0.025683286	-0.576568829	0.127452157	0.029221712	-0.002984969	-0.047312131	-0.192805538	-0.003868399	-0.212554598	-0.117966075	-0.00355493	-0.016845645	0.020726177	-0.005656513	-0.06382135	-0.014271264	0.020658465	-0.005328113	0.001563346	-0.001151341	0.000365875	0.00238301	2.13E-06	-0.00929626	0.000118508	-0.000215874	0.000386452	-0.0004404	0.000285261	0.00016976	-0.000391755	-0.000596629	-0.000169409	0.000112706	-1.01E-05	-2.73E-06
-0.025716047	-0.558369963	0.151321052	0.028989864	-0.003260422	-0.186771057	0.139787138	-0.006538685	-0.20390216	-0.073570254	-0.004361415	-0.014773608	0.017808516	-0.006808714	-0.056289625	0.008692876	0.015429877	-0.003932066	0.000779956	-0.001046652	-4.67E-05	0.001849789	-0.004844467	-0.006914251	0.000346378	-0.000172287	0.000349879	-0.000151692	0.000146459	2.04E-05	-0.000763986	-0.000215866	-0.000255092	4.36E-05	-7.43E-06	7.51E-06
-0.025836107	-0.573346193	0.141501656	0.029395481	-0.003087898	-0.188866987	0.138783875	-0.005710018	-0.210785707	-0.100481759	-0.00367687	-0.016180862	0.019837555	-0.006827895	-0.062850791	-0.003670892	0.018928068	-0.004862111	0.00140537	-0.000887143	0.000157512	0.00229032	-0.002739284	-0.008722876	0.000131093	-0.000162949	0.000317435	-0.000312405	0.000190577	0.000134966	-0.000718732	-0.000394258	-0.000209919	7.88E-05	-8.41E-06	-3.84E-06
-0.025738246	-0.574768744	0.140585028	0.028420143	-0.002658014	0.637374697	0.534891583	-0.009915485	-0.204955173	-0.077624193	-0.004185703	-0.015685854	0.01911634	-0.006773328	-0.058972754	0.003588861	0.017134544	-0.004351329	0.001079284	-0.000997506	0.00014964	0.001956217	-0.003983639	-0.007693472	0.000241055	-0.000185267	0.000336649	-0.000262098	0.000178661	9.06E-05	-0.00074644	-0.000292025	-0.00023291	6.94E-05	-7.37E-06	1.83E-06
-0.024817893	-0.444816231	0.225775411	0.026057922	-0.004162896	-0.180161383	0.142947119	-0.011797088	-0.157824503	0.106775051	-0.007762614	-0.005010436	0.003944117	-0.007758229	-0.022600853	0.072194759	-0.003586277	0.001272926	-0.002175075	-0.001082233	-0.001875411	0.002185406	-0.009396117	-0.002297112	0.000829091	-0.00015923	0.000264752	0.000485037	-0.000146979	-0.000428617	-0.000442566	-0.001031585	-0.000181408	3.08E-05	-2.28E-06	2.13E-05
-0.025114035	-0.481603939	0.201650219	0.027104013	-0.003752297	-0.252981329	0.10803873	-0.009971395	-0.172449973	0.049562025	-0.006171074	-0.008079639	0.008542447	-0.008048026	-0.031684835	0.054793045	0.001898621	-0.000291137	-0.001024847	-0.000664795	-0.00117501	0.00164946	-0.009056855	-0.002929181	0.000526924	-8.72E-05	0.000169757	0.000309757	-0.000125324	-0.000242754	-0.000613765	-0.000609479	-0.000158244	1.79E-05	-1.22E-06	7.87E-06
-0.025381061	-0.559256576	0.11632865	0.028330144	-0.002367186	-0.015665998	-0.073289091	-0.006014832	-0.175330175	-0.11029078	-0.00133371	-0.0143037	0.018198498	-0.004667807	-0.042592761	-0.015081606	0.014364537	-0.003835098	0.001842973	0.000336068	0.000504357	0.000624372	0.000646259	-0.003716333	-0.000434769	0.000105521	-0.000136237	-0.000191387	-1.65E-05	0.000212598	-5.92E-05	0.000170813	0.00010872	-1.14E-05	1.46E-06	-2.26E-05
-0.025492201	-0.531474549	0.134534844	0.02836617	-0.003008205	-0.078532202	-0.103430362	-0.007562086	-0.16308598	-0.062134319	-0.003249522	-0.011462168	0.013760007	-0.004026171	-0.030847607	0.007611659	0.007110939	-0.001850685	0.000175847	-0.000404311	-0.000280836	0.000133766	-0.003294033	-0.000151517	0.000256072	4.62E-05	4.52E-05	0.000273275	-9.04E-05	-0.000158764	-0.000112679	0.000481231	-4.91E-05	-0.000115584	8.63E-07	1.75E-05
-0.025332787	-0.511539952	0.147604483	0.027873104	-0.003130298	-0.10412194	-0.115700189	-0.008467467	-0.154630599	-0.029034987	-0.003709523	-0.009668551	0.011302578	-0.004401115	-0.02361975	0.021121772	0.003226652	-0.000819989	-0.000326942	-0.000283635	-0.000557854	-7.80E-05	-0.00487653	0.001270514	0.000316866	7.67E-05	-9.33E-06	0.000416968	-0.000173637	-0.000236294	-8.71E-05	0.000419594	-2.48E-05	-0.000128838	2.88E-06	1.79E-05
-0.025690807	-0.558960905	0.116512267	0.029027582	-0.002718142	-0.035555803	-0.08282419	-0.006209315	-0.175757251	-0.111717456	-0.002169321	-0.014125252	0.017513971	-0.003828671	-0.043996757	-0.017076928	0.014047159	-0.003666457	0.001296316	-0.00025831	2.51E-05	0.00135778	0.001756045	-0.00439382	-0.000128788	2.56E-05	3.00E-05	-7.17E-05	2.92E-05	4.89E-05	0.000105582	-0.000234106	5.20E-05	-1.02E-05	-2.50E-06	-5.14E-06
-0.025578867	-0.557535911	0.117456638	0.028467381	-0.002571588	0.264608443	0.061077053	-0.007779155	-0.172413926	-0.098683439	-0.002474802	-0.013744278	0.016987683	-0.003798574	-0.040663378	-0.010891178	0.012586043	-0.003282709	0.001045974	-0.000351507	0.000108578	0.000776724	9.60E-06	-0.00301079	-6.61E-06	1.44E-05	5.28E-05	-1.56E-05	1.81E-05	1.41E-05	-2.45E-05	0.000168596	-2.72E-06	-4.51E-05	-1.22E-06	3.53E-06
-0.025266242	-0.571950694	0.108002856	0.028208387	-0.00281294	-0.055344519	-0.092310182	-0.004696557	-0.181941889	-0.136674318	-0.002697336	-0.016051956	0.019970636	-0.002371785	-0.050599326	-0.029539499	0.018651054	-0.004867598	0.001501757	-0.001169674	0.000572418	0.001695303	0.004548712	-0.006896347	2.50E-05	-0.000183577	0.000326775	-0.000428698	0.000292763	0.000145747	0.000268481	-0.000672544	-2.38E-05	0.000103098	-8.06E-06	-2.87E-06
-0.025576476	-0.563719741	0.113399917	0.028901245	-0.00256952	-0.146570074	-0.136044644	-0.005107582	-0.178745791	-0.123528652	-0.001525831	-0.014728892	0.01855408	-0.004167865	-0.046437535	-0.021937284	0.015751253	-0.004154024	0.001793114	4.35E-05	0.000289645	0.001341559	0.002478893	-0.005105666	-0.00035408	5.83E-05	-4.73E-05	-0.000201214	3.59E-05	0.000167988	8.78E-05	-0.000233755	0.00010149	1.38E-05	-1.66E-06	-1.83E-05
-0.02530133	-0.515557281	0.144972786	0.027803333	-0.003029048	-0.07378356	-0.101155648	-0.008454609	-0.155550721	-0.032691157	-0.003512586	-0.009962898	0.011811451	-0.00451878	-0.023123061	0.021898848	0.003318759	-0.000880616	-0.000226729	-0.000206002	-0.000341355	-0.000640179	-0.006127549	0.002178974	0.000316568	9.54E-05	-2.86E-05	0.000420792	-0.000185117	-0.000212185	-0.000241302	0.000864063	-5.73E-05	-0.000162477	4.34E-06	2.01E-05
-0.025207807	-0.563966489	0.113239114	0.028059584	-0.002910176	-0.126075619	-0.126220057	-0.004766267	-0.178614689	-0.123652176	-0.002934322	-0.015289909	0.018919206	-0.002487606	-0.046751201	-0.022338462	0.016636179	-0.004349406	0.001205612	-0.00117196	0.000508833	0.001249116	0.002860105	-0.005498692	0.000128136	-0.000168014	0.000320502	-0.000322166	0.000251179	9.03E-05	0.00017144	-0.000369343	-5.75E-05	6.33E-05	-6.81E-06	3.88E-06
-0.025431739	-0.566529323	0.111556986	0.028539475	-0.002339264	-0.031607086	-0.080930678	-0.005501314	-0.179131221	-0.125196481	-0.001132147	-0.015107247	0.019278824	-0.004458758	-0.047047522	-0.023386711	0.016650853	-0.004421719	0.002136022	0.000276985	0.000531569	0.00125186	0.00285461	-0.005518499	-0.000529271	7.69E-05	-0.000108997	-0.000313122	4.28E-05	0.000263411	0.000100844	-0.00031202	0.000148939	4.43E-05	-9.57E-07	-2.95E-05
-0.024996643	-0.514264358	0.14583474	0.026920873	-0.00260412	0.144278059	0.003384879	-0.009356353	-0.153179875	-0.023585818	-0.00286104	-0.009834388	0.012021936	-0.005334784	-0.021009556	0.025310296	0.003082507	-0.000880188	0.00019246	0.000351168	-1.27E-05	-0.001123994	-0.006844775	0.002611727	3.34E-05	0.000170045	-0.00018765	0.000327762	-0.00023212	-7.81E-05	-0.000314438	0.001009302	1.66E-05	-0.000150696	7.03E-06	2.97E-06
-0.023675108	-0.465713635	0.01915962	0.023872495	-0.000830535	-0.095137482	-0.170827932	-0.011055865	0.015676037	-0.12155923	0.005325198	-0.002416554	0.004328396	0.005147047	0.038924392	-0.038043318	-0.009591765	0.002230902	0.000727072	0.002867457	-0.000416094	-0.001985445	0.003172608	0.009031183	-0.000847603	0.000531303	-0.000890902	0.000591424	-0.000577383	-0.000112242	-0.000391665	0.000997921	0.00017166	-0.000156444	1.53E-05	-8.26E-06
-0.02465937	-0.470224766	0.016185596	0.026045476	-0.001434241	-0.110823279	-0.178345728	-0.011473713	0.01245258	-0.133208491	0.004237415	-0.002078486	0.003027358	0.00626676	0.033681798	-0.046448725	-0.009772816	0.002467098	-6.55E-05	0.002167446	-0.001578933	-0.000137031	0.006073754	0.007206509	-0.000474283	0.000470634	-0.000717189	0.000874704	-0.00058217	-0.000396326	-8.69E-05	0.000204382	0.000140767	-0.000172569	1.08E-05	1.20E-05
-0.023825906	-0.482144298	0.00838334	0.024374548	-0.001062445	-0.134104539	-0.189506961	-0.009739934	0.006982893	-0.155695499	0.004886452	-0.004237079	0.006386014	0.006561575	0.028396933	-0.057282576	-0.004519957	0.001014618	0.000900714	0.002066848	-0.000483659	-0.00036511	0.008392636	0.004850248	-0.000758069	0.000345723	-0.000642652	0.000335141	-0.000376081	-0.000106616	1.07E-05	-0.000141978	0.000176109	-2.10E-05	9.60E-06	-7.61E-06
-0.024844781	-0.480417508	0.009499285	0.026525993	-0.001455189	-0.08971241	-0.168223891	-0.011131688	0.007873779	-0.151038878	0.004285678	-0.002962077	0.004116512	0.0066594	0.029046887	-0.05492647	-0.00765967	0.001937427	8.76E-05	0.00197761	-0.001604331	0.00034092	0.007645134	0.005939774	-0.000457699	0.000436034	-0.000654464	0.000820042	-0.000527178	-0.000392549	-1.89E-05	1.34E-05	0.000129947	-0.000155448	8.55E-06	1.41E-05
-0.024940258	-0.520742932	0.127189124	0.02706202	-0.002962371	-0.062281623	-0.150259987	-0.007577062	-0.144559437	-0.059832735	-0.003241755	-0.010625421	0.012759131	-0.00206242	-0.021112164	0.005102022	0.005138018	-0.001367754	-0.000110322	-0.000691211	-2.77E-05	-0.000524603	-0.001836724	0.00150657	0.000347247	-1.22E-05	0.000107885	0.000224705	-3.20E-05	-0.000182763	0.000176539	0.000442599	-3.25E-05	-9.03E-05	1.58E-06	2.36E-05
-0.025422675	-0.525826317	0.123848218	0.028235186	-0.002892544	-0.116460164	-0.176232593	-0.007506377	-0.147554487	-0.070966153	-0.002514145	-0.010661108	0.012870295	-0.002732892	-0.024032129	-0.000150285	0.00557966	-0.001475159	0.000200954	-0.000138438	-0.000377115	4.72E-05	-0.000899297	0.000887836	0.000119936	0.00011164	-6.38E-05	0.000334635	-0.000142374	-0.000179966	0.00019478	0.00034027	5.36E-05	-0.000125078	2.36E-06	1.40E-05
-0.024360363	-0.381787118	0.218304122	0.02441578	-0.00388874	0.137419843	-0.054530446	-0.015373113	-0.087446894	0.164504166	-0.006830567	0.002095082	-0.005240926	-0.00413998	0.020027312	0.082962363	-0.019523062	0.005400133	-0.003647875	-6.96E-05	-0.002751979	0.000149975	-0.00793345	0.007788348	0.000768128	0.000164396	-0.000210799	0.001236834	-0.000562746	-0.000777896	0.000428269	-0.000180893	0.000107714	-0.000202973	1.04E-05	3.87E-05
-0.016246537	0.031010602	0.488981909	0.003784456	-0.009997496	-0.103685781	-0.170148268	-0.024001083	0.056364512	0.720229369	-0.028971073	0.026863835	-0.043859157	0.007378224	0.09634389	0.228071125	-0.056855901	0.016034036	-0.014890883	-0.009440752	-0.00558491	0.002567807	-0.007347056	0.008851193	0.00471843	-0.001362811	0.002243023	0.001263402	0.000560728	-0.001694341	0.001471366	-0.002398569	-0.000738822	9.72E-05	-2.54E-05	0.000138439
-0.025545882	-0.547292819	0.109776505	0.028625793	-0.002689631	-0.046793838	-0.142831699	-0.00662039	-0.156769944	-0.107067326	-0.001884282	-0.012664356	0.015655111	-0.002421374	-0.032869292	-0.016731459	0.010362652	-0.002733666	0.00089674	-0.000175181	-7.11E-05	0.000571409	0.001800238	-0.001449017	-5.00E-05	7.95E-05	-3.08E-05	0.00011266	-4.34E-05	-5.34E-05	0.000244425	0.000160443	6.93E-05	-7.85E-05	4.14E-08	6.16E-06
-0.018894348	-0.477000249	0.155883225	0.013729276	-0.006266895	-0.113669043	-0.174912268	-0.004672311	-0.121193053	0.023286137	-0.017474794	-0.013590694	0.014327126	0.012363475	0.003663827	0.051072252	0.004255588	-0.001604766	-0.005623783	-0.01080686	0.003331808	-0.00699862	-0.011850626	0.007990892	0.00429	-0.001438675	0.002928441	-0.000464066	0.001548829	-0.000402271	-0.000233958	0.002317346	-0.001316038	-4.66E-05	-3.43E-05	0.000120994
-0.025122824	-0.494191418	0.169473878	0.027253407	-0.003293841	-0.006415458	-0.20140599	-0.008891472	-0.162121556	0.016891385	-0.004924928	-0.008509396	0.009547865	-0.006113138	-0.021691427	0.044871126	0.000349673	-4.52E-05	-0.000894993	-0.000415038	-0.000641091	-0.0005267	-0.009654121	0.002262579	0.000532403	4.24E-05	4.17E-05	0.00050139	-0.000209487	-0.000286667	-0.000426537	0.000672419	-0.000117532	-0.000141542	4.26E-06	2.28E-05
-0.025393004	-0.539442761	0.139810505	0.028003713	-0.00284654	0.242544922	-0.08204785	-0.007709246	-0.180161717	-0.053776172	-0.003794523	-0.012555954	0.015160227	-0.005405717	-0.03804587	0.014187795	0.009338241	-0.002422335	0.000361209	-0.000578958	3.76E-05	7.55E-05	-0.005554068	-0.001392002	0.000299606	-2.45E-05	0.000132771	0.000115771	-1.86E-05	-6.84E-05	-0.000435479	0.000648609	-0.000135695	-8.46E-05	1.13E-07	1.51E-05
-0.024692479	-0.446892386	0.200491556	0.025888888	-0.003656518	0.033579304	-0.182234302	-0.010685408	-0.145260352	0.082855685	-0.006240632	-0.004884681	0.004252794	-0.006244751	-0.01477307	0.05814796	-0.004281246	0.001352583	-0.001710034	-0.000472438	-0.001592335	0.001386033	-0.006186217	-5.53E-05	0.000481102	-1.60E-05	2.88E-05	0.000507302	-0.000229725	-0.000368676	9.13E-05	-0.000827347	2.87E-05	-1.29E-05	2.43E-06	1.04E-05
-0.025602986	-0.544528578	0.133619964	0.028665341	-0.002972549	-0.065314991	-0.054991487	-0.006888185	-0.176417609	-0.076728612	-0.003232035	-0.012842253	0.015543285	-0.004763171	-0.040674235	0.001934255	0.010836303	-0.002793216	0.000598816	-0.000496768	-0.000207388	0.000993107	-0.002527233	-0.003121666	0.000179097	-1.25E-05	0.00011391	8.76E-05	-7.98E-06	-6.59E-05	-0.000280571	5.42E-05	-8.56E-05	-4.22E-05	-2.39E-06	8.60E-06
-0.024888102	-0.453945436	0.193013275	0.026332516	-0.003637642	-0.085712099	-0.064778	-0.011319404	-0.137838685	0.074279244	-0.005854379	-0.00470651	0.004167901	-0.005887863	-0.008543933	0.062238586	-0.006676978	0.001898445	-0.001962361	-0.000369222	-0.00151313	4.35E-05	-0.009788161	0.003421185	0.000670624	5.83E-05	-6.38E-06	0.000758933	-0.000326048	-0.000475641	-0.0002582	9.89E-05	-7.67E-05	-0.000132252	4.92E-06	2.73E-05
-0.025456736	-0.525123277	0.146334791	0.028168419	-0.00313497	-0.029102754	-0.037633948	-0.008409992	-0.166694447	-0.038729106	-0.004017729	-0.010974933	0.012961184	-0.004947988	-0.030189817	0.021535045	0.005534923	-0.001421799	-0.00022261	-0.000585694	-0.000332028	-0.000214327	-0.006988372	0.000556592	0.000477245	8.43E-06	0.000119513	0.000349423	-0.000102492	-0.00021266	-0.000525202	0.000826205	-0.000180895	-0.000138703	9.05E-07	2.73E-05
-0.024953413	-0.503434849	0.001676776	0.026655826	-0.001393761	-0.410805362	0.548694925	-0.013027338	0.019208622	-0.193193421	0.005409883	-0.004420396	0.006328734	0.008187614	0.02584744	-0.078202538	-0.003989714	0.000968467	0.000790341	0.002083169	-0.001383365	0.000933758	0.013599152	0.004283047	-0.000767497	0.000451566	-0.000707066	0.000628489	-0.000456829	-0.000287815	0.000643764	-0.000547705	0.000316675	-0.000103231	7.96E-06	-4.79E-07
-0.024913678	-0.496048729	0.006517235	0.026454567	-0.001445164	-0.350597167	0.577558139	-0.013886894	0.023396971	-0.17679553	0.005043699	-0.003627817	0.00521973	0.008128531	0.030512127	-0.069457001	-0.006383117	0.001588544	0.000404174	0.002026209	-0.001434709	0.000320466	0.011375499	0.006109612	-0.000611827	0.000462268	-0.000699812	0.000761006	-0.000500994	-0.000360915	0.000498109	-9.25E-05	0.000259614	-0.000159085	9.47E-06	1.02E-05
-0.024664666	-0.46097621	0.029510784	0.025596029	-0.001697988	-0.347299383	0.579135154	-0.016004301	0.039911605	-0.112139927	0.003935404	-0.00021139	0.000517554	0.007558246	0.047299085	-0.038053489	-0.015165254	0.003878144	-0.000852708	0.002081878	-0.00181232	-0.001159609	0.005216035	0.011287252	-0.000255406	0.000524265	-0.000754188	0.001178776	-0.000683676	-0.000585707	0.000255919	0.000683608	0.00018415	-0.000279342	1.48E-05	2.99E-05
-0.022691091	-0.487265607	0.012309997	0.021705888	-0.000563505	-0.481256981	0.514914793	-0.011642376	0.027462963	-0.163241381	0.006424092	-0.004997198	0.008393109	0.007140949	0.036315912	-0.061173491	-0.003445041	0.000556073	0.001842817	0.002613189	0.000849101	-0.002129104	0.009476953	0.006656205	-0.001207398	0.000378128	-0.000802679	-3.19E-05	-0.000317594	0.000173772	0.000315075	0.000297552	0.000330543	2.08E-05	1.42E-05	-2.73E-05
-0.024844282	-0.501645982	0.0028498	0.026431299	-0.001309196	-0.431051161	0.538988456	-0.012974249	0.019982675	-0.190255649	0.005639136	-0.004347843	0.006374582	0.007893725	0.026913648	-0.076418145	-0.004196512	0.000994043	0.000925211	0.00227968	-0.001247779	0.000676755	0.013111377	0.004616544	-0.000859644	0.000478711	-0.000763544	0.00060074	-0.000477711	-0.000242123	0.000597273	-0.000435118	0.00033755	-0.000103256	9.39E-06	-6.10E-06
-0.024730446	-0.477847501	0.018449503	0.02594268	-0.001540206	-0.394614364	0.556453816	-0.014671124	0.031431021	-0.145398547	0.004661267	-0.001980369	0.003022529	0.007709956	0.038401393	-0.054801295	-0.010373283	0.002620397	-7.80E-05	0.002164499	-0.001581622	-0.00028275	0.008867075	0.008218143	-0.000527382	0.000501151	-0.000757163	0.000917723	-0.000590352	-0.00043394	0.000433698	0.000110302	0.000259301	-0.000193829	1.22E-05	1.31E-05
-0.025768259	-0.573354526	0.12579343	0.02919579	-0.00270586	0.169486262	-0.116302377	-0.005216448	-0.206276231	-0.109741961	-0.002988855	-0.016051566	0.019846141	-0.006075191	-0.059732685	-0.011848165	0.018787914	-0.004851983	0.00164934	-0.000579832	0.000223282	0.002174315	-0.000420285	-0.008151558	-7.42E-05	-9.68E-05	0.000195568	-0.000321274	0.000155183	0.000171281	-0.000392315	-0.000471079	-8.45E-05	7.33E-05	-6.56E-06	-1.17E-05
-0.025743151	-0.577309531	0.123196558	0.029220811	-0.002631671	0.147478484	-0.126853051	-0.004888601	-0.208303332	-0.117753424	-0.002701561	-0.016552559	0.020622454	-0.006141777	-0.061715778	-0.015687982	0.020060735	-0.005200438	0.001923904	-0.000483253	0.0003635	0.002279191	0.000339437	-0.008832396	-0.000185929	-9.40E-05	0.000173666	-0.00040994	0.000174461	0.000235049	-0.000370686	-0.000558816	-5.79E-05	9.66E-05	-6.56E-06	-1.86E-05
-0.025398	-0.531282255	0.153370388	0.028207161	-0.003089561	-0.014571549	-0.204546134	-0.006619528	-0.188539524	-0.040441594	-0.00416814	-0.0123435	0.014755383	-0.006654062	-0.042472648	0.020378549	0.009867433	-0.0025236	0.000384551	-0.00052823	-0.000184447	0.000932833	-0.005878337	-0.003521863	0.00024124	-4.99E-05	0.00014371	4.75E-05	-1.28E-05	-3.55E-05	-0.000542659	3.12E-05	-0.000130997	-1.19E-05	-1.61E-06	3.15E-06
-0.025894273	-0.583363266	0.119232999	0.029364529	-0.002538055	0.390106388	-0.010533968	-0.00586105	-0.209390506	-0.121830294	-0.002801886	-0.016802227	0.020842823	-0.005938915	-0.063731123	-0.019248952	0.02070653	-0.005329813	0.00190268	-0.000589372	0.000219064	0.002692757	0.0013086	-0.009550668	-0.000159387	-0.000109691	0.000202409	-0.000401547	0.000190053	0.000208788	-0.000290624	-0.000783595	-5.29E-05	0.000106175	-8.05E-06	-1.68E-05
-0.025721579	-0.572210487	0.126532052	0.029264593	-0.002777762	0.022045318	-0.186987753	-0.004613924	-0.206872757	-0.112204796	-0.002924111	-0.016215644	0.020123152	-0.006064705	-0.059953691	-0.012360691	0.019146096	-0.004964834	0.001728766	-0.000578814	0.000319768	0.002112515	-0.000341444	-0.008260065	-9.84E-05	-0.000103085	0.000199214	-0.000362053	0.000169023	0.00019657	-0.000395733	-0.000466787	-8.30E-05	8.31E-05	-6.47E-06	-1.36E-05
-0.02589133	-0.594396536	0.112013644	0.028885933	-0.002110741	0.990713648	0.277403832	-0.008295597	-0.209817332	-0.123453633	-0.002726942	-0.017378025	0.021653487	-0.005884583	-0.065542837	-0.022680401	0.021840075	-0.005600654	0.00208403	-0.000581504	0.000335825	0.002822708	0.002032575	-0.010183032	-0.000223597	-0.000125683	0.000201254	-0.000481513	0.000217706	0.000253059	-0.000258573	-0.000891389	-3.69E-05	0.000129572	-8.28E-06	-2.03E-05
-0.025191837	-0.51853372	0.045068876	0.027588461	-0.001858649	-0.128120799	-0.076780234	-0.009338934	-0.055397133	-0.154480968	0.002513768	-0.007623321	0.010030382	0.004652754	0.008493413	-0.054522438	0.000138112	-0.000178867	0.000816579	0.001378423	-0.000667165	-0.000299404	0.010523742	0.00514155	-0.000601105	0.000420726	-0.00058946	0.000553455	-0.000374169	-0.000220422	0.000949911	0.00012061	0.000366706	-0.000172446	8.54E-06	2.81E-06
-0.024990247	-0.506150407	0.053193456	0.026904627	-0.001867332	0.000222779	-0.015252637	-0.010633551	-0.04838668	-0.12714033	0.002001833	-0.006379242	0.008335464	0.004509756	0.015636003	-0.04124239	-0.003297793	0.000712886	0.000308574	0.001329416	-0.000689382	-0.001103942	0.007703503	0.007446396	-0.000429996	0.000425761	-0.000587482	0.000689936	-0.000427152	-0.00029859	0.000817767	0.000539047	0.000316397	-0.000218795	1.09E-05	1.26E-05
-0.023932515	-0.43794897	0.09792058	0.024132226	-0.002204718	-0.149972738	-0.087264277	-0.01272293	-0.020010944	-0.016660885	0.000444289	-0.000834526	0.000875473	0.003488363	0.039920234	0.003710114	-0.015084345	0.00381102	-0.001175765	0.001554549	-0.001089399	-0.002276125	0.002338079	0.012034863	-0.000240797	0.000451383	-0.000697385	0.000960048	-0.00060714	-0.000454377	0.00083883	0.000517594	0.000357949	-0.000221415	1.76E-05	1.30E-05
-0.023679276	-0.433277377	0.100988804	0.023590599	-0.001891929	-0.157365248	-0.090808612	-0.012637916	-0.018745305	-0.011816974	0.001302259	-0.000673348	0.001037599	0.002574014	0.039678386	0.002794302	-0.014481015	0.003604439	-0.000607739	0.002207792	-0.000985769	-0.001941092	0.003749198	0.01084415	-0.000627962	0.000535475	-0.000877012	0.000838303	-0.000641667	-0.000316293	0.000974906	3.90E-05	0.000496309	-0.000167238	1.68E-05	-9.47E-06
-0.024556604	-0.46579237	-0.036816635	0.025782402	-0.000810211	-0.07527635	-0.195620239	-0.012287547	0.068494571	-0.188825817	0.007255881	-0.000323064	0.00134995	0.010919638	0.051787774	-0.081951746	-0.012481134	0.00312489	0.00028615	0.002955525	-0.001826524	-3.08E-05	0.013531632	0.009066144	-0.00087004	0.000626092	-0.000987457	0.000982191	-0.000690075	-0.000429661	0.000467366	-6.66E-05	0.000333013	-0.000189827	1.35E-05	6.70E-06
-0.024604194	-0.475477572	-0.043149209	0.025510878	-0.000453394	0.38168201	0.023451388	-0.013994745	0.067514298	-0.192526641	0.007453539	-0.000766245	0.001978863	0.010850081	0.049690638	-0.085872423	-0.011435037	0.002874598	0.000493901	0.003055821	-0.001793129	0.000199553	0.014370734	0.008373783	-0.000965998	0.000633671	-0.001016995	0.000930909	-0.000684129	-0.00039024	0.000504796	-0.000196811	0.000363517	-0.000174074	1.34E-05	1.54E-06
-0.024576889	-0.470973951	-0.040207926	0.025851603	-0.00078004	-0.079409404	-0.197600622	-0.011818877	0.065893471	-0.199001889	0.007396321	-0.000814032	0.001995937	0.011051685	0.048832937	-0.087446658	-0.011009649	0.002751531	0.000472644	0.002919255	-0.001807996	0.000354127	0.014889755	0.007957115	-0.000928607	0.000608219	-0.000970694	0.000906397	-0.000653921	-0.000397184	0.000555222	-0.000332863	0.000355167	-0.00015773	1.23E-05	2.58E-06
-0.023947651	-0.458989802	-0.03234877	0.024328253	-0.001007965	-0.032802042	-0.175259189	-0.012285838	0.072289099	-0.174755746	0.00604733	-0.000291956	0.001120133	0.012065771	0.05555879	-0.075048693	-0.013151948	0.003302633	-0.000272428	0.002043637	-0.001428744	-0.000750543	0.012240241	0.009954784	-0.000474095	0.000441661	-0.000711406	0.000870974	-0.000532453	-0.000473066	0.000442321	9.15E-05	0.000191689	-0.000155303	1.17E-05	2.45E-05
-0.024689054	-0.477360383	-0.044379214	0.025326163	-0.000304006	0.799531897	0.223772541	-0.016212222	0.069930449	-0.182927249	0.007077563	-0.000514894	0.001518867	0.011008679	0.051158637	-0.082955733	-0.012423249	0.003171698	0.000223263	0.0029124	-0.001922796	0.000154767	0.013806342	0.008896741	-0.000845789	0.0006184	-0.000984478	0.001007144	-0.000694048	-0.000454949	0.000494878	-0.000141639	0.000335302	-0.000192983	1.33E-05	9.27E-06
-0.024658139	-0.471928836	-0.040831596	0.025829076	-0.000697442	0.143842759	-0.090571392	-0.013048948	0.067251503	-0.193559307	0.007226986	-0.000617849	0.00166965	0.011074939	0.049825254	-0.085481068	-0.011728375	0.002958212	0.000317793	0.002882814	-0.001902013	0.000282454	0.014362422	0.008428338	-0.000864283	0.000612809	-0.000966536	0.000971815	-0.000672942	-0.000438073	0.00052168	-0.000221678	0.000336942	-0.00018057	1.25E-05	7.45E-06
-0.02581701	-0.576016927	0.111189426	0.02953924	-0.002717034	-0.111331043	-0.140286073	-0.004527937	-0.191534433	-0.139425859	-0.001983682	-0.016082735	0.020089184	-0.004105642	-0.055769439	-0.029823739	0.019216432	-0.00499762	0.001914082	-0.000418061	0.000196336	0.002379206	0.004498069	-0.007924359	-0.000272731	-4.12E-05	0.000107737	-0.000329178	0.000152472	0.000173585	0.000209521	-0.00082001	7.70E-05	7.77E-05	-6.37E-06	-1.69E-05
-0.025520533	-0.535765124	0.137582399	0.028531375	-0.003024528	-0.124543881	-0.146624497	-0.006711303	-0.173126265	-0.067352631	-0.003256754	-0.012217731	0.01472952	-0.004685774	-0.0378386	0.003766499	0.009711672	-0.002502239	0.000526402	-0.000382728	-0.000293467	0.001039422	-0.001530238	-0.002796609	0.000100478	1.58E-05	5.56E-05	0.000107291	-3.66E-05	-7.13E-05	1.55E-05	-0.000178718	1.17E-05	-3.39E-05	-1.21E-06	2.66E-06
-0.0251297	-0.570341062	0.114924411	0.02793178	-0.002338862	-0.037658898	-0.104968427	-0.004639402	-0.187942179	-0.126014881	-0.001483168	-0.016049167	0.020525605	-0.00474168	-0.051702852	-0.02308072	0.018943643	-0.005020223	0.002312797	-4.23E-05	0.000873389	0.001376517	0.002996886	-0.007002793	-0.000493598	-2.61E-05	1.37E-05	-0.000521276	0.000161572	0.000338084	0.000102592	-0.000562973	0.000113441	0.000114365	-3.47E-06	-3.06E-05
-0.024540355	-0.535858559	0.137527541	0.026337359	-0.003285614	-0.085495458	-0.127906613	-0.006092839	-0.171480153	-0.062328324	-0.004968508	-0.013279871	0.015965525	-0.002628363	-0.034207552	0.010168577	0.010424364	-0.002741137	-0.000111493	-0.00193642	0.000721031	-0.000687325	-0.004344278	-0.000958504	0.000755623	-0.000285779	0.000535341	-0.000133878	0.000259426	-7.99E-05	-0.000231016	0.00067268	-0.000282108	-1.64E-05	-4.03E-06	3.45E-05
-0.025743331	-0.569834668	0.1001403	0.029321435	-0.002611278	-0.076601795	-0.162074243	-0.005068547	-0.173661732	-0.145042745	-0.001440969	-0.015131124	0.018954743	-0.002559328	-0.047245077	-0.035729322	0.016979686	-0.004435195	0.001758165	-0.00028289	0.000102635	0.002040203	0.006193614	-0.006175271	-0.000302313	9.08E-06	3.50E-05	-0.000222509	0.000103233	0.000112809	0.000455206	-0.000763031	0.000136449	4.68E-05	-4.82E-06	-1.27E-05
-0.024306618	-0.377343931	0.226364537	0.024411828	-0.004034536	-0.009141487	-0.129747919	-0.014513218	-0.093298835	0.169698176	-0.007070459	0.002022377	-0.005230383	-0.004696332	0.016266259	0.083790285	-0.018465387	0.005152892	-0.003552374	-0.000105099	-0.002801853	0.000708679	-0.007303543	0.006224097	0.000712814	0.000133823	-0.000187501	0.001141917	-0.000527647	-0.000732432	0.000442587	-0.000492464	0.000120404	-0.00015797	9.09E-06	3.20E-05
-0.025622454	-0.556306238	0.109016513	0.028816601	-0.002673735	0.022039431	-0.1147861	-0.006342195	-0.166241419	-0.115986779	-0.00201558	-0.013658555	0.016905863	-0.002731724	-0.039314927	-0.020879711	0.012886608	-0.003369153	0.001129831	-0.0003305	-8.62E-06	0.001118547	0.002738866	-0.003320186	-7.70E-05	3.01E-05	3.27E-05	-1.29E-05	2.53E-05	-1.92E-06	0.000261024	-0.00015274	6.41E-05	-3.13E-05	-2.22E-06	1.82E-06
-0.020068878	-0.1041914	-0.596063665	0.012645166	0.00678568	0.800999922	0.185887418	-0.028138684	0.682040881	-0.32787378	0.031361089	0.038415058	-0.046772031	0.013754569	0.125282001	-0.1172748	-0.045918848	0.013621811	-0.00131383	0.00871095	-0.008407251	0.012078415	-0.011299962	-0.010356327	-0.000856636	0.000258933	-0.001155947	0.001098797	-0.001146972	-0.000535475	-0.003471013	-0.000783325	-0.000475677	7.10E-05	2.48E-05	-2.52E-05
-0.025708006	-0.581057149	0.128232721	0.029131251	-0.00302789	-0.21551865	0.25370904	-0.005882489	-0.200332658	-0.125565496	-0.003237737	-0.016795512	0.020774428	-0.00478538	-0.060633459	-0.019257687	0.020263715	-0.00523773	0.001583211	-0.001119653	0.000393295	0.002231248	0.001507037	-0.008612863	7.48E-05	-0.000191157	0.000354697	-0.000417093	0.000277493	0.00015719	-0.00013104	-0.0006023	-0.00010586	9.73E-05	-9.31E-06	-2.99E-06
-0.024517078	-0.411910303	0.204697967	0.025198114	-0.003696605	-0.080005926	-0.146256705	-0.013317325	-0.104606461	0.128569044	-0.00600186	-0.000446252	-0.001433001	-0.005028352	0.014625804	0.081509817	-0.016441506	0.004430674	-0.003003599	9.95E-05	-0.002008168	-0.001155664	-0.011398639	0.008890281	0.000724805	0.000204938	-0.000228611	0.001171395	-0.000558942	-0.000674517	8.85E-05	0.000418184	5.30E-05	-0.000233403	1.21E-05	3.37E-05
-0.024884709	-0.448126639	0.180945661	0.026351233	-0.003606577	-0.092164113	-0.152081802	-0.011325396	-0.121494947	0.062485284	-0.005326045	-0.003929455	0.003184399	-0.003998435	-0.001948311	0.050734187	-0.007998048	0.002244515	-0.002047676	-0.000302853	-0.00169899	0.000147163	-0.005992335	0.004350117	0.000591997	0.000102863	-7.28E-05	0.000833324	-0.000350129	-0.000532186	0.000253544	-8.34E-05	4.31E-05	-0.00015183	5.48E-06	2.96E-05
-0.024644127	-0.414649601	0.202897074	0.025530556	-0.003830721	-0.080556115	-0.146519166	-0.012895855	-0.108082965	0.115035539	-0.00618108	-0.001035085	-0.000888755	-0.004429767	0.007698109	0.068901126	-0.013520154	0.003755598	-0.002836072	-0.000196735	-0.002222228	0.000190794	-0.007476261	0.005816634	0.000688636	0.000128689	-0.000131949	0.001026059	-0.000453929	-0.000647805	0.000285187	-0.000150669	6.43E-05	-0.000172383	7.70E-06	3.30E-05
-0.025474486	-0.579114251	0.119820353	0.02887618	-0.0029586	-0.041086161	-0.279350705	-0.00319048	-0.210260647	-0.130491243	-0.003486576	-0.017427804	0.021566134	-0.004567382	-0.063640359	-0.022165605	0.022020012	-0.005705977	0.00169332	-0.001413565	0.000627885	0.002367566	0.002302888	-0.009734068	0.000108403	-0.000274819	0.000458012	-0.000581569	0.000380491	0.000212253	-9.11E-05	-0.000826742	-0.000132079	0.000156369	-1.15E-05	-3.39E-06
-0.025423374	-0.577620016	0.120801178	0.028757295	-0.00281147	-0.03476099	-0.276318624	-0.003314725	-0.209449179	-0.127301577	-0.003067611	-0.017272736	0.021548483	-0.005096705	-0.062593798	-0.020430633	0.021690348	-0.005649866	0.001909357	-0.001042229	0.000716527	0.002159647	0.001833058	-0.009395723	-5.63E-05	-0.000214148	0.000347001	-0.000589579	0.00032664	0.000267727	-0.000139556	-0.000725007	-8.39E-05	0.000150426	-9.30E-06	-1.28E-05
-0.025816313	-0.580022381	0.14415809	0.029107797	-0.003252668	-0.656226003	0.98867397	-0.009095813	-0.185238594	-0.115650231	-0.003072872	-0.015908305	0.01968294	-0.005003039	-0.055782299	-0.012817218	0.017857315	-0.004605172	0.001376082	-0.000879002	0.000224168	0.001911061	-0.000107649	-0.007190388	8.96E-05	-0.000130667	0.00027727	-0.000264823	0.000181293	9.72E-05	-0.000276506	-0.00034655	-0.000116372	5.05E-05	-6.70E-06	-9.53E-07
-0.025957635	-0.585721216	0.140425945	0.029420576	-0.003097067	-0.614027477	1.008905481	-0.009014224	-0.187777893	-0.125386273	-0.002532342	-0.016262445	0.020256616	-0.005359117	-0.058751115	-0.01838379	0.019111819	-0.004928956	0.001741191	-0.000553421	0.000164769	0.002373167	0.00126272	-0.008278052	-0.000120469	-8.05E-05	0.000182246	-0.000305979	0.000152127	0.000153796	-0.000197319	-0.000622188	-3.95E-05	7.12E-05	-6.47E-06	-1.29E-05
-0.025698907	-0.558233022	0.120145002	0.029133581	-0.002769812	-0.107255661	-0.144611216	-0.005693102	-0.180842494	-0.108316041	-0.002278847	-0.014250791	0.017667325	-0.004507499	-0.046189157	-0.013332394	0.014401881	-0.00375891	0.001330537	-0.000238046	4.19E-05	0.001408044	0.000296904	-0.004869017	-0.000107723	1.34E-05	4.76E-05	-9.23E-05	3.02E-05	6.95E-05	-0.000178142	-0.000147012	-1.18E-05	-2.83E-06	-2.86E-06	-5.89E-06
-0.025641764	-0.571943204	0.111166629	0.029077368	-0.002494731	-0.070098918	-0.126796012	-0.004788317	-0.187168552	-0.133173425	-0.001467685	-0.015648838	0.019759794	-0.004637021	-0.053086411	-0.026479127	0.018355941	-0.004809866	0.002110148	6.86E-06	0.00031834	0.002062418	0.003306737	-0.007436486	-0.000432129	1.53E-05	-5.44E-06	-0.000345076	9.43E-05	0.000238421	-2.45E-05	-0.00066359	8.31E-05	8.02E-05	-4.23E-06	-2.64E-05
-0.025419367	-0.542976414	0.130152538	0.028287967	-0.002834218	-0.013977754	-0.099894809	-0.006892646	-0.1728735	-0.07731804	-0.002949712	-0.012862206	0.015755361	-0.004550703	-0.038267315	0.0013869	0.010683293	-0.002793624	0.000736833	-0.000377029	3.65E-05	0.000560261	-0.002616503	-0.002493441	0.00010236	-5.76E-07	7.67E-05	3.28E-05	-6.83E-06	-1.31E-05	-0.000301612	0.000255146	-7.31E-05	-4.20E-05	-7.97E-07	5.08E-06
-0.025590768	-0.54913105	0.126118518	0.028767359	-0.002801867	-0.078894959	-0.131015521	-0.006246908	-0.176405738	-0.090961391	-0.002551005	-0.013342098	0.016422707	-0.004670656	-0.041896917	-0.005324487	0.012193079	-0.003180152	0.001026467	-0.000212875	-4.39E-05	0.001063963	-0.001138687	-0.003660952	-3.28E-05	2.66E-05	3.11E-05	-1.42E-06	-1.29E-05	2.07E-05	-0.00022254	-2.85E-06	-2.34E-05	-2.52E-05	-1.50E-06	-2.30E-06
-0.023812885	-0.404592386	0.220902752	0.023623889	-0.003674071	-0.086317269	-0.134586729	-0.01258209	-0.115286959	0.147541935	-0.00660992	-0.001134773	-0.000455637	-0.006253813	0.008259803	0.088230118	-0.013567343	0.003694638	-0.002651745	-0.000140899	-0.001409132	-0.000964382	-0.012416508	0.006217784	0.000658139	5.40E-05	-9.52E-05	0.000763	-0.00039313	-0.000461941	-0.00029206	0.000353578	-4.78E-05	-0.00011418	1.05E-05	2.28E-05
-0.02576186	-0.570863558	0.111869989	0.029353526	-0.002736388	-0.105368145	-0.143704421	-0.004774569	-0.186981491	-0.132378831	-0.00208497	-0.015504744	0.019292726	-0.004040986	-0.052995977	-0.025966689	0.017860557	-0.004638268	0.001699266	-0.000439472	0.000115716	0.002209151	0.003239528	-0.00728773	-0.000181709	-4.65E-05	0.00012248	-0.000266098	0.00013166	0.000132181	-2.63E-06	-0.000668594	1.14E-05	6.47E-05	-6.26E-06	-1.12E-05
-0.025520506	-0.540872295	0.13626946	0.028554459	-0.003076759	-0.147016981	-0.099851041	-0.00676993	-0.174935012	-0.070883768	-0.003476665	-0.012643614	0.01528223	-0.004557011	-0.037543328	0.006457019	0.009684742	-0.002522907	0.000386863	-0.000630755	-6.02E-05	0.000259981	-0.003919358	-0.001450171	0.000304125	-1.58E-05	0.000141568	0.000146819	-1.14E-05	-0.000100146	-0.000302232	0.000565416	-0.000121581	-9.35E-05	-9.49E-07	1.84E-05
-0.025850606	-0.576602814	0.112841452	0.029610894	-0.002753418	-0.137645495	-0.095354001	-0.00471468	-0.192279231	-0.138664481	-0.002055998	-0.016129477	0.020126597	-0.004242077	-0.056506753	-0.029009986	0.019323918	-0.005018723	0.001895897	-0.000445525	0.000167712	0.002458584	0.004195917	-0.008141451	-0.000250813	-4.94E-05	0.000122299	-0.000328289	0.000155512	0.000169421	0.000140762	-0.000836314	5.63E-05	8.11E-05	-6.77E-06	-1.63E-05
-0.02327173	-0.455237396	-0.010273017	0.022907945	8.48E-05	-0.011030161	-0.190046264	-0.011906967	0.05486089	-0.142575155	0.008509621	-0.000698341	0.003097051	0.006573087	0.05448662	-0.054974434	-0.012385438	0.002805436	0.00161908	0.004467717	-0.000276294	-0.002517134	0.007421357	0.011098519	-0.001616666	0.00081837	-0.001391617	0.000611743	-0.000772425	4.70E-05	8.55E-05	0.000873749	0.00049611	-0.000173102	2.06E-05	-4.18E-05
-0.024734901	-0.480436293	-0.026814918	0.026227003	-0.000885974	0.005442551	-0.182144125	-0.011483344	0.042160964	-0.191111957	0.006601375	-0.002097348	0.003513021	0.009434117	0.039335814	-0.081077317	-0.008497644	0.002112283	0.0006185	0.00271765	-0.001661686	0.000514655	0.013671995	0.006667593	-0.000899037	0.000571831	-0.000906372	0.00081902	-0.000604939	-0.000343969	0.000554186	-0.000311972	0.000353487	-0.000150975	1.14E-05	-8.74E-07
-0.024477479	-0.474229839	-0.022748203	0.025655885	-0.00102784	-0.037704241	-0.202830419	-0.01146172	0.04493051	-0.180612554	0.006021201	-0.001823332	0.003071673	0.00986019	0.042457303	-0.07531681	-0.009548501	0.002378801	0.000277844	0.002338374	-0.001501684	-3.54E-06	0.012385861	0.007646152	-0.000690743	0.000500286	-0.000792397	0.000811507	-0.000553404	-0.000381809	0.00049318	-8.96E-05	0.000276239	-0.000153478	1.12E-05	9.96E-06
-0.025704032	-0.575152016	0.116616739	0.029292156	-0.002804916	-0.089545794	-0.162565299	-0.004373824	-0.197061446	-0.131102758	-0.002528932	-0.0163074	0.020298535	-0.004408472	-0.056981768	-0.024337961	0.019408467	-0.005049886	0.00177417	-0.000687515	0.00034446	0.002115363	0.003122721	-0.007799501	-0.000140672	-9.46E-05	0.000195927	-0.000365861	0.000199822	0.000175525	0.000125239	-0.000635896	2.01E-05	7.67E-05	-6.87E-06	-1.18E-05
-0.02558152	-0.567900249	0.121384115	0.028694399	-0.002763302	0.145618044	-0.049826129	-0.005900858	-0.191472173	-0.109236003	-0.003058726	-0.015337265	0.018916736	-0.004406025	-0.051161861	-0.013429626	0.016494423	-0.004284311	0.001272701	-0.000816844	0.000318118	0.001326737	0.000368355	-0.005550414	7.09E-05	-9.64E-05	0.000222772	-0.000220012	0.000159665	8.84E-05	-5.14E-05	-7.90E-05	-5.74E-05	1.37E-05	-5.12E-06	2.05E-06
-0.025672866	-0.565090407	0.123212794	0.029071961	-0.002902537	-0.025281037	-0.131757431	-0.005398446	-0.19163876	-0.109836105	-0.003053182	-0.015213258	0.018728848	-0.004440624	-0.051217904	-0.013468105	0.016308712	-0.004235399	0.001240891	-0.000789775	0.000203733	0.00149586	0.000615561	-0.005700886	6.60E-05	-8.56E-05	0.000212488	-0.000189406	0.000144899	6.90E-05	-8.63E-06	-0.00020352	-4.27E-05	1.48E-05	-5.41E-06	1.39E-06
-0.025500076	-0.571805137	0.118819166	0.028483139	-0.002766981	0.250896005	0.000644903	-0.006187675	-0.192639203	-0.113999909	-0.003329382	-0.015881063	0.019577423	-0.003909666	-0.053148146	-0.017124635	0.017796889	-0.004613396	0.00128641	-0.001127728	0.000403879	0.001617501	0.001618782	-0.006598243	0.000122115	-0.000164793	0.000319759	-0.000324065	0.000243661	0.000106975	6.87E-05	-0.000416305	-6.41E-05	6.20E-05	-7.60E-06	1.28E-06
-0.02536503	-0.537468759	0.141331705	0.02813064	-0.003145264	-0.056539523	-0.146745781	-0.006654841	-0.178563051	-0.058762491	-0.004106305	-0.012541026	0.015016652	-0.004683904	-0.037182227	0.012766195	0.009189346	-0.002391596	0.000135398	-0.000919035	2.57E-05	-4.43E-05	-0.005116714	-0.000965714	0.000454632	-6.18E-05	0.000224215	0.000145062	2.60E-05	-0.000119975	-0.000296716	0.000712989	-0.000158702	-0.00010117	-1.36E-06	2.39E-05
-0.025121516	-0.479038946	0.177383006	0.026968609	-0.003402189	0.12693731	-0.072712194	-0.010510104	-0.152219826	0.036086322	-0.005361016	-0.007101071	0.007404312	-0.005658432	-0.019930631	0.043794126	-0.001021991	0.000428917	-0.001213114	-0.000472579	-0.001252397	0.000860532	-0.00624109	0.000401838	0.000483748	1.68E-05	3.92E-05	0.000514298	-0.000210676	-0.000346824	-5.53E-05	-0.000306737	-2.39E-05	-7.13E-05	1.88E-06	1.72E-05
-0.025761176	-0.570913669	0.117158977	0.028725425	-0.002435923	0.570700817	0.140040582	-0.008044259	-0.188193128	-0.104672043	-0.002752676	-0.014996253	0.018500235	-0.004728112	-0.050551435	-0.013760485	0.015835937	-0.004076813	0.00133515	-0.000485462	8.47E-05	0.001660688	0.000552787	-0.005769408	-4.54E-05	-4.00E-05	0.000120535	-0.0001536	8.56E-05	7.61E-05	-0.000108141	-0.00027278	-2.10E-05	1.47E-05	-4.26E-06	-3.54E-06
-0.025396921	-0.514538866	0.154098671	0.02808498	-0.003184008	-0.081566963	-0.17266885	-0.007926596	-0.167772773	-0.024849776	-0.004078219	-0.01030859	0.012050862	-0.005510153	-0.03012046	0.02445584	0.004964721	-0.001249791	-0.000190228	-0.000357568	-0.000547669	0.000384782	-0.005651361	-0.000435494	0.000309947	3.80E-05	3.82E-05	0.000324833	-0.000136471	-0.000187074	-0.000250347	0.000215128	-5.78E-05	-8.97E-05	1.34E-06	1.24E-05
-0.02537805	-0.556330274	0.087767031	0.028408814	-0.002154406	-0.04074085	-0.200676369	-0.005865532	-0.145023959	-0.144024923	0.000167525	-0.013372446	0.017246258	-0.00113151	-0.030343687	-0.039836903	0.012575744	-0.003407198	0.001957159	0.000658587	0.000341552	0.000579022	0.007993378	-0.001748132	-0.00070228	0.000222654	-0.000322061	-8.49E-05	-8.01E-05	0.000149089	0.000981478	-0.000244757	0.000388558	-3.73E-05	4.00E-06	-2.61E-05
-0.019742391	-0.444579711	0.161083283	0.015201206	-0.003500427	-0.0881414	-0.223420809	-0.007428632	-0.09067482	0.062372181	-0.008432243	-0.008155847	0.009684097	0.004251527	0.026128748	0.063305225	-0.005301494	0.001102764	-0.002709511	-0.004270197	0.003480865	-0.00808163	-0.012589712	0.013687677	0.001845573	-0.00074988	0.00108951	-0.000402855	0.000541669	-0.000167847	0.00012581	0.002743597	-0.000510481	-1.05E-05	1.02E-05	7.62E-05
-0.01723691	-0.409870006	0.183953756	0.01039362	0.003978722	-0.087943222	-0.223329059	-0.008483436	-0.075604052	0.122428716	0.011747282	-0.004309503	0.01356432	-0.016937891	0.042909668	0.086468798	-0.008106562	-0.000478065	0.006743148	0.009483184	0.004599826	-0.011027977	-0.015716234	0.015118143	-0.003671217	0.001886544	-0.002444668	-0.000130852	-0.000610282	0.001636166	-0.000263629	0.002717641	0.000989286	-0.000344756	-1.23E-06	-0.000191808
-0.025568709	-0.559736201	0.08553895	0.028802364	-0.002319982	-0.033442863	-0.197176403	-0.00568778	-0.146753215	-0.150613486	-0.000232923	-0.013498794	0.017143201	-0.00058581	-0.032579747	-0.043620225	0.013051894	-0.003479085	0.001718991	0.000294768	8.17E-05	0.00109325	0.009012442	-0.002456788	-0.000535094	0.000172813	-0.000216082	-3.64E-05	-3.82E-05	6.64E-05	0.00107509	-0.000475453	0.000351165	-3.56E-05	1.06E-06	-1.60E-05
-0.02376063	-0.556252452	0.087818951	0.024913328	-0.003134401	-0.106300101	-0.232109392	-0.003862295	-0.144821124	-0.145805442	-0.003998584	-0.0156506	0.019409608	0.004031768	-0.030449056	-0.040021315	0.016283133	-0.004384788	0.00047368	-0.003043779	0.001585976	-0.0004719	0.008400695	-0.002615651	0.000668828	-0.000465408	0.000805204	-0.000622695	0.000640627	6.89E-05	0.00111147	-0.000331902	-0.000102002	0.000124891	-1.20E-05	2.74E-05
-0.025860501	-0.583002876	0.127984101	0.029714405	-0.002933785	-0.18051777	-0.082348529	-0.003974776	-0.215730501	-0.128257203	-0.002999415	-0.01738249	0.021580549	-0.006283395	-0.067915266	-0.018949797	0.022283941	-0.005756097	0.001998036	-0.000794726	0.000330738	0.0029086	0.001011955	-0.010734199	-0.000111735	-0.000166313	0.000291123	-0.000502973	0.000256325	0.000245726	-0.000405258	-0.000890835	-0.000105587	0.000141667	-9.95E-06	-1.76E-05
-0.025634899	-0.559862855	0.143154975	0.028950932	-0.003150197	-0.120940718	-0.053789806	-0.005705166	-0.203844997	-0.081840591	-0.004105382	-0.015098995	0.018369007	-0.006343845	-0.054857035	0.005498669	0.015710431	-0.004050452	0.000898601	-0.001036871	0.000209064	0.001303031	-0.004781104	-0.005975688	0.000330222	-0.000162638	0.000339256	-0.000175723	0.000158511	4.78E-05	-0.000738202	0.000168857	-0.000255417	1.52E-05	-6.22E-06	1.06E-05
-0.023971709	-0.566305532	0.138971562	0.025539858	-0.001316532	-0.117329116	-0.052059236	-0.003806156	-0.206649233	-0.094153323	0.000372032	-0.017043803	0.023234743	-0.010007829	-0.057215638	-0.001830677	0.021653867	-0.006091785	0.003984758	0.00155531	0.001994718	0.000294339	-0.002663405	-0.008564827	-0.001206709	0.000184346	-0.000306086	-0.000878752	0.000166542	0.000820065	-0.000689782	-0.000314802	0.000135651	0.000162014	-1.03E-05	-7.63E-05
-0.025224808	-0.515218041	0.101338221	0.027527491	-0.002513576	0.070457609	-0.128082576	-0.009133298	-0.11208836	-0.078070758	-0.001285479	-0.008697605	0.010605239	-0.000330185	-0.007065032	-0.006972956	0.000773401	-0.000271997	-6.88E-05	0.000283522	-0.000453553	-0.001020342	-0.000254387	0.004861043	8.75E-05	0.000222742	-0.000224091	0.000562241	-0.000268893	-0.000276362	0.000220413	0.000969821	7.16E-05	-0.00021656	6.70E-06	2.51E-05
-0.023148438	-0.284651009	0.252521963	0.021122786	-0.00439618	0.042691482	-0.141408189	-0.017921772	-0.02609492	0.258210856	-0.00794168	0.009537872	-0.015619684	-0.001425428	0.044687855	0.090975205	-0.029552848	0.008286174	-0.005039061	-4.29E-05	-0.003998789	0.00206514	-0.000943008	0.007249408	0.000682884	0.000103537	-0.000283651	0.001288523	-0.000607066	-0.000913384	0.001111238	-0.001444916	0.000270503	-8.94E-05	1.08E-05	3.49E-05
-0.025467615	-0.544603007	0.082065706	0.028325117	-0.002286267	0.108692995	-0.109749223	-0.007687817	-0.125943275	-0.132300559	-0.000339467	-0.011621571	0.014625451	0.000146524	-0.022018939	-0.034928024	0.008521269	-0.002279242	0.001047937	0.000262968	-0.000210299	0.000592351	0.005931434	-0.000270506	-0.000271425	0.000166764	-0.000187672	0.00017745	-0.000108614	-7.58E-05	0.000544971	-4.61E-05	0.00017761	-8.17E-05	1.55E-06	2.75E-06
-0.025210971	-0.536459097	0.087410567	0.027829445	-0.002266333	-0.056527163	-0.188958138	-0.007050512	-0.123207202	-0.121788778	-0.000141884	-0.011084785	0.014096483	-0.000303176	-0.018379148	-0.028449325	0.007200848	-0.001985314	0.001081176	0.000510661	-1.87E-05	-4.05E-05	0.004341939	0.00093058	-0.000337986	0.000205341	-0.000258913	0.000180624	-0.000149342	-3.68E-05	0.000431536	0.0002656	0.000184354	-9.82E-05	3.92E-06	-1.14E-06
-0.025278484	-0.534620348	0.088616064	0.027963683	-0.002384431	-0.076417527	-0.198493716	-0.007088171	-0.12252997	-0.11906684	-0.00043459	-0.010840054	0.013635545	-9.83E-05	-0.017727841	-0.027056017	0.006572893	-0.001800684	0.000850351	0.000343559	-0.000153007	-7.28E-06	0.004075895	0.001207696	-0.000221752	0.000188034	-0.000214115	0.000243096	-0.00014833	-9.48E-05	0.000430336	0.000295704	0.000154053	-0.000112978	3.42E-06	5.79E-06
-0.025470412	-0.558214605	0.125463517	0.028650152	-0.002709874	-0.088396687	-0.182497827	-0.005277474	-0.187261091	-0.100757017	-0.002443845	-0.014631088	0.018275905	-0.005148229	-0.047108698	-0.00781462	0.01488809	-0.003929082	0.001448423	-0.000252731	0.000397561	0.000831769	-0.001208169	-0.004426506	-0.000114686	5.91E-09	6.06E-05	-0.000176284	6.09E-05	0.00013872	-0.000255268	0.000195609	-2.78E-05	-9.05E-06	-2.05E-06	-7.41E-06
-0.025399383	-0.524693116	0.147446014	0.028139839	-0.003185175	-0.084459224	-0.180612894	-0.007218927	-0.171892774	-0.040417092	-0.004116124	-0.01120484	0.013217019	-0.005052674	-0.032494069	0.019990434	0.00645537	-0.001656074	-0.000132427	-0.000647915	-0.000308336	5.07E-05	-0.005954363	-0.000239038	0.000433453	-9.09E-06	0.000134863	0.000282851	-7.08E-05	-0.000184813	-0.000341228	0.000565741	-0.000133951	-0.000109954	2.32E-07	2.25E-05
-0.02332193	-0.571382089	0.116841305	0.024147792	-0.003601666	-0.151402129	-0.212705651	-0.001827877	-0.193380643	-0.128009333	-0.006521711	-0.018895867	0.02323547	0.000736737	-0.054350573	-0.021715608	0.02360886	-0.006273872	0.000673774	-0.004186071	0.002185198	0.000300119	0.00263968	-0.008342695	0.000991616	-0.000739342	0.001243659	-0.001070535	0.000918077	0.000287114	7.58E-05	-0.000557661	-0.000418633	0.000261622	-1.99E-05	1.21E-05
-0.025176184	-0.524948478	0.023598014	0.027343704	-0.001333969	0.283014766	-0.043099552	-0.009917847	-0.050263103	-0.173540976	0.003466554	-0.007961067	0.010616813	0.004236205	0.001845106	-0.064700452	0.0029682	-0.000839675	0.0013407	0.001648724	-0.000859059	0.001308817	0.011101004	0.000699036	-0.000780594	0.000355856	-0.000565809	0.000328852	-0.000318802	-0.000101799	0.000397783	-0.000674109	0.000271719	-3.88E-05	4.48E-06	-1.35E-05
-0.025130565	-0.518704786	0.027683744	0.027398872	-0.001468767	0.077007049	-0.14186256	-0.00927882	-0.048834545	-0.168010717	0.003433367	-0.007566621	0.010122675	0.004099195	0.004070169	-0.060606936	0.001916113	-0.000588165	0.001235304	0.001702097	-0.000843278	0.000972628	0.010025576	0.001560677	-0.000751892	0.00037379	-0.000583812	0.000377201	-0.000346712	-0.000115682	0.000318502	-0.000438971	0.0002558	-6.31E-05	5.68E-06	-1.15E-05
-0.025017652	-0.511289747	0.006917728	0.026964959	-0.001259769	0.084415549	-0.056736784	-0.010551478	-0.011401707	-0.185709487	0.004727152	-0.005804775	0.008095514	0.007888145	0.023353813	-0.077970232	-0.002696565	0.000544107	0.001019204	0.002073219	-0.000953772	-3.92E-05	0.015956209	0.00630214	-0.000935171	0.000541645	-0.000820158	0.000635894	-0.000475502	-0.000244849	0.001361879	-0.000328827	0.000530856	-0.00015991	1.07E-05	-6.06E-06
-0.024941751	-0.499641763	0.014555355	0.026706555	-0.001333878	0.06304408	-0.066983789	-0.011167746	-0.005829612	-0.163875931	0.004425838	-0.004617125	0.00649838	0.007595487	0.029709284	-0.066117652	-0.00597313	0.001382968	0.000592877	0.002150134	-0.001028218	-0.000831885	0.013057306	0.008685242	-0.000802768	0.000581237	-0.000855838	0.000808998	-0.000556114	-0.0003217	0.001178263	0.000230187	0.000483367	-0.000230304	1.34E-05	3.15E-06
-0.02442679	-0.48198641	0.026134056	0.025484636	-0.00103806	0.036947632	-0.079497589	-0.011868378	0.002756182	-0.130613968	0.004979672	-0.003215124	0.005158458	0.006227091	0.039700491	-0.048264438	-0.009791434	0.002256977	0.000701178	0.002948589	-0.000600257	-0.002455938	0.008770407	0.011964482	-0.001030284	0.000716632	-0.00109622	0.000855556	-0.000699682	-0.000218823	0.000875875	0.001047547	0.000526656	-0.000285148	2.03E-05	-1.04E-05
-0.025549642	-0.552860569	0.07702905	0.028685214	-0.002196318	-0.04481801	-0.15851365	-0.006236222	-0.133787086	-0.151946231	0.000297963	-0.012562876	0.01595884	-0.000858123	-0.031772423	-0.042765627	0.012215539	-0.003208585	0.001667843	0.000505883	-0.000287695	0.001971452	0.006636832	-0.004416178	-0.000485845	0.000130666	-0.000182353	-4.08E-05	-6.07E-05	5.79E-05	8.59E-05	-0.00076045	0.000117812	3.54E-05	-2.06E-06	-1.61E-05
-0.025445233	-0.543625654	0.083081735	0.028392947	-0.002256747	-0.056034379	-0.163892215	-0.006754572	-0.129346702	-0.134623882	1.23E-05	-0.01171008	0.014817391	-0.001012937	-0.026826236	-0.033577128	0.009810206	-0.002594816	0.001337444	0.000513152	-0.000300706	0.001352433	0.004497093	-0.002673595	-0.000374602	0.00014605	-0.00019274	6.74E-05	-0.000107111	4.69E-06	-3.76E-05	-0.000379786	7.92E-05	-7.66E-06	-2.07E-07	-9.02E-06
-0.025345389	-0.548358496	0.079974852	0.028333865	-0.002155625	-0.152843367	-0.210303265	-0.005897255	-0.132342863	-0.146526945	0.000502537	-0.012439525	0.015987863	-0.001165897	-0.029662176	-0.03914625	0.011772817	-0.003139999	0.001795293	0.000693216	-4.37E-05	0.001481585	0.005675911	-0.00374713	-0.000571563	0.00015088	-0.000234085	-8.97E-05	-7.56E-05	0.000118315	3.40E-06	-0.00054283	0.000128748	3.67E-05	6.00E-08	-2.18E-05
-0.024288768	-0.508716015	0.105983635	0.025607444	-0.00211671	-0.096502272	-0.183298019	-0.007736313	-0.112817122	-0.070917086	-0.000441196	-0.009232223	0.011942604	-0.001894004	-0.009287631	-0.001851529	0.003182311	-0.000982454	0.000800495	0.000774607	0.000346921	-0.001054026	-0.00189454	0.002243036	-0.000291709	0.000158796	-0.000272332	9.64E-05	-0.000182653	3.41E-05	-0.000340666	0.000509643	3.32E-05	-3.68E-05	6.56E-06	-6.78E-06
-0.025486151	-0.547218639	0.149300806	0.02853304	-0.003090652	-0.149166593	-0.09660999	-0.005854665	-0.197461039	-0.064706903	-0.003905172	-0.013904494	0.016873188	-0.006746652	-0.050415884	0.010831851	0.01361154	-0.003505629	0.000851948	-0.000647214	3.34E-05	0.00139386	-0.004534288	-0.005593552	0.000167372	-9.50E-05	0.000207334	-0.000127658	7.74E-05	5.54E-05	-0.000577152	-0.000157215	-0.000148415	3.27E-05	-4.26E-06	-2.05E-06
-0.022420052	-0.392538449	0.18979869	0.020473469	-0.003864148	-0.013918483	-0.220432649	-0.012863707	-0.065893166	0.133244663	-0.007557491	-0.000201451	-0.001619981	0.001570647	0.038961739	0.077115757	-0.01924146	0.005008238	-0.004025766	-0.001931834	-0.000347752	-0.00445071	-0.008233469	0.014893362	0.001379064	-0.000142209	0.000275396	0.000836579	-0.000167	-0.000703764	0.001190278	0.001143586	1.84E-05	-0.00020432	1.31E-05	6.81E-05
-0.025113433	-0.553650724	0.084149161	0.027774888	-0.0025324	-0.014798313	-0.220836755	-0.005810169	-0.13750107	-0.145106503	-0.001148147	-0.01333477	0.016810147	0.001481642	-0.025196588	-0.042391609	0.011596755	-0.003149871	0.001144998	-0.00052504	0.00044818	-3.29E-05	0.009494465	1.65E-05	-0.000192883	7.23E-05	-1.73E-05	-3.82E-05	8.46E-05	-3.27E-06	0.001493451	-6.98E-05	0.000325828	-7.25E-05	3.00E-08	2.62E-06
-0.024190665	-0.545779821	0.089324112	0.025527236	-0.002813871	0.109853125	-0.16107978	-0.005975386	-0.13222183	-0.125640782	-0.003047618	-0.013444405	0.016660644	0.003328889	-0.01965311	-0.032232992	0.010717459	-0.002930819	0.000283579	-0.001968497	0.0010998	-0.001296236	0.007159314	0.001638341	0.000441203	-0.000202456	0.000416385	-0.000193969	0.000330317	-6.35E-05	0.001385469	0.000376403	8.77E-05	-4.23E-05	-2.99E-06	3.06E-05
-0.023989917	-0.48513644	0.129079189	0.024655763	-0.003492978	-0.020886081	-0.223763295	-0.008946977	-0.105471608	-0.020683098	-0.005217694	-0.007506978	0.008255371	0.002710155	0.006362124	0.01684346	-0.003800677	0.000886611	-0.002011251	-0.002073185	5.24E-05	-0.002950598	-0.001453323	0.009105969	0.001105618	-0.000104102	0.000376243	0.000568592	4.36E-05	-0.000499032	0.001152681	0.001190556	-2.01E-05	-0.000232203	1.89E-06	6.39E-05
-0.024804135	-0.497071736	0.016958931	0.026616111	-0.001382931	-0.169171004	-0.125932195	-0.010213429	-0.009260966	-0.164416762	0.00455278	-0.004903189	0.006964377	0.006577968	0.025098563	-0.063159876	-0.004466229	0.000995742	0.000827902	0.002194891	-0.000921715	-0.00040938	0.011516641	0.006710668	-0.000839945	0.000525883	-0.000805769	0.000652199	-0.000506192	-0.00023034	0.000860129	7.49E-05	0.000418736	-0.000169986	1.22E-05	-5.35E-06
-0.024657372	-0.489372013	0.022013874	0.026036889	-0.001346923	0.021163922	-0.034684732	-0.011546891	-0.004137089	-0.14442532	0.00411201	-0.004062998	0.005784819	0.006565204	0.029792473	-0.054399201	-0.006742665	0.001600883	0.000447933	0.002101962	-0.000964499	-0.000840546	0.009893953	0.008055345	-0.000707499	0.000514903	-0.000787271	0.000735955	-0.000530575	-0.000291072	0.000810221	0.000247913	0.000386436	-0.000190856	1.33E-05	1.91E-06
-0.024875339	-0.499270911	0.015527662	0.026523552	-0.001325937	0.073212397	-0.009730608	-0.01131414	-0.008313943	-0.160582477	0.004244936	-0.004760247	0.006634774	0.006794157	0.025638006	-0.06196344	-0.00502431	0.001173977	0.000601133	0.002021717	-0.001029246	-0.000437636	0.011103002	0.007097197	-0.000714911	0.000506707	-0.000760064	0.000715896	-0.00050405	-0.000288246	0.000832075	0.000184571	0.000379365	-0.000191819	1.18E-05	3.20E-06
-0.024794259	-0.499658673	0.015269324	0.026498127	-0.001279404	-0.057130033	-0.072218197	-0.010564331	-0.009620377	-0.165802924	0.004634582	-0.00503855	0.00716653	0.006548339	0.024408275	-0.064468234	-0.004089476	0.000900608	0.000906475	0.002229156	-0.000904374	-0.000322943	0.01185462	0.006429295	-0.000875082	0.000527783	-0.000814136	0.000629789	-0.000500434	-0.000214709	0.000882941	1.17E-06	0.0004308	-0.000161603	1.18E-05	-7.31E-06
-0.025318991	-0.510988544	0.148477629	0.027826785	-0.003250668	-0.110068782	-0.11715449	-0.008340042	-0.155691132	-0.028100422	-0.004123358	-0.009705671	0.011185454	-0.004215025	-0.025092395	0.021573082	0.003539173	-0.000867506	-0.000515515	-0.000599835	-0.000650542	0.000242808	-0.005029041	0.000489803	0.00046647	6.74E-06	0.000102705	0.000395598	-0.000118679	-0.000271433	-0.000200704	0.000247145	-0.000102899	-0.000101955	3.23E-07	2.47E-05
-0.025674403	-0.5644306	0.113440418	0.029073056	-0.002823265	-0.105878172	-0.115139913	-0.005297299	-0.180039727	-0.123453867	-0.002387038	-0.014811077	0.018296084	-0.003503194	-0.048403336	-0.022147566	0.015999239	-0.004149143	0.001335058	-0.000615908	5.06E-05	0.001857492	0.002571141	-0.006015466	-3.00E-05	-6.26E-05	0.000163388	-0.000179436	0.000125802	5.85E-05	2.34E-05	-0.000508076	-2.10E-05	3.93E-05	-6.01E-06	-1.22E-06
-0.024776008	-0.434541938	0.198595328	0.025998042	-0.003869216	-0.11706789	-0.12051719	-0.012362445	-0.122620717	0.101367369	-0.006525853	-0.002762001	0.001431663	-0.005045344	0.003197143	0.074730958	-0.01189338	0.003259674	-0.002852255	-0.000603412	-0.001784712	-0.000772076	-0.011958236	0.006673755	0.000984763	5.99E-05	3.06E-05	0.001024118	-0.000393957	-0.000663505	-0.000221818	0.000422889	-0.000127878	-0.000199966	6.52E-06	4.70E-05
-0.025359778	-0.513477618	0.168299894	0.027913031	-0.003493021	-0.032735944	-0.154283739	-0.008181382	-0.180400805	0.000791076	-0.005678022	-0.010398005	0.011816572	-0.006530123	-0.030733195	0.045988467	0.003346697	-0.000826484	-0.000973538	-0.001112223	-0.000345285	-0.000948528	-0.013131539	0.001942507	0.000928128	-7.91E-05	0.000298567	0.000469746	-8.77E-05	-0.000315012	-0.001036319	0.001505003	-0.000388005	-0.000192822	6.32E-07	4.83E-05
-0.025266178	-0.55468991	0.124604716	0.028207973	-0.003046172	-0.059606558	-0.286890324	-0.004776207	-0.185869231	-0.098140203	-0.003692309	-0.014695725	0.017975293	-0.003505166	-0.045404028	-0.007659163	0.014629322	-0.003821887	0.000787018	-0.001282997	0.000456413	0.000673089	-0.000539991	-0.00401403	0.000329889	-0.000175704	0.000354763	-0.000202804	0.000218903	2.00E-05	8.05E-06	0.000119783	-0.000126154	9.30E-06	-5.49E-06	1.68E-05
-0.024719434	-0.566265109	0.117036253	0.027046969	-0.0021832	0.056988375	-0.23099268	-0.00407214	-0.1903866	-0.116262198	-0.001577598	-0.016175248	0.020879918	-0.005001185	-0.050171258	-0.017749504	0.018917544	-0.005098845	0.002377529	-0.000106965	0.001259311	0.000676087	0.001819657	-0.006304811	-0.000465001	-4.04E-05	5.01E-05	-0.000603693	0.000225211	0.000403889	9.23E-05	-0.000303238	9.05E-05	0.000110927	-5.64E-06	-2.94E-05
-0.025608049	-0.575305078	0.125180406	0.028769271	-0.002891637	-0.426052165	0.566126699	-0.007597078	-0.176834979	-0.1280823	-0.002167381	-0.015581863	0.019526098	-0.003845944	-0.05045791	-0.022694301	0.017420498	-0.00454969	0.001651436	-0.000540603	0.000362425	0.001662497	0.002593601	-0.006382703	-0.000139533	-6.23E-05	0.000149512	-0.000296112	0.000156103	0.000149126	5.44E-05	-0.000435711	9.16E-06	5.41E-05	-5.27E-06	-9.82E-06
-0.02571072	-0.574367357	0.125800702	0.028945982	-0.00292584	-0.419134736	0.569443538	-0.007681436	-0.176402598	-0.126220228	-0.002220741	-0.015298942	0.019069367	-0.003893641	-0.050116701	-0.021913014	0.016847042	-0.004377534	0.001541774	-0.000516194	0.00020406	0.001766861	0.0024694	-0.006209432	-0.000113995	-4.86E-05	0.000135952	-0.000230351	0.000126137	0.0001093	5.75E-05	-0.000438276	1.11E-05	3.92E-05	-4.81E-06	-7.53E-06
-0.025444151	-0.542810741	0.146490462	0.028048471	-0.003069654	-0.377465201	0.589416599	-0.009776165	-0.161160878	-0.066572315	-0.003067876	-0.012214249	0.014908057	-0.004593488	-0.034460794	0.007260306	0.008837772	-0.002303134	0.000497261	-0.000337584	-4.64E-05	0.000234631	-0.003504201	-0.001241987	0.000153771	2.65E-05	4.94E-05	0.000135167	-5.51E-05	-6.55E-05	-0.000223519	0.000430431	-5.29E-05	-7.87E-05	1.20E-06	8.03E-06
-0.025512665	-0.563264984	0.133080015	0.028357673	-0.003119334	-0.371748882	0.592159093	-0.00851002	-0.170475861	-0.103232307	-0.003154313	-0.014315411	0.017571206	-0.003467465	-0.043639625	-0.009727923	0.013767218	-0.003572506	0.00082429	-0.000971232	0.000205243	0.000892461	-0.000457184	-0.003831978	0.000249423	-0.000105888	0.00026219	-9.17E-05	0.000136548	-1.26E-05	-0.000107506	0.000119256	-0.000115799	-1.77E-05	-4.54E-06	1.38E-05
-0.025420691	-0.537557078	0.149927356	0.028033503	-0.003338108	-0.460491486	0.549612005	-0.009746352	-0.159103359	-0.058624295	-0.003802756	-0.011828092	0.014174148	-0.004027014	-0.03184546	0.012353574	0.007430321	-0.001924284	-2.54E-05	-0.000816587	-0.000128013	-9.05E-05	-0.004790773	-0.000161282	0.000462083	-3.70E-05	0.000188072	0.000231866	-1.90E-05	-0.000175837	-0.000274755	0.000648058	-0.00015192	-0.000109505	-4.18E-07	2.62E-05
-0.02489099	-0.566919158	0.107135156	0.0274279	-0.002975057	-0.034788164	-0.216278669	-0.004110105	-0.17933431	-0.13202385	-0.00347626	-0.016104257	0.01991396	-0.001198795	-0.04750639	-0.027641405	0.01827231	-0.004786271	0.001120957	-0.00183164	0.000847262	0.001139157	0.00441726	-0.006031001	0.000295073	-0.000297864	0.000514644	-0.000490952	0.000408266	0.000111767	0.000389982	-0.000528648	-9.37E-05	0.000112597	-9.66E-06	9.96E-06
-0.025115251	-0.54374395	0.122336966	0.027702971	-0.002676457	-0.046802786	-0.222040007	-0.005801139	-0.168402036	-0.088477113	-0.002430629	-0.013127495	0.016350067	-0.003692084	-0.035346324	-0.005194458	0.011191807	-0.002989991	0.001011061	-0.000291391	0.000432325	-9.06E-06	-0.00079315	-0.001627313	-4.16E-05	1.66E-05	2.88E-05	-7.18E-05	2.40E-05	6.37E-05	5.08E-05	0.000378472	2.66E-05	-3.91E-05	1.08E-06	-6.82E-07
-0.025026659	-0.461521433	0.210819233	0.026707915	-0.003966165	-0.123110382	-0.015892538	-0.01120194	-0.162490206	0.092759389	-0.007360281	-0.005821417	0.005320496	-0.007939098	-0.016881303	0.081470064	-0.005617017	0.001633549	-0.002334605	-0.000997595	-0.001331573	-0.000440497	-0.016257068	0.003234887	0.001111773	-6.53E-05	0.00023573	0.000768758	-0.000253642	-0.000518297	-0.000978925	0.000691648	-0.000341126	-0.000156448	2.69E-06	4.53E-05
-0.025837278	-0.576188217	0.135638141	0.029558224	-0.003121027	-0.189811007	-0.04785792	-0.004476161	-0.214645627	-0.111474461	-0.003712658	-0.016705183	0.020476507	-0.006387976	-0.065364652	-0.009451284	0.020344213	-0.005227106	0.001490329	-0.00108511	0.000199386	0.002578221	-0.001344518	-0.009611854	0.000149481	-0.00020447	0.000379967	-0.000384711	0.000251163	0.000147148	-0.000605275	-0.000597152	-0.000210064	0.00010559	-1.03E-05	-2.72E-06
-0.025598439	-0.565820036	0.142436079	0.028909681	-0.003050229	-0.133387469	-0.020809632	-0.005305569	-0.209204224	-0.090346386	-0.003817152	-0.015823933	0.019426452	-0.006780218	-0.059709444	0.000854732	0.017950209	-0.004632997	0.001308523	-0.000912171	0.000316895	0.001853456	-0.003495969	-0.007914658	0.000153318	-0.000175492	0.000321886	-0.000335101	0.000197249	0.000147912	-0.000718267	-0.000272171	-0.000213353	8.31E-05	-7.32E-06	-3.52E-06
-0.02569792	-0.570469528	0.13938551	0.029184263	-0.002993976	-0.139600864	-0.023787944	-0.005120381	-0.211340862	-0.098622456	-0.00354112	-0.016193687	0.019975782	-0.006884945	-0.061567946	-0.002623822	0.018815729	-0.004867991	0.001501117	-0.000794661	0.000337342	0.001951035	-0.003086998	-0.008262414	7.97E-05	-0.000152047	0.000289985	-0.000349468	0.000190631	0.000175074	-0.000736573	-0.000235481	-0.000200262	7.67E-05	-7.47E-06	-6.35E-06
-0.023245761	-0.199308303	0.3827596	0.020767709	-0.005929271	-0.116008453	-0.012496382	-0.019601426	-0.077088966	0.427629882	-0.013159046	0.013553351	-0.022848471	-0.00974759	0.015722878	0.144411011	-0.029391822	0.008825222	-0.006072563	-0.000420099	-0.005825775	0.006954367	-0.005324585	-0.003337185	0.000837303	-0.000113416	-7.67E-05	0.001129054	-0.000561924	-0.000879887	0.000161969	-0.002606962	7.32E-05	6.02E-05	2.65E-06	2.14E-05
-0.025655502	-0.581295268	0.132289884	0.029235932	-0.002760567	-0.176469251	-0.041461808	-0.004143176	-0.216902338	-0.120484365	-0.002687339	-0.01740451	0.021853264	-0.007158627	-0.067498129	-0.014000904	0.022281358	-0.005800048	0.002269122	-0.000458872	0.000598409	0.002517773	-0.000428005	-0.01053884	-0.000268451	-0.000131633	0.000206706	-0.000580151	0.000229666	0.000343361	-0.000599995	-0.000708701	-9.46E-05	0.000153317	-7.86E-06	-2.86E-05
-0.025547033	-0.533359757	0.163721817	0.028482628	-0.003427118	-0.151219563	-0.029361354	-0.007192139	-0.19412282	-0.031082157	-0.005135899	-0.01242291	0.014552858	-0.007061499	-0.044354011	0.029900747	0.009266964	-0.002335184	-0.000125136	-0.001048571	-0.000282423	0.00064893	-0.00932932	-0.002905883	0.000631393	-0.000126944	0.000321584	0.000160657	2.12E-05	-0.000147182	-0.000954252	0.000515429	-0.000325357	-6.16E-05	-3.73E-06	2.54E-05
-0.024682655	-0.468797216	0.007919746	0.026051561	-0.001442466	-0.045590237	-0.183209437	-0.011957197	0.023557949	-0.140340364	0.004343425	-0.001650706	0.002436717	0.007912698	0.039523807	-0.053348864	-0.011108272	0.002809686	-0.00028835	0.002034448	-0.001665549	-0.00037333	0.008492889	0.008675844	-0.000427455	0.000488492	-0.00072548	0.000969818	-0.000590126	-0.000478639	0.000353759	0.000176348	0.00021529	-0.000204285	1.13E-05	2.02E-05
-0.023327479	-0.448974119	0.020932142	0.022735614	-0.001704811	0.124119544	-0.101853201	-0.012788308	0.034884766	-0.097624695	0.00205851	-0.000983736	0.001334481	0.009691022	0.051109412	-0.032226141	-0.01417895	0.003580138	-0.001420598	0.000520568	-0.000770307	-0.002428909	0.004096899	0.011875827	0.00028925	0.000182914	-0.000274864	0.000802673	-0.000348799	-0.000540939	0.000160835	0.000884191	-5.30E-05	-0.000172891	1.08E-05	5.09E-05
-0.024828545	-0.489162774	-0.005429207	0.026524226	-0.001246975	-0.025056641	-0.173363019	-0.010834399	0.014214322	-0.176887739	0.005090057	-0.003567011	0.005116588	0.008098816	0.030155425	-0.070912682	-0.006199263	0.00152378	0.000478914	0.002101473	-0.001435816	0.00040022	0.011805155	0.005877481	-0.000667726	0.000471897	-0.000724621	0.000739441	-0.000503556	-0.000340181	0.000467553	-0.00020475	0.000267476	-0.000142738	8.93E-06	7.11E-06
-0.025760429	-0.5709279	0.115818098	0.0294024	-0.002857638	-0.120644532	-0.182028965	-0.004518741	-0.192173144	-0.128547227	-0.002530604	-0.015746369	0.019499869	-0.00417377	-0.054666444	-0.023460932	0.018228891	-0.004727258	0.001584976	-0.000676712	0.000148365	0.00219879	0.002866702	-0.007455359	-8.24E-05	-8.61E-05	0.000193172	-0.000282513	0.000169728	0.00011877	3.48E-05	-0.00066914	-1.04E-05	6.74E-05	-7.22E-06	-7.27E-06
-0.025160839	-0.498274769	0.163458947	0.02736568	-0.003344792	-0.057654472	-0.151838225	-0.008793489	-0.158603333	0.00283354	-0.004823884	-0.008818968	0.00990595	-0.005212024	-0.022796044	0.036198031	0.001438945	-0.000309335	-0.000850872	-0.000606069	-0.000706846	-5.74E-05	-0.0074063	0.001299621	0.000544614	5.05E-06	9.85E-05	0.000451344	-0.000154676	-0.000295777	-0.000268788	0.00034344	-0.000110117	-0.000110657	1.89E-06	2.44E-05
-0.025186863	-0.513392288	0.077848795	0.027494224	-0.002212815	-0.049424394	-0.12567443	-0.009242988	-0.083508204	-0.108767565	0.000557058	-0.007821485	0.009885531	0.002179758	0.003402342	-0.028393667	-0.000627112	3.71E-05	0.000308895	0.000942382	-0.000551151	-0.00100857	0.0056332	0.006193984	-0.000313404	0.000372904	-0.000478861	0.000621166	-0.000365815	-0.000264314	0.000890446	0.000599677	0.000316625	-0.000223855	9.70E-06	1.15E-05
-0.024769613	-0.535949219	0.157082165	0.026844908	-0.002474624	-0.169200421	-0.012265782	-0.00661166	-0.187932082	-0.039302839	-0.00251219	-0.013023482	0.016630914	-0.008526702	-0.039593382	0.027395417	0.010515874	-0.002905796	0.001459755	0.000590711	0.000938927	-0.001048047	-0.009799594	-0.001368115	-0.000273719	0.000108299	-0.000153464	-0.000163029	-9.37E-05	0.000282863	-0.001042215	0.001211072	-8.36E-05	-4.87E-05	5.53E-06	-2.43E-05
-0.025397664	-0.569020472	0.135405338	0.027984928	-0.002307615	0.365386502	0.244024687	-0.007708414	-0.199925108	-0.085760002	-0.002541989	-0.015462702	0.01948407	-0.007318203	-0.054529226	0.00021505	0.016948878	-0.004436838	0.00188995	3.98E-05	0.000629903	0.001133331	-0.003362146	-0.006439034	-0.000306156	-1.26E-05	1.49E-05	-0.00036302	6.45E-05	0.000291564	-0.000632984	2.49E-05	-4.11E-05	5.96E-05	-7.77E-07	-2.71E-05
-0.025815226	-0.581453719	0.127234901	0.029306182	-0.002728899	0.067735567	0.10132957	-0.005745145	-0.208462664	-0.119004487	-0.002877176	-0.016795251	0.020881641	-0.006180814	-0.063361495	-0.015683853	0.020537573	-0.005306497	0.00188401	-0.000618127	0.000336101	0.002427873	0.00025375	-0.00924415	-0.000127367	-0.000120435	0.000220619	-0.000418675	0.000197412	0.00022267	-0.000400711	-0.000600837	-8.52E-05	0.000101787	-7.49E-06	-1.59E-05
-0.025252164	-0.571213178	0.133943407	0.028144082	-0.003122756	-0.091484172	0.024995752	-0.005082126	-0.204605638	-0.104715125	-0.00424024	-0.016633443	0.020429921	-0.004916479	-0.058974841	-0.007563483	0.019459	-0.005035649	0.001196534	-0.001626077	0.000679868	0.001629742	-0.001401858	-0.008042673	0.000340696	-0.000306555	0.000523453	-0.000487414	0.000356322	0.000151621	-0.000452039	-0.000351407	-0.000250369	0.000119698	-9.87E-06	5.48E-06
-0.025508155	-0.558047928	0.142581505	0.02845918	-0.002777436	0.040702948	0.088366953	-0.006907513	-0.197475142	-0.076125253	-0.003280321	-0.014643426	0.018104309	-0.006870817	-0.051662128	0.005927443	0.014909346	-0.003879778	0.001275213	-0.000361974	0.000305178	0.001115861	-0.00431108	-0.005523581	-7.03E-06	-5.12E-05	0.000125242	-0.000197076	6.46E-05	0.00014224	-0.000631797	9.05E-05	-0.000117288	2.23E-05	-2.58E-06	-9.34E-06
-0.025720104	-0.565830177	0.128699415	0.029181214	-0.002870971	-0.089996779	-0.118283027	-0.005059506	-0.197812775	-0.106212011	-0.002914203	-0.01530632	0.018886263	-0.005559583	-0.054672805	-0.010434648	0.016964658	-0.004395891	0.001448112	-0.000533558	0.000153781	0.001828892	-0.000254272	-0.006755787	-4.95E-05	-6.33E-05	0.000158639	-0.000226079	0.00011498	0.000119961	-0.000217413	-0.000350282	-4.44E-05	4.01E-05	-5.10E-06	-8.28E-06
-0.024747257	-0.518054083	0.160040352	0.026497929	-0.002473495	0.082775791	-0.035459991	-0.008124891	-0.174346283	-0.014826884	-0.002847254	-0.011078978	0.013863439	-0.007840127	-0.03167034	0.031446875	0.006773143	-0.001864638	0.000916127	0.000651851	0.000386394	-0.000605277	-0.007961772	-0.000592914	-0.00026214	0.00014386	-0.000220786	7.02E-06	-0.000171557	0.000157281	-0.000569643	0.000611463	4.23E-05	-4.26E-05	6.21E-06	-2.48E-05
-0.021901654	-0.230732158	-0.395881474	0.018213536	0.003621709	-0.042654213	-0.196730744	-0.022210776	0.505568208	-0.303794066	0.024089109	0.026744689	-0.032092325	0.018572256	0.128435438	-0.128859955	-0.041397363	0.011643377	-0.001239361	0.007225056	-0.006837501	0.007808872	0.001984884	-0.000166	-0.000910364	0.00052733	-0.001292606	0.001436069	-0.001177004	-0.000737462	-0.002486739	-0.000920663	-0.000285079	-2.75E-05	2.02E-05	6.94E-07
-0.020162395	-0.253133691	-0.410506633	0.012679433	0.003832669	1.92658287	0.747339393	-0.029174949	0.511491011	-0.282967032	0.019248644	0.024099776	-0.029593563	0.02407845	0.129726576	-0.12631282	-0.038141139	0.010923546	-0.002949295	0.003302368	-0.005505867	0.006580084	0.001736808	-0.000501559	0.000558643	-0.000216541	-0.000133244	0.000908223	-0.000464109	-0.000860843	-0.002385686	-0.000910692	-0.000795396	0.000126148	6.90E-06	6.04E-05
-0.022063579	-0.230834904	-0.395954104	0.01856324	0.003452744	-0.033998359	-0.192580955	-0.022416777	0.505454202	-0.304111855	0.023651818	0.026839041	-0.032443571	0.018999095	0.127955533	-0.12943796	-0.041665214	0.011754535	-0.001534953	0.006917738	-0.007068303	0.008097506	0.002305874	-0.000320097	-0.00074036	0.000488359	-0.001206788	0.001507217	-0.001156387	-0.000824466	-0.00243102	-0.001042132	-0.000323514	-3.54E-05	1.84E-05	1.09E-05
-0.02217679	-0.235932005	-0.399296141	0.018801793	0.003438692	0.020511035	-0.166447938	-0.022456814	0.503385904	-0.312128148	0.023588628	0.026448012	-0.032013452	0.019265834	0.1254864	-0.133896011	-0.04064744	0.011512649	-0.001509379	0.006772949	-0.007142234	0.008462396	0.003336841	-0.001122869	-0.000711423	0.00046313	-0.001161895	0.001487239	-0.001123661	-0.000836466	-0.002365281	-0.001224463	-0.00032852	-2.25E-05	1.66E-05	1.29E-05
-0.022231015	-0.24433134	-0.404792767	0.018647961	0.003639059	0.369890544	0.001049007	-0.023725103	0.502094509	-0.317112441	0.023528588	0.02596228	-0.031427488	0.019504573	0.123089527	-0.138280032	-0.03949401	0.011247208	-0.001434772	0.00665192	-0.007146887	0.008803947	0.004446384	-0.002014098	-0.000714058	0.000430763	-0.001125017	0.001431501	-0.001085256	-0.000827672	-0.00228597	-0.001453919	-0.000321949	4.06E-06	1.55E-05	1.25E-05
-0.025221519	-0.481739183	0.193577289	0.027370483	-0.003816132	-0.134262415	-0.068536915	-0.009341747	-0.171510471	0.041762122	-0.006404728	-0.008035813	0.008280602	-0.007027439	-0.031491051	0.04870263	0.001965633	-0.000274798	-0.001244652	-0.000978605	-0.001381963	0.001999579	-0.007132579	-0.003116588	0.000649032	-0.000121481	0.000245234	0.000357623	-8.76E-05	-0.00032213	-0.000345039	-0.000845246	-0.000148055	1.54E-05	-3.58E-06	1.73E-05
-0.024497497	-0.53938069	0.155806853	0.026376404	-0.002203422	-0.190118351	-0.095312544	-0.00562636	-0.193264578	-0.04442815	-0.001878347	-0.013736377	0.01793769	-0.009309652	-0.041993525	0.026520476	0.01224655	-0.003451453	0.002011332	0.000916802	0.00134208	-0.001337618	-0.010220133	-0.001936591	-0.000474205	0.000146048	-0.000215632	-0.000307961	-6.12E-05	0.000428868	-0.001192696	0.001341983	-7.64E-05	-3.39E-05	3.33E-06	-3.50E-05
-0.025222975	-0.50270569	0.173634263	0.027594208	-0.003511023	-0.074123163	-0.15872036	-0.008083051	-0.176433989	0.004074572	-0.005476452	-0.00992535	0.011128364	-0.006344625	-0.034746298	0.03475217	0.005279258	-0.001232885	-0.000587921	-0.000897903	-0.00079862	0.001417012	-0.005854885	-0.002995259	0.000495441	-0.000104719	0.000224043	0.00020884	-3.19E-05	-0.000204822	-0.000258695	-0.000534509	-0.000115259	9.16E-06	-2.91E-06	1.21E-05
-0.025557422	-0.573291463	0.127358721	0.028699559	-0.002915284	0.182083712	-0.035886496	-0.005614824	-0.204868815	-0.107492252	-0.003860363	-0.016382248	0.020090929	-0.005043111	-0.059181769	-0.011177766	0.019114235	-0.00492441	0.001276811	-0.001318519	0.000392942	0.002000463	-0.000233567	-0.008132258	0.000223352	-0.000233613	0.000417479	-0.000395434	0.000289851	0.000124284	-0.000286101	-0.000515364	-0.00017164	1.00E-04	-9.60E-06	2.90E-06
-0.022367002	-0.070753749	0.436384344	0.017662677	-0.006401917	0.063501923	0.195353654	-0.024902967	-0.001504868	0.539589215	-0.013668376	0.02326771	-0.036479588	-0.006948548	0.040042811	0.138129296	-0.040277848	0.012121296	-0.007191963	0.000483779	-0.007694335	0.009691634	0.006190791	-0.003690044	0.000332249	3.21E-05	-0.000476271	0.001358618	-0.000776027	-0.001012887	0.001232542	-0.003393964	0.000440559	4.82E-05	7.06E-06	1.31E-05
-0.023747475	-0.373004907	0.238684235	0.006392145	0.004918161	17.36860198	8.491609933	-0.098897813	0.007482481	0.578195103	-0.014718637	0.013139935	-0.022955675	-0.005392339	0.026350754	0.113272036	-0.03150739	0.010531949	-0.006467498	-0.000158616	-0.006473935	0.009010911	0.006132496	-0.004042272	0.000455403	-0.000192209	-0.000392742	0.001093702	-0.000616052	-0.000958745	0.001238945	-0.003427217	0.000409104	7.89E-05	9.28E-06	3.63E-05
-0.025582637	-0.548044212	0.123420959	0.02864769	-0.002912743	-0.193971942	0.07193731	-0.007225988	-0.163601927	-0.095918072	-0.002525321	-0.01285546	0.01573647	-0.003367755	-0.037077741	-0.009357261	0.010920625	-0.002840332	0.000759748	-0.00040036	-0.000146936	0.000923541	0.000147079	-0.002628096	7.34E-05	1.68E-05	6.50E-05	7.78E-05	-6.60E-06	-6.06E-05	8.79E-06	-4.67E-06	-1.20E-05	-4.64E-05	-1.81E-06	7.58E-06
-0.025810074	-0.580179401	0.129058617	0.02961376	-0.002928863	-0.075254287	-0.25614181	-0.003262523	-0.221164485	-0.121219186	-0.003310015	-0.017324903	0.021414277	-0.006698978	-0.069057757	-0.014776761	0.022216458	-0.00572816	0.001900055	-0.000888689	0.000319903	0.002918747	-0.000154252	-0.010937617	-3.92E-05	-0.000192577	0.000331982	-0.000507463	0.000267732	0.000240344	-0.000579908	-0.000852732	-0.000160377	0.000148249	-1.06E-05	-1.53E-05
-0.025405661	-0.555832144	0.145025594	0.02838515	-0.002962331	0.061394725	-0.190634323	-0.005273857	-0.208287469	-0.071061088	-0.004112166	-0.015040675	0.018382107	-0.007106009	-0.055583698	0.01016817	0.015899399	-0.004109327	0.001052914	-0.000876508	0.000357799	0.001299909	-0.005577081	-0.006545285	0.000224396	-0.000168311	0.000307094	-0.000275126	0.000161109	0.000125294	-0.000862702	2.01E-05	-0.000246066	6.05E-05	-5.44E-06	-2.86E-07
-0.025760877	-0.57340203	0.133513033	0.029072743	-0.002745403	0.304122931	-0.074265533	-0.005669265	-0.21479105	-0.096151188	-0.003632441	-0.016225841	0.019929226	-0.007013615	-0.062981372	-0.003418888	0.01904512	-0.004892064	0.001495128	-0.000785727	0.00022435	0.002239518	-0.002773358	-0.008765959	6.94E-05	-0.000153737	0.000285181	-0.000342771	0.000185445	0.000166772	-0.000729776	-0.00039715	-0.000192513	8.65E-05	-7.97E-06	-7.40E-06
-0.025811385	-0.569898582	0.120206292	0.029388136	-0.002840398	-0.108990504	-0.067074564	-0.005194914	-0.191592771	-0.121273999	-0.002540067	-0.015410295	0.019047353	-0.004636866	-0.053989725	-0.01939237	0.01740462	-0.004504131	0.001522831	-0.000537981	6.18E-05	0.002111553	0.001828021	-0.007038261	-8.80E-05	-5.56E-05	0.000151387	-0.000219725	0.000123533	0.000102596	-6.40E-05	-0.000543182	-1.53E-05	4.59E-05	-6.15E-06	-7.40E-06
-0.025691048	-0.557925255	0.12805039	0.029069605	-0.002948461	-0.141657251	-0.082737239	-0.005838083	-0.185923563	-0.099167589	-0.00295683	-0.014329885	0.017588744	-0.004784658	-0.047499431	-0.007318652	0.01424876	-0.003700389	0.001063137	-0.000568375	5.07E-05	0.001254164	-0.001106325	-0.00465289	8.33E-05	-3.98E-05	0.00014978	-7.10E-05	6.65E-05	2.61E-05	-0.000245101	1.74E-05	-7.85E-05	-1.68E-05	-3.81E-06	3.73E-06
-0.025763731	-0.567263206	0.098034182	0.029354694	-0.002519909	-0.062947953	-0.185273366	-0.005126628	-0.171171797	-0.14387345	-0.001139493	-0.014794021	0.018570653	-0.003023766	-0.04741999	-0.034379412	0.01668642	-0.004347833	0.001828754	-5.39E-05	-3.26E-05	0.002347419	0.005048811	-0.006895179	-0.000349391	2.19E-05	1.36E-06	-0.000217491	6.83E-05	0.000128838	4.15E-05	-0.000842353	6.54E-05	6.89E-05	-5.32E-06	-1.68E-05
-0.024925898	-0.456475717	0.170677215	0.026524306	-0.003393685	-0.077716813	-0.192364396	-0.011022769	-0.121455413	0.050746046	-0.004717414	-0.004369218	0.004020356	-0.004383315	-0.001028128	0.052626225	-0.008099952	0.002202499	-0.001877254	-6.81E-05	-0.001449079	-0.000651949	-0.0094397	0.005552851	0.0006221	0.000137324	-0.000104225	0.000878338	-0.000396189	-0.000511411	-0.000364986	0.000545116	-9.14E-05	-0.000190668	6.96E-06	3.33E-05
-0.025481173	-0.531179916	0.161478602	0.028368667	-0.003422077	-0.129488924	-0.118963371	-0.006944547	-0.192094259	-0.029667889	-0.005180514	-0.012252534	0.014349258	-0.006751456	-0.04162973	0.031530567	0.008414388	-0.002136422	-0.000251923	-0.001109508	-0.000179532	0.000115312	-0.010144649	-0.001641446	0.000707936	-0.000123343	0.000331452	0.000207048	1.47E-05	-0.000171663	-0.000984844	0.000888833	-0.000352736	-9.92E-05	-2.70E-06	3.26E-05
-0.025614511	-0.574175029	0.133291953	0.029064997	-0.002931955	-0.126863257	-0.117699888	-0.00418485	-0.212710582	-0.110539207	-0.003342194	-0.016683745	0.020655809	-0.006434127	-0.06355657	-0.009800603	0.02034985	-0.005266936	0.001717345	-0.000858381	0.000438223	0.002267343	-0.001062086	-0.009292625	-2.01E-06	-0.000179537	0.000309158	-0.000462727	0.000243473	0.000221706	-0.000533591	-0.000571775	-0.000152351	0.000122478	-8.43E-06	-1.19E-05
-0.022903521	-0.18505284	0.388443088	0.0199791	-0.005827734	-0.126258108	-0.117429961	-0.019177841	-0.072036343	0.440762885	-0.012890671	0.014349917	-0.023757248	-0.009965639	0.018420904	0.145743556	-0.03006752	0.008997349	-0.005892924	-8.87E-05	-0.005696694	0.006861356	-0.004661822	-0.003268155	0.000628048	-7.95E-05	-0.000181353	0.001042699	-0.000585261	-0.000791322	0.000231781	-0.002586262	0.000148095	8.03E-05	5.20E-06	9.37E-06
-0.025235823	-0.528209675	0.118370173	0.027864615	-0.002702876	-0.104425922	-0.213097695	-0.007174239	-0.143951373	-0.078943206	-0.001942459	-0.010914845	0.013491186	-0.002156719	-0.020452209	-0.004763374	0.005598396	-0.001558858	0.000494872	0.000105389	2.31E-05	-0.000820238	0.000474844	0.002626706	-7.03E-05	0.000183837	-0.00017993	0.000298401	-0.000162407	-0.000107057	0.000632094	0.000722528	0.000201211	-0.000168217	6.23E-06	6.64E-06
-0.025475725	-0.56616194	0.093482473	0.028659255	-0.002616558	-0.011511444	-0.168549729	-0.005371437	-0.161418749	-0.147478393	-0.001550692	-0.014755256	0.018489488	-0.000655388	-0.03948536	-0.04009141	0.015460339	-0.00408449	0.001487345	-0.000580379	0.000307634	0.00120974	0.008261601	-0.003820523	-0.000214776	7.03E-06	6.31E-05	-0.000179999	0.000137275	6.47E-05	0.001058957	-0.000540147	0.000233343	1.92E-06	-3.64E-06	-4.86E-06
-0.025023486	-0.561788472	0.096362784	0.027677595	-0.002228938	-0.05682886	-0.190275984	-0.004951972	-0.159490744	-0.140267165	-0.000578014	-0.014643975	0.018882714	-0.001740717	-0.036853477	-0.035949342	0.015348601	-0.004158586	0.002084013	0.000150179	0.000796106	0.000495816	0.007234283	-0.003211372	-0.000582829	0.000101901	-0.000138135	-0.000312706	8.27E-05	0.000242511	0.000958429	-0.000333919	0.000323398	1.90E-05	-3.96E-07	-2.59E-05
-0.025417022	-0.576411243	0.126516722	0.028640196	-0.00291216	-0.029994704	-0.188421908	-0.003735511	-0.211347567	-0.118320751	-0.003522219	-0.017106487	0.021186137	-0.005471497	-0.063248777	-0.014638476	0.021204927	-0.00549513	0.001688029	-0.001203114	0.000636742	0.002162507	9.53E-05	-0.009414562	7.80E-05	-0.00024588	0.000406447	-0.000550621	0.000324866	0.000231384	-0.000410293	-0.000615281	-0.000170535	0.000144346	-9.64E-06	-8.07E-06
-0.025732662	-0.56939365	0.098486217	0.029299667	-0.002521447	-0.10597325	-0.142375535	-0.005210505	-0.169377584	-0.147697837	-0.001003003	-0.014946227	0.018862973	-0.002301583	-0.044423024	-0.03839115	0.016414194	-0.00431998	0.001903015	-4.75E-06	0.000165955	0.001737242	0.007413099	-0.005177484	-0.000460337	8.29E-05	-8.16E-05	-0.000190555	5.18E-05	0.000132684	0.000783849	-0.000689409	0.000261163	1.84E-05	-2.17E-06	-1.94E-05
-0.025128366	-0.548384165	0.112269626	0.027704252	-0.002702523	-0.047555303	-0.114372517	-0.006325154	-0.158337288	-0.105073472	-0.002267618	-0.013264953	0.016523729	-0.00194231	-0.032109381	-0.015607657	0.01119763	-0.003000436	0.000924983	-0.000526086	0.000442523	-0.000130137	0.001924563	-0.000842837	6.77E-06	1.27E-05	6.12E-05	-3.72E-05	5.56E-05	1.40E-05	0.000453586	0.00036474	8.21E-05	-6.41E-05	4.07E-07	5.97E-06
-0.025738898	-0.569423637	0.098469633	0.029240945	-0.00249626	-0.039368852	-0.110444648	-0.005541637	-0.168837614	-0.145555311	-0.001068928	-0.014856546	0.018720724	-0.002288838	-0.043962944	-0.037502236	0.016131333	-0.004240532	0.001843289	-2.46E-05	0.000145095	0.001684926	0.007172354	-0.00497225	-0.000433843	8.26E-05	-7.76E-05	-0.00017015	4.70E-05	0.000119322	0.00076765	-0.000636675	0.000252345	1.05E-05	-2.07E-06	-1.75E-05
-0.025438491	-0.530788422	0.123804808	0.028260447	-0.002794935	-0.090428151	-0.134926797	-0.007418611	-0.151223845	-0.076603442	-0.002248798	-0.011129078	0.013579085	-0.002897101	-0.026183453	-0.004235282	0.006788987	-0.001801526	0.000504087	3.32E-05	-0.000269867	0.000160393	0.000753519	0.000433956	-5.94E-05	0.000146542	-0.000133919	0.00026746	-0.000144131	-0.000116394	0.000510753	0.000186552	0.00017171	-0.000115805	3.48E-06	3.33E-06
-0.024801199	-0.553855633	0.075469523	0.026975704	-0.002714235	-0.095041496	-0.014920527	-0.00650441	-0.120853781	-0.157595606	-0.001535055	-0.013268542	0.016597914	0.003965515	-0.020517947	-0.050875743	0.011417713	-0.003097096	0.000746152	-0.001276969	0.000515972	-3.19E-05	0.011579893	0.000103188	9.00E-05	-5.86E-05	0.000203836	-9.29E-05	0.000224398	-7.34E-05	0.001619801	-0.000316878	0.000233057	-3.25E-05	-4.33E-06	1.75E-05
-0.023739552	-0.411494952	0.168813057	0.023437599	-0.003815192	-0.113974073	-0.024008758	-0.013381192	-0.061196121	0.075999828	-0.005736877	-0.000579713	-0.00125731	0.002378416	0.027605389	0.039628668	-0.01524809	0.004084929	-0.003239227	-0.001151206	-0.001637966	-0.001125465	0.001242004	0.009560006	0.000855237	4.32E-05	3.57E-05	0.000943493	-0.000254084	-0.000711062	0.001653573	-0.000242704	0.000237625	-0.00017909	5.90E-06	4.79E-05
-0.023638563	-0.526200084	0.093599895	0.02420258	-0.003526987	-0.084641165	-0.009940014	-0.007395868	-0.106883044	-0.104396593	-0.005013451	-0.011790359	0.014034332	0.006504621	-0.005515215	-0.022773743	0.005702291	-0.001704882	-0.001200858	-0.003309152	0.000908767	-0.002367612	0.005278768	0.005011106	0.001184416	-0.000304987	0.00075937	7.52E-05	0.000438309	-0.000286929	0.001311575	0.00078331	-0.00011937	-0.000127716	-9.92E-06	5.88E-05
-0.025252434	-0.505427091	0.178713706	0.02769339	-0.003527663	-0.074448505	-0.212292352	-0.007376926	-0.187624122	0.00738254	-0.005705678	-0.01039562	0.011679541	-0.007486555	-0.040399782	0.038737342	0.006656889	-0.001570537	-0.000464525	-0.000914246	-0.000788271	0.001772496	-0.007384346	-0.004457932	0.000506319	-0.000140101	0.000266368	0.000135989	-8.85E-06	-0.000162246	-0.00060946	-0.000614572	-0.000193934	4.27E-05	-4.27E-06	9.08E-06
-0.025564028	-0.537874119	0.157432276	0.028685486	-0.003402188	-0.102839138	-0.22590109	-0.005930475	-0.200563979	-0.043279103	-0.005093528	-0.013162718	0.015502971	-0.006889313	-0.048652638	0.023284253	0.011355557	-0.002871175	9.20E-05	-0.001176626	-0.000234708	0.001161638	-0.007683405	-0.004501204	0.000585968	-0.000168629	0.000370751	4.38E-05	8.58E-05	-0.000103717	-0.000866902	0.000146618	-0.000313869	-1.15E-05	-5.95E-06	2.12E-05
-0.025764425	-0.573898534	0.133827729	0.029122634	-0.002750486	0.228216799	-0.067185616	-0.005477911	-0.214675123	-0.098406469	-0.003482308	-0.01627208	0.020038031	-0.007093377	-0.063160253	-0.004130063	0.019199765	-0.004940509	0.001578946	-0.000699953	0.000251893	0.002220995	-0.002692991	-0.008780825	2.22E-05	-0.000139468	0.000259893	-0.000351577	0.000175733	0.000183614	-0.000730792	-0.000372722	-0.000178716	8.54E-05	-7.41E-06	-9.93E-06
-0.025728303	-0.552016034	0.148158684	0.029115256	-0.003233756	-0.028944249	-0.190473861	-0.005648078	-0.206394741	-0.066011436	-0.004564581	-0.014375862	0.017221808	-0.006868289	-0.054178306	0.012931585	0.014195435	-0.003621044	0.00057262	-0.00106878	-9.49E-05	0.001498313	-0.006116363	-0.005844403	0.00043717	-0.000158565	0.00034934	-6.23E-05	0.0001174	-2.52E-05	-0.000854879	7.91E-05	-0.000289414	3.96E-06	-6.87E-06	1.46E-05
-0.025861591	-0.580461948	0.129508648	0.029692097	-0.0028894	-0.040269159	-0.195900058	-0.003840246	-0.220043925	-0.119490523	-0.003224657	-0.017251514	0.021358015	-0.006819972	-0.068377662	-0.013856747	0.021876887	-0.005644275	0.001912779	-0.000787787	0.000310894	0.002811437	-0.000487696	-0.010600355	-6.33E-05	-0.000169512	0.000298484	-0.000478843	0.000241904	0.000239135	-0.000608954	-0.000742332	-0.000153883	0.000132515	-9.75E-06	-1.57E-05
-0.02581804	-0.579011216	0.130458218	0.029658083	-0.002999302	-0.124482457	-0.236272885	-0.003428449	-0.220027646	-0.119514085	-0.003431752	-0.017247767	0.021288203	-0.006585626	-0.068245763	-0.013568756	0.021859707	-0.005636478	0.001800777	-0.000967022	0.000317685	0.002800443	-0.000489994	-0.010599994	1.85E-05	-0.000201716	0.000353912	-0.00048512	0.00027102	0.000219171	-0.000596396	-0.000759571	-0.000180302	0.000137644	-1.06E-05	-1.13E-05
-0.025392489	-0.553452394	0.089275012	0.028383887	-0.002332187	-0.104543718	-0.146825073	-0.005938424	-0.144551699	-0.139564161	-0.000373085	-0.013100496	0.016629344	-0.001549853	-0.033684744	-0.034519996	0.012702952	-0.003364828	0.001614076	0.000263453	5.07E-05	0.001344671	0.004972846	-0.003788212	-0.000394541	9.10E-05	-0.000116666	-0.000103745	-1.36E-05	9.22E-05	0.000100785	-0.000411453	9.78E-05	2.23E-05	-1.19E-06	-1.33E-05
-0.025214881	-0.530753745	0.104156818	0.027741193	-0.002643451	-0.063832755	-0.127310436	-0.007457295	-0.133540181	-0.096534217	-0.001669012	-0.010912527	0.013410516	-0.001313375	-0.022689949	-0.013748584	0.00687501	-0.001817964	0.000477344	-0.000151118	-0.000248235	0.000406282	0.000921799	-0.00035652	5.77E-05	5.91E-05	-1.87E-05	0.000187843	-7.27E-05	-0.000121917	-3.96E-05	9.39E-05	-2.06E-05	-5.77E-05	1.33E-07	1.19E-05
-0.025336054	-0.539720913	0.098279015	0.028029977	-0.002503436	-0.002333787	-0.097826165	-0.007318579	-0.137257481	-0.110978292	-0.001240099	-0.011638779	0.01445709	-0.001401694	-0.026516896	-0.020917354	0.008756453	-0.002308954	0.000836723	-3.37E-06	-0.000199861	0.000763605	0.002270438	-0.001476334	-8.53E-05	7.56E-05	-5.61E-05	0.000113582	-6.18E-05	-6.35E-05	6.15E-06	-6.96E-05	1.84E-05	-3.80E-05	-3.70E-07	4.66E-06
-0.025341623	-0.527196567	0.106487477	0.027983234	-0.002602717	-0.050724519	-0.121026395	-0.007908283	-0.131872601	-0.089776674	-0.001476865	-0.010371156	0.012727115	-0.001765712	-0.021088027	-0.010719396	0.005671715	-0.00150184	0.000454241	0.000145253	-0.000422478	0.000394809	0.000354745	0.000179541	-1.44E-05	0.000124627	-0.000115388	0.000284216	-0.000152085	-0.000142601	-6.73E-05	0.000157809	1.41E-05	-8.56E-05	1.73E-06	9.14E-06
-0.025565344	-0.553515616	0.089221756	0.028816912	-0.002536868	-0.131357062	-0.159679916	-0.006054441	-0.144966415	-0.141088535	-0.000833968	-0.013092717	0.016390798	-0.001060292	-0.034497561	-0.03571524	0.012630376	-0.003306867	0.001323305	-8.33E-05	-0.000182097	0.001698546	0.005517661	-0.004123283	-0.000216666	4.43E-05	-1.75E-05	-4.26E-05	1.85E-05	4.42E-06	0.000180228	-0.000599426	5.90E-05	2.08E-05	-3.71E-06	-2.73E-06
-0.024884607	-0.52146285	0.110261787	0.026691636	-0.002323457	0.1840614	-0.00846905	-0.009104867	-0.126693276	-0.069894707	-0.001496851	-0.009886922	0.012329281	-0.002122238	-0.015090299	-1.70E-05	0.003790739	-0.001073222	0.000397409	0.000282696	3.31E-05	-0.000878133	-0.002657994	0.002420968	-5.39E-06	0.000135438	-0.000153419	0.000258959	-0.000171384	-8.78E-05	-0.000304377	0.000841851	-2.83E-05	-0.00011531	5.36E-06	9.87E-06
-0.025210021	-0.532129708	0.103248838	0.027755574	-0.00262037	-0.047052395	-0.119266178	-0.007580737	-0.133912143	-0.098039687	-0.0016348	-0.011092223	0.013688529	-0.001299328	-0.022805941	-0.014019075	0.007095024	-0.001885767	0.000522197	-0.00015468	-0.000169436	0.000284058	0.00073926	-0.000245412	5.58E-05	5.70E-05	-1.61E-05	0.000172724	-6.69E-05	-0.000109728	-7.29E-05	0.000189265	-2.97E-05	-6.15E-05	3.59E-07	1.23E-05
-0.025411112	-0.55694819	0.086978515	0.028484541	-0.002526798	-0.133351508	-0.160635559	-0.005555229	-0.146560027	-0.1475416	-0.000904101	-0.01358951	0.017052352	-0.000742323	-0.036169035	-0.038920626	0.013882741	-0.00363706	0.001421364	-0.000278949	1.30E-06	0.00174453	0.006215038	-0.004768429	-0.00020191	-7.38E-06	4.90E-05	-0.000151727	8.64E-05	4.42E-05	0.00021534	-0.000697991	4.43E-05	5.37E-05	-4.81E-06	-3.61E-06
-0.025408174	-0.552294283	0.088209227	0.028348784	-0.00222354	-0.048872769	-0.082795705	-0.006881317	-0.136060591	-0.138716529	4.82E-05	-0.012649644	0.016232625	-0.000484212	-0.025281849	-0.03792008	0.010538218	-0.002873493	0.001620228	0.000582684	0.000210757	0.000210271	0.00764669	-0.000160724	-0.000581642	0.000240108	-0.00032053	5.10E-05	-0.000114606	6.16E-05	0.001043366	1.52E-06	0.000375644	-8.65E-05	4.72E-06	-1.56E-05
-0.024603271	-0.507836121	0.146705393	0.026218266	-0.003028865	-0.030824784	-0.175687745	-0.008008048	-0.15131482	-0.018945185	-0.004160382	-0.009888625	0.011774962	-0.003930219	-0.017976554	0.031023521	0.002354746	-0.000673798	-0.000542587	-0.000746805	0.000280151	-0.001909292	-0.009187289	0.003869513	0.000602037	-4.10E-05	0.000157433	0.000294683	-7.36E-05	-0.000193316	-0.000598151	0.001509163	-0.00023654	-0.000151675	4.92E-06	3.57E-05
-0.025635624	-0.556054442	0.115078789	0.028980289	-0.002685266	-0.064834235	-0.191985797	-0.005651906	-0.175173115	-0.111468022	-0.002006197	-0.01397824	0.017374492	-0.003979903	-0.04374685	-0.01672348	0.013970337	-0.003653322	0.00135894	-0.000151952	2.02E-05	0.001436365	0.00145807	-0.004675003	-0.000169337	3.00E-05	1.19E-05	-9.13E-05	2.08E-05	6.92E-05	-3.25E-05	-0.00029324	3.38E-05	6.28E-06	-2.61E-06	-8.32E-06
-0.023772313	-0.299415454	0.2833601	0.022772895	-0.00458327	-0.075756085	-0.197237779	-0.016366733	-0.077142142	0.272578921	-0.008663229	0.007366566	-0.012972134	-0.006550119	0.020380243	0.104474159	-0.023842553	0.00685371	-0.004294512	0.000321404	-0.004117069	0.00351883	-0.00437684	0.002145571	0.000449773	0.00012125	-0.00032136	0.001114333	-0.000613245	-0.000731565	0.000544145	-0.001793955	0.000244314	-3.28E-05	8.22E-06	9.20E-06
-0.02545308	-0.55792526	0.113858351	0.028515231	-0.002472706	0.022351604	-0.150188231	-0.005853442	-0.175031942	-0.111086325	-0.001667165	-0.014204157	0.017892081	-0.00428207	-0.04304794	-0.015742195	0.014259073	-0.003772834	0.001606402	5.73E-05	0.000323655	0.000949757	0.000688815	-0.004191131	-0.000278451	5.35E-05	-4.27E-05	-0.000160714	1.61E-05	0.000148554	-0.000146373	1.05E-05	3.77E-05	7.58E-07	-9.55E-07	-1.36E-05
-0.025752068	-0.564093399	0.124555932	0.029189903	-0.002883558	0.000465966	-0.132530099	-0.005433038	-0.193130255	-0.106029629	-0.00305162	-0.014976453	0.018363907	-0.005011355	-0.05246557	-0.010596318	0.016066844	-0.004146913	0.001205407	-0.000693108	3.73E-05	0.001772899	-0.000657876	-0.006255718	8.76E-05	-8.42E-05	0.00020918	-0.000156468	0.000117643	5.55E-05	-0.00035733	-0.000230949	-0.000117701	2.28E-05	-6.15E-06	2.09E-06
-0.025963734	-0.617588451	0.089597884	0.025724668	-8.28E-05	4.562198498	2.054413169	-0.026030071	-0.181889181	-0.061089767	-0.003864369	-0.015739408	0.019233999	-0.004896291	-0.050817522	-0.007218232	0.015223788	-0.003682223	0.000963262	-0.000759728	7.75E-05	0.001544564	-0.001725795	-0.005352357	0.000167459	-0.000121518	0.000186062	-0.000114583	9.57E-05	1.51E-05	-0.000431656	-5.62E-06	-0.00013622	-3.57E-06	-3.74E-06	1.26E-05
-0.025300139	-0.498726418	0.167409274	0.027667039	-0.003411691	-0.032701087	-0.148437459	-0.008955579	-0.163907846	0.008381417	-0.005115461	-0.00884858	0.00982702	-0.005863448	-0.025270523	0.040407544	0.001495338	-0.000297243	-0.000950572	-0.000655959	-0.000860471	0.000208114	-0.008704035	0.000711024	0.000619526	-1.00E-05	0.000131047	0.00048574	-0.000163439	-0.000323059	-0.000492651	0.00027459	-0.000170548	-0.000105631	7.72E-07	2.66E-05
-0.023709358	-0.270098054	0.330850542	0.022399704	-0.00538059	-0.068269256	-0.162823736	-0.017310452	-0.096912447	0.343790161	-0.011765934	0.008736142	-0.015747542	-0.008936248	0.012949472	0.134479851	-0.025359698	0.007454551	-0.00542631	-0.000661674	-0.004687842	0.004526192	-0.009156914	-4.44E-05	0.001025164	-9.26E-05	1.22E-05	0.00114582	-0.000514159	-0.000866553	2.67E-05	-0.001899224	-9.95E-06	-1.63E-06	3.29E-06	3.10E-05
-0.025256923	-0.500092303	0.18004841	0.027622247	-0.003631893	-0.084461031	-0.17057443	-0.008379896	-0.179166656	0.021391188	-0.006091786	-0.009463936	0.010429769	-0.007044466	-0.030725853	0.051298856	0.002462806	-0.000535898	-0.001139324	-0.001081958	-0.000676275	-6.95E-05	-0.012185463	0.00037807	0.000870859	-0.000102207	0.000292462	0.000436223	-9.17E-05	-0.000318987	-0.000915786	0.000753269	-0.000334912	-0.000119101	-6.00E-07	3.81E-05
-0.025547141	-0.550841569	0.108002622	0.028713108	-0.002682816	-0.091302711	-0.201067666	-0.005781091	-0.16158183	-0.115104173	-0.001781413	-0.013165508	0.016308969	-0.002667585	-0.037219337	-0.020556802	0.012118341	-0.003174961	0.001119226	-0.00019073	-7.70E-05	0.001162937	0.002593845	-0.003244293	-0.000114472	4.64E-05	-1.05E-06	3.44E-06	-6.02E-07	-2.14E-06	0.000158252	-0.000218023	5.57E-05	-2.17E-05	-1.94E-06	-6.83E-07
-0.025462141	-0.538050591	0.116383195	0.028417086	-0.002752784	-0.069619909	-0.190674712	-0.006810702	-0.155133756	-0.089875446	-0.002168621	-0.011906613	0.014619419	-0.002944503	-0.030100101	-0.007293111	0.008529999	-0.002255103	0.0006377	-0.000138255	-0.000144824	0.000299623	-0.000536	-0.00067476	3.88E-05	8.11E-05	-3.10E-05	0.000183567	-8.21E-05	-8.70E-05	-2.70E-05	0.000350005	4.00E-06	-9.22E-05	8.94E-07	9.53E-06
-0.025030382	-0.471315336	0.160142846	0.026860238	-0.003287299	-0.051861889	-0.182166624	-0.010212833	-0.126856337	0.020941478	-0.004222295	-0.005808694	0.005982192	-0.003651983	-0.007596713	0.035139333	-0.004203756	0.001194136	-0.001314338	-0.000110627	-0.001323399	0.000144765	-0.004687098	0.003276854	0.000403071	0.000121546	-0.000104083	0.000688105	-0.000310271	-0.000418035	0.000134923	-3.63E-05	4.16E-05	-0.000131959	4.84E-06	2.16E-05
-0.025707873	-0.563148623	0.09992708	0.029127513	-0.002539012	0.000439763	-0.157084544	-0.005737244	-0.166716527	-0.135127526	-0.00135309	-0.01428099	0.017866052	-0.00259244	-0.042761258	-0.030909715	0.014920127	-0.003901613	0.00156395	-0.000119769	-4.14E-06	0.001727203	0.004718687	-0.005004399	-0.000269536	4.42E-05	-1.31E-05	-0.000117699	3.99E-05	7.21E-05	0.000250147	-0.000517654	9.89E-05	1.57E-05	-3.41E-06	-9.27E-06
-0.025247297	-0.509869919	0.134861293	0.027640895	-0.002901927	0.003614406	-0.155567952	-0.008609188	-0.142675465	-0.041076803	-0.002954655	-0.009319815	0.011010864	-0.003359881	-0.020367127	0.010981434	0.003151032	-0.000802301	-0.000121289	-4.20E-05	-0.000625483	0.000290904	-0.002066876	0.000808839	0.000134119	0.00010621	-8.76E-05	0.000373519	-0.000184345	-0.000207003	9.02E-05	3.17E-05	5.02E-05	-9.11E-05	2.79E-06	9.66E-06
-0.025519224	-0.547467767	0.110215156	0.028595518	-0.002672241	-0.062626535	-0.187320491	-0.006155389	-0.159661444	-0.10757751	-0.001848816	-0.012791995	0.015824211	-0.002801584	-0.035067722	-0.0165649	0.011043575	-0.00290103	0.000999931	-0.000138345	-8.47E-05	0.000872315	0.001581584	-0.002420095	-8.30E-05	6.31E-05	-2.08E-05	5.77E-05	-3.04E-05	-2.22E-05	8.94E-05	-1.26E-05	4.22E-05	-4.59E-05	-8.46E-07	1.89E-06
-0.023253929	-0.30138932	0.296193285	0.021636302	-0.005400622	-0.090724072	-0.155949186	-0.015560284	-0.091401374	0.280672218	-0.011865186	0.005761783	-0.011723108	-0.004546576	0.013034284	0.107559492	-0.020622979	0.006105172	-0.005326933	-0.002071053	-0.003727439	0.003674224	-0.003904048	0.000266289	0.001363178	-0.00032028	0.000406138	0.000837575	-0.000171012	-0.000844172	0.000805583	-0.00202963	-3.39E-05	5.50E-05	-2.80E-06	4.98E-05
-0.025293663	-0.561450693	0.125678356	0.028269818	-0.003240357	-0.146763754	-0.182798402	-0.004554366	-0.190211862	-0.106081359	-0.004194153	-0.015363937	0.018662769	-0.003122657	-0.049185054	-0.010324506	0.016100526	-0.004182266	0.00066754	-0.001763837	0.000480434	0.000889776	-0.000251819	-0.00483367	0.000514432	-0.000257496	0.000508374	-0.00024749	0.000310605	-4.55E-06	-7.50E-06	0.000104425	-0.000201782	1.65E-05	-8.73E-06	2.60E-05
-0.024835595	-0.495579423	0.099432022	0.026730141	-0.002383874	-0.121775538	-0.271661176	-0.008807186	-0.090122771	-0.070192967	-0.000323101	-0.006942489	0.008645495	0.000802683	0.005085284	-0.010441932	-0.002460921	0.000511549	3.05E-05	0.000917562	-0.00048848	-0.001272167	0.00329538	0.006507091	-0.000279026	0.000347933	-0.000472225	0.000589914	-0.000373406	-0.000243523	0.000874321	0.000466414	0.000331392	-0.00019013	1.09E-05	4.97E-06
-0.02542959	-0.547285934	0.065529263	0.028290754	-0.001994407	0.102549265	-0.164112283	-0.007309787	-0.112208406	-0.156382463	0.000996457	-0.011493409	0.014800697	0.001645724	-0.016975396	-0.051469111	0.008596403	-0.002349997	0.001511338	0.000780455	-0.000151247	0.000597356	0.010683607	0.000341405	-0.000641379	0.000282385	-0.000391232	0.000161118	-0.000165892	-2.05E-05	0.001131578	-0.000354296	0.000397473	-7.82E-05	3.99E-06	-1.24E-05
-0.022171074	-0.442828555	0.145681915	0.020347181	-0.002585224	0.009764324	-0.258895067	-0.009857872	-0.077953412	0.046239451	-0.003740044	-0.004659519	0.00572357	0.000387326	0.027377258	0.050275839	-0.010119936	0.002376839	-0.001542366	-0.000620703	0.001369521	-0.005718833	-0.009723441	0.013173944	0.000607727	-5.13E-05	2.85E-05	0.000259062	-0.000109151	-0.000189298	8.88E-05	0.002161816	-8.09E-05	-0.000136278	1.66E-05	3.72E-05
-0.025536597	-0.549789026	0.148185723	0.028121499	-0.003181666	-0.48466744	0.941989511	-0.011115318	-0.157434546	-0.073571248	-0.003184256	-0.012519953	0.015241903	-0.004176441	-0.03560232	0.004409644	0.00940834	-0.002427534	0.000420774	-0.000565129	-9.05E-05	0.000423271	-0.003151403	-0.001653593	0.000255799	-1.52E-05	0.000126175	0.000131626	-1.54E-05	-9.78E-05	-0.000250461	0.000365471	-0.00010073	-7.24E-05	-5.43E-07	1.47E-05
-0.024528954	-0.430120986	0.226659344	0.024720188	-0.004022194	-0.301563057	1.029763225	-0.017179137	-0.108865682	0.116532391	-0.006756438	-0.002305343	0.000680006	-0.005106543	-0.002785748	0.066353614	-0.009398118	0.002784866	-0.002525384	-0.000598037	-0.002094811	0.001524508	-0.005697323	0.00143502	0.000646185	-2.88E-05	3.83E-05	0.000686117	-0.000283022	-0.000520517	0.000249124	-0.000982754	2.95E-05	-2.66E-05	3.45E-06	2.08E-05
-0.025460016	-0.568508631	0.135566247	0.028365766	-0.002697695	0.273353663	-0.012756043	-0.006078001	-0.208391945	-0.089223896	-0.003595323	-0.01594815	0.019712246	-0.006702452	-0.058776962	-0.000649895	0.018148566	-0.004694606	0.001472399	-0.000778804	0.000483872	0.001672622	-0.003059076	-0.007753469	5.05E-05	-0.00016242	0.000275591	-0.00039218	0.000196859	0.000198042	-0.000649542	-0.00026559	-0.000171175	9.41E-05	-6.19E-06	-9.11E-06
-0.025761832	-0.571115162	0.133849399	0.029305554	-0.00302252	-0.018128731	-0.152494456	-0.004586054	-0.212101717	-0.103507	-0.003762552	-0.016197038	0.01980511	-0.006271277	-0.062239977	-0.006705371	0.019063386	-0.004897676	0.001352111	-0.001033559	0.000175055	0.002314274	-0.001717864	-0.008709578	0.00016362	-0.000185527	0.000351241	-0.000331174	0.000222038	0.00012337	-0.000559909	-0.000496199	-0.000194262	8.76E-05	-9.23E-06	-1.23E-06
-0.025404492	-0.538986289	0.084826621	0.028246525	-0.002432157	-0.103733911	-0.129648822	-0.007092303	-0.124076824	-0.128275922	-0.000474126	-0.011191178	0.013969016	-0.000380522	-0.023362674	-0.029986154	0.008253569	-0.002174752	0.000890257	0.000167491	-0.000377699	0.001010673	0.003497123	-0.00147187	-0.000128801	0.000102466	-9.52E-05	0.000163154	-8.94E-05	-9.23E-05	-8.59E-05	-0.000104597	-2.27E-06	-4.35E-05	-8.65E-07	7.38E-06
-0.025149519	-0.493762087	0.11447373	0.027298268	-0.002797185	-0.101253162	-0.128464208	-0.009744548	-0.10363418	-0.048167067	-0.001916385	-0.006864784	0.007928945	-0.001003581	-0.004268873	0.00587241	-0.002109516	0.000565072	-0.000645574	0.000211796	-0.001050244	-0.000101867	-0.002313809	0.003567189	0.000255435	0.000164844	-0.00015724	0.000643576	-0.000298608	-0.000370436	-0.000204574	0.000321254	-4.51E-05	-0.000147339	4.04E-06	2.61E-05
-0.025452586	-0.538293873	0.085274267	0.028375868	-0.002406871	-0.101285586	-0.128475429	-0.007283484	-0.123884082	-0.127467294	-0.000346236	-0.011134421	0.013934299	-0.000550091	-0.023472814	-0.030210067	0.00823234	-0.002170053	0.000963154	0.00029955	-0.000432273	0.001161451	0.003835112	-0.001721076	-0.000201113	0.000124762	-0.000136907	0.000164279	-0.000110185	-8.06E-05	-4.01E-05	-0.000253885	3.37E-05	-3.40E-05	-5.95E-07	2.24E-06
-0.024852781	-0.506853602	0.023146682	0.02677909	-0.001631432	-0.041992052	-0.217151832	-0.008779122	-0.038185049	-0.162696698	0.002995017	-0.006677337	0.008744052	0.004454479	0.005179083	-0.055578715	0.00098836	-0.000277573	0.000739564	0.001183678	-0.001032839	0.001439619	0.007374474	0.000273795	-0.000387877	0.000210485	-0.000343745	0.000335197	-0.000249074	-0.000184984	-0.000281171	-0.000550241	3.71E-06	-5.16E-06	1.39E-06	4.98E-06
-0.024712347	-0.460294846	0.053663799	0.026103543	-0.002077448	-0.06504162	-0.228206824	-0.011530666	-0.017406361	-0.08115291	0.001436408	-0.00215453	0.002364989	0.003868808	0.024582371	-0.019000832	-0.00986014	0.00260115	-0.000924178	0.001193373	-0.00184122	0.000381599	0.001368474	0.005529784	4.99E-05	0.000280599	-0.000400189	0.00087969	-0.000475068	-0.000502893	-0.000420469	-5.21E-05	-5.41E-05	-0.0001306	6.11E-06	2.79E-05
-0.024987757	-0.497141556	0.029509487	0.026929033	-0.001701194	0.035732935	-0.179890888	-0.010067389	-0.032919475	-0.141829922	0.002665786	-0.00544102	0.006999671	0.004157605	0.010671647	-0.045138405	-0.002359184	0.000606332	0.000260475	0.001285176	-0.001323755	0.000984969	0.004988888	0.002336885	-0.000252837	0.000267403	-0.000393673	0.000568657	-0.000353157	-0.000299183	-0.000410197	-0.000148289	-2.66E-05	-8.27E-05	3.43E-06	1.47E-05
-0.02454446	-0.449603626	0.060684015	0.025527889	-0.002037623	0.012188686	-0.191182976	-0.012472364	-0.011141672	-0.056661859	0.001188142	-0.000942366	0.000798959	0.003473321	0.032122772	-0.00504922	-0.013480096	0.00351521	-0.001340622	0.001319474	-0.001786706	-0.000778958	-0.002411624	0.008569184	0.000185027	0.000326948	-0.000449645	0.001053643	-0.000565343	-0.000567832	-0.000680872	0.000728567	-0.000115542	-0.000214351	9.97E-06	3.79E-05
-0.025571705	-0.540577692	0.153794435	0.028526111	-0.003174247	0.016165683	-0.046764711	-0.007258378	-0.193607103	-0.044448558	-0.004558652	-0.01294724	0.015432388	-0.006769005	-0.044613537	0.023067375	0.010250177	-0.002622405	0.000202489	-0.000837449	-9.75E-05	0.000455891	-0.008275185	-0.002707097	0.00048303	-8.57E-05	0.000249734	0.00011778	1.14E-05	-9.04E-05	-0.000863599	0.000668599	-0.000272144	-7.44E-05	-2.37E-06	2.04E-05
-0.02585308	-0.576281601	0.130379133	0.029596405	-0.003013717	-0.10165076	-0.103243029	-0.00451708	-0.211797218	-0.115689156	-0.00342928	-0.016640241	0.020463973	-0.006035132	-0.063936942	-0.013015232	0.020210878	-0.005203733	0.001576736	-0.000956621	0.000193611	0.00256219	-0.000249861	-0.009354753	6.48E-05	-0.000171638	0.000326005	-0.000374375	0.000231601	0.000154526	-0.000437903	-0.000651499	-0.000149679	9.98E-05	-9.63E-06	-6.11E-06
-0.02540552	-0.529592315	0.160998851	0.028166631	-0.003370701	-0.11528364	-0.109783664	-0.006999871	-0.189683149	-0.029229092	-0.005046036	-0.012113719	0.01421331	-0.006628024	-0.040837993	0.030154626	0.00836927	-0.002125915	-0.00018434	-0.001027671	-0.000176547	0.000225358	-0.009282559	-0.001847701	0.000630751	-0.00011403	0.000301014	0.000177141	1.24E-05	-0.000150053	-0.000864007	0.000702725	-0.000305076	-7.99E-05	-2.40E-06	2.70E-05
-0.025671363	-0.556779577	0.143172741	0.028956024	-0.003141222	-0.067116499	-0.08668892	-0.005762109	-0.202028106	-0.07746107	-0.004138904	-0.014636872	0.017698382	-0.006315797	-0.053372328	0.0067372	0.014781362	-0.003795599	0.000771215	-0.000983469	4.84E-05	0.001364217	-0.004740522	-0.00564346	0.000340116	-0.000139424	0.00031297	-0.000104599	0.000125369	1.03E-05	-0.000680731	0.000110084	-0.000235137	2.14E-06	-6.06E-06	1.12E-05
-0.023502052	-0.357027915	-0.221342259	0.022614108	0.001282724	-0.023065504	-0.159452981	-0.017122065	0.282314417	-0.261261078	0.015414814	0.012594542	-0.014877055	0.014110154	0.078474925	-0.109949842	-0.02369862	0.006680378	-0.000483446	0.004683967	-0.0049378	0.006362001	0.005705529	-0.001963044	-0.000635013	0.000364269	-0.000848137	0.001028773	-0.000793835	-0.000586739	-0.002134342	-0.001429589	-0.000326701	4.97E-05	7.01E-06	7.73E-06
-0.02341521	-0.345898154	-0.214047772	0.0223579	0.001209786	-0.048203303	-0.171505736	-0.01770237	0.287467647	-0.241104626	0.015133082	0.013649668	-0.016290392	0.013860408	0.08405029	-0.099570887	-0.026524724	0.007405687	-0.000848103	0.00474837	-0.005009126	0.005759326	0.003446378	-9.71E-05	-0.000534993	0.000393229	-0.000878617	0.001162637	-0.000859229	-0.000648859	-0.002249793	-0.00107496	-0.000354108	3.22E-06	9.20E-06	1.37E-05
-0.023337844	-0.349043598	-0.216103074	0.022211794	0.001286589	-0.069116908	-0.181531316	-0.017225974	0.28592356	-0.247229455	0.015367367	0.013297756	-0.015733076	0.013802578	0.082750241	-0.102129853	-0.025600691	0.007148215	-0.0006397	0.004816695	-0.004858796	0.005727374	0.003780256	-0.000437577	-0.000610261	0.000393824	-0.000891648	0.001091999	-0.000841375	-0.000596323	-0.00226343	-0.001052236	-0.000344517	1.57E-05	9.31E-06	9.59E-06
-0.023423628	-0.358117328	-0.222048447	0.02226139	0.001418283	0.163303319	-0.07010587	-0.01791831	0.283357028	-0.257222827	0.01537601	0.012616806	-0.014879743	0.014088527	0.07925878	-0.108553926	-0.023900735	0.006734207	-0.000493183	0.004684704	-0.004858056	0.006189486	0.005331782	-0.001692371	-0.000631515	0.000358718	-0.000848604	0.001014541	-0.000791065	-0.000576483	-0.002162867	-0.001346918	-0.000333212	4.95E-05	7.57E-06	7.96E-06
-0.02473414	-0.46898464	0.18519908	0.026191582	-0.003244756	-0.025772332	-0.160469488	-0.009822389	-0.150439546	0.050158004	-0.00483517	-0.006599573	0.007103259	-0.006615349	-0.01657781	0.050627111	-0.001928994	0.000590303	-0.000878428	8.62E-05	-0.000905589	0.000205871	-0.00734739	0.001271607	0.000206121	9.43E-05	-0.000127348	0.000429372	-0.000269774	-0.000214456	-7.56E-05	-7.98E-05	6.73E-05	-6.51E-05	6.10E-06	-1.03E-06
-0.025712648	-0.572175548	0.117534914	0.029298027	-0.002752212	-0.110719549	-0.201184331	-0.004220597	-0.195821893	-0.127367894	-0.002306457	-0.015918494	0.019842086	-0.004740941	-0.055623037	-0.022244393	0.018617101	-0.004849683	0.001802556	-0.000449904	0.000289991	0.002011284	0.002538401	-0.00735359	-0.000206915	-5.00E-05	0.000123736	-0.000318693	0.000146184	0.000176889	5.23E-05	-0.000538086	3.53E-05	6.10E-05	-5.39E-06	-1.46E-05
-0.02584336	-0.57877962	0.113205006	0.029600254	-0.002696806	-0.061835867	-0.177748096	-0.004141762	-0.198757196	-0.138742731	-0.002104429	-0.016453177	0.020540609	-0.00467017	-0.059176407	-0.028795147	0.020192917	-0.005242992	0.002020544	-0.000423789	0.000223999	0.002563258	0.004214383	-0.008683799	-0.000295561	-5.18E-05	0.000118877	-0.000375012	0.000167142	0.00020409	0.00016682	-0.000888501	7.51E-05	9.16E-05	-6.82E-06	-2.04E-05
-0.024555071	-0.566689865	0.121135633	0.026706883	-0.003216714	-0.106913662	-0.199362638	-0.003468296	-0.192572886	-0.116321263	-0.004677672	-0.016819859	0.020672121	-0.002051681	-0.052072034	-0.015872065	0.019470161	-0.005099405	0.00090524	-0.002453092	0.001212854	0.000765686	0.001129759	-0.006604955	0.000572187	-0.000437872	0.000734953	-0.000630551	0.000532019	0.000148408	8.56E-06	-0.000247726	-0.000260985	0.000140236	-1.17E-05	1.68E-05
-0.025760983	-0.565337392	0.122020867	0.029006124	-0.00263726	0.263883396	-0.021597103	-0.006763492	-0.189746369	-0.103397234	-0.002740719	-0.014834786	0.018298622	-0.004924301	-0.050497734	-0.012531151	0.015665039	-0.004048967	0.001351245	-0.000419693	4.81E-05	0.001720014	0.000801027	-0.005828085	-8.87E-05	-2.28E-05	9.54E-05	-0.0001489	7.25E-05	8.13E-05	9.05E-06	-0.000388469	2.29E-05	1.89E-05	-3.94E-06	-7.69E-06
-0.025716404	-0.561657356	0.124435654	0.028955516	-0.002774176	0.14857108	-0.07687915	-0.006318819	-0.18862246	-0.099049173	-0.002999463	-0.014527843	0.017822046	-0.004784402	-0.048444277	-0.008649367	0.014632398	-0.003787843	0.001106266	-0.000574291	6.42E-05	0.001293417	-0.000563473	-0.004732106	5.83E-05	-3.59E-05	0.000140522	-8.01E-05	7.07E-05	3.22E-05	-0.000107783	-1.72E-05	-4.12E-05	-2.00E-05	-3.63E-06	2.70E-06
-0.02544421	-0.538361675	0.139709317	0.028308417	-0.002912104	-0.01941388	-0.15741521	-0.006662076	-0.179101085	-0.061888431	-0.003329792	-0.012508477	0.015189354	-0.005417764	-0.038529863	0.009680476	0.009751911	-0.002543801	0.000588672	-0.000321357	-2.96E-05	0.000361716	-0.004030041	-0.001871916	0.000128381	2.54E-05	4.76E-05	0.000101509	-4.83E-05	-3.39E-05	-0.000254081	0.000418663	-4.64E-05	-7.36E-05	7.49E-07	5.07E-06
-0.021424861	-0.507564412	0.159982056	0.019891373	0.000893728	0.037169047	-0.13029633	-0.005795087	-0.16455524	-0.00769223	0.004650304	-0.012344399	0.01980228	-0.01321927	-0.024347911	0.030564742	0.011370612	-0.00436763	0.00496205	0.004351014	0.002395834	-0.002957186	-0.006081149	-0.001593123	-0.001963097	0.00087082	-0.000986237	-0.000441339	-3.79E-05	0.001042967	-0.00033865	0.000222579	0.000414564	-5.26E-05	-1.39E-05	-0.00011583
-0.025423652	-0.566440469	0.12093531	0.028537088	-0.002582897	-0.090772764	-0.105435545	-0.004935856	-0.189424827	-0.115705235	-0.002033103	-0.015387476	0.019375454	-0.005042819	-0.051122966	-0.016409487	0.017207209	-0.004532873	0.001855238	-0.000179219	0.000497682	0.001383082	0.001101825	-0.006183282	-0.00028631	-1.07E-05	4.83E-05	-0.000323894	0.000109773	0.000222085	-8.13E-05	-0.000285465	3.87E-05	5.16E-05	-3.72E-06	-1.92E-05
-0.025543152	-0.579126372	0.112640378	0.027832489	-0.002182586	1.016472363	0.425389442	-0.010008431	-0.186621863	-0.104553447	-0.003071995	-0.015587817	0.019273829	-0.004133916	-0.050973778	-0.015695964	0.016833672	-0.004324681	0.00132308	-0.000833993	0.000361471	0.001496615	0.001014579	-0.00603066	3.96E-05	-0.000122047	0.00022766	-0.000277517	0.000180516	0.000107842	-5.28E-05	-0.000295582	-5.45E-05	4.75E-05	-5.48E-06	-2.55E-07
-0.02585161	-0.579063616	0.112644905	0.029602432	-0.002749261	-0.077228805	-0.09894106	-0.004657105	-0.195675239	-0.139887886	-0.002205148	-0.016440111	0.020493793	-0.004308975	-0.058448126	-0.02959142	0.020057981	-0.00520272	0.001923909	-0.000553506	0.000197798	0.002592646	0.00434089	-0.008674224	-0.000230524	-7.38E-05	0.000159289	-0.000367873	0.000185296	0.000181487	0.000143031	-0.000918811	4.62E-05	9.51E-05	-7.72E-06	-1.67E-05
-0.025523239	-0.562368331	0.12359354	0.028717191	-0.002803757	-0.062969697	-0.092107482	-0.005580017	-0.1872789	-0.107270959	-0.002732933	-0.014969353	0.018572739	-0.004559441	-0.049052333	-0.012255985	0.015823631	-0.004135916	0.001361698	-0.00057064	0.000319489	0.00127388	0.000219775	-0.005382897	-3.18E-05	-6.03E-05	0.000153228	-0.000218768	0.000121424	0.000113338	-0.000109033	-0.000148307	-3.35E-05	2.48E-05	-4.08E-06	-4.82E-06
-0.025826961	-0.578652059	0.112914382	0.02949719	-0.0027281	-0.019946768	-0.071479751	-0.004996527	-0.194982694	-0.137204866	-0.002285487	-0.016384357	0.02041564	-0.004279678	-0.057791837	-0.028377645	0.019798529	-0.00513491	0.00187076	-0.000588017	0.000219979	0.002484824	0.00403546	-0.008435189	-0.00020273	-7.98E-05	0.000168798	-0.000361863	0.000187082	0.00017504	0.00012366	-0.000856749	3.50E-05	9.10E-05	-7.56E-06	-1.50E-05
-0.024801273	-0.461099988	0.176452943	0.026225768	-0.003559229	-0.044924645	-0.153139788	-0.011136099	-0.128028013	0.058026226	-0.005626196	-0.004943616	0.004672412	-0.00395897	0.001295791	0.060115823	-0.008783831	0.002324768	-0.00226549	-0.00064092	-0.000999579	-0.002157433	-0.011320287	0.00860598	0.000926702	9.36E-05	2.18E-05	0.000942457	-0.000339262	-0.000575466	-3.14E-05	0.001391893	-0.000101599	-0.000284681	8.84E-06	5.32E-05
-0.024804169	-0.570786437	0.104549329	0.027278874	-0.00249493	-0.102498047	-0.180730432	-0.003740483	-0.178762251	-0.141526496	-0.00182472	-0.016349336	0.020817338	-0.002332144	-0.04806727	-0.033177604	0.019455606	-0.005154719	0.002067272	-0.000756772	0.001145314	0.001090472	0.006006598	-0.006442096	-0.000296261	-0.000149099	0.000197581	-0.000628049	0.000304555	0.000300473	0.000588978	-0.000669144	0.000120594	0.000142702	-4.63E-06	-1.81E-05
-0.025359024	-0.539756084	0.124888391	0.027997014	-0.002879087	0.101626988	-0.082873338	-0.007437734	-0.162674945	-0.077585028	-0.00319901	-0.012262408	0.014834252	-0.002906693	-0.032018477	-0.002307019	0.008920906	-0.002327986	0.000334321	-0.000688927	-3.71E-05	0.000162872	-0.000536386	-0.000609563	0.000241966	-5.61E-06	0.000113413	0.000143606	5.82E-06	-0.000121129	0.000292478	0.000307235	1.16E-05	-8.83E-05	-3.57E-07	1.78E-05
-0.025318869	-0.56139912	0.110691769	0.028281723	-0.002584487	-0.038739556	-0.150164833	-0.005394244	-0.173728335	-0.12110344	-0.001906506	-0.014727104	0.018533222	-0.00304762	-0.042400293	-0.022182641	0.015149933	-0.004016874	0.001556246	-0.000351033	0.000551512	0.000713368	0.003052452	-0.003796509	-0.000207727	-2.29E-06	4.63E-05	-0.000235362	0.000104999	0.00014269	0.000377953	-4.01E-05	0.000107619	4.78E-06	-1.26E-06	-8.29E-06
-0.025440651	-0.570565943	0.104677034	0.028698092	-0.002812492	-0.121543103	-0.189860429	-0.004378519	-0.179021292	-0.141881281	-0.002323931	-0.015770414	0.019647722	-0.002034914	-0.048531497	-0.033293252	0.017990306	-0.004705723	0.001534103	-0.000969994	0.000458818	0.00163683	0.005955549	-0.006104783	-5.83E-05	-0.000122626	0.000240966	-0.000351098	0.000246296	0.000115445	0.000602104	-0.000651337	7.44E-05	6.96E-05	-6.66E-06	-1.67E-06
-0.024886669	-0.508906698	0.044219458	0.026854861	-0.001656358	-0.132016632	-0.112184897	-0.009116979	-0.052040528	-0.142769163	0.002817939	-0.006979769	0.009314944	0.002955796	0.00583827	-0.044365112	0.000173787	-0.000159085	0.000930207	0.001614541	-0.000698312	0.000220982	0.00586313	0.002838163	-0.000579352	0.000352683	-0.000535898	0.00042023	-0.000355983	-0.000127708	-3.06E-05	9.79E-05	0.000151497	-9.70E-05	6.56E-06	-4.37E-06
-0.023971754	-0.419051886	0.103133728	0.023982984	-0.002459598	-0.074128248	-0.084442795	-0.014322053	-0.009878666	0.021881917	-0.000798413	0.001356702	-0.002410927	0.002505488	0.047297935	0.033279636	-0.021071826	0.005431626	-0.002521559	0.001048138	-0.001517447	-0.003296042	-0.00860442	0.014993978	0.000551229	0.00035169	-0.000456214	0.001335545	-0.000673316	-0.000717975	-0.000543598	0.001827305	-0.000116629	-0.000341947	1.74E-05	5.67E-05
-0.023347612	-0.255765719	0.210194995	0.02133731	-0.003804758	-0.071167136	-0.083028929	-0.020435359	0.045002479	0.237640955	-0.004554655	0.014291445	-0.021309856	0.001153658	0.068545849	0.074722437	-0.037747044	0.010450223	-0.005180874	0.001557216	-0.005206312	0.002847086	0.00079001	0.009214184	0.00031247	0.0003719	-0.000723021	0.001728764	-0.000952997	-0.001070602	0.000669765	-0.001698191	0.000308478	-0.000137734	1.47E-05	2.85E-05
-0.025184438	-0.52105559	0.036247037	0.027510797	-0.001754769	-0.007667542	-0.052569455	-0.009280588	-0.05709101	-0.162373507	0.002508021	-0.007980118	0.010369795	0.003773488	-0.000375026	-0.055543763	0.002739562	-0.000755606	0.000928748	0.001150884	-0.000896089	0.001203804	0.008614334	0.000701606	-0.000474067	0.000266523	-0.000396202	0.000358234	-0.000262289	-0.000168823	0.000164425	-0.000439471	0.000135579	-5.22E-05	2.64E-06	1.35E-06
-0.025176039	-0.526055778	0.032972339	0.027557553	-0.001659376	-0.037449449	-0.06684636	-0.008710496	-0.059828388	-0.17310473	0.002900939	-0.008518104	0.011188179	0.003658879	-0.003412433	-0.06132408	0.004406033	-0.001197083	0.001281907	0.001302038	-0.000813592	0.00156997	0.010083635	-0.000527539	-0.000639582	0.000275	-0.000433859	0.000251885	-0.000243625	-9.46E-05	0.00025548	-0.000739822	0.000191757	-1.13E-05	2.22E-06	-9.59E-06
-0.025806371	-0.561850371	0.143398399	0.029407385	-0.003126463	-0.06348166	-0.202659675	-0.004866024	-0.213185851	-0.083463048	-0.004089722	-0.015392511	0.018677667	-0.007178985	-0.060180081	0.004689767	0.017016178	-0.004359855	0.001077118	-0.000911598	1.19E-05	0.00206307	-0.004495861	-0.007798585	0.000242935	-0.000156374	0.000320742	-0.000208583	0.000151053	7.53E-05	-0.000846338	-0.000239804	-0.000249461	5.33E-05	-7.94E-06	1.99E-06
-0.025754585	-0.562298334	0.143104307	0.029339905	-0.003088097	-0.103526029	-0.221857428	-0.00460467	-0.213595482	-0.085129724	-0.003919432	-0.01551272	0.018924114	-0.007304493	-0.060220243	0.004492673	0.017256467	-0.004441537	0.001198503	-0.000816125	0.000124625	0.001910089	-0.004685866	-0.00769738	0.000188099	-0.000144741	0.000295381	-0.000238969	0.00014744	0.00010973	-0.000888548	-0.000130457	-0.000244149	5.22E-05	-7.14E-06	-9.08E-07
-0.025836386	-0.563644984	0.142220388	0.029465469	-0.0031039	-0.030542685	-0.186868379	-0.004996747	-0.213692736	-0.085431124	-0.004066676	-0.01552424	0.018856876	-0.007155211	-0.060595903	0.003921446	0.017227526	-0.004415644	0.00110164	-0.000919021	2.82E-05	0.002047581	-0.004497069	-0.007806374	0.000245649	-0.000156347	0.000323507	-0.000209647	0.000153592	7.68E-05	-0.000861931	-0.000194069	-0.00025537	4.87E-05	-8.01E-06	2.76E-06
-0.025543432	-0.52426095	0.168043244	0.028479568	-0.003443817	-0.044293188	-0.193464364	-0.007067476	-0.19605146	-0.016382082	-0.005412756	-0.011826928	0.013665	-0.007552677	-0.044286247	0.034545566	0.008474016	-0.002095793	-0.000250653	-0.0009833	-0.000525326	0.001151728	-0.009220415	-0.003702351	0.000601551	-0.00012821	0.000302846	0.00017247	-1.02E-06	-0.000161688	-0.000920238	5.16E-05	-0.000294906	-2.21E-05	-4.36E-06	1.91E-05
-0.025504362	-0.522357921	0.169291774	0.028433232	-0.003429872	-0.104255941	-0.222211107	-0.006790119	-0.195804286	-0.015426939	-0.005255588	-0.011726341	0.01359153	-0.007741358	-0.044175047	0.034674618	0.008466912	-0.002101642	-0.000155155	-0.000845948	-0.000511505	0.001188092	-0.009067521	-0.003832273	0.00052404	-0.000109131	0.000262408	0.000154158	-1.58E-05	-0.000134676	-0.000912095	1.06E-05	-0.000268588	-1.51E-05	-3.75E-06	1.41E-05
-0.02571146	-0.580544297	0.131145118	0.029416469	-0.002732263	-0.092514446	-0.21657649	-0.003403266	-0.222239463	-0.119104527	-0.002757483	-0.017454302	0.021865098	-0.00755238	-0.069339086	-0.012937616	0.022562758	-0.005863925	0.002288583	-0.000429032	0.000528364	0.002699059	-0.000851607	-0.010993858	-0.000270065	-0.000130226	0.000206176	-0.000575985	0.000222825	0.000345983	-0.000710454	-0.000748094	-0.000114169	0.00015733	-8.39E-06	-2.96E-05
-0.025359764	-0.52021074	0.164900721	0.027975975	-0.003426851	-0.040787638	-0.112954479	-0.007893543	-0.183650342	-0.01306042	-0.005388077	-0.011213685	0.012954663	-0.006414274	-0.035765417	0.036588652	0.0060157	-0.001506744	-0.00055999	-0.001086229	-0.000311116	-6.75E-05	-0.010022022	-0.000534173	0.000734049	-0.000106651	0.000299003	0.000286471	-2.30E-05	-0.000224815	-0.000767116	0.000749303	-0.000296433	-0.000103097	-1.50E-06	3.29E-05
-0.02568596	-0.572541782	0.13059502	0.029198298	-0.003105002	-0.108315765	-0.145321963	-0.00428798	-0.208789275	-0.111546998	-0.003811066	-0.016398032	0.02005565	-0.005414681	-0.06125886	-0.011092473	0.019408451	-0.004996432	0.001298917	-0.001271921	0.000276309	0.002195847	-0.000568456	-0.008482406	0.00023007	-0.000221655	0.000413376	-0.000362826	0.00027413	0.00011048	-0.000375536	-0.000489588	-0.000190861	8.95E-05	-1.00E-05	4.25E-06
-0.025668097	-0.568429033	0.115627314	0.029110794	-0.002742383	-0.066828103	-0.172914549	-0.004727409	-0.189015226	-0.124117531	-0.002323018	-0.015395994	0.019135275	-0.00426255	-0.052116385	-0.021512659	0.017348408	-0.004515487	0.001609024	-0.000488278	0.000213715	0.001861114	0.002377345	-0.006615293	-0.000141626	-4.98E-05	0.000129965	-0.000258577	0.000131825	0.000131777	2.67E-05	-0.000480244	1.30E-05	4.90E-05	-5.30E-06	-9.37E-06
-0.025643952	-0.573957428	0.112002912	0.029133158	-0.002639286	-0.084175568	-0.181230544	-0.004243702	-0.191845844	-0.135259232	-0.001944648	-0.01603003	0.020096859	-0.004336669	-0.055161978	-0.027337916	0.019131417	-0.004992973	0.001971649	-0.000365715	0.000344448	0.002157204	0.00375417	-0.007791629	-0.000296708	-4.78E-05	0.000102456	-0.000376572	0.000159698	0.000211294	0.000100959	-0.000729763	5.98E-05	8.89E-05	-5.83E-06	-1.94E-05
-0.025017931	-0.468060796	0.181433625	0.02673553	-0.003551039	-0.001374484	-0.141545191	-0.010606952	-0.143761425	0.053148706	-0.005682036	-0.005879714	0.005772249	-0.00540919	-0.01077299	0.056179368	-0.005086567	0.00144125	-0.001813213	-0.000547226	-0.001224839	-0.000536417	-0.010126796	0.004230346	0.000754171	5.06E-05	4.40E-05	0.000756642	-0.000289275	-0.000473047	-0.000290314	0.000633033	-0.000122922	-0.000183795	4.95E-06	3.72E-05
-0.025386429	-0.536372264	0.045109276	0.028157011	-0.001899375	0.012291222	-0.168883342	-0.007550715	-0.087807838	-0.169209898	0.001771885	-0.010073597	0.01289838	0.002123145	-0.016030965	-0.056193129	0.007835532	-0.002043933	0.001323712	0.000808268	-0.000790557	0.002245189	0.008716428	-0.003152511	-0.000475001	0.000166723	-0.000253303	0.000130044	-0.000137554	-6.78E-05	-2.02E-05	-0.000973778	7.70E-05	3.63E-05	-2.22E-06	-7.16E-06
-0.024972601	-0.503741874	0.066514624	0.026498561	-0.00171502	0.514469212	0.071861447	-0.011993869	-0.068536738	-0.093824068	0.000861478	-0.006601674	0.008302668	0.001168114	0.002415766	-0.021963295	-0.001274341	0.000325393	0.00023661	0.001123945	-0.000969815	0.000460558	0.002022301	0.00237807	-0.000254605	0.000254153	-0.000387093	0.000489366	-0.000344475	-0.000223297	-0.000312628	-8.51E-05	3.64E-05	-7.49E-05	5.46E-06	4.35E-06
-0.02504258	-0.51653308	0.058114777	0.02726992	-0.001824434	-0.000830816	-0.175177187	-0.008626642	-0.078183871	-0.131736779	0.001716193	-0.008320124	0.010805734	0.001224356	-0.005256944	-0.036506599	0.003028145	-0.000856226	0.000988624	0.001247367	-0.000625893	0.000771856	0.004155218	0.000474833	-0.000476837	0.000255812	-0.000398767	0.000283499	-0.000275686	-8.02E-05	-0.000305179	-0.000155052	6.49E-05	-3.81E-05	4.28E-06	-7.31E-06
-0.025285428	-0.533590145	0.046933229	0.027944494	-0.001844383	-0.014454728	-0.181706136	-0.007536319	-0.086593104	-0.164536558	0.001922318	-0.009892555	0.012772441	0.001857669	-0.01444482	-0.053406904	0.007316067	-0.001933443	0.001387738	0.000973262	-0.000677119	0.001929766	0.007965686	-0.002595389	-0.000535106	0.000191701	-0.000302339	0.000123287	-0.000163003	-3.73E-05	-8.39E-05	-0.000804267	8.74E-05	2.86E-05	-5.46E-07	-1.08E-05
-0.025552399	-0.54173164	0.134430944	0.028244954	-0.0027916	0.292434064	0.049191087	-0.008596921	-0.172991907	-0.062048381	-0.003456219	-0.012324493	0.014848194	-0.004721494	-0.036760339	0.007160268	0.009127582	-0.002344601	0.000385239	-0.00046699	-0.000198714	0.000509425	-0.003271111	-0.001643124	0.000217091	1.21E-05	7.89E-05	0.000167219	-4.67E-05	-0.000101284	-0.000168002	0.000310036	-5.57E-05	-8.16E-05	-2.77E-07	1.23E-05
-0.02547274	-0.582557484	0.120047887	0.027796238	-0.002022254	0.955012494	0.382448062	-0.009211278	-0.199654453	-0.10070742	-0.002716075	-0.016300602	0.020451548	-0.006037914	-0.056728947	-0.010690938	0.01867016	-0.004841112	0.001868273	-0.000391683	0.000641345	0.001486827	-0.000781918	-0.007217269	-0.00019635	-8.46E-05	0.000133184	-0.000417531	0.00016177	0.000258158	-0.000363521	-0.000200759	-4.72E-05	7.51E-05	-4.28E-06	-1.69E-05
-0.025457033	-0.525799511	0.157220203	0.028266261	-0.003357386	-0.085754056	-0.116511565	-0.007590001	-0.181308867	-0.028829767	-0.004880221	-0.01154779	0.013497244	-0.00590572	-0.035946486	0.028774725	0.006767689	-0.001719332	-0.000345402	-0.000956734	-0.000272758	-6.37E-05	-0.008607776	-0.000455965	0.000638604	-7.13E-05	0.000250475	0.000285041	-3.31E-05	-0.000207782	-0.000654103	0.000826236	-0.000255057	-0.000120488	-1.04E-06	3.16E-05
-0.025705969	-0.563538681	0.138874191	0.029149353	-0.003170751	-0.193467864	-0.019332036	-0.005542129	-0.201508594	-0.093355855	-0.003874759	-0.015312491	0.018658002	-0.005788159	-0.05537948	-0.001131561	0.016387473	-0.004223684	0.000993102	-0.001053518	0.000163827	0.001547867	-0.003017947	-0.006354141	0.000285379	-0.000157446	0.000334762	-0.000188182	0.000172479	4.58E-05	-0.000537498	-1.38E-05	-0.000210071	2.18E-05	-6.97E-06	9.52E-06
-0.02417915	-0.482388569	0.004544763	0.025028916	-0.001390173	-0.067035782	-0.112949344	-0.011019323	0.017823701	-0.159201043	0.004197678	-0.003555265	0.005128807	0.00910446	0.036961659	-0.062798659	-0.007534428	0.001812518	0.000109394	0.001520589	-0.000817745	-0.000985965	0.010848402	0.008299282	-0.000442892	0.000369374	-0.000582709	0.000648762	-0.000405895	-0.000344454	0.000620031	0.000192813	0.000222434	-0.000138237	1.04E-05	1.91E-05
-0.024698838	-0.484325498	0.003276526	0.026115611	-0.00133262	-0.022596053	-0.091643028	-0.011543418	0.016959236	-0.16186787	0.004681038	-0.003057807	0.004421966	0.008449561	0.035699763	-0.064807371	-0.008273429	0.002034966	0.000180147	0.002018203	-0.001338527	-0.000392829	0.011367282	0.008099289	-0.000591567	0.00049472	-0.000744129	0.000834402	-0.000534594	-0.000394582	0.000653092	6.58E-05	0.000299163	-0.000184784	1.10E-05	1.36E-05
-0.024807661	-0.483095152	0.004074158	0.026433309	-0.001405769	-0.090573952	-0.12423272	-0.011497048	0.017078133	-0.161308276	0.004672496	-0.002919983	0.004218879	0.008390068	0.036220724	-0.063762043	-0.008751788	0.00215631	0.000110148	0.002052507	-0.001419128	-0.000465727	0.010906048	0.008504523	-0.000564723	0.000515111	-0.000758097	0.000896484	-0.000560868	-0.000421344	0.000606112	0.000207584	0.000288063	-0.000211041	1.13E-05	1.64E-05
-0.025500069	-0.558355426	0.087269797	0.02866212	-0.002310578	-0.035015166	-0.168510565	-0.006002676	-0.146260719	-0.146663114	-0.000281472	-0.013503036	0.017198573	-0.000773339	-0.032248081	-0.041004135	0.012944252	-0.003461317	0.001715602	0.000287207	0.000158791	0.000980599	0.008097808	-0.002479981	-0.000512701	0.00015654	-0.000198439	-6.31E-05	-2.84E-05	8.21E-05	0.000890562	-0.000410828	0.000303132	-2.47E-05	7.73E-07	-1.54E-05
-0.022437527	-0.317201748	0.245419283	0.019916405	-0.003292124	-0.061348996	-0.181157339	-0.01675657	-0.042828419	0.257103782	-0.005734426	0.007212221	-0.010827154	-0.004992386	0.0558847	0.122801907	-0.031774032	0.008320887	-0.003955928	0.00142259	-0.001924865	-0.003442185	-0.013610699	0.016230657	0.000344084	0.000408029	-0.000699565	0.001358545	-0.000832393	-0.0006677	0.000595759	0.000631709	0.000343935	-0.000252414	2.23E-05	1.66E-05
-0.02377224	-0.290457008	0.262926922	0.02266533	-0.00453193	-0.06395358	-0.182400799	-0.017454475	-0.043441434	0.256305286	-0.007852011	0.00903415	-0.015092569	-0.002949104	0.036148836	0.088616748	-0.027833672	0.007877187	-0.004704466	0.000372648	-0.004402477	0.003013463	0.000866184	0.005671057	0.000436567	0.000215115	-0.000435036	0.001361018	-0.000690218	-0.000899197	0.001452529	-0.001793899	0.000436124	-0.000113976	1.08E-05	2.19E-05
-0.024803747	-0.452265508	0.156832693	0.026245417	-0.003218946	-0.104432767	-0.201798954	-0.01107456	-0.101029203	0.030540335	-0.003601332	-0.003753752	0.003442073	-0.001920392	0.00637428	0.03169651	-0.008482239	0.002283405	-0.001558941	0.000283965	-0.001504341	-0.000351775	-0.001504347	0.006127575	0.000226192	0.00023974	-0.00029997	0.000846371	-0.000421482	-0.000480761	0.000825312	-5.72E-05	0.000255034	-0.000180679	9.29E-06	1.84E-05
-0.025520248	-0.547113666	0.124537775	0.028558515	-0.00284211	0.036111313	-0.174865335	-0.006472555	-0.174025926	-0.087255877	-0.002930343	-0.013180251	0.016118425	-0.003918649	-0.038779353	-0.004449941	0.011261288	-0.002942307	0.000744848	-0.000499149	2.13E-05	0.000598519	-0.000934322	-0.002327997	0.00011247	2.32E-06	8.88E-05	4.97E-05	1.12E-05	-3.84E-05	1.81E-05	0.000212246	-1.52E-05	-5.93E-05	-1.18E-06	8.46E-06
-0.02559026	-0.556538511	0.11836091	0.028850529	-0.002790239	-0.035263296	-0.209081595	-0.005459705	-0.179142985	-0.107271949	-0.002519512	-0.014139188	0.01744957	-0.003823123	-0.044082092	-0.014373117	0.013963705	-0.00364585	0.001164702	-0.000456613	9.70E-05	0.001176896	0.001254256	-0.004140088	-3.48E-05	-8.13E-06	8.75E-05	-8.22E-05	5.96E-05	3.60E-05	0.000131891	-0.000148498	2.93E-05	-1.29E-05	-2.84E-06	-5.51E-07
-0.024793807	-0.52103042	0.141643988	0.026873611	-0.002897704	-0.089746913	-0.235206298	-0.006720596	-0.163132829	-0.04524831	-0.003411837	-0.011413201	0.013922302	-0.004312974	-0.028413962	0.014377995	0.00719195	-0.001919993	0.000333465	-0.000431048	0.000261843	-0.000378411	-0.003658587	-0.000201243	0.000155136	-1.60E-05	6.26E-05	4.10E-05	-2.00E-05	-3.28E-05	-1.37E-05	0.000310652	-7.83E-06	-3.56E-05	2.26E-06	5.68E-06
-0.024858104	-0.55364164	0.120276966	0.027339902	-0.002058427	-0.13953111	-0.259069613	-0.004445928	-0.178009381	-0.103425668	-0.000510748	-0.014421844	0.018880852	-0.005852668	-0.041157732	-0.010379873	0.014802934	-0.004067347	0.002483831	0.000985085	0.001114897	-0.000177252	-0.000410377	-0.003262712	-0.00080755	0.000183394	-0.000314914	-0.000380181	-4.45E-05	0.00042405	-0.000117779	0.000393252	0.000207969	1.71E-05	5.05E-06	-4.70E-05
-0.025741475	-0.572778531	0.107709461	0.029374311	-0.002624181	-0.059468985	-0.2206843	-0.004434911	-0.187203902	-0.138780787	-0.001747448	-0.015760386	0.019756577	-0.00380083	-0.052674236	-0.030504173	0.018402195	-0.004807339	0.001925857	-0.000281435	0.000239309	0.002108266	0.004828363	-0.007108402	-0.000330143	-7.66E-06	5.24E-05	-0.000304325	0.000124369	0.000176756	0.000309839	-0.000728024	0.00011895	6.29E-05	-4.95E-06	-1.86E-05
-0.025555323	-0.565966998	0.112181384	0.028894993	-0.002735973	-0.083862462	-0.232379437	-0.004498615	-0.183952337	-0.126235268	-0.00223673	-0.015208709	0.018937032	-0.003572415	-0.048893932	-0.023454473	0.016735247	-0.004375999	0.001548384	-0.000537675	0.000307742	0.001526658	0.003064862	-0.005704657	-0.00013052	-4.70E-05	0.000126714	-0.000248928	0.000137277	0.000119819	0.000201102	-0.000368692	4.25E-05	3.48E-05	-4.42E-06	-6.48E-06
-0.02312768	-0.490658963	0.098389004	0.0229562	-0.000670666	-0.05480455	-0.13978029	-0.00892092	-0.075987676	-0.060681558	0.003750849	-0.007285129	0.01135512	-0.001742851	0.017744007	-0.005853789	-0.002252114	-3.92E-05	0.00237917	0.003508748	0.001508977	-0.004483601	0.002345319	0.010191947	-0.001624866	0.000761219	-0.001215731	0.00016936	-0.000518342	0.00038838	0.001116161	0.001411674	0.000761973	-0.000207896	1.79E-05	-6.25E-05
-0.025057955	-0.540248544	0.065853344	0.027069429	-0.001696293	0.374633029	0.066103483	-0.009586481	-0.096391613	-0.139166819	0.001217162	-0.010449651	0.013685942	0.002459066	-0.005209415	-0.04597836	0.00511653	-0.001509155	0.001327566	0.001016175	0.000193275	-0.000955279	0.010335769	0.004338492	-0.000705068	0.000364961	-0.000526507	0.000256779	-0.000241695	-2.99E-05	0.00156928	0.000314521	0.000531266	-0.000159701	1.04E-05	-1.09E-05
-0.024987919	-0.454140186	0.206533142	0.026670908	-0.003923433	-0.104875419	-0.144086774	-0.010319078	-0.15772663	0.079560744	-0.006820889	-0.005653023	0.005019681	-0.006982391	-0.022006257	0.060177441	-0.00261584	0.000957657	-0.00179711	-0.000795707	-0.001753049	0.001921582	-0.007400299	-0.001572279	0.000655076	-7.65E-05	0.000155301	0.000509031	-0.000181798	-0.000402562	-0.000169828	-0.000912394	-8.03E-05	-4.71E-06	-9.80E-07	1.73E-05
-0.016116619	0.791533396	1.023390026	-0.001555056	-0.012986222	0.168261214	-0.013133358	-0.031024694	0.141775247	1.25426175	-0.027293869	0.065325912	-0.100506464	-0.011467891	0.016649265	0.141556526	-0.054338725	0.019275586	-0.010748601	0.001202858	-0.013701349	0.023937999	0.028965119	-0.024797749	-0.000435036	-0.000380054	-0.000668281	0.000768991	-0.000667583	-0.00078904	0.000287666	-0.002189729	0.000235852	7.55E-05	4.62E-06	4.05E-05
-0.02508564	-0.487964518	0.184359121	0.027101813	-0.003599038	-0.059852289	-0.122500805	-0.00915602	-0.169131556	0.034710893	-0.005994765	-0.008378906	0.009021353	-0.006737753	-0.026412932	0.051540673	0.000930642	-0.000111994	-0.001204227	-0.00087566	-0.000871193	0.000325687	-0.010081163	0.000163057	0.000716829	-7.26E-05	0.000205864	0.000429881	-0.000125665	-0.000312994	-0.000563915	0.000234157	-0.000206739	-8.01E-05	3.98E-07	2.69E-05
-0.025122409	-0.557983003	0.138449429	0.0278241	-0.003340291	-0.086060534	-0.135059996	-0.004921016	-0.199509475	-0.084990756	-0.005031461	-0.015477917	0.018686651	-0.004431609	-0.052484275	0.002554272	0.016250422	-0.004205178	0.000506863	-0.001973213	0.000546144	0.000932695	-0.003627846	-0.005751365	0.00064851	-0.000324945	0.000606303	-0.000305167	0.000339248	2.32E-05	-0.000521838	9.29E-05	-0.0003333	5.32E-05	-9.89E-06	2.27E-05
-0.024584312	-0.536732911	0.107145207	0.026441997	-0.003175425	-0.040175315	-0.211774074	-0.006136378	-0.14163984	-0.100006958	-0.003905939	-0.012585136	0.015188839	0.001734523	-0.021673974	-0.017110725	0.00875112	-0.00237339	-0.000220253	-0.00201069	0.000575464	-0.001000154	0.003866034	0.001739097	0.000652568	-0.000183667	0.000443239	1.67E-05	0.000262983	-0.000180761	0.001107843	0.000451629	5.80E-06	-8.74E-05	-4.59E-06	4.02E-05
-0.02486901	-0.550402989	0.098178933	0.027153277	-0.002987183	0.014906565	-0.185365747	-0.005875639	-0.147680382	-0.12339514	-0.003179711	-0.013667905	0.016738537	0.001534936	-0.027883625	-0.028686483	0.011615861	-0.003106884	0.000333384	-0.00174322	0.000580121	-0.000333558	0.006096678	-7.47E-05	0.000428102	-0.000156059	0.000375966	-8.09E-05	0.00026846	-0.000108372	0.001191662	0.000164014	6.83E-05	-5.72E-05	-5.10E-06	3.11E-05
-0.024096243	-0.500702621	0.130764343	0.025092805	-0.003595987	-0.076487882	-0.22918724	-0.007847888	-0.125084502	-0.035587552	-0.005641759	-0.009495658	0.01077285	0.001963086	-0.005221855	0.013675689	0.000670014	-0.000247229	-0.001699128	-0.002539296	0.000372995	-0.002490487	-0.001831928	0.006477714	0.0012165	-0.000248654	0.000572161	0.000325088	0.000200955	-0.000423981	0.000926017	0.001101955	-0.000143184	-0.000164061	-1.51E-06	7.00E-05
-0.024113091	-0.438399538	-0.018925302	0.024460359	-0.001433821	-0.169031927	0.006325075	-0.01391963	0.07653748	-0.13556022	0.004621323	0.001709037	-0.002119656	0.00980965	0.052337617	-0.047011336	-0.016299363	0.004291177	-0.001409889	0.001441528	-0.002191651	-2.87E-05	0.002930356	0.008550836	0.000240774	0.000264125	-0.000387493	0.00106213	-0.000504389	-0.000666025	-0.00071571	0.000548407	-0.000227339	-0.000183162	7.08E-06	5.61E-05
-0.022883451	-0.25837141	0.099111152	0.020250423	-0.0028518	-0.17685718	0.002559384	-0.022574072	0.150420893	0.153862215	-0.000618734	0.017564101	-0.024549087	0.007919302	0.10877215	0.059354009	-0.048262833	0.012983701	-0.006248955	0.001598426	-0.005140109	-0.000244003	-0.006918016	0.018011558	0.001075378	0.000361457	-0.000594037	0.002261239	-0.001066588	-0.001442449	-0.000420194	-0.00011226	-0.000149488	-0.000293178	1.77E-05	8.62E-05
-0.023968746	-0.416051884	-0.004272257	0.023944915	-0.001622872	-0.16645456	0.007558876	-0.015052415	0.085992422	-0.09851387	0.003908584	0.003743393	-0.005013063	0.00960554	0.059703468	-0.033107451	-0.020490711	0.005431397	-0.002068362	0.001430639	-0.002620027	6.19E-05	0.001916619	0.009586604	0.000355165	0.000270658	-0.00040644	0.001220172	-0.000574928	-0.00077967	-0.000592014	0.000215948	-0.00019687	-0.000177841	7.98E-06	5.80E-05
-0.023921524	-0.416112359	-0.004312919	0.023899925	-0.001578468	-0.222845187	-0.019475596	-0.014787617	0.085872875	-0.099034538	0.004119329	0.003696128	-0.004834919	0.009391663	0.060456126	-0.031852581	-0.020621181	0.00543499	-0.001966682	0.001572931	-0.002488102	-0.000277759	0.001156759	0.010138551	0.000308782	0.000296045	-0.00044648	0.001218276	-0.000595462	-0.000752367	-0.000674493	0.000443021	-0.000197548	-0.00019336	9.31E-06	5.62E-05
-0.024108263	-0.433032653	-0.015404297	0.024182993	-0.001360575	0.071873763	0.121816755	-0.015588888	0.080971493	-0.118118052	0.004304349	0.002480179	-0.003203389	0.009686977	0.056319348	-0.039513192	-0.018461627	0.004870721	-0.001736873	0.001448537	-0.002313	-0.000355341	0.001438632	0.009820605	0.00033689	0.000279141	-0.000401737	0.001176749	-0.000552786	-0.000730365	-0.000774323	0.000738306	-0.000246937	-0.000216407	8.36E-06	6.21E-05
-0.024138931	-0.452067162	-0.027886085	0.024502084	-0.001206419	0.001815826	0.088232193	-0.014004139	0.071394937	-0.155756564	0.005045229	0.00040571	-0.000271861	0.009960244	0.046542648	-0.057950012	-0.013027751	0.003437365	-0.000893108	0.001462733	-0.001981419	0.000484739	0.005268978	0.00655967	6.89E-05	0.000238426	-0.000379962	0.000871542	-0.00043257	-0.000558645	-0.000607268	0.000196917	-0.000183758	-0.000123782	5.45E-06	4.55E-05
-0.025677371	-0.570616492	0.133926405	0.028518048	-0.002620533	0.630639254	0.114592928	-0.007658009	-0.208075567	-0.082831579	-0.003975329	-0.015618084	0.019049863	-0.006606751	-0.058763617	0.000681828	0.017303505	-0.004415244	0.001171569	-0.000917197	0.000168008	0.001956095	-0.003188762	-0.007660671	0.000178491	-0.000166785	0.000306229	-0.00027379	0.000175469	0.000106636	-0.000637938	-0.000325649	-0.000195072	6.98E-05	-7.23E-06	-5.97E-07
-0.025317411	-0.525802129	0.163287614	0.028064978	-0.003311609	-0.115614813	-0.243173391	-0.006354329	-0.193210297	-0.024871443	-0.004919632	-0.012117339	0.014292223	-0.007204901	-0.042530254	0.0309287	0.008967868	-0.002283306	2.56E-05	-0.000837511	-0.000167049	0.00060463	-0.008734496	-0.003005471	0.000479727	-0.000107876	0.000254757	8.67E-05	1.24E-05	-8.38E-05	-0.000836427	0.000313564	-0.000254084	-2.67E-05	-2.53E-06	1.43E-05
-0.025608597	-0.573210219	0.132210916	0.028997042	-0.002730644	0.024220191	-0.176130137	-0.004323441	-0.213954786	-0.106050224	-0.003025606	-0.01653466	0.02059279	-0.007025382	-0.062957953	-0.007540122	0.019975271	-0.005189549	0.001886153	-0.000516017	0.000486528	0.00207038	-0.001832645	-0.008918224	-0.000137002	-0.000119725	0.000205962	-0.000449911	0.000185389	0.000265568	-0.000635516	-0.00040345	-0.000121441	0.000106957	-6.31E-06	-1.96E-05
-0.024814008	-0.519949143	0.032404491	0.026899992	-0.001698955	-0.084093724	-0.278416715	-0.007736341	-0.055326566	-0.169965829	0.002767896	-0.008386739	0.011146528	0.004955668	0.003925495	-0.061766226	0.00309922	-0.000939277	0.001159462	0.001132535	-0.00038608	0.000394939	0.011274795	0.002108481	-0.000621446	0.000279448	-0.000440348	0.000238635	-0.000218666	-9.34E-05	0.000668192	-0.000403044	0.000265975	-3.87E-05	4.76E-06	-4.68E-06
-0.024800255	-0.517468092	0.034033704	0.026846135	-0.001692491	-0.090811988	-0.281637624	-0.007829262	-0.054160835	-0.165369732	0.002775425	-0.008098752	0.010780608	0.004815596	0.005273496	-0.059259377	0.002364081	-0.000758375	0.00109424	0.001201025	-0.000421501	0.000235826	0.010656064	0.002622226	-0.000609482	0.000301912	-0.000462162	0.000287837	-0.000242396	-0.000107938	0.000628215	-0.00028511	0.000261108	-5.94E-05	4.78E-06	-3.29E-06
-0.025005559	-0.521408052	0.031443429	0.027368117	-0.001805817	-0.119265867	-0.295278186	-0.007644475	-0.056425977	-0.174084685	0.002654124	-0.008404277	0.011040716	0.005119506	0.002630067	-0.063945908	0.003237158	-0.000949876	0.001060489	0.00103653	-0.00059483	0.000736075	0.011845965	0.001736421	-0.000564591	0.000277281	-0.000415482	0.00029493	-0.000220484	-0.000142515	0.000717149	-0.000530698	0.000260207	-4.73E-05	3.36E-06	-6.73E-07
-0.023896788	-0.478928549	0.178031815	0.024240782	-0.003884323	-0.247880717	0.255956106	-0.010299835	-0.135405447	0.029006356	-0.006896535	-0.008042543	0.008546908	-0.001892842	-0.012180394	0.041332216	-0.000306925	0.000174349	-0.001881831	-0.002260628	-0.000145225	-0.000799424	-0.005462586	0.002333074	0.001110175	-0.000317197	0.000557647	0.000200336	0.000150158	-0.000359049	0.000298071	6.98E-05	-0.000201635	-1.30E-05	-1.56E-06	4.57E-05
-0.024376256	-0.395068823	0.233005852	0.02466319	-0.004318285	-0.288581367	0.236440786	-0.014569012	-0.105317447	0.148378192	-0.007514706	-1.62E-05	-0.002688451	-0.004606975	0.004366858	0.073231906	-0.013244276	0.003837126	-0.003184034	-0.000681168	-0.002600899	0.001764124	-0.004286554	0.002548127	0.000727882	-7.67E-06	9.68E-06	0.000850956	-0.000335206	-0.000640726	0.000698768	-0.001152337	0.000122816	-5.75E-05	3.96E-06	2.74E-05
-0.024021526	-0.38302338	0.240909705	0.023776547	-0.004204428	-0.332383648	0.215438394	-0.015364994	-0.096528125	0.182505408	-0.007590482	0.001473589	-0.004320663	-0.005482921	0.019421476	0.100765386	-0.019658772	0.005356626	-0.003768548	-0.00035896	-0.002099371	-0.00132016	-0.013230371	0.009555836	0.00097836	0.00010043	-9.97E-05	0.001162316	-0.000511117	-0.000723753	6.91E-05	0.000714576	-1.81E-05	-0.000237046	1.30E-05	4.60E-05
-0.020005042	-0.353411352	0.128019807	0.014984611	-0.005509114	-0.111088549	-0.121854519	-0.014918158	0.047344385	0.105809481	-0.01179529	0.003520152	-0.007379624	0.017730178	0.089532121	0.053931948	-0.031029389	0.007523053	-0.007818494	-0.006155981	-0.000779519	-0.007376509	-0.003625272	0.024302342	0.003261851	-0.000285369	0.001237055	0.001579018	0.000265306	-0.001209915	0.00163318	0.001699408	-0.000380956	-0.000463717	-1.56E-05	0.000125303
-0.025357807	-0.518144999	0.161734797	0.027941694	-0.003323007	-0.008724336	-0.179831103	-0.007637886	-0.180546858	-0.013904891	-0.005044264	-0.010842858	0.012533611	-0.00636099	-0.0338344	0.035384905	0.005343474	-0.00133843	-0.000500199	-0.00085047	-0.00036976	-0.000123044	-0.00967291	-8.17E-05	0.000641124	-5.72E-05	0.00021845	0.000328753	-7.21E-05	-0.000223655	-0.000722072	0.000770753	-0.000252552	-0.000116546	-9.80E-08	2.93E-05
-0.025093359	-0.47964799	0.186967609	0.027059308	-0.003601494	-0.003612631	-0.177384641	-0.00984928	-0.163661755	0.052193695	-0.006164543	-0.007350006	0.007683492	-0.006901805	-0.01914326	0.062924591	-0.002567778	0.00076466	-0.001634119	-0.000766713	-0.000917948	-0.000705032	-0.013341659	0.00316657	0.000866509	-1.53E-05	0.000155494	0.000648059	-0.000225784	-0.000411457	-0.000732333	0.000849028	-0.000249969	-0.000165173	3.58E-06	3.79E-05
-0.020329983	-0.502758559	0.171898598	0.017230235	-0.000572168	-0.14409636	-0.244738382	-0.003394752	-0.172555393	0.012304548	0.000112939	-0.014188538	0.020811619	-0.010554921	-0.022657904	0.049815795	0.013250107	-0.004136216	0.003885981	0.001889216	0.004843468	-0.005319852	-0.012561133	-4.03E-05	-0.001379179	-1.68E-07	-0.000404648	-0.001501405	0.000212141	0.001181286	-0.00105851	0.001280966	0.000123512	0.000291604	8.38E-06	-8.72E-05
-0.024373016	-0.502249617	0.035313462	0.025557502	-0.000928754	0.02091543	-0.068345566	-0.010006978	-0.032368831	-0.14133328	0.004777303	-0.006058368	0.00896598	0.003233369	0.018400015	-0.047621088	-0.0022503	0.000304945	0.00165902	0.002872663	-0.000142507	-0.001228953	0.007261846	0.006085138	-0.001204206	0.000590259	-0.000960364	0.000396212	-0.000522403	5.50E-05	0.000298644	0.000516582	0.000418595	-0.000135785	1.47E-05	-3.36E-05
-0.025581456	-0.614570703	-0.038152074	0.022169459	0.003050095	7.242827258	3.393920793	-0.041355395	-0.028436214	-0.123821235	0.002807303	-0.009425028	0.01242458	0.005364233	0.00488837	-0.071120668	0.002487392	-0.000349797	0.001208929	0.001678875	-0.000795914	0.001082318	0.012567581	0.002171031	-0.000809053	0.000347452	-0.000672688	0.00039061	-0.000360877	-0.000151527	0.000669775	-0.00047138	0.000356312	-8.86E-05	8.62E-06	-1.56E-06
-0.023718833	-0.516280468	0.026102304	0.024307439	-0.002150071	-0.055684808	-0.105068744	-0.007896691	-0.039645821	-0.171395473	0.000676944	-0.008911732	0.011418835	0.008749726	0.009352715	-0.063520613	0.003588568	-0.001066401	0.000170497	-0.000892239	0.000220554	-0.000320004	0.011620827	0.002417585	0.000156543	-8.39E-05	0.000163496	1.04E-05	0.00014367	-0.00017303	0.000716423	-0.00039818	-5.59E-06	3.13E-05	-3.03E-06	2.39E-05
-0.025391504	-0.525713447	0.155640297	0.027869532	-0.003235381	0.073906599	0.036302098	-0.008719603	-0.175361292	-0.024594025	-0.004860478	-0.011162286	0.013001127	-0.005628896	-0.032861455	0.030294222	0.005653965	-0.001425652	-0.000480607	-0.000946017	-0.000271535	-0.000363388	-0.009165432	0.000466158	0.000683623	-6.33E-05	0.000241562	0.000336835	-5.33E-05	-0.000236542	-0.000702916	0.001001504	-0.000274011	-0.000140704	-1.83E-07	3.59E-05
-0.02547768	-0.547047226	0.074652326	0.028527057	-0.002157099	-0.047835559	-0.207905487	-0.006728976	-0.120494976	-0.150041954	0.000673692	-0.011735749	0.015073372	0.001012114	-0.018759613	-0.046765893	0.008777099	-0.002412985	0.001501046	0.000751693	-6.87E-05	0.000329041	0.010003672	0.000788258	-0.000632903	0.000297657	-0.000399098	0.00017677	-0.000173479	-1.41E-05	0.00127452	-0.000163732	0.000438123	-0.000107182	5.17E-06	-1.30E-05
-0.025271215	-0.511725766	0.163940818	0.027829095	-0.003457727	-0.167804073	-0.155660189	-0.007589009	-0.174394716	-0.015989153	-0.004999687	-0.010578331	0.012139632	-0.005628821	-0.034218991	0.027614903	0.006101861	-0.001494556	-0.000407932	-0.000902098	-0.000571736	0.000943555	-0.005371621	-0.002150248	0.000488515	-8.90E-05	0.000219973	0.000205794	-1.93E-05	-0.000194732	-0.000211479	-0.000199803	-0.000117972	-2.39E-05	-2.30E-06	1.69E-05
-0.025062468	-0.482982165	0.182795252	0.027032239	-0.003684029	-0.118279889	-0.131920089	-0.009280716	-0.161175623	0.035806168	-0.006038535	-0.007767711	0.008158507	-0.005900399	-0.022187388	0.050260865	-0.000478397	0.000260805	-0.001448143	-0.000969105	-0.001006076	0.000259804	-0.009010892	0.001014786	0.000775656	-6.85E-05	0.000209651	0.000505834	-0.00013636	-0.000381249	-0.000294676	0.000104106	-0.000163605	-9.04E-05	4.97E-07	3.18E-05
-0.025760119	-0.581302473	0.118323022	0.029450621	-0.002925369	-0.095507901	-0.120993965	-0.004147828	-0.205045973	-0.136023252	-0.002981784	-0.017093292	0.021170414	-0.00457066	-0.062746759	-0.025846784	0.021411656	-0.005533616	0.001780126	-0.001058561	0.000344455	0.002669792	0.003277128	-0.009612973	-2.44E-05	-0.00018822	0.000335428	-0.000469565	0.00029155	0.000182364	3.65E-06	-0.000932837	-5.90E-05	0.000128539	-1.03E-05	-8.22E-06
-0.024802223	-0.470992216	0.019360831	0.02636708	-0.00156548	-0.053802695	-0.198569486	-0.011276458	0.001325118	-0.128144756	0.003550586	-0.002453809	0.003206286	0.004872097	0.023898332	-0.040773237	-0.007761302	0.002046919	-0.000183459	0.001799254	-0.00187952	0.001134288	0.003594782	0.003613731	-0.000261517	0.000333189	-0.00051765	0.000773648	-0.0004941	-0.000399185	-0.000693426	-0.000234008	-5.69E-05	-9.30E-05	5.60E-06	1.50E-05
-0.024490699	-0.428709993	0.047083384	0.025281701	-0.001860675	-0.004783605	-0.175072982	-0.013666807	0.019568529	-0.056705472	0.002281125	0.001367835	-0.002166111	0.004379766	0.038441896	-0.013427049	-0.015808268	0.004219601	-0.001380966	0.00184721	-0.002564983	0.000957596	0.000867027	0.006170116	-5.31E-05	0.00035942	-0.000572427	0.001073366	-0.000637532	-0.000592338	-0.000600819	-0.000455449	-2.90E-05	-0.000114168	8.49E-06	2.11E-05
-0.025099488	-0.50429706	-0.0024775	0.027262415	-0.001288157	0.023065568	-0.161714596	-0.009828142	-0.013762557	-0.187139828	0.004598377	-0.005601547	0.007538078	0.005342072	0.008286013	-0.06994452	0.000289533	-4.51E-05	0.00098461	0.001796085	-0.001590854	0.002605701	0.009449994	-0.00127551	-0.000611817	0.000286714	-0.000485001	0.000403349	-0.00033885	-0.000197712	-0.000439232	-0.001044404	2.98E-05	2.03E-05	7.27E-07	-4.84E-06
-0.024731729	-0.480026173	0.013445539	0.026201729	-0.001395228	0.018898125	-0.163715182	-0.011011984	-0.00181377	-0.140552402	0.003872469	-0.00328036	0.004443395	0.004897733	0.021680798	-0.045106002	-0.006137494	0.001593077	0.000123747	0.001829135	-0.001563948	0.000840753	0.003536331	0.003512484	-0.000321971	0.000326476	-0.000514832	0.000676489	-0.000459349	-0.00032588	-0.000798719	5.68E-05	-7.90E-05	-9.60E-05	6.08E-06	1.36E-05
-0.025137807	-0.514763986	-0.009316241	0.026640796	-0.000776995	0.835789684	0.227914346	-0.013383402	-0.01220911	-0.180881191	0.004493755	-0.005803017	0.007780681	0.005365573	0.00810585	-0.070224204	0.00036204	-1.88E-05	0.000976556	0.001790676	-0.001580842	0.002616856	0.009444603	-0.001266039	-0.000610358	0.000279827	-0.00049001	0.00040088	-0.000339297	-0.00019895	-0.00044413	-0.001031067	3.01E-05	1.89E-05	1.02E-06	-3.68E-06
-0.023915151	-0.432188159	0.044822618	0.023997541	-0.001219668	0.046797853	-0.15034468	-0.01324356	0.019424726	-0.057758926	0.003733849	0.000791972	-0.000604638	0.003043846	0.040415096	-0.010856799	-0.014861714	0.003809302	-0.000418888	0.002785984	-0.001684409	-0.000331096	-0.000939855	0.007224397	-0.000544647	0.000482114	-0.000826329	0.000854201	-0.000689602	-0.000316859	-0.000838153	0.000115303	6.22E-05	-0.000105724	1.36E-05	-6.81E-06
-0.024265538	-0.395599729	0.084801279	0.024494154	-0.002443394	-0.082963583	-0.130000591	-0.015744957	0.025464411	0.020341373	8.21E-05	0.004370944	-0.006555559	0.003886281	0.055430383	0.025211444	-0.025084315	0.006616753	-0.00302154	0.00140718	-0.002749473	-0.001405403	-0.006353454	0.013341972	0.000554051	0.00039011	-0.000525059	0.001572028	-0.000785099	-0.000890175	-0.000671158	0.000910058	-0.000136132	-0.000308153	1.42E-05	5.85E-05
-0.024964466	-0.510877226	0.009224513	0.027023391	-0.001496044	-0.062166833	-0.120018721	-0.009235517	-0.026669638	-0.183909038	0.003814565	-0.006661151	0.008843532	0.005421887	0.005733639	-0.06807737	0.001702958	-0.000448077	0.000971271	0.001361902	-0.001193799	0.002056425	0.010083259	-0.000741267	-0.000527032	0.000231939	-0.000390795	0.000308985	-0.000251011	-0.000172677	-0.000116222	-0.000930341	6.23E-05	2.17E-05	5.11E-07	-8.81E-07
-0.02356436	-0.445347716	0.052194188	0.023411175	-0.002224751	-0.113988084	-0.144871245	-0.011912243	0.004302254	-0.063978608	0.000344524	-0.001440986	0.001445092	0.00624104	0.037827243	-0.00840046	-0.01279768	0.003307199	-0.001752712	9.31E-05	-0.001021752	-0.001645324	-0.00201818	0.009039621	0.000614131	5.57E-05	-6.27E-05	0.000768761	-0.000293445	-0.00055722	-0.000631526	0.000802899	-0.000289578	-0.000130734	6.73E-06	5.65E-05
-0.024934605	-0.503321684	0.014189507	0.026585686	-0.00131358	0.239435241	0.024571539	-0.011278037	-0.020553895	-0.159804227	0.003674756	-0.005497161	0.00732128	0.004912748	0.011763676	-0.0568436	-0.001501642	0.000388137	0.000651011	0.001609238	-0.001302458	0.001389993	0.007468204	0.001430511	-0.00048336	0.000297418	-0.00048115	0.000480206	-0.000357239	-0.000231338	-0.000272124	-0.000472197	5.21E-05	-4.31E-05	3.83E-06	3.21E-06
-0.025059897	-0.496509356	0.146219733	0.027087767	-0.003008135	-0.056807814	-0.069042957	-0.009561435	-0.135734481	-0.016057704	-0.003360769	-0.008105576	0.009365241	-0.003619715	-0.014621733	0.022425763	0.000255942	-4.37E-05	-0.000521389	-2.82E-05	-0.000710444	-0.000146641	-0.003959755	0.002275643	0.000231382	0.00011343	-0.000100819	0.000471831	-0.000232142	-0.000263874	3.99E-05	0.000189604	3.52E-05	-0.000112367	4.49E-06	1.40E-05
-0.024368921	-0.506584886	0.139622028	0.025717499	-0.00320405	-0.159641513	-0.118342751	-0.007723538	-0.139935474	-0.033619152	-0.004325831	-0.009931688	0.011702723	-0.001847029	-0.016654077	0.018312608	0.003356946	-0.000899301	-0.000660985	-0.00127179	0.000208086	-0.001120943	-0.004506904	0.002312187	0.000656494	-0.000146049	0.000298114	0.000162274	5.51E-05	-0.0002127	-7.45E-05	0.000611899	-0.000176859	-5.90E-05	9.06E-07	3.44E-05
-0.024297281	-0.555241031	0.107723661	0.026025027	-0.002711416	-0.169831835	-0.123223818	-0.00452611	-0.162191953	-0.121274556	-0.002662253	-0.01508023	0.019026937	-0.001097029	-0.038035683	-0.022201554	0.015897671	-0.004237225	0.001276283	-0.001348041	0.00128339	7.30E-05	0.002717112	-0.004045943	0.000124477	-0.000259466	0.00038497	-0.000556329	0.000351141	0.000195281	0.000138651	-0.000121831	-9.68E-05	0.00012371	-4.59E-06	3.24E-06
-0.024712689	-0.429626944	0.190078284	0.025812377	-0.00357293	-0.137724629	-0.107838824	-0.012023588	-0.110580756	0.082673445	-0.005062467	-0.002338145	0.001112242	-0.004356542	0.001378139	0.052840704	-0.009732199	0.002750107	-0.002024574	0.000160015	-0.002057392	0.00097342	-0.004313548	0.003230081	0.000340744	0.000153178	-0.000213925	0.000815542	-0.000419306	-0.000495874	0.000349342	-0.000673778	0.000147839	-9.63E-05	6.59E-06	1.24E-05
-0.025035627	-0.493651839	0.148094054	0.026972379	-0.003098382	-0.049789056	-0.065679026	-0.009969557	-0.132983036	-0.005331461	-0.003792581	-0.007613712	0.008660073	-0.003501628	-0.009149494	0.032665247	-0.002333637	0.000595038	-0.001009642	-0.000235625	-0.000576946	-0.001477325	-0.008014555	0.00549206	0.000533369	0.000115878	-4.57E-05	0.000657582	-0.000271229	-0.000365303	-0.000300277	0.001238705	-0.000106099	-0.000221973	6.91E-06	3.59E-05
-0.02545735	-0.547929616	0.067827382	0.028351515	-0.001986802	0.092817687	-0.120406222	-0.007516379	-0.114512594	-0.154156425	0.000989157	-0.011597743	0.01495223	0.001135938	-0.018665222	-0.049353912	0.008930435	-0.002431765	0.001574224	0.000837632	-0.000146551	0.000688663	0.009917837	-9.65E-05	-0.000658052	0.000280551	-0.000393841	0.000139834	-0.000168394	1.96E-06	0.001031372	-0.000330243	0.000385131	-7.37E-05	4.16E-06	-1.51E-05
-0.025395023	-0.545551424	0.069386819	0.028252722	-0.002000168	0.027669377	-0.151639215	-0.007266372	-0.113840175	-0.15157918	0.001033227	-0.011452982	0.014805445	0.001025623	-0.017671022	-0.047577826	0.008560898	-0.002349695	0.001576063	0.000897313	-9.46E-05	0.000503922	0.009445077	0.000262579	-0.000671061	0.000290601	-0.000411241	0.000142901	-0.00017969	1.13E-05	0.000993614	-0.000224426	0.000384161	-8.01E-05	4.91E-06	-1.59E-05
-0.023738624	-0.505185728	0.095885141	0.024395343	-0.000972784	-0.061605709	-0.194444598	-0.008018209	-0.094195667	-0.075836803	0.003057604	-0.008491821	0.012493842	-0.00271184	0.005719224	-0.006343855	0.000647001	-0.000673774	0.002321415	0.00310663	0.00130378	-0.003670152	-0.000580748	0.007736549	-0.001401331	0.000650488	-0.001042856	0.000123091	-0.000481216	0.000381347	0.000266807	0.00170133	0.000517579	-0.000190346	1.82E-05	-5.69E-05
-0.025187879	-0.509826913	0.092807406	0.02750252	-0.002356038	0.000816074	-0.164516621	-0.00920164	-0.097686251	-0.088305814	-0.000285173	-0.008027617	0.009964405	0.000717173	-0.002095566	-0.01827653	0.000127833	-0.000120199	0.000230738	0.000782455	-0.000612539	-0.000544845	0.004335709	0.004656986	-0.000268917	0.000319787	-0.000415247	0.000548793	-0.000331863	-0.000238978	0.000856906	0.000258696	0.000311014	-0.000177095	8.49E-06	5.48E-06
-0.025408823	-0.553702491	0.064091059	0.026786582	-0.001163022	1.601620737	0.602929331	-0.01486248	-0.104982384	-0.116535401	0.000240692	-0.010590145	0.013466893	0.001061661	-0.011768161	-0.03632045	0.00531654	-0.001407905	0.000963817	0.000753147	-0.000242088	-0.000102366	0.006825154	0.002475333	-0.00043719	0.000281457	-0.000395261	0.000325686	-0.000235375	-0.000109657	0.000857616	0.000218309	0.000317794	-0.00014437	6.87E-06	6.89E-07
-0.023614701	-0.417683995	-0.101306937	0.02285414	0.000635709	0.397712724	0.087563437	-0.016994762	0.162650019	-0.18766968	0.01112011	0.005681583	-0.0056729	0.011391106	0.073128003	-0.08006228	-0.020246352	0.005274655	0.000201923	0.00445301	-0.002586048	0.001027305	0.006676109	0.007481241	-0.00102516	0.000639464	-0.001163249	0.001004395	-0.000857507	-0.000376363	-0.001190608	4.80E-05	3.20E-05	-0.00011165	1.58E-05	-4.86E-06
-0.017317953	-0.394439545	-0.086081322	0.009716285	-0.003933666	-0.132837871	-0.166803239	-0.009984545	0.171814292	-0.161174723	-0.005841199	-0.000704912	-0.000521129	0.030180664	0.081550482	-0.063593776	-0.012699533	0.002795314	-0.005759603	-0.008223126	0.00061079	-0.003173672	0.004742422	0.007410217	0.003539228	-0.001115239	0.002370779	9.21E-06	0.001223296	-0.000611157	-0.000952984	0.000143076	-0.001353681	8.75E-05	-4.08E-05	9.66E-05
-0.0240257	-0.408731352	-0.095461056	0.024142406	-0.000152566	-0.10435245	-0.153131786	-0.015315428	0.162511627	-0.187924913	0.010001205	0.006392066	-0.007218474	0.012380821	0.073228482	-0.079052568	-0.021754134	0.005757113	-0.000647444	0.003717034	-0.003241672	0.001665493	0.006985414	0.007528369	-0.000583589	0.000556135	-0.00096236	0.001228124	-0.000835759	-0.00061465	-0.001076597	-0.000179101	-6.41E-05	-0.000142435	1.26E-05	2.02E-05
-0.024123636	-0.419488922	-0.102513504	0.024440177	-4.72E-05	-0.088839478	-0.145693425	-0.014763274	0.157474004	-0.207605474	0.010418686	0.00537605	-0.005802272	0.012463208	0.067878415	-0.089062705	-0.019024082	0.005047391	-0.000215919	0.003773901	-0.003158754	0.002218889	0.009108742	0.00576543	-0.000735239	0.000549445	-0.000968846	0.00109876	-0.000790304	-0.000537613	-0.000979188	-0.000493743	-2.15E-05	-0.00010077	1.11E-05	1.13E-05
-0.024255393	-0.429272513	-0.108929123	0.02483224	-5.27E-05	-0.107604641	-0.1546883	-0.01408938	0.152466651	-0.227156559	0.010584975	0.004420128	-0.004584609	0.012803762	0.062218628	-0.099509297	-0.016331214	0.004369751	6.77E-05	0.003643922	-0.003184903	0.002993464	0.011664839	0.003704517	-0.000804514	0.000511574	-0.000921146	0.000982678	-0.000722349	-0.000499843	-0.000812113	-0.00099044	9.36E-06	-4.76E-05	8.31E-06	6.34E-06
-0.022369845	-0.179654187	0.054747433	0.018546572	-0.001756349	-0.025631996	-0.115406916	-0.025430184	0.250860107	0.158227879	0.004155562	0.025564095	-0.03441995	0.009904136	0.130782091	0.029675554	-0.055686013	0.015185734	-0.00563867	0.00427273	-0.007012555	0.003779161	0.002379889	0.013167645	-0.000119133	0.000654354	-0.001303542	0.00229159	-0.001420113	-0.001315635	-0.000454348	-0.001850803	0.000179886	-0.000149143	2.24E-05	2.81E-05
-0.024118858	-0.416488881	-0.100545314	0.024363221	-0.000105759	-0.057443047	-0.130641947	-0.015106484	0.159184418	-0.200897222	0.010140954	0.00572363	-0.00634974	0.012573871	0.069627468	-0.085708978	-0.020019276	0.005317721	-0.000450584	0.003652096	-0.003226739	0.002055162	0.008357659	0.006407172	-0.000625738	0.000537371	-0.000937143	0.001160203	-0.00079652	-0.000587486	-0.001012218	-0.000373549	-5.41E-05	-0.000119732	1.11E-05	1.81E-05
-0.025252817	-0.499153894	0.17070966	0.027588774	-0.003379129	-0.079639044	-0.167179423	-0.008435491	-0.168119459	0.008289048	-0.004974631	-0.009060653	0.010160952	-0.006304438	-0.027552288	0.039276915	0.002425645	-0.000542233	-0.000710233	-0.00049788	-0.000781877	0.000367152	-0.007861394	7.15E-05	0.000472802	1.02E-05	7.91E-05	0.000411823	-0.000162365	-0.000256851	-0.000344316	0.000190457	-9.76E-05	-9.23E-05	1.66E-06	1.71E-05
-0.025757985	-0.566417774	0.126604991	0.029320198	-0.002854318	-0.097565784	-0.175767254	-0.004743746	-0.198283644	-0.109798811	-0.002781064	-0.0153752	0.018997606	-0.005517768	-0.055061976	-0.012349568	0.017205348	-0.00446215	0.001517441	-0.000475902	0.000135685	0.001910553	0.000178586	-0.0069029	-8.87E-05	-5.08E-05	0.000139655	-0.000227555	0.000109148	0.000127123	-0.000185737	-0.000390615	-2.76E-05	4.03E-05	-5.15E-06	-1.00E-05
-0.025545584	-0.533927689	0.147907184	0.028426985	-0.003050603	0.061487441	-0.099519095	-0.00744774	-0.182391971	-0.047540032	-0.003972416	-0.012167302	0.014494766	-0.005895749	-0.040577977	0.014860203	0.009412217	-0.002391303	0.000322563	-0.000510193	-0.00034876	0.001051962	-0.00421952	-0.003096625	0.000228363	-1.92E-05	0.000112483	0.000124573	-3.61E-05	-8.60E-05	-0.000275984	-6.11E-05	-7.02E-05	-3.53E-05	-1.58E-06	5.79E-06
-0.025802913	-0.568566511	0.125191178	0.02943436	-0.002900895	-0.077032892	-0.165923698	-0.004833766	-0.199064262	-0.112868743	-0.002941163	-0.015590134	0.019218344	-0.005264964	-0.055787109	-0.013621147	0.017543833	-0.004542091	0.001450249	-0.000646795	0.000135387	0.001938209	0.000285862	-0.006990142	-1.17E-05	-7.82E-05	0.000192008	-0.000228132	0.000136612	0.000106783	-0.000192177	-0.000353836	-5.86E-05	3.67E-05	-6.10E-06	-4.69E-06
-0.025774879	-0.568986055	0.124918685	0.029416917	-0.002873997	-0.12970685	-0.191175821	-0.004444892	-0.199734599	-0.115507423	-0.002753716	-0.015681563	0.019399381	-0.005390343	-0.056458367	-0.014947209	0.017953617	-0.004657178	0.001587832	-0.000540168	0.000171281	0.002022615	0.000671863	-0.007319931	-8.99E-05	-6.60E-05	0.000162688	-0.000262863	0.00013372	0.000138727	-0.000166826	-0.000444908	-3.19E-05	5.01E-05	-5.88E-06	-9.91E-06
-0.025723313	-0.564427226	0.127912244	0.029195882	-0.002835638	-0.070583877	-0.162832052	-0.004970774	-0.197101145	-0.105175044	-0.002815886	-0.015154832	0.018715315	-0.005598594	-0.053842831	-0.010098686	0.016618835	-0.004312844	0.001457722	-0.00044331	0.000135482	0.001764044	-0.00032159	-0.006496785	-7.75E-05	-4.23E-05	0.000128012	-0.000203679	9.47E-05	0.000119501	-0.000213701	-0.000307666	-3.14E-05	3.07E-05	-4.65E-06	-9.28E-06
-0.025612484	-0.557880838	0.088419796	0.02893751	-0.002351919	-0.067680416	-0.186189811	-0.005965763	-0.147107257	-0.14587076	-0.000270132	-0.013375347	0.016996934	-0.000924414	-0.032315438	-0.040438999	0.012627908	-0.003373637	0.001685077	0.000361396	5.14E-05	0.001026059	0.008026132	-0.002299668	-0.000523457	0.000183674	-0.000228712	-8.00E-06	-6.00E-05	6.16E-05	0.000916195	-0.000379256	0.000320778	-4.39E-05	1.25E-06	-1.55E-05
-0.024601238	-0.413468321	0.183115513	0.025435681	-0.003504636	-0.069858273	-0.187245177	-0.012950731	-0.086542637	0.091381667	-0.004650636	-0.000360921	-0.001403782	-0.002436066	0.016352843	0.051231254	-0.014641413	0.003996428	-0.002474798	0.000403962	-0.002244401	4.88E-05	-0.002356084	0.007262937	0.000314234	0.00027218	-0.000373653	0.00107542	-0.000543537	-0.000624618	0.000970594	-0.000345434	0.000310446	-0.000195295	1.12E-05	2.04E-05
-0.025330048	-0.530395054	0.106444119	0.028019871	-0.002585596	-0.033788257	-0.169944754	-0.007684362	-0.133601357	-0.093111593	-0.001416065	-0.010705066	0.01326426	-0.001103509	-0.018051219	-0.013750465	0.005388138	-0.00148818	0.000524282	0.000179496	-0.000141811	-0.000504991	0.002255347	0.002477629	-0.00010377	0.000195405	-0.000202083	0.000332538	-0.000175183	-0.000143001	0.00063571	0.00052321	0.000196614	-0.000158546	5.30E-06	9.58E-06
-0.025328428	-0.525845272	0.109431452	0.027974233	-0.002595345	-0.056337602	-0.180755303	-0.007822947	-0.131478242	-0.084723712	-0.001427663	-0.010155002	0.012545107	-0.001352165	-0.015414498	-0.008831298	0.00393023	-0.001118221	0.0003835	0.000302886	-0.000195022	-0.000856651	0.000917437	0.003583001	-7.76E-05	0.000232533	-0.000244835	0.000423889	-0.000227722	-0.000172333	0.000538523	0.000809308	0.000184378	-0.00019785	6.80E-06	1.23E-05
-0.025555401	-0.558043601	0.088319688	0.02878625	-0.002300417	-0.062905329	-0.183900253	-0.005835813	-0.147131096	-0.145990175	-0.000161234	-0.013382148	0.017051909	-0.001022707	-0.032315734	-0.040511437	0.012734861	-0.003408232	0.001759618	0.000432279	0.000103643	0.000985855	0.008036333	-0.002331272	-0.000567281	0.000191073	-0.000248067	-3.00E-05	-6.28E-05	8.39E-05	0.000912363	-0.000378269	0.000332398	-3.86E-05	1.64E-06	-1.84E-05
-0.02537216	-0.550634652	0.093173683	0.028390653	-0.002254306	-0.109053713	-0.206025664	-0.006030916	-0.143778705	-0.133022185	-7.95E-05	-0.012838234	0.01648804	-0.001418586	-0.028263377	-0.033207201	0.01114045	-0.003037116	0.001714689	0.000637903	0.000255883	0.000317866	0.006214544	-0.000924364	-0.000594564	0.000228881	-0.000310361	2.95E-06	-0.000108115	0.000102697	0.000783398	-1.33E-05	0.00032732	-6.61E-05	3.94E-06	-1.96E-05
-0.025848755	-0.581807973	0.121580374	0.029626109	-0.002738202	-0.07295905	-0.144255721	-0.003933249	-0.210689663	-0.131779503	-0.002468354	-0.017025273	0.021236159	-0.006037462	-0.065328071	-0.022426536	0.021668362	-0.005609582	0.002134553	-0.000481226	0.000289227	0.00286196	0.002007412	-0.01025467	-0.000261317	-0.000101451	0.000181685	-0.000469446	0.000201478	0.000259658	-0.00028244	-0.000925212	-3.05E-05	0.000130988	-8.36E-06	-2.39E-05
-0.025404617	-0.51799885	0.163412572	0.028074122	-0.003304752	-0.059606264	-0.137861371	-0.007762171	-0.180905447	-0.015207394	-0.004819751	-0.010883516	0.012633186	-0.006668246	-0.035764662	0.033038378	0.006048157	-0.001507979	-0.000298989	-0.000662286	-0.000477109	0.000453233	-0.008460248	-0.001392761	0.000491708	-4.11E-05	0.000168093	0.00027308	-8.13E-05	-0.000181183	-0.000658773	0.000326462	-0.000195894	-7.18E-05	-6.36E-07	1.78E-05
-0.025426944	-0.538674841	0.149854604	0.028302952	-0.003029444	-0.039283598	-0.128117298	-0.006813712	-0.189276571	-0.048134061	-0.003976103	-0.012858829	0.015572048	-0.006674195	-0.041730332	0.021546967	0.009928665	-0.002592698	0.000442148	-0.000521437	0.000125999	-2.39E-05	-0.008263294	-0.001844812	0.000326239	-3.23E-05	0.000150092	8.88E-05	-2.43E-05	-2.76E-05	-0.000876307	0.000917994	-0.000229459	-8.67E-05	2.39E-07	1.35E-05
-0.024324975	-0.365078491	0.263678168	0.024366244	-0.004436194	0.020542573	-0.099448278	-0.015132307	-0.119703833	0.224541197	-0.009095077	0.00224445	-0.005998485	-0.008204916	0.007148442	0.114037479	-0.018729904	0.005312894	-0.004044425	-0.000470198	-0.003018245	0.001232205	-0.013728232	0.004159552	0.00100612	1.62E-05	-1.63E-05	0.001115484	-0.000500186	-0.000744162	-0.000294987	-0.000598408	-8.06E-05	-0.000109082	6.78E-06	3.34E-05
-0.025614526	-0.549772781	0.149735938	0.028835342	-0.003302562	-0.117114501	-0.132551303	-0.005752625	-0.202216416	-0.063900251	-0.004669981	-0.014148901	0.01691967	-0.006486136	-0.051748088	0.014122553	0.013498271	-0.003448899	0.000435454	-0.001184158	-2.42E-05	0.001186362	-0.006326688	-0.00508224	0.000506253	-0.000173413	0.000377398	-4.87E-05	0.000129463	-4.55E-05	-0.000806588	0.000221138	-0.000301042	-7.65E-06	-6.45E-06	1.94E-05
-0.025786266	-0.569431074	0.136847064	0.029393522	-0.003096812	-0.111241649	-0.129733456	-0.004620479	-0.21170593	-0.100983121	-0.003809829	-0.016056929	0.019606395	-0.006403603	-0.062002756	-0.005098115	0.018755695	-0.00481608	0.001305526	-0.001018303	0.000127444	0.002328106	-0.002019387	-0.008648553	0.000175064	-0.000181021	0.000347709	-0.00031028	0.000211284	0.000112755	-0.000583475	-0.000496568	-0.000198296	8.44E-05	-9.15E-06	-9.49E-07
-0.02577365	-0.569754778	0.136631432	0.029355063	-0.003119789	-0.083843603	-0.116598953	-0.00482199	-0.211439364	-0.099994003	-0.003966249	-0.016101659	0.019640259	-0.006254207	-0.061374395	-0.003913953	0.018544897	-0.004765232	0.001205395	-0.001141732	0.00018346	0.00209256	-0.002639627	-0.00817202	0.000258527	-0.000198285	0.000385187	-0.000294679	0.000224391	9.46E-05	-0.000649886	-0.000285561	-0.000239176	6.69E-05	-9.21E-06	5.15E-06
-0.025826921	-0.58011942	0.123755744	0.029588	-0.002942818	-0.047041461	-0.179986994	-0.003953008	-0.212422673	-0.126553427	-0.003249918	-0.017067338	0.021058248	-0.005559212	-0.065184068	-0.019322105	0.021357455	-0.00550543	0.001731835	-0.001018665	0.000276919	0.002726259	0.001288276	-0.009920071	1.93E-05	-0.000189271	0.000342859	-0.000445282	0.000271557	0.000181888	-0.000292995	-0.000804699	-0.000122467	0.000121498	-1.04E-05	-7.67E-06
-0.025835684	-0.576939911	0.125839394	0.029572383	-0.00298374	-0.038618136	-0.175949135	-0.004229201	-0.210855058	-0.12038468	-0.003404163	-0.016722111	0.020555962	-0.005572973	-0.063597074	-0.016306511	0.02043975	-0.005261569	0.001571017	-0.001043422	0.000204416	0.002608535	0.000678815	-0.009392492	7.62E-05	-0.000184788	0.000345507	-0.00038869	0.000253176	0.000146898	-0.000315202	-0.000728016	-0.000135362	0.000105456	-1.02E-05	-4.23E-06
-0.025661408	-0.560031349	0.136929661	0.029055755	-0.003104115	-0.081979787	-0.196738859	-0.004918368	-0.202973881	-0.089576964	-0.003898443	-0.015078601	0.018327549	-0.005882154	-0.054872456	-5.11E-05	0.016035136	-0.004129385	0.000964226	-0.001008458	0.000119908	0.00158724	-0.003033545	-0.006341442	0.000270294	-0.000150685	0.000319248	-0.000179451	0.000161748	4.37E-05	-0.000522222	-8.79E-05	-0.000197867	2.71E-05	-6.90E-06	8.00E-06
-0.02580552	-0.585625531	0.120148969	0.029428198	-0.002708734	0.14173347	-0.089486134	-0.00459979	-0.21357987	-0.131089885	-0.002902777	-0.017498546	0.021767047	-0.005764064	-0.066905489	-0.022690959	0.022471856	-0.005802445	0.002042239	-0.000822574	0.000395743	0.002881595	0.002125154	-0.010650432	-0.000141286	-0.000172196	0.000287997	-0.000532976	0.000273813	0.000254402	-0.00024795	-0.000971994	-7.13E-05	0.000150563	-9.94E-06	-1.79E-05
-0.02583463	-0.583770436	0.12340372	0.029680905	-0.002899856	-0.039770137	-0.251466066	-0.003235191	-0.219293503	-0.131163375	-0.003175468	-0.017606683	0.021791681	-0.006045484	-0.069316315	-0.021066597	0.022926629	-0.005911735	0.001970896	-0.000973705	0.000334585	0.003076196	0.001584129	-0.011224844	-6.14E-05	-0.000202564	0.000346784	-0.000538595	0.000297821	0.000241276	-0.000357887	-0.001015277	-0.000119787	0.00015845	-1.14E-05	-1.51E-05
-0.0249025	-0.449172753	0.219677178	0.026280601	-0.004059895	-0.115395044	0.090275603	-0.01163486	-0.158207504	0.098904265	-0.007475072	-0.005253062	0.004344737	-0.007610152	-0.022308191	0.069459794	-0.003411069	0.001203031	-0.002070893	-0.000980431	-0.001819484	0.00197222	-0.009269361	-0.001789461	0.000791513	-0.000126879	0.000227284	0.000511686	-0.000165982	-0.000425336	-0.000403051	-0.000876755	-0.000161489	6.70E-06	-1.58E-06	2.15E-05
-0.024957445	-0.485680998	0.195734999	0.026782753	-0.003710227	-0.196731646	0.051282564	-0.009962529	-0.170437267	0.050696121	-0.006407856	-0.008246034	0.00888672	-0.007558922	-0.024878076	0.06401739	-0.00026309	0.000165928	-0.001411803	-0.000956826	-0.000690507	-0.000387129	-0.013766171	0.001294051	0.000867237	-9.34E-05	0.000251482	0.000462285	-0.000133411	-0.000323972	-0.000918362	0.000619635	-0.000308619	-9.79E-05	1.16E-06	3.21E-05
-0.025869747	-0.580610209	0.133491561	0.029622163	-0.00306607	-0.192769501	0.053192099	-0.004875531	-0.21373813	-0.118570396	-0.003477899	-0.017042543	0.020999331	-0.006246679	-0.066276201	-0.013317331	0.0211223	-0.005436374	0.001661034	-0.001022928	0.000261806	0.002668363	-0.000474668	-0.009963663	7.47E-05	-0.000196813	0.000360302	-0.000427102	0.000259839	0.000178143	-0.000532959	-0.000664213	-0.00018029	0.000114894	-1.03E-05	-6.47E-06
-0.02522736	-0.536804426	0.148013448	0.027650786	-0.003277448	-0.060055181	0.11222025	-0.008017537	-0.175697058	-0.049120128	-0.004737398	-0.012483972	0.014824192	-0.004481576	-0.03620932	0.018143359	0.008694409	-0.002243728	-0.000179665	-0.001322608	0.000101729	-0.000246736	-0.006488585	-0.000751751	0.000674411	-0.000147126	0.000358836	0.000126173	8.66E-05	-0.000158216	-0.000465159	0.000805794	-0.000264632	-8.84E-05	-2.65E-06	3.45E-05
-0.025408727	-0.565796076	0.129001797	0.028354969	-0.003101749	-0.085936293	0.099815709	-0.006131782	-0.189863939	-0.104644574	-0.00385646	-0.015461373	0.018901567	-0.003895607	-0.051352188	-0.010173182	0.016622267	-0.004306658	0.000929002	-0.001412137	0.000376451	0.0013497	-0.000231361	-0.005958786	0.0003317	-0.000211233	0.000415399	-0.000272782	0.000262606	4.97E-05	-0.000139953	-0.000210321	-0.000164774	4.83E-05	-8.34E-06	1.15E-05
-0.024794617	-0.486982003	0.180678315	0.026398238	-0.003854965	-0.191458304	0.049220557	-0.009535083	-0.156577631	0.025589989	-0.006539823	-0.008399826	0.008877117	-0.004429332	-0.022940013	0.043300847	0.0010895	-0.000137443	-0.001573485	-0.001648159	-0.000790806	0.000408234	-0.007000631	0.00011498	0.000955502	-0.000201986	0.000415118	0.000350446	2.38E-05	-0.000374378	-0.000122523	-0.000120651	-0.000218897	-3.85E-05	-3.35E-06	3.93E-05
-0.025302304	-0.538727416	0.146754094	0.027749248	-0.003189838	0.031120343	0.155931014	-0.008430504	-0.176038513	-0.050343026	-0.00458754	-0.012526972	0.014898279	-0.004618322	-0.03706059	0.016578169	0.008958193	-0.002299738	-8.52E-05	-0.001205179	3.35E-05	-1.14E-05	-0.005918086	-0.001181488	0.000603264	-0.0001305	0.000322908	0.000121255	7.15E-05	-0.000148607	-0.000414275	0.000643404	-0.000231685	-7.77E-05	-2.56E-06	3.05E-05
-0.025715496	-0.576751815	0.125898481	0.028967696	-0.003024486	-0.585660527	0.765887545	-0.008353384	-0.170457054	-0.133097886	-0.002128878	-0.015409339	0.019245452	-0.003271284	-0.049075316	-0.025624298	0.017000382	-0.004419002	0.001533311	-0.000615053	0.000231805	0.001778252	0.003446513	-0.006156792	-9.64E-05	-6.43E-05	0.00016046	-0.000243986	0.000148297	9.75E-05	0.00016965	-0.000503641	1.91E-05	4.51E-05	-5.14E-06	-5.17E-06
-0.024417578	-0.377201039	0.256742476	0.024423016	-0.004499458	-0.568677516	0.774015465	-0.017594361	-0.090908327	0.17870409	-0.007460848	0.001921979	-0.005284138	-0.005601969	0.007832796	0.081787489	-0.016045537	0.004647049	-0.003341708	-0.000149834	-0.003132114	0.002500007	-0.004534325	0.001996146	0.000553664	6.99E-05	-0.000147527	0.000951859	-0.000461523	-0.000656518	0.000549222	-0.001441536	0.000170931	-4.80E-05	5.91E-06	1.57E-05
-0.025785062	-0.570815033	0.129793847	0.029013144	-0.003004124	-0.539973066	0.787790257	-0.009027568	-0.167321605	-0.120628738	-0.00213225	-0.014605617	0.018171903	-0.003658232	-0.045913358	-0.019664229	0.015037833	-0.003903945	0.001351567	-0.000400251	5.16E-05	0.001570465	0.0022043	-0.005069608	-9.58E-05	-7.16E-06	8.50E-05	-0.000113336	6.66E-05	5.07E-05	0.000110798	-0.000334225	3.13E-05	5.13E-06	-3.39E-06	-4.20E-06
-0.025797692	-0.579142005	0.124331141	0.029150082	-0.002909312	-0.55450563	0.780823834	-0.008464498	-0.171404208	-0.136680432	-0.001751621	-0.015526059	0.019501915	-0.003604743	-0.050149637	-0.027688605	0.017440448	-0.00454101	0.001760939	-0.000344206	0.000211746	0.001935855	0.003909278	-0.006526408	-0.000241359	-1.85E-05	7.97E-05	-0.000254872	0.000114195	0.000136341	0.000186312	-0.000584626	6.85E-05	4.85E-05	-4.40E-06	-1.32E-05
-0.025476751	-0.530813325	0.156031026	0.027767897	-0.003245219	-0.351270453	0.878252246	-0.012178975	-0.147419198	-0.042673173	-0.003654251	-0.010553203	0.012484537	-0.004109356	-0.02692628	0.015979367	0.004926425	-0.001230316	-0.000211363	-0.00048431	-0.000481659	0.000146922	-0.004247675	0.000425593	0.000363559	3.26E-05	6.46E-05	0.000357806	-0.000118766	-0.000229703	-9.78E-05	0.000368526	-5.93E-05	-0.000116216	1.59E-06	2.08E-05
-0.023947745	-0.300422936	0.307083636	0.022784	-0.005112366	-0.552153032	0.781934158	-0.020454647	-0.064611996	0.281831435	-0.009356971	0.007821732	-0.01384919	-0.00610782	0.020431562	0.105946695	-0.024515909	0.00712193	-0.00470667	-6.40E-05	-0.004430993	0.00401855	-0.003438601	0.001764034	0.000629476	6.66E-05	-0.000219864	0.001178782	-0.000584131	-0.000829455	0.000740571	-0.001961726	0.000231413	-4.05E-05	6.90E-06	1.96E-05
-0.025401943	-0.543086001	0.147978949	0.027843886	-0.003057623	-0.460531583	0.825871656	-0.011002864	-0.15303946	-0.064896597	-0.002888243	-0.011910854	0.014624679	-0.004309743	-0.030208281	0.009431036	0.007497501	-0.001983635	0.000403886	-0.000259337	6.73E-05	-0.00044839	-0.004619398	0.000462365	0.000192766	5.70E-05	1.76E-05	0.000208779	-9.09E-05	-8.93E-05	-0.000295131	0.000899701	-7.42E-05	-0.000128829	3.18E-06	1.43E-05
-0.024785864	-0.428073537	0.223384719	0.025584443	-0.004124607	-0.530631587	0.792256731	-0.016183431	-0.107188414	0.114889789	-0.006429965	-0.00179607	0.000109172	-0.005207441	0.002756064	0.071932334	-0.012044192	0.003399518	-0.002742115	-0.000324509	-0.00215918	0.000442792	-0.00843345	0.004659025	0.000726231	8.71E-05	-6.82E-05	0.000958794	-0.00041721	-0.000620221	0.000132555	-0.000210334	1.78E-05	-0.000150733	6.92E-06	3.12E-05
-0.025783819	-0.575511574	0.126717264	0.029048412	-0.002930617	-0.543211184	0.786238483	-0.008672462	-0.169523835	-0.129269763	-0.00187785	-0.01507084	0.018860899	-0.003687822	-0.048053303	-0.023735334	0.016255624	-0.004230161	0.001586547	-0.00033165	0.000150717	0.001698957	0.002931085	-0.005706042	-0.000182842	-4.90E-06	7.08E-05	-0.00018248	8.44E-05	0.000100105	0.00012508	-0.000394784	4.95E-05	2.11E-05	-3.61E-06	-9.08E-06
-0.025556209	-0.559796949	0.084545306	0.028791847	-0.002419356	-0.118995177	-0.147177272	-0.005667088	-0.144953048	-0.15391755	-0.0003883	-0.013541993	0.017108452	-0.000472904	-0.034343494	-0.044251026	0.01358709	-0.00358597	0.001622013	6.90E-05	-2.19E-05	0.001564108	0.008448632	-0.003742518	-0.00041032	9.84E-05	-0.000106861	-8.30E-05	1.52E-05	5.02E-05	0.00073491	-0.000690461	0.000226622	1.00E-05	-2.00E-06	-1.09E-05
-0.025064388	-0.495299138	0.126833496	0.027053456	-0.002911032	-0.04205653	-0.110299554	-0.009909674	-0.113709806	-0.031648632	-0.002723011	-0.0071812	0.008284275	-0.001286024	-0.002081417	0.01615157	-0.003190612	0.000788861	-0.000906584	-3.61E-05	-0.000660798	-0.001558162	-0.004050101	0.006702671	0.00039983	0.000186194	-0.000145349	0.000731141	-0.000305829	-0.000404977	0.000169608	0.001118899	1.56E-05	-0.000246862	7.73E-06	3.67E-05
-0.025078345	-0.494815959	0.127152999	0.027049445	-0.002803504	0.013610729	-0.083611199	-0.009929167	-0.114824257	-0.035915447	-0.002360099	-0.007314897	0.008481369	-0.001495484	-0.006798503	0.00735722	-0.00113782	0.000308108	-0.000476808	0.000225102	-0.000889808	-8.64E-05	0.000179192	0.003392902	7.34E-05	0.000191008	-0.000221378	0.000556837	-0.000282607	-0.000307364	0.000537584	-1.59E-05	0.000175393	-0.000131782	5.78E-06	1.25E-05
-0.025275302	-0.517509933	0.112268743	0.02780452	-0.002766795	-0.127087799	-0.151061663	-0.008158116	-0.125138048	-0.076330051	-0.001823509	-0.009415118	0.011383373	-0.001054255	-0.014101603	-0.00632651	0.002926749	-0.000802518	3.70E-05	5.54E-05	-0.000490104	-0.000276782	0.000809591	0.002676724	7.37E-05	0.000164464	-0.000148211	0.000439356	-0.000198049	-0.000237462	0.000398423	0.000387056	0.000107565	-0.000150641	4.10E-06	1.75E-05
-0.023846855	-0.328831485	0.235981254	0.023013912	-0.004158219	-0.065646247	-0.121621247	-0.017529354	-0.046641106	0.231022958	-0.007303797	0.007218574	-0.012063572	-0.003104418	0.046483169	0.107675059	-0.030899932	0.008373206	-0.005026773	0.000240879	-0.003453018	-0.000747667	-0.009990318	0.012925886	0.000937619	0.000261323	-0.000369569	0.001668869	-0.000783815	-0.001033196	0.000709721	-0.000314006	0.000195315	-0.000254037	1.58E-05	4.70E-05
-0.025431245	-0.569981154	0.111562766	0.02853283	-0.002627779	0.089346613	-0.15020835	-0.005131625	-0.186250087	-0.125958492	-0.00237722	-0.015727101	0.019677762	-0.003514306	-0.050001876	-0.023965128	0.017651838	-0.004638066	0.001653769	-0.000652497	0.000521145	0.001380089	0.003375269	-0.00592194	-0.000145909	-6.73E-05	0.000157518	-0.000332359	0.000185981	0.000171154	0.000305207	-0.000380535	6.30E-05	4.75E-05	-5.24E-06	-1.06E-05
-0.023996159	-0.486303203	0.166436332	0.02475104	-0.003149163	-0.018223763	-0.201788396	-0.008460101	-0.148397633	0.021216046	-0.005072432	-0.008717704	0.010164234	-0.004261354	-0.012930524	0.044743937	0.000192301	-9.50E-05	-0.000878678	-0.00090317	0.000365211	-0.001978781	-0.00873745	0.004037925	0.000583523	-9.29E-05	0.00017169	0.000203644	-4.68E-05	-0.000177327	-7.42E-05	0.000872154	-9.75E-05	-7.77E-05	6.12E-06	2.43E-05
-0.0254633	-0.562141794	0.116707713	0.028448941	-0.002622548	0.155131688	-0.118670812	-0.005975627	-0.182010039	-0.109191489	-0.002511186	-0.014729273	0.018317893	-0.003869792	-0.045667749	-0.01581288	0.015131819	-0.003970865	0.001363612	-0.000486308	0.000350464	0.001017988	0.001613972	-0.004413866	-9.86E-05	-2.02E-05	9.43E-05	-0.000184376	1.00E-04	0.000106857	0.000215867	-0.000112186	5.85E-05	1.00E-06	-2.69E-06	-6.58E-06
-0.017592185	-0.024402361	0.393295008	0.007072932	-0.008087116	-0.0325908	-0.240343863	-0.022209014	0.093851758	0.547372343	-0.020772492	0.024335007	-0.038760161	0.012340985	0.101828267	0.13475103	-0.050161355	0.014255608	-0.011818751	-0.006788951	-0.004664848	0.001815205	0.010615662	0.012100463	0.003235979	-0.00097833	0.001414459	0.001062294	0.000378513	-0.00149471	0.003438746	-0.001574047	-8.52E-05	-8.40E-06	-1.03E-05	0.00013987
-0.02210845	-0.516590342	0.070556416	0.02087115	-0.004058968	-0.066270301	-0.256466018	-0.005474026	-0.077428967	-0.122370726	-0.007205161	-0.012210015	0.014216385	0.013940674	0.010823506	-0.038165131	0.005092568	-0.001643346	-0.002510101	-0.006008285	0.001981541	-0.00431436	0.010757471	0.008542225	0.002118046	-0.000719973	0.001477069	-0.000187929	0.000940792	-0.000420593	0.002459908	0.000939318	-0.000246568	-8.83E-05	-1.88E-05	0.000103081
-0.021142015	-0.484882994	0.091356094	0.018358558	-0.004437894	0.035335461	-0.207760009	-0.00715472	-0.061021554	-0.059128508	-0.009439942	-0.009816256	0.01076739	0.014853509	0.028164431	-0.005982261	-0.002215052	0.000203874	-0.004040277	-0.006984571	0.002285154	-0.00668948	0.003720826	0.014117492	0.002826985	-0.000838027	0.00173235	2.57E-05	0.000973537	-0.000595259	0.002106409	0.002101186	-0.000479224	-0.000185954	-1.70E-05	0.000132617
-0.025500293	-0.532651891	0.167564399	0.028365731	-0.003563109	-0.315618505	0.160531433	-0.007924628	-0.188916806	-0.030737687	-0.005248811	-0.012341641	0.01444022	-0.006642877	-0.042899493	0.029635422	0.008990132	-0.002262434	-0.00022466	-0.001185626	-0.000253981	0.000573244	-0.00896405	-0.002674794	0.000683297	-0.000149608	0.000357753	0.000153912	4.38E-05	-0.000162742	-0.000871699	0.00052181	-0.000328861	-6.05E-05	-3.91E-06	2.88E-05
-0.024496858	-0.555783755	0.152418191	0.026425883	-0.002435082	-0.299196864	0.168404656	-0.005738686	-0.198534582	-0.069517367	-0.002411623	-0.015527323	0.020079678	-0.008187213	-0.050373781	0.013702985	0.016607654	-0.004513084	0.002132908	0.000107859	0.001523655	-0.000395641	-0.007078033	-0.005024763	-0.000324059	-4.96E-05	4.64E-05	-0.000573805	0.000142557	0.000451964	-0.001000335	0.000663686	-0.00013296	7.83E-05	-9.58E-07	-2.96E-05
-0.024871063	-0.491738957	0.028580666	0.026572208	-0.001632823	0.058444989	-0.150559599	-0.010876815	-0.018984439	-0.13748571	0.00301134	-0.004536352	0.006002862	0.005798037	0.02318271	-0.047368756	-0.005805209	0.001417902	7.60E-05	0.001533617	-0.001158612	-0.000424557	0.007191376	0.006796236	-0.00036022	0.000403387	-0.000576249	0.00076108	-0.000460127	-0.00036593	0.000286863	0.000342361	0.0001707	-0.000186323	9.02E-06	1.85E-05
-0.024839102	-0.484454244	0.033350165	0.026591115	-0.001808187	-0.092245505	-0.222802964	-0.010558894	-0.016826194	-0.129077661	0.002741608	-0.004003197	0.005224582	0.005846083	0.025519026	-0.042950809	-0.007079717	0.001750726	-0.000172516	0.001445475	-0.001252959	-0.000553612	0.006489122	0.007409942	-0.000267741	0.000396986	-0.00055463	0.000824	-0.000472696	-0.000414478	0.000283024	0.000374135	0.000152311	-0.000197569	9.07E-06	2.31E-05
-0.024464788	-0.433994112	0.066435776	0.025220332	-0.002134767	0.022701531	-0.167701397	-0.013952789	0.006752925	-0.036749632	0.00108529	0.000836154	-0.001517362	0.005170213	0.047118407	-0.002448343	-0.018617974	0.004805632	-0.001876717	0.001476413	-0.001942139	-0.001829653	4.56E-05	0.012976739	0.000152034	0.000454452	-0.000617723	0.001326842	-0.000693769	-0.000708316	0.000152303	0.000842249	0.000104914	-0.000303397	1.47E-05	4.29E-05
-0.02318751	-0.30336733	0.1521129	0.020732877	-0.00278961	0.594005092	0.106177834	-0.022323041	0.063170022	0.183985885	-0.002963382	0.012285059	-0.017733713	0.004019248	0.087324381	0.073177462	-0.040854644	0.010918286	-0.005283106	0.001444897	-0.003804835	-0.001970774	-0.006348172	0.019129388	0.000724316	0.000453209	-0.000716227	0.002015309	-0.00101988	-0.001184078	0.000289917	0.000582059	0.000124547	-0.000355585	2.27E-05	6.57E-05
-0.023891195	-0.36344315	0.112702019	0.023365914	-0.002705304	-0.004328977	-0.180664546	-0.01675801	0.03432919	0.071205415	-0.000954747	0.006802797	-0.010041756	0.004635674	0.065742188	0.032748225	-0.029434074	0.00780651	-0.003582034	0.001456239	-0.003135641	-0.001133011	-0.001315715	0.014687109	0.000381395	0.000448075	-0.000666732	0.001654499	-0.000849392	-0.000957356	0.000426948	0.00010614	0.000173576	-0.000283212	1.69E-05	4.78E-05
-0.025009985	-0.514208259	0.01385087	0.027121867	-0.001472744	0.007736032	-0.174867075	-0.009138256	-0.030378616	-0.18210892	0.003839082	-0.006841265	0.009179578	0.006144911	0.010729239	-0.070674059	0.000644298	-0.000251332	0.001029944	0.001549034	-0.000970559	0.001024411	0.012651979	0.002280976	-0.00069162	0.000356561	-0.000554606	0.000421599	-0.000325767	-0.000188647	0.000602035	-0.000640564	0.000278251	-5.82E-05	4.73E-06	-3.24E-06
-0.025037257	-0.508882297	0.017341614	0.02719254	-0.001570772	-0.062308194	-0.20844739	-0.009150198	-0.028329455	-0.174019363	0.003673298	-0.00628672	0.008390543	0.006061464	0.013239159	-0.065913828	-0.000836262	0.000133113	0.000798396	0.00155295	-0.001073604	0.000751128	0.011442014	0.003305908	-0.000607494	0.000375608	-0.000562353	0.000524489	-0.000364543	-0.00024189	0.000523587	-0.000395045	0.000250865	-9.70E-05	5.49E-06	2.85E-06
-0.024920649	-0.500810222	0.093246322	0.026899832	-0.002559114	-0.123298141	-0.185463322	-0.00924273	-0.085561381	-0.081028076	-0.000749394	-0.007212416	0.008816151	0.002269542	0.006874176	-0.015114604	-0.002618462	0.000564612	-0.000337325	0.000349566	-0.000478702	-0.001587969	0.003942511	0.007574221	4.28E-06	0.000280164	-0.000321766	0.000657672	-0.000306361	-0.00035078	0.001051084	0.000720269	0.000269569	-0.000231108	9.37E-06	2.59E-05
-0.012963527	-0.360911935	0.185223863	0.000879587	0.00791573	0.466479101	0.097253997	-0.012146188	-0.014102104	0.190858388	0.019118032	-0.000957822	0.013656539	-0.020085669	0.081037362	0.107784558	-0.015387113	-9.47E-07	0.009129448	0.013010632	0.006065903	-0.015309566	-0.017832958	0.021510449	-0.00472647	0.002661601	-0.003165876	3.81E-05	-0.000610551	0.002098787	-0.000145868	0.003192529	0.001176857	-0.000524835	-1.61E-05	-0.000228666
-0.024891608	-0.494673813	0.097275377	0.026720182	-0.002570923	-0.08138263	-0.165368901	-0.009752573	-0.082415366	-0.068647611	-0.000918168	-0.0065076	0.007839751	0.002105073	0.009835846	-0.009543922	-0.004293098	0.001007348	-0.000559964	0.000405792	-0.000600948	-0.001765612	0.002976115	0.008415027	4.83E-05	0.000302055	-0.000347326	0.000745314	-0.000349981	-0.000393504	0.001027889	0.000796017	0.000269531	-0.000252175	1.03E-05	2.78E-05
-0.022964727	-0.477884195	0.108322366	0.022549486	-0.0006307	-0.129661068	-0.18851862	-0.009195935	-0.073047808	-0.033390944	0.003718392	-0.006055346	0.009909383	-0.003124232	0.023966077	0.013281541	-0.005864169	0.000813031	0.002096037	0.003857725	0.001616195	-0.005845068	-0.0041347	0.013106413	-0.00150444	0.000841081	-0.001284988	0.000346833	-0.000627083	0.000381423	0.00029275	0.002563079	0.000587491	-0.000306854	2.13E-05	-5.69E-05
-0.024750051	-0.461753502	0.118856743	0.0261091	-0.002810799	-0.052698304	-0.151620416	-0.011767732	-0.067927304	-0.011796725	-0.001868986	-0.003376868	0.00345316	0.001591133	0.022223674	0.013781642	-0.011272599	0.002877546	-0.001568361	0.000514867	-0.00118176	-0.002148174	-0.000102423	0.011195158	0.000244359	0.000351278	-0.000415336	0.001059095	-0.000500563	-0.000575168	0.001014181	0.000879044	0.000273138	-0.00030647	1.34E-05	3.66E-05
-0.02228865	-0.333498449	-0.231563874	0.019649703	0.000942751	-0.0315574	-0.039603551	-0.018366235	0.322014728	-0.245867379	0.013857723	0.01428994	-0.017327852	0.018927125	0.099340462	-0.105243679	-0.028788435	0.00796493	-0.001959867	0.00296742	-0.004315408	0.004127456	0.005358906	0.003273684	0.000197836	9.22E-05	-0.000383058	0.001033846	-0.000540576	-0.000784393	-0.001584567	-0.000618595	-0.000490549	5.63E-06	5.58E-06	5.49E-05
-0.022715588	-0.349315112	-0.241930351	0.020587502	0.001262065	0.114615953	0.030475939	-0.018440347	0.315272552	-0.271744544	0.014944789	0.013266061	-0.015815387	0.018362765	0.091436751	-0.119925093	-0.025512588	0.007136514	-0.001194175	0.003543587	-0.004503142	0.005336223	0.008863694	0.000510171	-0.000206785	0.000177389	-0.000547196	0.000941486	-0.000578407	-0.000682719	-0.001383387	-0.001287205	-0.000341786	5.47E-05	4.85E-06	3.36E-05
-0.024271695	-0.434679423	-0.048909844	0.024826851	-0.000771193	-0.047821262	-0.13751395	-0.014140646	0.102919768	-0.163004878	0.007229419	0.002986539	-0.003198032	0.010716174	0.060754519	-0.06459908	-0.017994769	0.004690772	-0.000723813	0.002791803	-0.002474636	0.000244994	0.006290349	0.009270221	-0.000358488	0.000507505	-0.000805686	0.001173785	-0.000721499	-0.000600077	-0.000578515	0.000422701	-1.44E-05	-0.000212104	1.24E-05	3.20E-05
-0.024124518	-0.410364132	-0.032969664	0.024331929	-0.000966073	-0.076085871	-0.151066349	-0.015249554	0.112872295	-0.124001461	0.00657555	0.005151316	-0.006241373	0.010397002	0.068306301	-0.050370422	-0.022314197	0.005863202	-0.001349945	0.002864323	-0.002948048	0.000462461	0.00556837	0.010090722	-0.000294611	0.000526859	-0.000851122	0.001327921	-0.000803811	-0.000704577	-0.000406144	-6.25E-05	4.52E-05	-0.000194665	1.34E-05	2.96E-05
-0.023013672	-0.449326186	-0.058492756	0.022228273	0.000142682	-0.015795147	-0.122160641	-0.012129608	0.09652105	-0.189516205	0.009218923	0.000182935	0.001680972	0.009869293	0.054302444	-0.0785355	-0.010652133	0.002590561	0.001282711	0.00357193	-0.000738271	-0.000216896	0.009618687	0.005807227	-0.001239321	0.000470452	-0.000972539	0.000317513	-0.000533667	-1.18E-05	-0.000449061	-0.000153182	0.000192733	3.14E-05	1.54E-05	-2.72E-05
-0.022020652	-0.383970079	-0.015623772	0.019615267	0.000460054	-0.135867999	-0.179732481	-0.015069884	0.127610647	-0.068064103	0.009384345	0.006435773	-0.005818056	0.006563687	0.089446804	-0.014071053	-0.027266002	0.006617826	7.88E-05	0.005157825	-0.000675422	-0.004799568	-0.005441159	0.017942012	-0.001129662	0.000879663	-0.001463254	0.001086081	-0.001001067	-0.000157723	-0.001368031	0.002520074	0.000114042	-0.000313066	2.50E-05	-1.26E-05
-0.024400669	-0.459660601	-0.065296588	0.02543173	-0.00068457	-0.113532217	-0.169013888	-0.01225266	0.090052638	-0.213521298	0.007872523	0.000232665	0.000513433	0.011460103	0.046327027	-0.091545007	-0.0104132	0.002738366	0.000244857	0.002560676	-0.00225664	0.002010939	0.012916277	0.003800967	-0.00064695	0.000405019	-0.000705464	0.000757328	-0.000521829	-0.000417223	-0.000157004	-0.000857318	8.73E-05	-4.48E-05	6.11E-06	1.09E-05
-0.023601874	-0.43712712	-0.050503088	0.023495955	1.14E-05	-0.112136099	-0.168347783	-0.013092954	0.101554508	-0.168928749	0.009397996	0.002140731	-0.001005819	0.008800213	0.060333284	-0.066830937	-0.015494539	0.003847621	0.00082126	0.004222622	-0.001482521	-0.000528824	0.006511755	0.008631514	-0.001222393	0.000683505	-0.001199238	0.000788884	-0.000787044	-0.000175625	-0.000671011	0.000490189	0.000210565	-0.000134047	1.83E-05	-2.14E-05
-0.024494304	-0.460765583	-0.066017353	0.025582328	-0.000606036	-0.056394994	-0.141621283	-0.01253324	0.089935145	-0.213818366	0.008073139	0.000324397	0.00042037	0.011214956	0.046067131	-0.092001825	-0.010528009	0.002772435	0.000322188	0.002746704	-0.002343007	0.002115173	0.013008801	0.003762301	-0.000720165	0.000443641	-0.000764361	0.000789996	-0.000559989	-0.000413606	-0.000156319	-0.000875968	0.00011636	-5.45E-05	6.72E-06	7.30E-06
-0.024186796	-0.4430593	-0.054398262	0.024736946	-0.000562702	-0.066784115	-0.146603665	-0.013269314	0.098339122	-0.181040366	0.007939577	0.001980062	-0.001650512	0.010520239	0.055017643	-0.075563853	-0.01471703	0.003826093	-3.58E-05	0.003060778	-0.002311443	0.001082419	0.009563228	0.006546792	-0.000694275	0.000510344	-0.000870104	0.000935589	-0.000670154	-0.000448263	-0.000330794	-0.000368682	0.00011177	-0.00010855	1.09E-05	8.56E-06
-0.024389454	-0.44909197	-0.058362283	0.025316616	-0.000653202	-0.138384605	-0.180929127	-0.012788194	0.095034683	-0.19385456	0.007972694	0.001450677	-0.001020376	0.010759781	0.052097268	-0.080847768	-0.013540314	0.003529277	2.86E-05	0.002950453	-0.002367661	0.001325591	0.010261809	0.005998314	-0.000664256	0.000500566	-0.000835557	0.000937077	-0.000649652	-0.000459178	-0.000337894	-0.000340299	9.14E-05	-0.000118357	9.87E-06	1.18E-05
-0.024454233	-0.456998539	-0.063542119	0.025467124	-0.000580409	-0.08582651	-0.155731106	-0.012526861	0.091572844	-0.207372217	0.008169878	0.000743009	-8.04E-05	0.010921959	0.048086021	-0.088301024	-0.011555663	0.003025851	0.000286601	0.002916818	-0.002347272	0.001834691	0.012045223	0.004543112	-0.000746186	0.000481022	-0.000818464	0.000841638	-0.000605178	-0.000416176	-0.000228503	-0.000673931	0.000121047	-7.93E-05	8.20E-06	6.45E-06
-0.024396635	-0.447623693	-0.057387319	0.024889632	-0.000482542	0.29154764	0.025184417	-0.015121949	0.099226163	-0.177320795	0.007557905	0.002076005	-0.001959055	0.010779876	0.055588477	-0.074203821	-0.015491432	0.004068789	-0.000336063	0.002862166	-0.002478976	0.000986849	0.008755856	0.007276212	-0.000522751	0.000499939	-0.000821783	0.001052292	-0.000683282	-0.000533906	-0.000413745	-9.03E-05	5.14E-05	-0.00015709	1.08E-05	2.12E-05
-0.025764842	-0.569026619	0.107441987	0.029348614	-0.002606008	-0.048841121	-0.181644838	-0.004921336	-0.182315626	-0.134143149	-0.001673786	-0.015200838	0.019006613	-0.003912971	-0.050874466	-0.027880969	0.017299278	-0.004504765	0.001796861	-0.000188257	7.39E-05	0.002196377	0.003686883	-0.007011165	-0.000289874	9.53E-08	4.22E-05	-0.000241865	8.82E-05	0.000144413	1.25E-05	-0.000699071	5.07E-05	6.10E-05	-5.20E-06	-1.62E-05
-0.025375877	-0.517920228	0.140953547	0.028019366	-0.003013481	-0.043355	-0.179019641	-0.007697535	-0.159211841	-0.043700809	-0.003373474	-0.010361429	0.012236537	-0.004504575	-0.029327186	0.012546506	0.005774019	-0.001455924	5.26E-05	-0.000224308	-0.000603129	0.000856428	-0.002920982	-0.001318172	0.000170639	4.78E-05	1.28E-06	0.000266597	-0.000123725	-0.000159487	-0.000142376	-0.000150967	-1.67E-05	-5.13E-05	2.71E-07	6.69E-06
-0.025624469	-0.555539433	0.116283119	0.028887291	-0.00272278	-0.006407504	-0.161303562	-0.005946422	-0.175555318	-0.107756504	-0.002292702	-0.013924258	0.017209139	-0.003941171	-0.04397708	-0.01496885	0.013825898	-0.003596744	0.0012149	-0.000316652	-2.55E-05	0.001506406	0.001046148	-0.004818118	-7.74E-05	-3.30E-06	6.67E-05	-8.58E-05	4.09E-05	4.36E-05	-9.98E-05	-0.000328077	-8.13E-06	1.31E-05	-3.52E-06	-4.14E-06
-0.025268085	-0.515347465	0.14264481	0.027599531	-0.002929812	0.132474458	-0.094725637	-0.008627704	-0.156953695	-0.03493064	-0.003556229	-0.010106345	0.011877529	-0.004476359	-0.028154349	0.014705499	0.005305746	-0.001316227	-3.23E-05	-0.000268009	-0.000610156	0.000910597	-0.002802642	-0.001400816	0.000178083	2.88E-05	1.18E-05	0.000245207	-0.000114392	-0.000160201	-9.18E-05	-0.000295478	-6.71E-06	-3.12E-05	2.64E-07	5.69E-06
-0.025097147	-0.562243224	0.111924378	0.027075107	-0.001639308	0.744939321	0.19889944	-0.008971563	-0.172106797	-0.094510813	-0.000897725	-0.014136073	0.018284934	-0.005536187	-0.040566284	-0.009660619	0.013828975	-0.0037235	0.002114716	0.000785083	0.000736702	0.00025699	-0.00102528	-0.003489322	-0.000607802	0.000151715	-0.000245299	-0.000252847	-5.17E-05	0.000309529	-0.000354821	0.000284915	0.000101897	3.87E-06	1.93E-06	-3.27E-05
-0.025170959	-0.494572562	0.172776745	0.027386189	-0.003357005	-0.113640668	-0.096177086	-0.009018568	-0.162851697	0.012328065	-0.004811789	-0.008723863	0.009795438	-0.006232527	-0.026019367	0.038805642	0.002077198	-0.00044989	-0.000648678	-0.00036191	-0.000808352	0.000542129	-0.00711341	-0.000246569	0.000379438	2.06E-05	3.87E-05	0.000377028	-0.000170633	-0.000229154	-0.000312083	1.47E-05	-6.62E-05	-6.83E-05	1.89E-06	1.12E-05
-0.023089305	-0.418418845	-0.075307385	0.022196669	0.000621594	-0.091859115	-0.235002321	-0.014146015	0.152977229	-0.179434958	0.011900211	0.00500784	-0.003956061	0.012424059	0.088349315	-0.081782502	-0.022454522	0.005490718	0.000929135	0.005424406	-0.001477815	-0.001932869	0.010735561	0.01407763	-0.001684336	0.000950188	-0.001636528	0.00103668	-0.001023713	-0.000212577	-0.000437122	0.000611725	0.000392524	-0.000185918	2.39E-05	-2.97E-05
-0.024369102	-0.442867415	-0.091360763	0.025085703	-0.000141775	0.01899656	-0.181853039	-0.01426174	0.141352313	-0.22393282	0.010296445	0.003523209	-0.003209615	0.014962397	0.073983516	-0.106709868	-0.018423999	0.004716834	0.000137377	0.003877233	-0.002706471	0.000956935	0.01697239	0.009584808	-0.001073586	0.000728494	-0.001200457	0.0011949	-0.000853811	-0.000551507	4.98E-05	-0.000650133	0.000279693	-0.000151394	1.35E-05	6.44E-06
-0.023977448	-0.435940354	-0.086810428	0.024191095	4.69E-05	-0.013916865	-0.197633123	-0.014158866	0.144687711	-0.211206268	0.010644677	0.003922579	-0.003426447	0.014357957	0.078191923	-0.099380804	-0.019572753	0.00494614	0.00031309	0.004232792	-0.002319602	6.60E-05	0.01505241	0.0109681	-0.001211555	0.000772332	-0.00130059	0.001138733	-0.000891882	-0.000459847	-0.000106921	-0.000230644	0.000296125	-0.000159814	1.70E-05	-1.90E-06
-0.024215273	-0.436449293	-0.087157988	0.024766187	-9.09E-05	-0.02431353	-0.202617699	-0.014456253	0.144247669	-0.212733905	0.010416992	0.003981604	-0.003657223	0.01456387	0.077550519	-0.100303827	-0.019801246	0.005033651	0.000130203	0.004098686	-0.002556692	0.000345974	0.015331482	0.010846112	-0.001118828	0.000768079	-0.001267955	0.001219996	-0.000899826	-0.00052662	-7.29E-05	-0.000307691	0.000280639	-0.000176116	1.59E-05	4.01E-06
-0.024158752	-0.428315219	-0.081822613	0.024495238	-0.000112101	0.04760152	-0.168141849	-0.015324279	0.148743368	-0.195109682	0.010115889	0.004873736	-0.004885687	0.01440641	0.082193291	-0.091614597	-0.022225517	0.005666528	-0.000216879	0.004114693	-0.002641219	-0.000140939	0.013422513	0.012434916	-0.001011536	0.000787223	-0.001283611	0.001342453	-0.00095286	-0.000589783	-0.000170577	-2.35E-06	0.000250867	-0.000218078	1.77E-05	1.07E-05
-0.024196734	-0.434795928	-0.086072643	0.024730066	-0.000122594	-0.055124486	-0.217388819	-0.014354535	0.14480523	-0.210558638	0.010361374	0.004127908	-0.003866201	0.014560585	0.078235298	-0.099018443	-0.020161635	0.005127332	6.89E-05	0.004084944	-0.002567582	0.000267654	0.015035117	0.011091683	-0.001094998	0.000767992	-0.001264994	0.001237688	-0.000905346	-0.000537859	-8.87E-05	-0.000256433	0.000273045	-0.000182265	1.62E-05	5.44E-06
-0.025554687	-0.55111331	0.101216642	0.028261293	-0.002349399	0.404511696	0.079415247	-0.008848426	-0.149799779	-0.10711623	-0.001661083	-0.012526875	0.01551897	-0.00216575	-0.031936284	-0.019237027	0.010226988	-0.002664672	0.00092426	-9.48E-05	-0.000160299	0.000872063	0.001992925	-0.002029006	-7.56E-05	6.89E-05	-3.80E-05	9.60E-05	-4.69E-05	-5.02E-05	6.78E-05	-1.91E-05	3.36E-05	-5.05E-05	-6.65E-07	4.85E-06
-0.024586783	-0.526523839	0.089338068	0.02644649	-0.002729192	-0.077355342	-0.296984899	-0.006547863	-0.11457966	-0.111562602	-0.001890814	-0.010902203	0.013489675	0.00274057	-0.009818659	-0.026919683	0.005570861	-0.001584119	0.000122017	-0.000922354	0.000397055	-0.001218223	0.006185439	0.00364304	0.000219681	2.83E-06	9.73E-05	0.000141761	7.00E-05	-0.000171378	0.001264688	0.000421521	0.000172119	-0.000108802	1.56E-06	2.79E-05
-0.024788249	-0.546733783	0.076088638	0.027082546	-0.00251085	-0.090548942	-0.303307564	-0.005318674	-0.124283884	-0.149444565	-0.000946706	-0.012798302	0.016183312	0.002736257	-0.019778551	-0.045600983	0.010655788	-0.002912584	0.000997773	-0.000707413	0.000572022	-0.000246293	0.009986166	0.000474675	-0.000102686	6.77E-06	5.51E-05	-9.58E-05	0.000138155	-1.91E-05	0.001424628	-0.00011007	0.000259296	-3.59E-05	-5.86E-07	1.05E-05
-0.025827146	-0.571418398	0.19193519	0.028415892	-0.003765656	-1.161697515	2.318461674	-0.01558742	-0.173675094	-0.060111593	-0.004310737	-0.014224271	0.017285993	-0.007143517	-0.050988671	0.019062311	0.013089981	-0.003305958	0.000548833	-0.000926918	-3.22E-05	0.001250529	-0.007414784	-0.005247267	0.000417323	-0.000143142	0.00031944	-3.92E-05	7.81E-05	-2.60E-05	-0.000939205	0.000191334	-0.000290854	-3.03E-06	-3.95E-06	1.07E-05
-0.024738	-0.405865409	0.30048807	0.024754869	-0.005109302	-1.281571733	2.260982894	-0.021989456	-0.11132772	0.184258281	-0.008652755	-0.000403228	-0.00246899	-0.008692138	-0.011662692	0.093617862	-0.010742832	0.00336396	-0.003093191	-0.000657088	-0.003030451	0.003656239	-0.008574407	-0.002800378	0.000738153	-0.000101805	0.000109864	0.00070235	-0.000316108	-0.000558039	-0.000239033	-0.001743079	-6.14E-05	4.98E-05	6.99E-07	1.15E-05
-0.025624678	-0.540332381	0.212317467	0.027744114	-0.004098785	-1.236277998	2.282704004	-0.016958535	-0.159800068	-0.005788236	-0.005455716	-0.01124672	0.013085639	-0.007404076	-0.037039318	0.045278473	0.005615104	-0.001340495	-0.00064395	-0.001043829	-0.000432593	0.000139131	-0.012372079	-0.001034422	0.000796414	-0.000116767	0.000322264	0.000326935	-5.59E-05	-0.000247713	-0.001115138	0.000782945	-0.000375022	-0.000102387	-4.95E-07	3.18E-05
-0.02512746	-0.510714898	0.231744071	0.02637257	-0.004200395	-1.216453187	2.292205584	-0.018181817	-0.147194513	0.043271095	-0.006172859	-0.008858885	0.009856867	-0.007797017	-0.02714698	0.063576525	0.000852276	-7.28E-05	-0.0012463	-0.000964048	-0.000612657	-0.000144548	-0.013976048	0.000377686	0.000840279	-0.000120028	0.000279826	0.000394057	-0.000115821	-0.000292646	-0.001047354	0.000595683	-0.000337799	-7.80E-05	2.26E-06	2.81E-05
-0.025831731	-0.583861369	0.183777693	0.028648731	-0.003631429	-1.281973765	2.260801366	-0.014167439	-0.180180546	-0.085671168	-0.00359055	-0.015563348	0.019281003	-0.007215836	-0.056652662	0.008253895	0.016399981	-0.004208545	0.001190482	-0.000749961	0.000282472	0.001448335	-0.005799427	-0.006709664	0.000199435	-0.000134402	0.00028527	-0.000218103	0.000125727	0.000106352	-0.000939251	0.000143105	-0.000255516	2.95E-05	-4.41E-06	-9.21E-07
-0.026168731	-0.611607935	0.165586162	0.029613284	-0.003544219	-1.266805244	2.268077009	-0.012591251	-0.193732644	-0.138577335	-0.002971456	-0.018203245	0.022722171	-0.006467123	-0.071907506	-0.019988821	0.023767545	-0.006074487	0.002065318	-0.000972162	0.00027659	0.003436558	0.000936735	-0.012171197	-5.07E-05	-0.000215825	0.000376096	-0.000544502	0.00029482	0.000236956	-0.000523797	-0.0011099	-0.00015961	0.00016841	-1.11E-05	-1.77E-05
-0.02614811	-0.604919495	0.169966622	0.029482319	-0.00356844	-1.215298669	2.292768538	-0.013415314	-0.189990158	-0.123909096	-0.003208069	-0.017495253	0.021766141	-0.006620825	-0.067764763	-0.012251873	0.021647695	-0.005529052	0.001772721	-0.000946489	0.000230007	0.002910105	-0.000987241	-0.010590017	4.93E-05	-0.000194112	0.000359425	-0.000428798	0.000244585	0.000181649	-0.000646964	-0.000732333	-0.000195775	0.000120797	-9.45E-06	-1.05E-05
-0.022318687	-0.278356154	0.292509566	0.018614247	-0.003842879	0.822692712	0.19026788	-0.020018367	-0.058723269	0.3155384	-0.008977653	0.008377602	-0.013953742	-0.005465512	0.030060997	0.107655982	-0.0247851	0.007064462	-0.004134669	0.000240608	-0.003243982	0.002592	-0.00104571	0.003021701	0.000209709	5.44E-05	-0.000337158	0.000742087	-0.000458409	-0.000519013	0.00132974	-0.001885115	0.000441732	4.30E-05	8.52E-06	-5.05E-06
-0.025384239	-0.567439877	0.102911996	0.028467966	-0.002696518	0.022481659	-0.193342804	-0.004991703	-0.174242257	-0.136245024	-0.00221618	-0.015319644	0.019129256	-0.001766778	-0.044357194	-0.031838179	0.0165795	-0.004369536	0.001463645	-0.000820338	0.000485236	0.001148064	0.005968889	-0.004614887	-0.000103722	-6.08E-05	0.000163715	-0.000270326	0.000195467	0.000105383	0.000785949	-0.000413074	0.000143873	2.25E-05	-4.71E-06	-3.88E-06
-0.024750646	-0.550438183	0.114075917	0.02690632	-0.002477819	0.028093469	-0.190654448	-0.005419769	-0.165991627	-0.104419623	-0.002079219	-0.014046748	0.017780297	-0.002573248	-0.035614721	-0.016174368	0.013388467	-0.003614248	0.00139394	-0.000434501	0.000864605	-8.17E-05	0.002840738	-0.002238634	-0.000185737	-1.72E-05	5.41E-05	-0.000278944	0.000135387	0.000163198	0.000633858	6.75E-06	0.000156937	1.30E-05	-9.27E-07	-8.78E-06
-0.026662568	-0.776974876	-0.061347751	0.016795097	0.007998286	16.61948427	8.005208978	-0.080410299	-0.108094544	-0.03194986	-0.002587278	-0.017798779	0.022151403	0.000190539	-0.040492768	-0.052935273	0.015624473	-0.003133257	0.001342584	-0.000204088	-0.000169948	0.002729408	0.007961688	-0.005491244	-0.000252351	-0.00010481	-0.000111309	-0.000123455	3.24E-05	-2.62E-05	0.000179945	-0.00079428	8.69E-05	2.57E-05	-1.53E-07	1.86E-05
-0.025095604	-0.484040097	0.130262005	0.027084503	-0.002999791	-0.172040286	-0.04483949	-0.010494738	-0.104860861	-0.02297157	-0.002615967	-0.006102953	0.006775821	-0.001642993	-0.002105227	0.017626366	-0.004040753	0.001084711	-0.001014079	0.000127823	-0.001161361	-0.000338967	-0.003956836	0.004457395	0.000362313	0.000163521	-0.000147387	0.000727186	-0.00032947	-0.000422352	-0.000184409	0.000415075	-4.70E-05	-0.000168073	5.09E-06	2.96E-05
-0.025554035	-0.546952529	0.089013185	0.028619869	-0.00249338	-0.135711209	-0.027416714	-0.007209041	-0.133055806	-0.133350533	-0.000615308	-0.012030244	0.015030732	-0.000827594	-0.028743231	-0.032317472	0.010174788	-0.002663958	0.001092844	0.000109181	-0.000356183	0.001420394	0.004457892	-0.002761869	-0.000187622	9.01E-05	-7.87E-05	9.14E-05	-5.67E-05	-5.51E-05	4.91E-05	-0.000379418	3.88E-05	-1.74E-05	-2.07E-06	1.50E-06
-0.025216156	-0.508110231	0.114485906	0.027514244	-0.002786911	-0.154909531	-0.03662469	-0.009302857	-0.114585527	-0.061091399	-0.001915376	-0.008207734	0.009767916	-0.001400142	-0.009142947	0.004317985	7.27E-05	-4.34E-05	-0.000381948	0.00010039	-0.000678397	-0.000614187	-0.003398603	0.003764474	0.000283009	0.000153156	-0.000116072	0.000579003	-0.000256546	-0.000316105	-0.000333132	0.000826855	-9.17E-05	-0.000179898	4.34E-06	2.96E-05
-0.025383957	-0.535576421	0.096482055	0.027946264	-0.002486161	0.038582002	0.056139861	-0.008690091	-0.125892775	-0.105359396	-0.001175786	-0.010730323	0.013241081	-0.000959912	-0.020904174	-0.01769859	0.006325416	-0.001667929	0.000502559	3.42E-05	-0.000358465	0.000326129	0.000735932	0.00026049	4.68E-05	0.000102291	-6.99E-05	0.000276647	-0.000121444	-0.000153982	-0.000197464	0.000384493	-5.24E-05	-0.000100816	8.06E-07	1.75E-05
-0.025433817	-0.547256813	0.088819613	0.028352095	-0.002351517	-0.137392435	-0.028222632	-0.00703786	-0.133067126	-0.133477674	-0.000254872	-0.012104911	0.015308929	-0.001174717	-0.028377618	-0.031876704	0.010363577	-0.00274874	0.001323322	0.000356105	-0.00017913	0.001163677	0.004106054	-0.002560368	-0.000314261	0.000125338	-0.000146896	4.62E-05	-7.45E-05	1.02E-05	-1.09E-05	-0.000235221	6.31E-05	-1.87E-05	-8.61E-07	-5.51E-06
-0.025236297	-0.505428379	0.11624006	0.027463536	-0.002775072	-0.053005113	0.012228584	-0.010129446	-0.112558841	-0.053120359	-0.00208896	-0.007872948	0.0092888	-0.001427851	-0.007380627	0.007652251	-0.000902001	0.000218874	-0.000543563	8.59E-05	-0.000746924	-0.000736498	-0.004025943	0.004306548	0.000334385	0.000157731	-0.000117738	0.00063359	-0.000276825	-0.000349254	-0.000356882	0.000906672	-0.00010268	-0.000195402	4.78E-06	3.28E-05
-0.025453002	-0.55028204	0.138605806	0.028560629	-0.003172874	-0.054732638	-0.286607949	-0.005007705	-0.196473725	-0.07659212	-0.0042716	-0.014305942	0.017263233	-0.005297917	-0.048886392	0.005589824	0.013837853	-0.003571647	0.000577966	-0.001202454	0.000177776	0.000940362	-0.003926285	-0.004538172	0.000422843	-0.000169736	0.000358222	-0.000110257	0.000161599	-1.71E-05	-0.000436684	0.000183965	-0.000216705	-2.04E-06	-5.72E-06	1.78E-05
-0.025470131	-0.549126986	0.139365676	0.028563617	-0.003207777	-0.03670853	-0.277966607	-0.005034781	-0.196424034	-0.076353601	-0.004372893	-0.014229659	0.017072589	-0.005177761	-0.050277952	0.003106333	0.014281074	-0.003652329	0.000574674	-0.001262604	6.64E-06	0.001575282	-0.002300357	-0.005770851	0.000386458	-0.000191303	0.00037468	-0.000148979	0.000183821	-2.07E-05	-0.000249967	-0.000363143	-0.000170115	4.63E-05	-7.38E-06	1.27E-05
-0.0257071	-0.567870201	0.149366895	0.028617336	-0.00328949	-0.693142932	1.196564208	-0.010939388	-0.168289409	-0.096889734	-0.003109877	-0.014296607	0.017582726	-0.00440779	-0.045415225	-0.005220903	0.013682224	-0.003527334	0.000892711	-0.000757424	8.09E-05	0.001133412	-0.001230813	-0.004279388	0.00017746	-7.35E-05	0.000205784	-6.28E-05	8.74E-05	-8.46E-06	-0.000158197	-9.39E-07	-8.91E-05	-1.50E-05	-3.40E-06	7.70E-06
-0.020659673	-0.44153609	0.232294681	0.017031128	9.49E-05	-0.754552651	1.167106277	-0.014427059	-0.109418716	0.130471915	0.002992352	-0.005148224	0.010273957	-0.014992432	0.015192039	0.101530592	-0.007384448	0.000597155	0.002869874	0.005135308	0.002431624	-0.007127465	-0.020923705	0.010427083	-0.001660932	0.001017119	-0.001328372	0.000147425	-0.000512656	0.00081316	-0.001127305	0.002392048	0.000352771	-0.00024809	5.86E-06	-0.000101597
-0.019210531	-0.352115815	0.086835482	0.012991809	-0.005240129	-0.202474038	0.077422709	-0.01510151	0.100701653	0.048444182	-0.010424612	0.00385528	-0.007618517	0.025285976	0.10676475	0.009888954	-0.030525372	0.007516346	-0.007940745	-0.007244657	-5.08E-05	-0.00764886	0.009192811	0.02564849	0.003399626	-0.000593508	0.001537946	0.001177789	0.0006003	-0.001282738	0.003189569	0.00107466	-0.000268167	-0.00032876	-1.68E-05	0.000151711
-0.019736325	-0.435291381	0.032298214	0.014843214	-0.004584753	-0.159746757	0.097912479	-0.011470052	0.067436018	-0.081905507	-0.008081563	-0.00340345	0.002722536	0.02607446	0.082876602	-0.035226079	-0.016701819	0.003680076	-0.005776198	-0.007236934	0.001397004	-0.008260633	0.011737476	0.022837049	0.003049665	-0.000572957	0.00158937	0.000732057	0.000808075	-0.000925624	0.002848731	0.001966988	-0.000333336	-0.000352268	-2.01E-05	0.000139975
-0.025523536	-0.569226177	0.095057028	0.02842378	-0.002068064	0.404723146	-0.04060211	-0.006763338	-0.167645904	-0.135089758	-0.000834209	-0.014671619	0.01864259	-0.002968196	-0.043047335	-0.032875161	0.015795209	-0.004157135	0.001995755	0.000243179	0.000300309	0.001499746	0.005339664	-0.00509406	-0.00052119	8.81E-05	-0.000126959	-0.000234697	2.57E-05	0.000189167	0.000348124	-0.000524305	0.000191514	3.74E-05	-1.04E-06	-2.40E-05
-0.02567701	-0.563284005	0.098942337	0.029004017	-0.002436042	0.084342371	-0.194196025	-0.005606885	-0.167447459	-0.134198031	-0.001213326	-0.014226626	0.017842021	-0.002691348	-0.042237024	-0.031063047	0.014792255	-0.003877929	0.001642892	1.37E-05	3.68E-05	0.00159998	0.004966362	-0.004677286	-0.000342809	7.47E-05	-6.47E-05	-0.00011328	1.77E-05	8.97E-05	0.000345337	-0.000474692	0.000145586	6.28E-06	-2.24E-06	-1.29E-05
-0.02540658	-0.549393436	0.10804953	0.028236591	-0.002495769	0.148166614	-0.16360023	-0.006676586	-0.16014957	-0.105855307	-0.001804809	-0.013009628	0.016199818	-0.002752471	-0.03448935	-0.016717402	0.01128013	-0.002978422	0.001102085	-0.000107976	0.000104876	0.000609133	0.001784722	-0.002119663	-0.000135688	6.35E-05	-3.84E-05	5.74E-06	-1.92E-05	1.59E-05	0.000177324	5.58E-05	7.35E-05	-4.14E-05	2.04E-07	-9.22E-07
-0.025295049	-0.563426393	0.098850986	0.028295209	-0.002388908	-0.038426854	-0.253053276	-0.004565688	-0.168404459	-0.138432071	-0.001074508	-0.014787568	0.018765888	-0.00257301	-0.042960073	-0.032810127	0.016218836	-0.004288407	0.001918146	-5.76E-05	0.000459014	0.001399739	0.005486015	-0.005280803	-0.000421292	2.07E-05	-2.70E-05	-0.000311209	9.59E-05	0.00019192	0.000378547	-0.000588598	0.00015269	6.56E-05	-2.39E-06	-1.97E-05
-0.024452198	-0.485085174	0.150210325	0.025743347	-0.003123538	-0.004787123	-0.23693517	-0.008983107	-0.132227909	0.002743767	-0.004289826	-0.007730975	0.008807163	-0.002795459	-0.008303185	0.032101659	-0.001466396	0.00037306	-0.001016094	-0.000634002	-0.000262753	-0.001305655	-0.005915675	0.004339931	0.000528661	-2.46E-06	6.85E-05	0.000419084	-0.000143379	-0.000295923	3.34E-05	0.000614778	-5.78E-05	-0.000113503	5.47E-06	2.84E-05
-0.025597052	-0.547729678	0.10913251	0.028805635	-0.002650897	-0.01826434	-0.243388691	-0.006099578	-0.1609063	-0.10861787	-0.001783756	-0.01283021	0.01587837	-0.002790878	-0.035283906	-0.018007721	0.011122538	-0.002922855	0.001048638	-6.51E-05	-0.000135773	0.00096829	0.002324501	-0.002453538	-0.000138268	8.70E-05	-5.62E-05	7.29E-05	-4.65E-05	-2.27E-05	0.000236508	-0.000115285	9.36E-05	-4.92E-05	-5.71E-07	-1.09E-06
-0.025283362	-0.56624649	0.097028677	0.027232045	-0.001794362	1.061750632	0.274382241	-0.010203851	-0.160684054	-0.107980108	-0.001626892	-0.013945147	0.017569189	-0.002711976	-0.036843159	-0.021302798	0.013075977	-0.003420546	0.001431041	-7.58E-05	0.000404608	0.000610601	0.002560386	-0.00287107	-0.000245974	3.57E-05	-4.32E-05	-0.000142254	2.78E-05	0.000102468	0.000189404	-5.35E-06	9.15E-05	-6.43E-06	2.92E-07	-6.39E-06
-0.025515802	-0.555992913	0.085179409	0.028645307	-0.002264572	-0.081635774	-0.144830546	-0.006096334	-0.140112127	-0.147853191	6.34E-05	-0.012991503	0.016580335	-0.000571791	-0.029520373	-0.042211981	0.011946619	-0.00320483	0.001711055	0.000499654	5.29E-05	0.000927606	0.008383237	-0.001890623	-0.000577547	0.000205577	-0.000271599	2.95E-06	-8.15E-05	6.58E-05	0.000919014	-0.000373698	0.000336068	-4.36E-05	2.04E-06	-1.74E-05
-0.025459453	-0.543822371	0.09315147	0.028412647	-0.002417982	-0.055926232	-0.132507105	-0.007133964	-0.133942536	-0.123725546	-0.000581133	-0.011800227	0.014872986	-0.000543844	-0.022799628	-0.029567138	0.008453807	-0.00229388	0.001088599	0.000332732	-6.67E-05	0.000156048	0.005428551	0.000561639	-0.000320244	0.000205353	-0.000235878	0.000193778	-0.000132641	-5.51E-05	0.00075687	0.000151924	0.000253221	-0.000113243	3.53E-06	-9.17E-07
-0.024577881	-0.428878855	0.168526299	0.025243837	-0.003123954	0.148658339	-0.034438285	-0.014360873	-0.080830961	0.084269303	-0.004127187	-0.000775453	-0.000430468	-0.002266754	0.0258584	0.061618523	-0.017560335	0.004587564	-0.002660921	0.000541431	-0.001598592	-0.002764496	-0.009181533	0.01316765	0.00056611	0.000357191	-0.000416659	0.001322427	-0.000647045	-0.000694741	0.000417989	0.001322954	0.000153652	-0.000360843	1.69E-05	4.19E-05
-0.025216385	-0.520344642	0.158449172	0.027652971	-0.003474128	-0.095765652	-0.106251416	-0.007565725	-0.17594387	-0.023758096	-0.005337829	-0.011194922	0.012905656	-0.005024605	-0.033394478	0.028721383	0.00618881	-0.001553384	-0.000626868	-0.001335711	-0.000266632	-2.76E-05	-0.00754119	-0.000413357	0.000768148	-0.000140419	0.000352884	0.000249536	3.46E-05	-0.000242304	-0.000428881	0.000568253	-0.000255032	-8.96E-05	-2.69E-06	3.63E-05
-0.024232985	-0.395276938	0.24045116	0.024351981	-0.004256726	0.008710973	-0.056175398	-0.014376873	-0.122267304	0.186388348	-0.00875717	2.43E-05	-0.002709653	-0.006810077	0.010312732	0.110688874	-0.017648039	0.004841792	-0.003987783	-0.000964836	-0.002050242	-0.001215825	-0.017128891	0.008259024	0.001325489	-1.67E-05	0.00012755	0.001141682	-0.000422405	-0.000762241	-0.000414512	0.000650752	-0.000211874	-0.000211394	8.29E-06	5.59E-05
-0.025719923	-0.576710247	0.12148847	0.029296556	-0.002958267	-0.099276281	-0.107928477	-0.004446735	-0.202341609	-0.126961233	-0.003132957	-0.01657728	0.020464189	-0.004625857	-0.059892942	-0.020954901	0.019975986	-0.005164716	0.001577792	-0.001051099	0.000314459	0.002302591	0.00208393	-0.008503652	4.44E-05	-0.000172795	0.000325552	-0.000390579	0.000259565	0.000144669	-5.45E-05	-0.000670829	-7.89E-05	9.44E-05	-9.17E-06	-3.37E-06
-0.02533632	-0.547394758	0.140709258	0.028178492	-0.003293375	-0.095639626	-0.106188729	-0.006050978	-0.188221484	-0.071966835	-0.004612007	-0.013918159	0.016677755	-0.004468917	-0.045070598	0.006792049	0.012656561	-0.003261757	0.000263265	-0.001486401	0.000169958	0.000686211	-0.003796422	-0.003659009	0.000571298	-0.000203922	0.000428275	-6.83E-05	0.000188414	-7.46E-05	-0.000325302	0.000226293	-0.000237466	-1.29E-05	-6.38E-06	2.58E-05
-0.025429631	-0.560561996	0.132073429	0.028543652	-0.00316607	-0.123916075	-0.119743484	-0.0051868	-0.194563493	-0.096798839	-0.004030282	-0.015233974	0.018560364	-0.004423722	-0.051260916	-0.004868365	0.015984474	-0.004143681	0.000830844	-0.001380807	0.000357211	0.001155935	-0.001645882	-0.005494449	0.000378535	-0.000205327	0.000410934	-0.000230176	0.000239179	3.18E-05	-0.000259922	-5.31E-06	-0.000194386	2.81E-05	-7.57E-06	1.50E-05
-0.025427626	-0.547102844	0.143293602	0.028412096	-0.003227793	-0.04642105	-0.227373403	-0.005498274	-0.19567228	-0.066264531	-0.004568539	-0.013919359	0.016689287	-0.005557005	-0.04721048	0.012037299	0.012628329	-0.003254379	0.000344424	-0.00126584	0.000149231	0.000601113	-0.005866298	-0.003656667	0.00054234	-0.000172135	0.000380885	-3.54E-05	0.000139887	-5.69E-05	-0.00065674	0.000507226	-0.000286326	-3.52E-05	-5.25E-06	2.47E-05
-0.024924602	-0.48160459	0.186234434	0.026843458	-0.003600107	-0.12335352	-0.264261694	-0.008537646	-0.168000494	0.042092325	-0.005977847	-0.008032755	0.008654853	-0.006890114	-0.023663566	0.0560339	-6.29E-05	0.000108962	-0.001250284	-0.000793074	-0.000751939	-0.000133428	-0.011160937	0.001085515	0.000715263	-5.57E-05	0.000180506	0.000443166	-0.000143248	-0.000301335	-0.000619351	0.000434797	-0.000210435	-9.32E-05	1.43E-06	2.63E-05
-0.025568769	-0.552896646	0.139489596	0.028802162	-0.003163987	-0.042206596	-0.225352141	-0.005240921	-0.199076378	-0.079465496	-0.004193642	-0.014515094	0.017506203	-0.005606587	-0.052194015	0.002784668	0.014871954	-0.003811858	0.000731854	-0.001116947	1.45E-05	0.001645768	-0.002756191	-0.006113277	0.000324804	-0.00016776	0.000340191	-0.000153515	0.000163412	6.51E-06	-0.000394936	-0.000297637	-0.000179948	4.13E-05	-7.15E-06	8.84E-06
-0.025250228	-0.538568593	0.139937949	0.027249138	-0.002984651	0.2116065	0.543711194	-0.011113506	-0.155828214	-0.055083834	-0.004041341	-0.011795801	0.014055261	-0.002926506	-0.029838504	0.006708778	0.007522235	-0.001914872	-9.74E-05	-0.001033689	-9.48E-05	9.19E-05	-0.001567546	-0.000281384	0.00042974	-7.10E-05	0.00021063	0.000163296	3.76E-05	-0.000177502	0.000344254	0.000212331	-2.17E-05	-7.64E-05	-8.05E-07	2.41E-05
-0.024989247	-0.540742493	0.138512944	0.026861273	-0.003311352	-0.012473858	0.436284499	-0.00960341	-0.157426872	-0.06185324	-0.004874749	-0.0124007	0.014687082	-0.001795837	-0.028759269	0.008741213	0.007773128	-0.002020677	-0.00052924	-0.001894	0.000313763	-0.000960849	-0.00379449	0.001329405	0.000882256	-0.000206352	0.000480411	0.000147477	0.000176352	-0.000239299	9.14E-05	0.001044395	-0.000235291	-0.000126639	-3.21E-06	5.23E-05
-0.023726645	-0.482562265	0.182481546	0.024187771	-0.002635978	-0.101475512	-0.181807861	-0.008142039	-0.16022058	0.043352639	-0.00386351	-0.008686562	0.01079105	-0.008053134	-0.016268688	0.060152475	0.00055637	-0.000309883	3.56E-05	0.00040042	0.000721908	-0.00237441	-0.013185508	0.003399014	6.88E-05	7.89E-05	-0.00014313	9.57E-05	-0.000180046	6.61E-05	-0.000735382	0.001101479	-6.15E-05	-6.10E-05	7.70E-06	-6.29E-06
-0.024577697	-0.425606323	0.219806766	0.025280102	-0.00374562	0.208134512	-0.033378575	-0.012828452	-0.139808688	0.124654814	-0.007008042	-0.003092606	0.001660855	-0.0070812	-0.011394936	0.071534647	-0.007227657	0.002203499	-0.002167456	-0.000391598	-0.002009221	0.00184653	-0.007085183	-0.00023751	0.000508766	-1.47E-05	-2.11E-06	0.000583961	-0.000283503	-0.000416223	4.99E-05	-0.001054665	3.85E-05	-1.01E-06	2.85E-06	8.44E-06
-0.024834757	-0.437961421	0.211703509	0.026045024	-0.003884668	0.030806511	-0.118391522	-0.012031826	-0.142729471	0.11332706	-0.007148659	-0.003534873	0.002263341	-0.006862364	-0.006839933	0.080115952	-0.009358208	0.002655285	-0.002633531	-0.000658865	-0.001779179	-7.36E-05	-0.012745418	0.004211337	0.000932061	1.65E-05	7.32E-05	0.00088535	-0.000346845	-0.000577147	-0.000372979	0.000255608	-0.000144483	-0.000160196	5.08E-06	3.83E-05
-0.025485117	-0.537945526	0.152522486	0.027722574	-0.002855071	0.696726611	0.188498807	-0.010139121	-0.188323743	-0.027409572	-0.004969911	-0.012339381	0.014463278	-0.006453843	-0.043497636	0.023076773	0.009607143	-0.002366124	1.17E-05	-0.000938961	-0.000381565	0.001288703	-0.006023022	-0.004002865	0.000451521	-0.000126617	0.000263889	7.89E-05	3.26E-05	-0.000115553	-0.000532494	-0.00017551	-0.000189941	6.80E-07	-3.98E-06	1.42E-05
-0.025784533	-0.567709691	0.132980872	0.029409105	-0.003047321	-0.069398841	-0.178786533	-0.004736286	-0.207490449	-0.10258109	-0.00363603	-0.015845861	0.019382771	-0.005971705	-0.059427499	-0.006829521	0.018114446	-0.004662955	0.00128303	-0.000953383	0.000128347	0.002142343	-0.00148651	-0.007946157	0.000151463	-0.000156459	0.000313095	-0.000274194	0.00019118	9.86E-05	-0.00046772	-0.000426512	-0.000165504	6.70E-05	-8.30E-06	-3.85E-08
-0.025788648	-0.567687141	0.136750324	0.029427731	-0.003158058	-0.133627534	-0.139989533	-0.004723014	-0.209675337	-0.100259435	-0.003920235	-0.015936803	0.019412815	-0.006091133	-0.060873594	-0.005304307	0.01839963	-0.004720963	0.001198841	-0.001114579	9.33E-05	0.00231194	-0.00170648	-0.008431698	0.000221447	-0.000191912	0.000369585	-0.00029194	0.000219645	8.67E-05	-0.000498657	-0.000537335	-0.000194788	8.26E-05	-9.47E-06	2.09E-06
-0.024744275	-0.526467649	0.143625525	0.026678685	-0.002696681	0.041756372	-0.180891686	-0.006810175	-0.171073522	-0.043818209	-0.003238591	-0.011976205	0.014785584	-0.005403556	-0.032471513	0.016716833	0.00856389	-0.002287847	0.000661636	-0.000217899	0.000450237	-0.000363246	-0.004895865	-0.001066062	3.72E-05	-8.25E-06	2.66E-05	-5.70E-05	-1.91E-05	6.05E-05	-0.000285136	0.000404042	-3.19E-05	-1.58E-05	2.70E-06	-3.00E-06
-0.025473861	-0.565114687	0.118270297	0.028697576	-0.002969024	-0.045281675	-0.222614271	-0.004612411	-0.18973301	-0.116555199	-0.003275354	-0.015465232	0.019007926	-0.003580143	-0.050975881	-0.017051993	0.016955317	-0.004410699	0.001155732	-0.001149645	0.000328531	0.001498717	0.001282765	-0.006049628	0.000179559	-0.000156932	0.00032675	-0.000263932	0.000226908	7.07E-05	-3.36E-05	-0.000287868	-0.000101572	4.32E-05	-7.72E-06	5.78E-06
-0.02577896	-0.575130565	0.111711453	0.02941198	-0.002599554	-0.014518031	-0.207863685	-0.004294253	-0.194553365	-0.134949139	-0.001884689	-0.016018587	0.020054138	-0.004670463	-0.056343048	-0.027223453	0.019171593	-0.004991797	0.002012056	-0.000241426	0.000229474	0.002321355	0.003697248	-0.00796834	-0.000339589	-1.80E-05	6.19E-05	-0.000338302	0.00012636	0.000205985	8.68E-05	-0.000749554	7.83E-05	7.77E-05	-5.44E-06	-2.18E-05
-0.025627669	-0.556656969	0.123823269	0.028835405	-0.002709985	0.074768521	-0.165061178	-0.005891682	-0.185035974	-0.097713845	-0.002613289	-0.014160718	0.017476145	-0.004886773	-0.046613342	-0.009015032	0.014165231	-0.00368482	0.001248657	-0.000292607	5.91E-05	0.00135274	-0.000104605	-0.004800994	-8.87E-05	3.44E-06	5.61E-05	-9.93E-05	3.43E-05	7.02E-05	-8.73E-05	-0.000192111	1.10E-05	1.24E-06	-2.49E-06	-6.99E-06
-0.025782933	-0.574671515	0.112009789	0.029369679	-0.002577563	0.052543549	-0.175714096	-0.004756277	-0.1937576	-0.131834261	-0.001960982	-0.0159363	0.019939948	-0.004666819	-0.055576354	-0.025789095	0.01880774	-0.00489642	0.001949616	-0.000257915	0.000231228	0.002208377	0.003315563	-0.007659036	-0.00031203	-1.80E-05	6.47E-05	-0.000319015	0.000120668	0.000194895	6.00E-05	-0.000666265	6.75E-05	6.84E-05	-5.17E-06	-1.99E-05
-0.020725098	-0.380729597	0.239200387	0.016639347	-0.004285968	0.082355437	-0.161447495	-0.012017224	-0.104940962	0.211086151	-0.011475329	-0.002000137	0.000359324	-0.002230184	0.027527487	0.127923106	-0.016582526	0.004352673	-0.004672858	-0.003688837	0.001068888	-0.005752855	-0.021813933	0.012543798	0.002193544	-0.00065188	0.000951243	0.000269136	0.000185108	-0.00054084	-0.000587453	0.001726925	-0.000599202	-2.19E-05	9.43E-06	8.14E-05
-0.025785968	-0.57310493	0.113035808	0.029425226	-0.002747639	-0.030094954	-0.215331808	-0.004379537	-0.193674518	-0.131551336	-0.00233585	-0.015865195	0.019697054	-0.004279426	-0.055390698	-0.025287009	0.018584759	-0.004821977	0.001712325	-0.000554638	0.00016355	0.002234747	0.00323444	-0.007561281	-0.00015516	-6.36E-05	0.000153518	-0.000291325	0.000156199	0.000139891	7.09E-05	-0.000660948	1.86E-05	6.39E-05	-6.69E-06	-1.05E-05
-0.024881217	-0.515229943	0.020129097	0.026875911	-0.001436753	-0.069488562	-0.131719807	-0.009021697	-0.034247209	-0.17809513	0.003935324	-0.00714483	0.009736317	0.005700185	0.010835903	-0.068305728	0.00093679	-0.000372954	0.001242698	0.001719929	-0.00067976	0.000507766	0.01267512	0.003025607	-0.000824897	0.000396176	-0.000628102	0.000372062	-0.000339487	-0.000122123	0.000842542	-0.000448517	0.000375777	-7.42E-05	7.41E-06	-1.11E-05
-0.025664346	-0.570777903	0.132343496	0.029144435	-0.003000032	-0.108581932	-0.121888785	-0.004604338	-0.207741769	-0.107232997	-0.003501331	-0.016212	0.019958975	-0.005907315	-0.060134031	-0.008647524	0.018929746	-0.004894157	0.001443172	-0.000962491	0.000331143	0.001999568	-0.001255339	-0.00810276	0.000108631	-0.00017082	0.000321768	-0.000355143	0.000222552	0.0001482	-0.00045853	-0.00037088	-0.000162111	8.06E-05	-8.08E-06	-2.60E-06
-0.02321781	-0.541955063	0.151292089	0.023694358	-0.001147713	-0.131956687	-0.133100649	-0.004239817	-0.192978517	-0.051360748	0.000381059	-0.015096159	0.0210311	-0.010662954	-0.041943782	0.021630821	0.016004241	-0.004704342	0.003673533	0.002024662	0.002641716	-0.002191067	-0.008585447	-0.003244402	-0.001231399	0.000250336	-0.000472174	-0.000812811	2.97E-05	0.00086485	-0.00105549	0.001047195	0.000112819	8.03E-05	-2.01E-07	-7.47E-05
-0.025204491	-0.514518636	0.125381277	0.027544915	-0.002786322	0.032356944	-0.161281785	-0.008563558	-0.136120774	-0.053308814	-0.002536946	-0.009438659	0.011331885	-0.002224856	-0.015177021	0.005843156	0.002361271	-0.000662603	-0.00010354	-3.18E-06	-0.000344886	-0.000789757	-0.001369481	0.003505027	0.000127589	0.000166411	-0.000146407	0.000453969	-0.000210207	-0.000226602	0.000444902	0.000686177	0.000126886	-0.000179971	6.04E-06	1.70E-05
-0.024744784	-0.56165804	0.094486593	0.027045847	-0.001756257	0.0227083	-0.165903526	-0.00509161	-0.157996562	-0.139702195	0.000545879	-0.014753367	0.019536643	-0.002838136	-0.03677162	-0.035877203	0.016061809	-0.004421351	0.002752566	0.000890413	0.001082296	0.00040542	0.006912051	-0.003881158	-0.000951561	0.000187309	-0.000320109	-0.00044359	4.01E-05	0.000403447	0.00075329	-0.000445127	0.000380245	5.97E-05	-1.19E-07	-4.57E-05
-0.025343654	-0.542918557	0.106764071	0.028064299	-0.002601004	0.057742336	-0.149108861	-0.006997843	-0.148777647	-0.102953218	-0.001846618	-0.012175516	0.015080561	-0.001605206	-0.027171146	-0.016618854	0.008874543	-0.002375436	0.000752663	-0.000198904	6.53E-05	-6.42E-05	0.002348848	0.000291481	-3.90E-05	9.91E-05	-5.75E-05	0.000150657	-5.30E-05	-7.17E-05	0.000536396	0.000386406	0.000131853	-0.000110905	2.02E-06	8.93E-06
-0.025282837	-0.563899765	0.093003231	0.028270794	-0.002675182	-0.094515361	-0.222100619	-0.004673948	-0.160181415	-0.147992096	-0.001702905	-0.01475998	0.018469033	-0.000428503	-0.039482929	-0.039613461	0.015719355	-0.004146873	0.001417594	-0.000794698	0.000404247	0.001234026	0.007793186	-0.004274331	-0.000120904	-6.10E-05	0.000152909	-0.000254118	0.000195157	7.25E-05	0.00087041	-0.000595292	0.000150068	3.88E-05	-5.05E-06	-8.96E-07
-0.025153503	-0.528406861	0.116267993	0.027680027	-0.002939653	-0.081998281	-0.216103755	-0.00700007	-0.143687312	-0.083272038	-0.002760871	-0.011229123	0.013582269	-0.001089332	-0.023236171	-0.009119032	0.006878798	-0.001824926	0.000165672	-0.000661842	-0.000120122	2.65E-05	0.002116634	0.000578483	0.000202087	1.85E-05	7.22E-05	0.000192424	-8.26E-06	-0.000165778	0.0006677	6.04E-05	9.60E-05	-8.23E-05	8.16E-08	1.76E-05
-0.024926806	-0.449041299	0.214832303	0.026438366	-0.004090309	-0.110024936	-0.085031811	-0.011305235	-0.156371114	0.103716366	-0.007682029	-0.004932396	0.003974394	-0.007357483	-0.014911	0.08006418	-0.006484788	0.001916881	-0.002555505	-0.001120346	-0.001617406	0.000237872	-0.01380418	0.002408007	0.001101538	-9.32E-05	0.000253609	0.000756193	-0.000232578	-0.0005512	-0.000648562	0.000167012	-0.000273612	-0.000117116	1.33E-06	4.38E-05
-0.025404376	-0.527512347	0.125762239	0.028193668	-0.002926066	-0.079705559	-0.207783351	-0.007212899	-0.152588639	-0.06939271	-0.002791413	-0.010943866	0.013175386	-0.002887473	-0.025673167	0.001272137	0.006066621	-0.001599024	0.000167554	-0.000289769	-0.000300249	-4.28E-05	-0.001261415	0.000847424	0.000179271	8.61E-05	-1.87E-05	0.000312924	-0.000114114	-0.000178113	0.000200681	0.000440278	3.50E-05	-0.000129754	2.01E-06	1.71E-05
-0.025436936	-0.558249224	0.105615444	0.028528275	-0.002460027	-0.05661638	-0.196711026	-0.00536965	-0.166635064	-0.12452444	-0.001239998	-0.01402905	0.017722332	-0.00298697	-0.039498122	-0.02500143	0.013947074	-0.003711172	0.001641826	8.66E-05	0.000302849	0.000876786	0.00364021	-0.003414884	-0.000353958	9.14E-05	-9.08E-05	-0.000126835	1.14E-05	0.000124369	0.000351369	-0.000113827	0.000156208	-1.72E-05	-5.73E-07	-1.35E-05
-0.023923026	-0.44234085	-0.041097482	0.024221792	-0.000331643	-0.02636848	-0.197854965	-0.012702998	0.079258391	-0.160171441	0.007894415	0.001278742	-0.000469575	0.00715085	0.046617255	-0.057753543	-0.012876074	0.003292595	0.000428912	0.003416163	-0.001883151	0.00080213	0.003252303	0.004929686	-0.000772841	0.000497009	-0.000871682	0.000750407	-0.000651174	-0.000254329	-0.001286621	0.000155998	-5.93E-05	-8.44E-05	9.88E-06	-4.18E-06
-0.023899811	-0.460829489	-0.053227287	0.024379857	-0.000981992	-0.104819501	-0.235463356	-0.010859675	0.069517526	-0.198856659	0.00608938	-0.001119547	0.001936907	0.010211554	0.035171028	-0.078378903	-0.007011895	0.001891951	-8.96E-07	0.001459055	-0.001846031	0.002309615	0.008547594	0.000638294	-0.000198014	0.000127673	-0.000281914	0.00044824	-0.00026679	-0.000337768	-0.000874855	-0.000908039	-0.000220088	6.05E-05	-7.34E-07	1.77E-05
-0.024285424	-0.423526261	-0.028773929	0.024754714	-0.001003082	0.047649071	-0.162371754	-0.014608266	0.088108279	-0.125120666	0.005833717	0.003471569	-0.004233441	0.008239559	0.054043305	-0.042837837	-0.018409715	0.00489725	-0.001186405	0.002464063	-0.002798188	0.00099949	0.00119051	0.007040225	-7.53E-05	0.000388931	-0.000634663	0.001159563	-0.000688912	-0.00063556	-0.0012234	0.00013098	-0.000204356	-0.000152825	9.32E-06	3.47E-05
-0.024119877	-0.424850443	-0.029634445	0.024400998	-0.000814016	0.041256433	-0.165436137	-0.014243097	0.08736033	-0.128178001	0.006345761	0.003213996	-0.003663526	0.007836467	0.053199687	-0.044731546	-0.017487595	0.004624234	-0.000791112	0.002782051	-0.002575939	0.000968952	0.00170547	0.006522953	-0.000295803	0.000420581	-0.0007215	0.001043552	-0.000694792	-0.000527803	-0.001212791	4.99E-05	-0.000142775	-0.00012136	1.07E-05	2.07E-05
-0.023871465	-0.465390751	-0.056218679	0.024315452	-0.001071836	-0.058751842	-0.213377779	-0.0107605	0.067688825	-0.20615264	0.005700326	-0.001661921	0.002507129	0.010863009	0.032926277	-0.08243581	-0.005782813	0.001596276	-9.25E-05	0.001035278	-0.001809657	0.002566272	0.009539339	-0.000178089	-6.66E-05	4.73E-05	-0.000152703	0.000383251	-0.000181496	-0.000355466	-0.000801192	-0.001091691	-0.000261602	8.77E-05	-3.21E-06	2.36E-05
-0.024516325	-0.450034479	-0.046154814	0.025467059	-0.000793687	0.088918247	-0.14258408	-0.01333853	0.076024801	-0.172376522	0.006663337	0.000965476	-0.000783862	0.008622011	0.041776239	-0.065762577	-0.01206386	0.003244278	-0.000270163	0.00245031	-0.002549085	0.002082671	0.005617884	0.003327401	-0.000337965	0.000352245	-0.000604654	0.000872315	-0.000565575	-0.000478031	-0.001050573	-0.000424986	-0.00014673	-7.09E-05	5.53E-06	2.04E-05
-0.024608724	-0.464336546	-0.055529381	0.025847112	-0.000665301	0.028546081	-0.171525151	-0.012085138	0.068635239	-0.201292083	0.007334859	-0.00048122	0.001262416	0.008687621	0.034023221	-0.080321867	-0.00802859	0.002188833	0.00040187	0.002570726	-0.002401038	0.002896795	0.008813613	0.000664492	-0.000588571	0.000344244	-0.000623643	0.000664524	-0.000498858	-0.000351633	-0.00089415	-0.000931998	-7.34E-05	-1.21E-06	3.52E-06	5.09E-06
-0.024454928	-0.444448417	-0.042491056	0.02534068	-0.000849787	0.016866135	-0.177126986	-0.013224858	0.078070964	-0.164387352	0.006579609	0.001446034	-0.001422501	0.008492723	0.044004453	-0.06162862	-0.013194483	0.003532786	-0.000401624	0.002495426	-0.002582794	0.001879487	0.00482841	0.003983785	-0.000313125	0.000365396	-0.000621853	0.00091898	-0.000592139	-0.000497925	-0.001081643	-0.000330106	-0.000150052	-8.41E-05	6.39E-06	2.15E-05
-0.02534351	-0.554214492	0.097824505	0.028246491	-0.00272645	-0.09359445	-0.14075846	-0.005792784	-0.152477821	-0.130727186	-0.001865309	-0.013507971	0.016728812	-0.00081004	-0.035055073	-0.030127867	0.012847613	-0.003366347	0.001001508	-0.000696192	9.55E-05	0.001112793	0.004945572	-0.003261744	2.75E-05	-4.75E-05	0.000143446	-8.65E-05	0.000116519	-2.44E-05	0.000420353	-0.000362339	3.31E-05	8.02E-06	-4.38E-06	9.32E-06
-0.02395621	-0.338311881	0.239380558	0.023380212	-0.004270473	-0.060455391	-0.124887993	-0.016415959	-0.064344342	0.214689677	-0.007613455	0.005513951	-0.010018283	-0.00364373	0.032105409	0.096343874	-0.025321724	0.006996671	-0.004505012	-7.61E-05	-0.003321135	0.000433377	-0.00793428	0.00888383	0.000877336	0.000156399	-0.000231408	0.001383542	-0.000627101	-0.00089297	0.000484271	-0.000346562	0.000109187	-0.000201769	1.14E-05	4.44E-05
-0.0251122	-0.543291776	0.104985474	0.027685016	-0.002779085	-0.135419829	-0.160811643	-0.006147669	-0.14728714	-0.11060963	-0.002170856	-0.012609857	0.015583007	-0.000983869	-0.028858133	-0.018733028	0.010146434	-0.002696105	0.000658015	-0.000702001	0.00022954	0.000132424	0.002015887	-0.000945371	0.000159894	-3.79E-05	0.000139891	6.10E-06	7.63E-05	-6.21E-05	0.000216598	0.000254918	-3.01E-05	-4.52E-05	-1.75E-06	1.81E-05
-0.025323538	-0.526574522	0.115942404	0.027947612	-0.002873859	-0.066030487	-0.127546959	-0.007793515	-0.139461318	-0.079516169	-0.002480834	-0.010612373	0.012779782	-0.001611707	-0.022101216	-0.005820194	0.005624629	-0.001475634	9.19E-05	-0.000386041	-0.000375542	0.000153062	0.000276089	0.00074301	0.000210051	5.96E-05	1.51E-05	0.000304824	-8.73E-05	-0.000206162	0.000232722	0.000218124	1.46E-05	-0.000104561	5.48E-07	2.05E-05
-0.02533452	-0.541018285	0.106467202	0.028182454	-0.002836577	-0.134863495	-0.160545139	-0.006589005	-0.146529623	-0.107371396	-0.002172328	-0.012219595	0.014987051	-0.00115237	-0.028686542	-0.018208611	0.009419238	-0.002480937	0.000561394	-0.000579495	-7.54E-05	0.000511666	0.002402446	-0.00112206	0.000137683	2.31E-07	9.28E-05	0.000101308	2.37E-05	-0.00011142	0.000295189	2.26E-05	8.71E-06	-5.35E-05	-1.92E-06	1.64E-05
-0.023959176	-0.371075393	0.039672695	0.023582373	-0.001860063	-0.026515443	-0.130673971	-0.017508392	0.087999924	0.000680133	0.00250273	0.00791211	-0.010752364	0.006642943	0.075148578	0.013241302	-0.030969261	0.008175463	-0.003288383	0.002136616	-0.003317965	-0.001204221	-0.006121486	0.014842795	0.00048277	0.000463781	-0.000678448	0.00176637	-0.000924416	-0.000990527	-0.000992367	0.00086674	-0.000184752	-0.000314893	1.65E-05	6.14E-05
-0.022984423	-0.432089257	-0.000295419	0.022079778	0.000136201	-0.042279824	-0.138227365	-0.012963377	0.062099295	-0.101864015	0.008153	0.00130355	0.000424518	0.003847197	0.055117933	-0.027077371	-0.015636087	0.003685256	0.001084587	0.004576329	-0.000613991	-0.002438486	-0.002144007	0.010309289	-0.001263189	0.00075396	-0.00126615	0.000707708	-0.000798701	1.63E-05	-0.001325596	0.001434736	0.000123542	-0.000183159	1.70E-05	-3.12E-05
-0.024532316	-0.455386244	-0.015603641	0.025550796	-0.001180848	0.007187714	-0.114507947	-0.012981455	0.050309541	-0.146917195	0.005171084	-3.57E-05	0.000332912	0.007744347	0.040031601	-0.052645391	-0.012087301	0.00318525	-0.000487874	0.002091182	-0.002165508	0.00091455	0.004569427	0.005608123	-0.000224238	0.000363896	-0.00057893	0.000921087	-0.000558251	-0.000498497	-0.000746229	1.79E-06	-9.32E-05	-0.000128001	7.39E-06	2.65E-05
-0.024105338	-0.412164017	0.012741767	0.024292358	-0.001450457	-0.097960426	-0.164921461	-0.01479481	0.070090656	-0.069569767	0.004066262	0.004095968	-0.005234298	0.006836559	0.061069819	-0.013477549	-0.022764183	0.005935788	-0.001885845	0.002298345	-0.002445218	-0.00126749	-0.003679566	0.012433953	0.000155741	0.00046012	-0.000681053	0.001405689	-0.000791707	-0.000730061	-0.001146892	0.001240344	-0.000192981	-0.000289629	1.52E-05	4.87E-05
-0.023814083	-0.34578187	0.056256955	0.023095212	-0.002072998	-0.05092944	-0.142379024	-0.018208514	0.095955859	0.031907524	0.001952785	0.009784446	-0.013511847	0.006500588	0.076794322	0.016574789	-0.032694726	0.008745746	-0.003582214	0.002203089	-0.00393414	0.000275449	-0.003038796	0.01265607	0.000362926	0.000445171	-0.000713473	0.00174038	-0.000935991	-0.001010458	-0.000662805	-0.000106054	-7.49E-05	-0.000233394	1.50E-05	4.99E-05
-0.024598568	-0.471375005	-0.026078479	0.025690728	-0.000953782	0.144972365	-0.04845073	-0.012657239	0.043938703	-0.171854113	0.005686803	-0.001456448	0.002324788	0.007893194	0.033388737	-0.065127683	-0.008507611	0.002251841	7.20E-05	0.002126839	-0.001954615	0.001415317	0.006882345	0.003633545	-0.000396362	0.00034517	-0.000574118	0.000739511	-0.000489277	-0.000390684	-0.000678468	-0.000231374	-6.08E-05	-8.22E-05	5.84E-06	1.74E-05
-0.024534467	-0.449390497	-0.011669132	0.025555111	-0.001269578	-0.075201062	-0.154005998	-0.0128287	0.052327233	-0.138945026	0.005056607	0.000561399	-0.000514181	0.007621204	0.041980015	-0.048936938	-0.013332991	0.003517522	-0.000663794	0.002134879	-0.002311532	0.000890186	0.004060623	0.006087596	-0.000192736	0.000381812	-0.000598195	0.000994458	-0.000593195	-0.000537891	-0.00074288	-8.74E-07	-8.86E-05	-0.000141668	7.83E-06	2.79E-05
-0.024526112	-0.451085702	-0.012782083	0.025444511	-0.001123971	0.074014166	-0.082470841	-0.013516564	0.052278835	-0.139125896	0.005232517	0.000406959	-0.000244869	0.007483298	0.04068771	-0.051419139	-0.012617916	0.003342184	-0.000468817	0.002272022	-0.00232457	0.001286681	0.00532046	0.005078364	-0.000329489	0.000388619	-0.000638926	0.000922489	-0.000589311	-0.000490453	-0.000620942	-0.000384598	-2.53E-05	-9.89E-05	7.60E-06	1.77E-05
-0.024699778	-0.471860285	-0.026410439	0.026183311	-0.001090734	-0.094871171	-0.163434145	-0.011539747	0.041531755	-0.18124648	0.005881003	-0.001745895	0.002718727	0.007898718	0.030877014	-0.069778435	-0.007411931	0.001964746	0.000246056	0.00217837	-0.002038607	0.001913831	0.008342062	0.002485032	-0.000484799	0.000350071	-0.00058629	0.000696385	-0.000478012	-0.000368538	-0.000554011	-0.000610562	-1.48E-05	-4.99E-05	4.59E-06	1.05E-05
-0.023295132	-0.501162228	0.044268407	0.023443877	-0.000252838	-0.049051345	-0.204428352	-0.008315718	-0.040253185	-0.133531598	0.006098194	-0.007222674	0.011540725	0.001874866	0.020094989	-0.044921554	-8.59E-05	-0.000551399	0.002852722	0.003683117	0.001028824	-0.002610469	0.008216939	0.006683699	-0.00176113	0.000716985	-0.001181236	7.37E-05	-0.000458734	0.000377239	0.000641859	0.000492282	0.000615659	-9.34E-05	1.12E-05	-6.11E-05
-0.024757273	-0.52191183	0.030645749	0.026286905	-0.001085435	0.402725986	0.012161745	-0.010596996	-0.04701871	-0.158795451	0.003726451	-0.007782704	0.010770852	0.004555969	0.01093771	-0.059883067	0.000949618	-0.000441511	0.001501378	0.002019787	-0.000222698	-0.000511419	0.01144374	0.004673989	-0.001001264	0.000472048	-0.000760039	0.000343591	-0.000390791	-3.21E-05	0.000877251	-1.71E-05	0.000453793	-0.000106878	1.12E-05	-2.03E-05
-0.024783901	-0.518786937	0.032687544	0.026683257	-0.001420707	-0.004227553	-0.182935553	-0.008592355	-0.048882925	-0.166152608	0.003562771	-0.007833352	0.010719457	0.00487861	0.009657174	-0.062139839	0.001399435	-0.000555478	0.001410231	0.001801667	-0.000305541	-0.000259554	0.012102632	0.004174521	-0.000920378	0.000437193	-0.000691102	0.000337969	-0.000354319	-6.06E-05	0.000938073	-0.000173052	0.00043425	-9.42E-05	9.55E-06	-1.65E-05
-0.025537067	-0.56885489	0.127792693	0.02880816	-0.003112617	-0.115875662	-0.094312622	-0.004784605	-0.198963699	-0.111094004	-0.00379004	-0.015957351	0.019515217	-0.004377165	-0.055834842	-0.012537458	0.018079229	-0.00466985	0.001115292	-0.001380285	0.000354892	0.001727148	0.000251219	-0.007048117	0.000280987	-0.000221199	0.000418542	-0.000324683	0.000278748	7.36E-05	-0.000117577	-0.000360195	-0.000153449	6.75E-05	-8.98E-06	9.71E-06
-0.025463501	-0.567707867	0.128548415	0.028620162	-0.003095084	-0.110706854	-0.0918347	-0.00477969	-0.198315075	-0.108614914	-0.003806786	-0.015872105	0.019427369	-0.004408467	-0.055048019	-0.011128757	0.017825179	-0.004614273	0.001100767	-0.001371993	0.000411236	0.001559789	-0.000141007	-0.00675658	0.000285306	-0.000218818	0.000416004	-0.000326556	0.000277724	8.18E-05	-0.000151201	-0.000263093	-0.000160113	6.19E-05	-8.68E-06	9.50E-06
-0.025412792	-0.565363515	0.130076229	0.028556556	-0.003193848	-0.149931166	-0.110640176	-0.004819894	-0.197394234	-0.10513913	-0.004088322	-0.015812442	0.019300791	-0.004177034	-0.053811028	-0.008814023	0.017379562	-0.004500114	0.000926497	-0.001569726	0.000467898	0.001317976	-0.000792424	-0.006251113	0.000402318	-0.000253767	0.000475917	-0.000317437	0.000301363	5.33E-05	-0.000194884	-0.000109711	-0.00020663	5.39E-05	-8.80E-06	1.69E-05
-0.025996439	-0.617243097	0.084061511	0.026818439	-0.000566244	3.47338056	1.543662927	-0.020408686	-0.183692475	-0.102874481	-0.00279942	-0.016560417	0.020511598	-0.004032009	-0.055008554	-0.026209383	0.018424543	-0.004580008	0.001605381	-0.000578189	0.000135556	0.002327302	0.003289498	-0.007402191	-0.000133537	-9.07E-05	0.000129407	-0.000274383	0.000144189	0.000113405	6.37E-05	-0.000666268	2.12E-05	5.79E-05	-5.48E-06	-4.59E-06
-0.025266889	-0.506543357	0.156544744	0.027671657	-0.003335134	-0.069660056	-0.154916678	-0.008476477	-0.160093638	-0.01136612	-0.004688201	-0.009428101	0.010729102	-0.004806956	-0.023798539	0.032000749	0.002236384	-0.000536744	-0.000801401	-0.000728425	-0.000582729	-0.00036573	-0.007684267	0.001806814	0.000621598	-2.24E-06	0.000137799	0.00046904	-0.000134817	-0.000310347	-0.00034767	0.000692299	-0.000160643	-0.000145936	1.57E-06	3.30E-05
-0.022410138	-0.516830272	0.149851913	0.02179724	-0.000806218	-0.100009765	-0.169470051	-0.005430518	-0.163081351	-0.0257407	0.001099019	-0.01282854	0.018536348	-0.009375751	-0.022507601	0.029778797	0.010173134	-0.003301732	0.003351803	0.0024401	0.002882491	-0.003807507	-0.009090707	0.001327693	-0.001271628	0.000345762	-0.000632206	-0.000650212	-6.76E-05	0.000795818	-0.000748297	0.001424184	0.00020162	1.75E-05	2.48E-06	-6.50E-05
-0.025854021	-0.574840355	0.13435942	0.029642551	-0.002985975	-0.067758599	-0.220055238	-0.003933813	-0.219318992	-0.10827176	-0.003541736	-0.016708766	0.02054837	-0.007037597	-0.066418215	-0.007511047	0.020458913	-0.00526708	0.001641229	-0.000848839	0.000211281	0.002589133	-0.002037996	-0.009801244	5.23E-05	-0.000170365	0.000316658	-0.000392251	0.000216114	0.000185621	-0.000741491	-0.00055054	-0.000202134	0.000105936	-9.43E-06	-9.06E-06
-0.025728478	-0.581332873	0.130102161	0.029514491	-0.002719365	-0.129481927	-0.249645615	-0.003108389	-0.222931424	-0.122563147	-0.002599585	-0.017577828	0.022070139	-0.007598791	-0.070033759	-0.01471653	0.022970982	-0.005973996	0.002404873	-0.000345475	0.000545266	0.002797129	-0.000393936	-0.011288091	-0.000336993	-0.000119693	0.000180616	-0.000601862	0.000218012	0.000369509	-0.000677144	-0.000825761	-8.85E-05	0.000167447	-7.92E-06	-3.40E-05
-0.02531885	-0.520956802	0.169695989	0.027888422	-0.003344307	0.008496603	-0.183503414	-0.007211081	-0.193698797	-0.008116233	-0.005403242	-0.011556844	0.013416642	-0.007687703	-0.041197914	0.03963395	0.007486261	-0.001870321	-0.000290721	-0.000920708	-0.000287131	0.00043201	-0.010886283	-0.002373766	0.000619485	-0.000120929	0.000284946	0.000170254	-1.41E-05	-0.000138262	-0.001071214	0.000525137	-0.000327878	-4.92E-05	-2.08E-06	2.14E-05
-0.02575727	-0.559309001	0.144544919	0.029156609	-0.003053866	0.074039616	-0.152077494	-0.005586993	-0.211060764	-0.075897673	-0.004181713	-0.015073009	0.018244754	-0.007215977	-0.058714259	0.006972292	0.016317759	-0.004167539	0.000994559	-0.000884149	-3.04E-05	0.002054209	-0.004591038	-0.007611957	0.000240025	-0.000153509	0.000307165	-0.000194396	0.000138385	6.63E-05	-0.000809792	-0.000312659	-0.000234206	5.84E-05	-7.51E-06	9.07E-07
-0.02573307	-0.559198997	0.14461217	0.029201053	-0.003051343	-0.01163406	-0.19315066	-0.005223443	-0.211455429	-0.077495137	-0.004012738	-0.015160785	0.018451696	-0.007360367	-0.058392338	0.007458288	0.016352349	-0.004202115	0.001088008	-0.000782165	7.65E-05	0.001810011	-0.005096235	-0.007255071	0.000202179	-0.000135107	0.000279098	-0.000201385	0.000125856	9.07E-05	-0.000878086	-0.000124314	-0.000236786	4.60E-05	-6.55E-06	-5.25E-07
-0.02590936	-0.58157114	0.129954643	0.029588369	-0.002825569	0.164588115	-0.108665061	-0.004707349	-0.220699739	-0.113599506	-0.003479329	-0.017106789	0.021061713	-0.006942227	-0.068472174	-0.011296742	0.021435184	-0.005501965	0.001755046	-0.000873715	0.000213449	0.002839362	-0.001200074	-0.010479719	2.06E-05	-0.000181172	0.000325626	-0.000432504	0.000236707	0.000201881	-0.000696204	-0.000688233	-0.000191356	0.000120966	-1.02E-05	-1.06E-05
-0.022842768	-0.449361873	-0.028053301	0.021963151	-0.000326017	-0.100049194	-0.217928613	-0.010950815	0.065764701	-0.156107935	0.007130618	-0.000844276	0.002639125	0.00791325	0.047007281	-0.056367931	-0.009754334	0.002350434	0.000848882	0.002798306	-0.000389211	-0.000960099	0.004565341	0.006138895	-0.000835927	0.000344331	-0.000733095	0.00028222	-0.000434635	-3.16E-05	-0.000807407	0.000415019	1.51E-05	4.38E-06	1.34E-05	-1.19E-05
-0.024121953	-0.471435281	-0.042542107	0.024890461	-0.000795297	-0.068164672	-0.202638526	-0.010746453	0.05462285	-0.19853308	0.006620111	-0.001968439	0.003321412	0.009201159	0.033593751	-0.079906568	-0.006121737	0.001593298	0.000594902	0.002132985	-0.001562663	0.001747796	0.010433997	0.001897209	-0.000612298	0.000284652	-0.000550976	0.000446411	-0.000374282	-0.000245893	-0.000374015	-0.00077995	2.11E-05	2.40E-05	4.85E-06	2.06E-06
0.021848624	5.739023032	4.030295165	-0.108953262	-0.041904283	-0.045163209	-0.191155625	0.064639115	0.62459989	2.041287828	-0.023206643	0.165191564	-0.2545282	-0.005675272	-0.129575271	-0.363057462	-0.012557264	0.017878701	-0.000108094	0.012794174	-0.00427773	0.003441087	0.003008988	0.010405665	-0.002789884	0.000717755	-0.002973457	0.000458009	-0.001150606	0.000417076	-0.002202524	0.004306173	0.000228402	-0.000195688	6.34E-05	6.36E-06
-0.021492171	-0.450887294	-0.029024772	0.01909828	0.000702135	-0.061847372	-0.199615569	-0.009785151	0.065524886	-0.15828926	0.009269061	-0.002193361	0.005662224	0.006288888	0.046766978	-0.058688565	-0.006032718	0.001177516	0.002500608	0.003923526	0.000959945	-0.001730605	0.005703483	0.004622059	-0.001612383	0.000409682	-0.001000621	-0.00026114	-0.000372804	0.000392239	-0.0007375	4.12E-05	0.00020499	0.000145484	1.24E-05	-5.06E-05
-0.02430308	-0.461301231	-0.035900708	0.025215241	-0.000819478	-0.08540111	-0.210902668	-0.011568469	0.059361364	-0.179627187	0.006670922	-0.000648613	0.001575617	0.008513666	0.038954076	-0.069793904	-0.009494198	0.002463332	0.000289829	0.002516586	-0.001862538	0.001271871	0.00796258	0.004027416	-0.000594843	0.00039377	-0.000682487	0.000693225	-0.000519394	-0.000330258	-0.00053304	-0.00031685	2.36E-05	-6.44E-05	7.74E-06	6.35E-06
-0.025468179	-0.554318638	0.082818041	0.028389546	-0.002177865	0.115155853	-0.10388599	-0.006959367	-0.136699746	-0.142488067	-8.92E-05	-0.012728082	0.016197184	-0.00041103	-0.027916332	-0.040082106	0.01124885	-0.003006832	0.001550393	0.000407719	1.65E-05	0.000885896	0.007532281	-0.001735944	-0.000488772	0.000177329	-0.000232431	1.91E-05	-7.59E-05	3.95E-05	0.000714358	-0.000330844	0.000265732	-3.71E-05	1.56E-06	-1.23E-05
-0.01893595	-0.449587312	0.151498098	0.013554394	-0.006048294	-0.030709834	-0.173836776	-0.006347437	-0.089310128	0.034593968	-0.016228899	-0.010559228	0.010413748	0.01370751	0.013807557	0.037890817	0.000730977	-0.000579317	-0.005563763	-0.009878228	0.002311972	-0.00486572	-0.003366858	0.006013636	0.003717925	-0.001295225	0.002596431	-0.000401189	0.001398423	-0.000431397	0.000726362	0.00038761	-0.000936149	7.67E-05	-3.38E-05	8.93E-05
-0.024230278	-0.532819191	0.13431333	0.025686715	-0.001721328	-0.124222395	-0.035518262	-0.006753622	-0.160092471	-0.062332987	-6.66E-05	-0.01239584	0.016731191	-0.006646519	-0.026872827	0.009599848	0.009283575	-0.002797802	0.002235914	0.001584811	0.001311913	-0.001913646	-0.004590417	0.000946686	-0.000817937	0.000332752	-0.000484765	-0.000164422	-0.00015931	0.000403717	-0.000275918	0.001145949	0.000205704	-8.88E-05	5.20E-06	-4.15E-05
-0.024640941	-0.569983614	0.109968747	0.025841798	-0.001195409	0.970712507	0.489408299	-0.010310732	-0.16939445	-0.098438242	-0.000314024	-0.014955607	0.019776451	-0.005353265	-0.040099033	-0.014580863	0.015513881	-0.004237361	0.002646411	0.000962237	0.001279134	-0.000115107	0.001168138	-0.003671762	-0.000846955	0.000162668	-0.000302744	-0.000453323	1.65E-05	0.000443737	9.66E-05	6.42E-05	0.000240332	4.43E-05	8.41E-07	-4.36E-05
-0.025798391	-0.573827895	0.107402048	0.029416919	-0.002634043	-0.152314062	-0.048978992	-0.00510664	-0.180879889	-0.142597948	-0.001487076	-0.015502599	0.019451443	-0.003460563	-0.050861511	-0.033066715	0.017872518	-0.004666247	0.001923626	-0.00017134	0.000149307	0.002128949	0.005571937	-0.006738223	-0.000372084	2.47E-05	7.66E-06	-0.000255263	9.37E-05	0.000156114	0.000417934	-0.000752232	0.000156706	4.87E-05	-4.28E-06	-1.91E-05
-0.025701096	-0.567903388	0.111284074	0.029163256	-0.002621835	-0.149093099	-0.047435902	-0.005514426	-0.177860366	-0.130845335	-0.001554255	-0.014973955	0.018812166	-0.003692328	-0.047310802	-0.026557248	0.016286707	-0.004275443	0.00178134	-7.45E-05	0.000212421	0.001580462	0.003892731	-0.005405591	-0.000340305	4.91E-05	-2.56E-05	-0.000195088	5.32E-05	0.000143493	0.000297857	-0.000399262	0.000136215	1.53E-05	-2.33E-06	-1.66E-05
-0.021590546	-0.244205952	0.323552087	0.01746515	-0.004887353	-0.158483929	-0.051963007	-0.018026901	-0.049699741	0.368913963	-0.011136543	0.010528309	-0.017109819	-0.005494069	0.045468242	0.147010592	-0.032196238	0.008962621	-0.005749405	-0.000768697	-0.002851424	-0.000104214	-0.011822016	0.009019578	0.001082241	-0.000136033	-2.13E-05	0.000969754	-0.000465145	-0.000758924	0.000388089	-0.00031978	3.59E-05	-4.39E-05	1.55E-05	4.00E-05
-0.025796255	-0.57545088	0.106336393	0.029297219	-0.002526807	0.010033077	0.028851487	-0.005949732	-0.180323818	-0.140425319	-0.001495446	-0.015566791	0.01956371	-0.00348427	-0.050591662	-0.032597638	0.017841637	-0.004656913	0.001937725	-0.000154362	0.000188024	0.002059742	0.00543359	-0.006641659	-0.000380509	2.51E-05	1.47E-06	-0.000262449	9.26E-05	0.000163432	0.000405626	-0.00071912	0.000157287	4.84E-05	-3.98E-06	-1.95E-05
-0.025659379	-0.564162236	0.113739555	0.028993678	-0.002730457	-0.121208683	-0.034068099	-0.005800139	-0.175921587	-0.123295538	-0.002011399	-0.014609428	0.018179936	-0.003392622	-0.045602317	-0.023232639	0.01531971	-0.00400123	0.001460446	-0.000336682	0.000124254	0.001509269	0.003394376	-0.004955894	-0.000177771	9.00E-06	4.84E-05	-0.000145419	7.12E-05	7.82E-05	0.000309519	-0.000396025	9.41E-05	9.63E-06	-3.12E-06	-7.61E-06
-0.02561397	-0.568511148	0.110887606	0.028945757	-0.002638157	-0.120741455	-0.033843871	-0.005507611	-0.177935444	-0.131265478	-0.001733959	-0.015125068	0.018973274	-0.003441138	-0.04759448	-0.027094754	0.016625046	-0.004356627	0.001733	-0.000255021	0.000278028	0.001600696	0.004144239	-0.005634025	-0.000283723	7.67E-06	3.15E-05	-0.000238566	9.44E-05	0.000141974	0.000331128	-0.000482282	0.000117967	3.41E-05	-3.20E-06	-1.40E-05
-0.02430463	-0.561107855	0.115757079	0.02605812	-0.002614578	-0.172791055	-0.058799598	-0.004385755	-0.174230624	-0.118366688	-0.002552211	-0.0158352	0.020138798	-0.002418063	-0.043137763	-0.019726283	0.017594478	-0.004690598	0.001682481	-0.001080301	0.001491518	0.000109314	0.002539669	-0.004847149	-7.47E-05	-0.00022807	0.000305183	-0.000657468	0.000337989	0.000293717	0.000240392	-0.00017895	-9.54E-06	0.000139803	-2.79E-06	-1.00E-05
-0.025744839	-0.573703485	0.107487612	0.029024504	-0.002501025	0.145628674	0.093857136	-0.006700937	-0.17831708	-0.132591044	-0.00176861	-0.01527787	0.019119937	-0.003380301	-0.048655599	-0.028945094	0.016893396	-0.004401125	0.00172526	-0.000274223	0.000184099	0.001796907	0.004526585	-0.005901311	-0.000275456	9.70E-06	3.36E-05	-0.000217363	9.18E-05	0.000125681	0.000351949	-0.000540544	0.000120155	2.95E-05	-3.75E-06	-1.28E-05
-0.02545745	-0.532161637	0.134715508	0.028290645	-0.002991416	-0.129314521	-0.037957818	-0.007708803	-0.161145401	-0.065440258	-0.003060557	-0.011545255	0.013932291	-0.003839666	-0.03094036	0.004238676	0.007569316	-0.001972269	0.00031836	-0.000325121	-0.000256466	0.000322899	-0.001774509	-0.000580126	0.000146985	5.67E-05	1.09E-05	0.000222569	-8.40E-05	-0.000126762	0.000117283	0.00022974	2.75E-05	-9.23E-05	1.16E-06	1.03E-05
-0.024957202	-0.509903898	0.142406029	0.027007821	-0.003334256	-0.074207005	-0.154962279	-0.008153786	-0.147200789	-0.031777443	-0.004563648	-0.009749962	0.011234849	-0.002188926	-0.01802319	0.018916414	0.002450584	-0.00065305	-0.00086901	-0.001167226	-0.000241584	-0.001024061	-0.003984775	0.003366117	0.000683677	-3.30E-05	0.000213075	0.000418393	-3.78E-05	-0.000318529	0.000325696	0.000798929	-6.52E-05	-0.000167901	9.56E-07	3.91E-05
-0.024658537	-0.565723077	0.105811449	0.026883038	-0.002850817	-0.074543981	-0.155119278	-0.004286287	-0.172877491	-0.133226766	-0.003069832	-0.015990112	0.02001422	-0.000760578	-0.043445592	-0.02926499	0.017754741	-0.004732629	0.00129069	-0.00163406	0.001118892	0.000486633	0.005234752	-0.004742036	0.000155306	-0.000235312	0.000429346	-0.000514966	0.000400198	0.000177966	0.000672294	-0.000323871	8.98E-06	8.78E-05	-8.43E-06	1.51E-06
-0.025404183	-0.554870576	0.112916222	0.028448802	-0.0028655	-0.093261302	-0.164092662	-0.00575395	-0.168060739	-0.11326821	-0.002574086	-0.013968258	0.017262696	-0.002172064	-0.038128604	-0.018870056	0.012968733	-0.003429982	0.000953035	-0.000743027	0.000278508	0.000495353	0.002702212	-0.002314376	6.58E-05	-1.81E-05	0.000132387	-5.09E-05	9.78E-05	-2.50E-06	0.000514364	0.000119666	7.13E-05	-5.34E-05	-2.44E-06	7.77E-06
-0.024655531	-0.444113921	0.185538594	0.025845419	-0.003546266	-0.114534634	-0.174301514	-0.01162378	-0.119156036	0.078377158	-0.005397756	-0.003513382	0.002862237	-0.004265218	0.005920431	0.063621437	-0.010877861	0.002887202	-0.00226292	-0.00017002	-0.001286147	-0.001657801	-0.009455441	0.008319122	0.000661722	0.000170997	-0.00014731	0.00096096	-0.000425456	-0.000552281	0.00034178	0.000748125	7.97E-05	-0.000242625	1.09E-05	3.37E-05
-0.020952894	-0.136544647	0.387242087	0.015363047	-0.005165575	-0.135872615	-0.18454685	-0.021006938	-0.011974117	0.496759195	-0.011642911	0.018687326	-0.028323404	-0.007208659	0.061335757	0.167426403	-0.042252957	0.011872332	-0.006453207	0.00073415	-0.004592088	0.002489265	-0.006260757	0.007527446	0.000405659	0.000102211	-0.000545228	0.001193755	-0.000768415	-0.000787794	0.001159532	-0.001620624	0.000457912	-8.48E-06	1.84E-05	5.55E-06
-0.025303524	-0.56376547	0.107092666	0.028276124	-0.00292623	-0.101547206	-0.168063636	-0.004829986	-0.172464914	-0.13073839	-0.002789313	-0.015025584	0.018554706	-0.001397793	-0.04317273	-0.02821958	0.015796486	-0.004150952	0.001094027	-0.001199761	0.000413047	0.001052876	0.0050327	-0.004262989	0.000120606	-0.000118092	0.000280834	-0.000223777	0.00023353	3.78E-05	0.000674976	-0.000332757	5.45E-05	1.41E-05	-6.55E-06	7.16E-06
-0.025430594	-0.569260532	0.10348757	0.028525564	-0.002760837	0.007238849	-0.115910108	-0.005238505	-0.174297498	-0.137765198	-0.002378761	-0.015391612	0.019137163	-0.00166372	-0.045414772	-0.032444218	0.016818942	-0.004412643	0.001384554	-0.000955557	0.000401593	0.001359045	0.005997891	-0.005040461	-3.72E-05	-8.51E-05	0.000210413	-0.000263571	0.000213793	8.27E-05	0.000722597	-0.000504678	0.000107742	3.00E-05	-6.08E-06	-8.68E-07
-0.025632009	-0.576707781	0.133402497	0.029136571	-0.002764753	-0.094210834	-0.145275126	-0.003956308	-0.217250442	-0.111729562	-0.002919511	-0.016958463	0.021187585	-0.007292547	-0.06578272	-0.009317629	0.021120769	-0.005494277	0.002055131	-0.000499963	0.000529077	0.002284812	-0.001661521	-0.009765007	-0.000175154	-0.000127864	0.000217379	-0.000505074	0.000208484	0.000300535	-0.000705176	-0.00049711	-0.000134187	0.000124791	-7.68E-06	-2.24E-05
-0.025452763	-0.5150444	0.173825452	0.02816903	-0.003536895	-0.08296932	-0.139892027	-0.007772116	-0.188954314	-0.000733836	-0.005698873	-0.01084675	0.012318055	-0.007396542	-0.038686159	0.042002553	0.005895477	-0.001426493	-0.000635667	-0.001019613	-0.000597742	0.000599448	-0.010722789	-0.001877059	0.000726652	-0.000113037	0.000297608	0.000298905	-4.52E-05	-0.000233971	-0.000948142	0.000404999	-0.000319715	-7.11E-05	-2.69E-06	2.81E-05
-0.025832779	-0.573338241	0.135601739	0.029577289	-0.003064172	-0.118512618	-0.156926027	-0.004288657	-0.216007268	-0.106710164	-0.003681562	-0.016538249	0.02028519	-0.006686915	-0.064868467	-0.007155374	0.01994785	-0.005130562	0.001502513	-0.000967875	0.000189045	0.002510071	-0.001873007	-0.009435585	0.000115773	-0.000184563	0.000344989	-0.000369358	0.000225622	0.000154942	-0.000662336	-0.000554056	-0.000204411	0.000101149	-9.62E-06	-5.07E-06
-0.024528599	-0.521545235	0.07413292	0.026261084	-0.001509313	-0.068342313	-0.222291043	-0.007311299	-0.096690432	-0.120095688	0.002152814	-0.009594947	0.013063725	-0.000708158	-0.007425887	-0.028465465	0.004887244	-0.001522119	0.001834805	0.001846041	0.00035997	-0.000734337	0.003029884	0.001860263	-0.000892908	0.00037044	-0.000599308	6.98E-05	-0.000281867	0.000181398	-7.86E-05	0.000437501	0.000238551	-5.99E-05	7.82E-06	-3.17E-05
-0.025373908	-0.53437689	0.065705095	0.028145232	-0.002125311	-0.019054083	-0.198659344	-0.007440327	-0.102951934	-0.143935969	0.000771522	-0.010240105	0.012996415	0.001147133	-0.01535348	-0.041899849	0.006616618	-0.001773328	0.001053677	0.000657309	-0.00052567	0.001034704	0.006452558	-0.000505212	-0.000362601	0.00020257	-0.000266742	0.000233414	-0.000171444	-9.85E-05	0.000210727	-0.000273694	0.000125555	-5.46E-05	1.25E-06	-8.09E-09
-0.024957454	-0.482804372	0.09951759	0.026823091	-0.002565545	-0.071377258	-0.223748834	-0.00998165	-0.080034969	-0.054290616	-0.000927785	-0.005471638	0.006340943	0.000586099	0.00619783	-0.001506165	-0.004787238	0.001234977	-0.000673701	0.000599561	-0.001158488	-0.000344446	-0.000153546	0.005166096	9.93E-05	0.000243906	-0.00029922	0.00072512	-0.000374046	-0.000395097	6.03E-05	0.000261639	5.66E-05	-0.000161363	6.59E-06	2.25E-05
-0.025222049	-0.519356838	0.075556467	0.027654396	-0.002217741	-0.012577151	-0.195555879	-0.008312569	-0.095584002	-0.115127707	0.000281566	-0.008745215	0.010959426	0.00089229	-0.007316949	-0.026913075	0.002554821	-0.000725897	0.000478819	0.00066857	-0.000607927	9.95E-05	0.003036226	0.002305198	-0.000173596	0.000230554	-0.000285276	0.000427828	-0.000253302	-0.000197408	2.25E-05	0.000311114	6.54E-05	-0.000126688	4.16E-06	1.19E-05
-0.019822271	0.195581779	0.544351272	0.010447186	-0.007621225	0.048966732	-0.166070847	-0.028726779	0.124576223	0.747359131	-0.015342047	0.040582094	-0.060981443	-0.002752654	0.075914999	0.133511248	-0.056826285	0.01730593	-0.009175771	0.001393896	-0.010194208	0.013679498	0.018719018	-0.005458065	-9.64E-05	2.91E-05	-0.000809203	0.001458211	-0.00094022	-0.001130777	0.001446514	-0.003636286	0.000542501	7.95E-05	1.12E-05	2.12E-05
-0.025839695	-0.58334135	0.109570007	0.028963045	-0.00230789	0.612617825	0.209593221	-0.007875585	-0.192539418	-0.126051275	-0.002320986	-0.016193697	0.020184209	-0.004500117	-0.056111805	-0.025169363	0.018926908	-0.004881927	0.001815432	-0.000462756	0.000222386	0.002247209	0.003180208	-0.007723811	-0.000213818	-5.76E-05	0.000122659	-0.000317749	0.000148457	0.000166044	6.34E-05	-0.00067443	3.73E-05	6.92E-05	-5.94E-06	-1.37E-05
-0.025763633	-0.567607996	0.119867418	0.029348904	-0.002802873	-0.108077442	-0.135916585	-0.005069693	-0.190821407	-0.119457607	-0.002419753	-0.015335039	0.01903303	-0.004655873	-0.052654903	-0.018746163	0.017103008	-0.004447266	0.001577757	-0.000431614	0.000139394	0.001906262	0.001843191	-0.006609602	-0.000143743	-3.42E-05	0.000111714	-0.000224119	0.00010781	0.00012142	9.21E-07	-0.000477796	1.85E-05	4.01E-05	-4.98E-06	-1.04E-05
-0.025722418	-0.568010005	0.119605276	0.029262577	-0.002784938	-0.113983141	-0.138747836	-0.004973617	-0.190937652	-0.119961642	-0.002387304	-0.01539985	0.019150009	-0.004665696	-0.052492398	-0.018498868	0.017162682	-0.004472339	0.001604486	-0.000428283	0.000215056	0.001756087	0.001559148	-0.0064145	-0.000142622	-3.53E-05	0.000112823	-0.000235845	0.000111704	0.000132905	-4.14E-05	-0.000355211	7.08E-06	3.43E-05	-4.64E-06	-9.71E-06
-0.012334688	0.674362228	-1.768548878	-0.007645684	0.019102204	0.021082102	-0.149519666	-0.025816224	1.420530642	-0.535481417	0.06000268	0.091506998	-0.117840209	-0.010257671	0.044782994	-0.076997386	-0.052819015	0.019877909	-0.003926048	0.009888633	-0.014502601	0.025287937	-0.035415806	-0.035516489	0.000321087	-0.000626454	-0.00022965	0.00083783	-0.000863945	-0.000626331	-0.000301963	0.000186778	1.65E-05	-0.000138977	4.98E-05	-3.50E-05
-0.025584187	-0.571544464	0.116573304	0.029024452	-0.002734395	-0.115071977	-0.192106427	-0.004249269	-0.193767089	-0.127870832	-0.002302176	-0.015989079	0.019986552	-0.004502629	-0.054790033	-0.022665104	0.018731609	-0.004890344	0.001821311	-0.000513457	0.000410694	0.001897561	0.002602762	-0.007345971	-0.000200568	-7.30E-05	0.000147031	-0.000367827	0.000171267	0.000195992	2.71E-05	-0.000549244	2.08E-05	7.80E-05	-5.46E-06	-1.49E-05
-0.025821529	-0.576202454	0.113517851	0.029514832	-0.002626957	-0.027557847	-0.150150559	-0.004660721	-0.195443446	-0.134135703	-0.001946411	-0.016141196	0.020215467	-0.004788538	-0.056924418	-0.026546089	0.019318252	-0.005029414	0.002018324	-0.000254636	0.000238086	0.002324532	0.00353888	-0.008032266	-0.000334813	-1.99E-05	6.60E-05	-0.000340359	0.000127409	0.000207573	8.15E-05	-0.000736511	7.71E-05	7.62E-05	-5.39E-06	-2.19E-05
-0.025750824	-0.568219903	0.118756076	0.029244149	-0.002673099	-0.002185648	-0.137987572	-0.005208139	-0.191375994	-0.118203778	-0.002239572	-0.015294345	0.019041155	-0.004909719	-0.052598421	-0.018446538	0.017060972	-0.00444148	0.001682559	-0.000261731	0.000163298	0.001857446	0.00173375	-0.006532745	-0.000222883	-5.53E-06	5.91E-05	-0.000226309	8.22E-05	0.000146285	-1.21E-05	-0.000441608	4.42E-05	3.65E-05	-3.97E-06	-1.49E-05
-0.022914739	-0.300547534	-0.248217514	0.020835246	0.00158825	-0.074278555	-0.11380495	-0.020324617	0.358764182	-0.228860946	0.016800171	0.018934822	-0.023006929	0.016440624	0.110206408	-0.097328399	-0.036140135	0.009973624	-0.001787708	0.005285663	-0.005691406	0.005146198	0.002512741	0.00427668	-0.000423924	0.000488015	-0.001035039	0.001539987	-0.001046395	-0.000861992	-0.001993336	-0.00065125	-0.000294363	-9.83E-05	1.54E-05	2.79E-05
-0.02286533	-0.307478093	-0.252757705	0.020666297	0.001808559	0.063337979	-0.047829899	-0.020623699	0.356909812	-0.236185753	0.017169356	0.018342066	-0.022054835	0.016283101	0.108696868	-0.100351063	-0.034959551	0.00964061	-0.001475999	0.005438537	-0.005456611	0.004977417	0.002614811	0.004084775	-0.000538796	0.000502002	-0.001073131	0.00145897	-0.001037528	-0.000789074	-0.002046762	-0.000523314	-0.000281245	-9.27E-05	1.61E-05	2.23E-05
-0.023006043	-0.319530489	-0.260663235	0.021225099	0.001828795	-0.08406032	-0.118492505	-0.019162115	0.34992354	-0.263494547	0.01771274	0.01706839	-0.020290993	0.016411399	0.101633872	-0.113544574	-0.031420653	0.008715151	-0.000931029	0.005496382	-0.005377761	0.005736138	0.005442513	0.00174914	-0.000726268	0.000493382	-0.001075761	0.001298332	-0.000977702	-0.000695615	-0.001911349	-0.000955141	-0.000227177	-3.87E-05	1.39E-05	1.11E-05
-0.022910088	-0.327800786	-0.266085624	0.021092107	0.001948219	-0.069946995	-0.111725857	-0.018605683	0.346042763	-0.278880082	0.018030655	0.016056632	-0.018829769	0.016566548	0.097334417	-0.121754749	-0.02874483	0.008007999	-0.000505081	0.005478055	-0.005138049	0.006115351	0.007406873	5.15E-05	-0.000868808	0.000456345	-0.001055684	0.001105836	-0.000902743	-0.000594676	-0.001797957	-0.001314311	-0.000188794	2.71E-05	1.26E-05	1.21E-06
-0.024661855	-0.491890736	-0.011825666	0.026141934	-0.000922831	0.004556828	-0.152861578	-0.01084467	0.021409159	-0.187531219	0.006168555	-0.003634507	0.005621416	0.008698856	0.034685041	-0.079478947	-0.006225697	0.001450539	0.000995172	0.002692371	-0.001156654	-3.93E-05	0.0145997	0.006910773	-0.001051194	0.000590675	-0.000943263	0.000689366	-0.000569767	-0.000240389	0.000813121	-0.000281897	0.000448346	-0.000138965	1.23E-05	-1.05E-05
-0.024921216	-0.494188094	-0.013342057	0.026814883	-0.001092644	-0.068717304	-0.187989574	-0.010612752	0.019573214	-0.194504488	0.005998191	-0.003758345	0.005612588	0.008976979	0.032641332	-0.082983528	-0.005826248	0.001379409	0.00087931	0.002532692	-0.00140674	0.000424654	0.015473535	0.0063114	-0.000975663	0.000579385	-0.000900505	0.000745606	-0.000563182	-0.000298059	0.000880919	-0.000459739	0.000439253	-0.000144466	1.07E-05	-5.82E-06
-0.024576317	-0.483813901	-0.006532663	0.025926319	-0.00090108	-0.02842376	-0.168674014	-0.011219495	0.025193542	-0.172737131	0.006216454	-0.002871828	0.004718948	0.008236976	0.039251332	-0.07111699	-0.008366039	0.001974996	0.000868565	0.002940615	-0.001105873	-0.000723007	0.012427819	0.008645792	-0.001063812	0.000646867	-0.001024961	0.000778758	-0.000645434	-0.000245976	0.000652405	0.000177604	0.000441586	-0.000185805	1.56E-05	-1.07E-05
-0.024678198	-0.473807319	2.29E-05	0.026062299	-0.001139737	-0.031480225	-0.170140326	-0.011984615	0.029821406	-0.154469262	0.005500232	-0.001764913	0.002988299	0.008444988	0.043827781	-0.062242882	-0.011292957	0.002774213	0.000213528	0.002684147	-0.001439919	-0.000946657	0.010707025	0.010195244	-0.000791869	0.000635898	-0.000965488	0.000986093	-0.000687436	-0.000399059	0.000604769	0.000376572	0.00037629	-0.000239892	1.55E-05	5.85E-06
-0.0248496	-0.492569945	-0.01228131	0.026570165	-0.000979003	0.028048942	-0.141599507	-0.011246844	0.021232444	-0.188052955	0.006088769	-0.003571559	0.005463121	0.008733449	0.03443462	-0.079778876	-0.006490657	0.001534437	0.00090327	0.002678828	-0.001313377	9.19E-05	0.014601305	0.006976679	-0.001015861	0.000603886	-0.000945848	0.000754398	-0.00059101	-0.000278191	0.000809194	-0.000262742	0.000443615	-0.000158042	1.23E-05	-7.88E-06
-0.02575324	-0.572447175	0.109046892	0.028425568	-0.002139505	0.857211132	0.282493849	-0.009512702	-0.179084074	-0.106569916	-0.002280098	-0.014602134	0.018102765	-0.004268109	-0.046911371	-0.016845434	0.014893769	-0.003832192	0.001383922	-0.000242319	4.73E-05	0.001522587	0.001060385	-0.005052499	-0.000132323	8.12E-06	3.78E-05	-0.000106369	3.68E-05	7.23E-05	-0.000107909	-0.000195631	6.86E-06	-1.68E-06	-2.86E-06	-5.14E-06
-0.025573686	-0.542882463	0.128399402	0.028700176	-0.002860404	-0.073172505	-0.163544592	-0.006526684	-0.172655682	-0.081641045	-0.002741785	-0.012722137	0.015552418	-0.004531945	-0.038503183	-0.001191638	0.01057437	-0.002757127	0.000773362	-0.000237731	-0.000139448	0.000815617	-0.00182207	-0.002634178	4.34E-05	3.83E-05	2.58E-05	8.77E-05	-4.38E-05	-3.38E-05	-0.000204277	0.000121751	-2.93E-05	-5.16E-05	-7.49E-07	2.87E-06
-0.024581234	-0.454389398	0.186431581	0.02568966	-0.003543204	-0.029158483	-0.142451611	-0.010750617	-0.134576747	0.06703718	-0.005764161	-0.005060634	0.004737373	-0.005033617	-0.007267502	0.057361501	-0.005851617	0.001661738	-0.001849104	-0.000549232	-0.0011949	-0.000194991	-0.008579855	0.003399602	0.000658871	5.01E-06	4.60E-05	0.000625604	-0.000253514	-0.000425014	-0.000143161	8.28E-05	-7.32E-05	-9.88E-05	4.91E-06	2.70E-05
-0.025854875	-0.571783911	0.10945313	0.029537653	-0.002679017	-0.046177337	-0.150599234	-0.004945831	-0.186247611	-0.13475028	-0.001913016	-0.015441081	0.019220452	-0.003996859	-0.05287711	-0.027948777	0.017783748	-0.004614047	0.001746953	-0.000321984	2.40E-05	0.002337396	0.003840501	-0.007307792	-0.000237838	-1.62E-05	7.87E-05	-0.000234483	0.000105044	0.000125559	7.39E-05	-0.000741787	4.81E-05	5.74E-05	-6.01E-06	-1.35E-05
-0.025467236	-0.566221831	0.113104394	0.028687214	-0.002436687	-0.080857424	-0.167226436	-0.004821498	-0.183581956	-0.124661212	-0.001370118	-0.015221108	0.019320728	-0.004734405	-0.049345007	-0.021972293	0.017102025	-0.004516532	0.002080699	0.000153732	0.000474805	0.001482001	0.002214986	-0.00619259	-0.000463048	4.13E-05	-5.60E-05	-0.000331127	6.17E-05	0.000256285	-7.45E-05	-0.000366653	9.09E-05	6.10E-05	-1.71E-06	-2.77E-05
-0.025746092	-0.5780495	0.105360417	0.02865807	-0.002190685	0.700734857	0.207477525	-0.008454748	-0.18304643	-0.122242415	-0.002069821	-0.015489625	0.019345948	-0.004041175	-0.050841002	-0.024272892	0.017192575	-0.00444388	0.001697616	-0.000319908	0.000202606	0.001886655	0.002757199	-0.00649934	-0.0002165	-2.66E-05	7.30E-05	-0.000249236	0.000103368	0.000140218	-1.66E-05	-0.00047768	2.68E-05	4.67E-05	-4.42E-06	-1.12E-05
-0.025686821	-0.559804764	0.117306366	0.029089656	-0.002698257	-0.067437343	-0.160793195	-0.005550958	-0.180450529	-0.112147275	-0.002106467	-0.014334202	0.017819673	-0.004388712	-0.046158921	-0.015567248	0.014639558	-0.003826805	0.001418372	-0.000176106	7.91E-05	0.001386929	0.000770891	-0.004843482	-0.000154802	2.56E-05	2.54E-05	-0.000104466	2.74E-05	8.44E-05	-0.000130429	-0.000134722	8.95E-06	-4.44E-06	-2.54E-06	-7.58E-06
-0.02553547	-0.541609321	0.129233168	0.028610613	-0.002861201	-0.071114746	-0.162558365	-0.006606573	-0.172036345	-0.079257583	-0.002781968	-0.012642331	0.015455804	-0.004537321	-0.037893749	-8.24E-05	0.010345653	-0.00270183	0.000742285	-0.000248099	-0.000123631	0.000747904	-0.002004383	-0.002492785	5.51E-05	3.59E-05	2.93E-05	8.95E-05	-4.26E-05	-3.59E-05	-0.0002061	0.000129542	-3.23E-05	-5.13E-05	-8.34E-07	3.39E-06
-0.025555447	-0.551370814	0.122842227	0.028716956	-0.002748329	-0.083452416	-0.168471509	-0.005767939	-0.176761481	-0.097761536	-0.002348209	-0.013571317	0.016772022	-0.004492536	-0.042744099	-0.009212838	0.012928704	-0.003377439	0.001176275	-0.000176283	1.22E-05	0.001183928	-0.000131314	-0.004075344	-0.000101924	2.78E-05	1.92E-05	-5.12E-05	2.23E-06	5.07E-05	-0.000128256	-0.000129983	8.47E-06	-8.43E-06	-1.71E-06	-6.22E-06
-0.025168259	-0.545095672	0.112376067	0.027858443	-0.002617893	-0.078120742	-0.239021867	-0.005650341	-0.160453177	-0.102996431	-0.001924968	-0.013021978	0.016263546	-0.002817829	-0.034067895	-0.014003856	0.011399069	-0.003032573	0.001105784	-0.000211905	0.000299857	0.000393712	0.001150133	-0.002154679	-0.000108746	2.44E-05	6.36E-06	-7.39E-05	2.02E-05	5.16E-05	0.000100509	7.93E-05	4.27E-05	-1.51E-05	2.24E-07	-2.10E-06
-0.022526924	-0.558566915	0.103551349	0.022251709	-0.003803274	-0.059233355	-0.22997108	-0.002308269	-0.165538184	-0.126961257	-0.00744188	-0.017908645	0.021763288	0.004659831	-0.039852624	-0.025125021	0.020451961	-0.005482079	-0.000247296	-0.005266668	0.002434219	-0.000816164	0.003851447	-0.005302713	0.001469883	-0.000881867	0.001509999	-0.001016319	0.00104442	0.000140207	0.000332492	-0.000296355	-0.000522483	0.000237988	-2.16E-05	3.65E-05
-0.023149188	-0.562257216	0.10111966	0.023706249	-0.004048107	-0.080576019	-0.24020184	-0.002650828	-0.167799119	-0.135085392	-0.007545692	-0.017632648	0.021209055	0.004610619	-0.042622792	-0.02961491	0.020034021	-0.005462731	-0.000354497	-0.005043598	0.001622788	1.46E-05	0.004928636	-0.005900868	0.001410115	-0.000678063	0.001391559	-0.000702992	0.000944546	9.32E-05	0.000398382	-0.000526321	-0.000435812	0.000139526	-2.80E-05	2.52E-05
[truncated: 19,090 more rows]
